# Supplementary material for: Mechanism of Action of Cyclophilin A Explored by Metadynamics Simulations
Source: PLoS Comput Biol. 2009 Mar 13;5(3):e1000309. doi: 10.1371/journal.pcbi.1000309 (PMC2643488; doi:10.1371/journal.pcbi.1000309)
Supplement: Dataset S1 — Representative structure of trans0 conformation (center of the lower free energy cluster within trans0 region) in PDB format. (0.21 MB TXT) [file pcbi.1000309.s001.txt]

ATOM      1  N   MET A   1      17.132  52.157  12.199  1.00  0.00            
ATOM      2  H1  MET A   1      18.000  52.663  12.095  1.00  0.00            
ATOM      3  H2  MET A   1      16.541  52.825  12.672  1.00  0.00            
ATOM      4  H3  MET A   1      16.864  52.049  11.231  1.00  0.00            
ATOM      5  CA  MET A   1      17.375  50.839  12.807  1.00  0.00            
ATOM      6  HA  MET A   1      17.525  51.063  13.863  1.00  0.00            
ATOM      7  CB  MET A   1      16.145  49.937  12.796  1.00  0.00            
ATOM      8  HB2 MET A   1      16.003  49.625  11.761  1.00  0.00            
ATOM      9  HB3 MET A   1      16.480  49.107  13.418  1.00  0.00            
ATOM     10  CG  MET A   1      14.984  50.627  13.506  1.00  0.00            
ATOM     11  HG2 MET A   1      14.764  51.579  13.022  1.00  0.00            
ATOM     12  HG3 MET A   1      14.088  50.010  13.442  1.00  0.00            
ATOM     13  SD  MET A   1      15.419  51.040  15.214  1.00  0.00            
ATOM     14  CE  MET A   1      13.681  51.355  15.612  1.00  0.00            
ATOM     15  HE1 MET A   1      13.287  52.041  14.862  1.00  0.00            
ATOM     16  HE2 MET A   1      13.036  50.485  15.740  1.00  0.00            
ATOM     17  HE3 MET A   1      13.611  51.813  16.598  1.00  0.00            
ATOM     18  C   MET A   1      18.670  50.278  12.236  1.00  0.00            
ATOM     19  O   MET A   1      18.784  49.972  11.051  1.00  0.00            
ATOM     20  N   VAL A   2      19.609  50.153  13.176  1.00  0.00            
ATOM     21  H   VAL A   2      19.411  50.273  14.159  1.00  0.00            
ATOM     22  CA  VAL A   2      20.962  49.691  12.940  1.00  0.00            
ATOM     23  HA  VAL A   2      20.963  48.972  12.121  1.00  0.00            
ATOM     24  CB  VAL A   2      21.895  50.848  12.594  1.00  0.00            
ATOM     25  HB  VAL A   2      21.424  51.141  11.656  1.00  0.00            
ATOM     26  CG1 VAL A   2      21.921  52.052  13.531  1.00  0.00            
ATOM     27 HG11 VAL A   2      20.899  52.197  13.881  1.00  0.00            
ATOM     28 HG12 VAL A   2      22.559  51.836  14.388  1.00  0.00            
ATOM     29 HG13 VAL A   2      22.271  52.921  12.974  1.00  0.00            
ATOM     30  CG2 VAL A   2      23.364  50.471  12.427  1.00  0.00            
ATOM     31 HG21 VAL A   2      23.307  49.623  11.744  1.00  0.00            
ATOM     32 HG22 VAL A   2      23.938  51.334  12.089  1.00  0.00            
ATOM     33 HG23 VAL A   2      23.897  50.214  13.343  1.00  0.00            
ATOM     34  C   VAL A   2      21.521  48.956  14.150  1.00  0.00            
ATOM     35  O   VAL A   2      21.353  49.400  15.283  1.00  0.00            
ATOM     36  N   ASN A   3      22.116  47.768  14.019  1.00  0.00            
ATOM     37  H   ASN A   3      22.165  47.336  13.107  1.00  0.00            
ATOM     38  CA  ASN A   3      22.602  47.061  15.187  1.00  0.00            
ATOM     39  HA  ASN A   3      21.810  47.074  15.936  1.00  0.00            
ATOM     40  CB  ASN A   3      22.730  45.626  14.686  1.00  0.00            
ATOM     41  HB2 ASN A   3      23.224  45.523  13.720  1.00  0.00            
ATOM     42  HB3 ASN A   3      23.338  45.016  15.355  1.00  0.00            
ATOM     43  CG  ASN A   3      21.415  44.860  14.672  1.00  0.00            
ATOM     44  OD1 ASN A   3      20.355  45.454  14.853  1.00  0.00            
ATOM     45  ND2 ASN A   3      21.448  43.559  14.371  1.00  0.00            
ATOM     46 HD21 ASN A   3      20.558  43.085  14.332  1.00  0.00            
ATOM     47 HD22 ASN A   3      22.300  43.224  13.945  1.00  0.00            
ATOM     48  C   ASN A   3      23.829  47.771  15.740  1.00  0.00            
ATOM     49  O   ASN A   3      24.828  47.849  15.028  1.00  0.00            
ATOM     50  N   PRO A   4      23.848  48.299  16.966  1.00  0.00            
ATOM     51  CD  PRO A   4      22.797  48.053  17.933  1.00  0.00            
ATOM     52  HD2 PRO A   4      22.593  46.983  17.933  1.00  0.00            
ATOM     53  HD3 PRO A   4      21.869  48.591  17.743  1.00  0.00            
ATOM     54  CG  PRO A   4      23.382  48.459  19.283  1.00  0.00            
ATOM     55  HG2 PRO A   4      23.888  47.582  19.687  1.00  0.00            
ATOM     56  HG3 PRO A   4      22.603  48.761  19.984  1.00  0.00            
ATOM     57  CB  PRO A   4      24.339  49.566  18.850  1.00  0.00            
ATOM     58  HB2 PRO A   4      25.096  49.900  19.559  1.00  0.00            
ATOM     59  HB3 PRO A   4      23.770  50.477  18.666  1.00  0.00            
ATOM     60  CA  PRO A   4      24.959  49.004  17.574  1.00  0.00            
ATOM     61  HA  PRO A   4      25.278  49.777  16.875  1.00  0.00            
ATOM     62  C   PRO A   4      26.159  48.106  17.840  1.00  0.00            
ATOM     63  O   PRO A   4      26.025  46.891  17.976  1.00  0.00            
ATOM     64  N   THR A   5      27.311  48.718  18.122  1.00  0.00            
ATOM     65  H   THR A   5      27.293  49.726  18.061  1.00  0.00            
ATOM     66  CA  THR A   5      28.570  48.105  18.492  1.00  0.00            
ATOM     67  HA  THR A   5      28.426  47.051  18.730  1.00  0.00            
ATOM     68  CB  THR A   5      29.337  48.111  17.173  1.00  0.00            
ATOM     69  HB  THR A   5      28.953  47.257  16.615  1.00  0.00            
ATOM     70  CG2 THR A   5      29.068  49.263  16.210  1.00  0.00            
ATOM     71 HG21 THR A   5      29.738  49.119  15.361  1.00  0.00            
ATOM     72 HG22 THR A   5      28.092  49.166  15.734  1.00  0.00            
ATOM     73 HG23 THR A   5      29.203  50.245  16.665  1.00  0.00            
ATOM     74  OG1 THR A   5      30.729  47.999  17.369  1.00  0.00            
ATOM     75  HG1 THR A   5      30.901  47.157  17.798  1.00  0.00            
ATOM     76  C   THR A   5      29.304  48.851  19.598  1.00  0.00            
ATOM     77  O   THR A   5      29.132  50.063  19.702  1.00  0.00            
ATOM     78  N   VAL A   6      30.031  48.101  20.429  1.00  0.00            
ATOM     79  H   VAL A   6      30.224  47.124  20.255  1.00  0.00            
ATOM     80  CA  VAL A   6      30.595  48.664  21.639  1.00  0.00            
ATOM     81  HA  VAL A   6      30.548  49.752  21.587  1.00  0.00            
ATOM     82  CB  VAL A   6      29.765  48.205  22.835  1.00  0.00            
ATOM     83  HB  VAL A   6      30.290  48.571  23.717  1.00  0.00            
ATOM     84  CG1 VAL A   6      28.349  48.762  22.729  1.00  0.00            
ATOM     85 HG11 VAL A   6      27.896  48.636  21.745  1.00  0.00            
ATOM     86 HG12 VAL A   6      27.777  48.276  23.520  1.00  0.00            
ATOM     87 HG13 VAL A   6      28.253  49.821  22.966  1.00  0.00            
ATOM     88  CG2 VAL A   6      29.714  46.690  23.012  1.00  0.00            
ATOM     89 HG21 VAL A   6      30.755  46.369  22.994  1.00  0.00            
ATOM     90 HG22 VAL A   6      29.224  46.429  23.950  1.00  0.00            
ATOM     91 HG23 VAL A   6      29.083  46.183  22.282  1.00  0.00            
ATOM     92  C   VAL A   6      32.026  48.190  21.848  1.00  0.00            
ATOM     93  O   VAL A   6      32.366  47.258  21.122  1.00  0.00            
ATOM     94  N   PHE A   7      32.727  48.706  22.860  1.00  0.00            
ATOM     95  H   PHE A   7      32.244  49.417  23.391  1.00  0.00            
ATOM     96  CA  PHE A   7      34.059  48.235  23.181  1.00  0.00            
ATOM     97  HA  PHE A   7      34.238  47.226  22.809  1.00  0.00            
ATOM     98  CB  PHE A   7      35.062  49.190  22.541  1.00  0.00            
ATOM     99  HB2 PHE A   7      36.040  48.716  22.456  1.00  0.00            
ATOM    100  HB3 PHE A   7      34.776  49.289  21.494  1.00  0.00            
ATOM    101  CG  PHE A   7      35.255  50.485  23.294  1.00  0.00            
ATOM    102  CD1 PHE A   7      36.242  50.528  24.286  1.00  0.00            
ATOM    103  HD1 PHE A   7      36.662  49.623  24.698  1.00  0.00            
ATOM    104  CE1 PHE A   7      36.402  51.697  25.041  1.00  0.00            
ATOM    105  HE1 PHE A   7      37.094  51.838  25.857  1.00  0.00            
ATOM    106  CZ  PHE A   7      35.680  52.847  24.699  1.00  0.00            
ATOM    107  HZ  PHE A   7      35.885  53.759  25.241  1.00  0.00            
ATOM    108  CE2 PHE A   7      34.698  52.806  23.703  1.00  0.00            
ATOM    109  HE2 PHE A   7      34.130  53.695  23.470  1.00  0.00            
ATOM    110  CD2 PHE A   7      34.544  51.639  22.945  1.00  0.00            
ATOM    111  HD2 PHE A   7      33.726  51.648  22.240  1.00  0.00            
ATOM    112  C   PHE A   7      34.286  48.119  24.682  1.00  0.00            
ATOM    113  O   PHE A   7      33.564  48.640  25.529  1.00  0.00            
ATOM    114  N   PHE A   8      35.390  47.408  24.925  1.00  0.00            
ATOM    115  H   PHE A   8      35.765  46.877  24.153  1.00  0.00            
ATOM    116  CA  PHE A   8      36.021  47.106  26.194  1.00  0.00            
ATOM    117  HA  PHE A   8      35.704  47.881  26.892  1.00  0.00            
ATOM    118  CB  PHE A   8      35.486  45.799  26.771  1.00  0.00            
ATOM    119  HB2 PHE A   8      35.629  44.945  26.108  1.00  0.00            
ATOM    120  HB3 PHE A   8      36.096  45.600  27.652  1.00  0.00            
ATOM    121  CG  PHE A   8      33.995  45.706  26.995  1.00  0.00            
ATOM    122  CD1 PHE A   8      33.348  46.083  28.178  1.00  0.00            
ATOM    123  HD1 PHE A   8      33.997  46.466  28.951  1.00  0.00            
ATOM    124  CE1 PHE A   8      31.956  45.984  28.296  1.00  0.00            
ATOM    125  HE1 PHE A   8      31.478  46.410  29.166  1.00  0.00            
ATOM    126  CZ  PHE A   8      31.190  45.358  27.306  1.00  0.00            
ATOM    127  HZ  PHE A   8      30.121  45.231  27.393  1.00  0.00            
ATOM    128  CE2 PHE A   8      31.846  45.118  26.093  1.00  0.00            
ATOM    129  HE2 PHE A   8      31.222  44.664  25.338  1.00  0.00            
ATOM    130  CD2 PHE A   8      33.223  45.288  25.904  1.00  0.00            
ATOM    131  HD2 PHE A   8      33.708  45.101  24.958  1.00  0.00            
ATOM    132  C   PHE A   8      37.538  47.207  26.112  1.00  0.00            
ATOM    133  O   PHE A   8      38.148  46.740  25.153  1.00  0.00            
ATOM    134  N   ASP A   9      38.095  47.619  27.253  1.00  0.00            
ATOM    135  H   ASP A   9      37.515  47.924  28.022  1.00  0.00            
ATOM    136  CA  ASP A   9      39.487  47.382  27.579  1.00  0.00            
ATOM    137  HA  ASP A   9      40.091  46.996  26.758  1.00  0.00            
ATOM    138  CB  ASP A   9      40.111  48.649  28.157  1.00  0.00            
ATOM    139  HB2 ASP A   9      39.362  49.170  28.754  1.00  0.00            
ATOM    140  HB3 ASP A   9      40.892  48.304  28.834  1.00  0.00            
ATOM    141  CG  ASP A   9      40.670  49.578  27.088  1.00  0.00            
ATOM    142  OD1 ASP A   9      40.746  50.810  27.283  1.00  0.00            
ATOM    143  OD2 ASP A   9      40.932  49.183  25.932  1.00  0.00            
ATOM    144  C   ASP A   9      39.498  46.224  28.567  1.00  0.00            
ATOM    145  O   ASP A   9      38.790  46.360  29.562  1.00  0.00            
ATOM    146  N   ILE A  10      40.277  45.147  28.441  1.00  0.00            
ATOM    147  H   ILE A  10      40.723  45.005  27.546  1.00  0.00            
ATOM    148  CA  ILE A  10      40.213  43.978  29.295  1.00  0.00            
ATOM    149  HA  ILE A  10      39.403  44.041  30.022  1.00  0.00            
ATOM    150  CB  ILE A  10      39.999  42.792  28.360  1.00  0.00            
ATOM    151  HB  ILE A  10      40.889  42.732  27.732  1.00  0.00            
ATOM    152  CG2 ILE A  10      39.962  41.502  29.175  1.00  0.00            
ATOM    153 HG21 ILE A  10      40.891  41.222  29.671  1.00  0.00            
ATOM    154 HG22 ILE A  10      39.152  41.484  29.905  1.00  0.00            
ATOM    155 HG23 ILE A  10      39.728  40.716  28.458  1.00  0.00            
ATOM    156  CG1 ILE A  10      38.765  42.788  27.462  1.00  0.00            
ATOM    157 HG12 ILE A  10      38.744  43.740  26.932  1.00  0.00            
ATOM    158 HG13 ILE A  10      38.871  42.050  26.668  1.00  0.00            
ATOM    159  CD1 ILE A  10      37.387  42.697  28.111  1.00  0.00            
ATOM    160 HD11 ILE A  10      36.652  43.194  27.478  1.00  0.00            
ATOM    161 HD12 ILE A  10      37.074  41.654  28.165  1.00  0.00            
ATOM    162 HD13 ILE A  10      37.412  43.109  29.120  1.00  0.00            
ATOM    163  C   ILE A  10      41.575  43.793  29.948  1.00  0.00            
ATOM    164  O   ILE A  10      42.623  43.965  29.329  1.00  0.00            
ATOM    165  N   ALA A  11      41.635  43.518  31.253  1.00  0.00            
ATOM    166  H   ALA A  11      40.727  43.412  31.682  1.00  0.00            
ATOM    167  CA  ALA A  11      42.768  43.264  32.120  1.00  0.00            
ATOM    168  HA  ALA A  11      43.645  43.206  31.476  1.00  0.00            
ATOM    169  CB  ALA A  11      43.001  44.566  32.881  1.00  0.00            
ATOM    170  HB1 ALA A  11      43.928  44.507  33.452  1.00  0.00            
ATOM    171  HB2 ALA A  11      42.977  45.447  32.240  1.00  0.00            
ATOM    172  HB3 ALA A  11      42.197  44.721  33.601  1.00  0.00            
ATOM    173  C   ALA A  11      42.557  42.082  33.056  1.00  0.00            
ATOM    174  O   ALA A  11      41.449  41.622  33.321  1.00  0.00            
ATOM    175  N   VAL A  12      43.698  41.575  33.529  1.00  0.00            
ATOM    176  H   VAL A  12      44.557  42.080  33.361  1.00  0.00            
ATOM    177  CA  VAL A  12      43.867  40.246  34.080  1.00  0.00            
ATOM    178  HA  VAL A  12      42.877  39.846  34.299  1.00  0.00            
ATOM    179  CB  VAL A  12      44.542  39.269  33.121  1.00  0.00            
ATOM    180  HB  VAL A  12      44.705  38.291  33.573  1.00  0.00            
ATOM    181  CG1 VAL A  12      43.609  39.136  31.920  1.00  0.00            
ATOM    182 HG11 VAL A  12      43.496  40.003  31.269  1.00  0.00            
ATOM    183 HG12 VAL A  12      44.011  38.408  31.215  1.00  0.00            
ATOM    184 HG13 VAL A  12      42.608  38.893  32.274  1.00  0.00            
ATOM    185  CG2 VAL A  12      45.826  39.731  32.439  1.00  0.00            
ATOM    186 HG21 VAL A  12      46.638  39.592  33.153  1.00  0.00            
ATOM    187 HG22 VAL A  12      46.075  39.195  31.523  1.00  0.00            
ATOM    188 HG23 VAL A  12      45.821  40.760  32.080  1.00  0.00            
ATOM    189  C   VAL A  12      44.689  40.225  35.360  1.00  0.00            
ATOM    190  O   VAL A  12      44.612  39.441  36.304  1.00  0.00            
ATOM    191  N   ASP A  13      45.615  41.187  35.360  1.00  0.00            
ATOM    192  H   ASP A  13      45.741  41.719  34.510  1.00  0.00            
ATOM    193  CA  ASP A  13      46.454  41.509  36.496  1.00  0.00            
ATOM    194  HA  ASP A  13      46.234  40.963  37.414  1.00  0.00            
ATOM    195  CB  ASP A  13      47.841  41.076  36.031  1.00  0.00            
ATOM    196  HB2 ASP A  13      47.925  39.998  35.891  1.00  0.00            
ATOM    197  HB3 ASP A  13      48.013  41.525  35.052  1.00  0.00            
ATOM    198  CG  ASP A  13      48.985  41.463  36.957  1.00  0.00            
ATOM    199  OD1 ASP A  13      49.529  40.599  37.678  1.00  0.00            
ATOM    200  OD2 ASP A  13      49.360  42.655  36.937  1.00  0.00            
ATOM    201  C   ASP A  13      46.440  42.963  36.947  1.00  0.00            
ATOM    202  O   ASP A  13      46.577  43.209  38.143  1.00  0.00            
ATOM    203  N   GLY A  14      46.137  43.934  36.082  1.00  0.00            
ATOM    204  H   GLY A  14      46.081  43.685  35.105  1.00  0.00            
ATOM    205  CA  GLY A  14      46.024  45.321  36.486  1.00  0.00            
ATOM    206  HA2 GLY A  14      45.202  45.435  37.193  1.00  0.00            
ATOM    207  HA3 GLY A  14      46.934  45.543  37.045  1.00  0.00            
ATOM    208  C   GLY A  14      45.907  46.239  35.278  1.00  0.00            
ATOM    209  O   GLY A  14      44.918  46.969  35.245  1.00  0.00            
ATOM    210  N   GLU A  15      46.753  46.250  34.246  1.00  0.00            
ATOM    211  H   GLU A  15      47.595  45.695  34.291  1.00  0.00            
ATOM    212  CA  GLU A  15      46.703  47.141  33.104  1.00  0.00            
ATOM    213  HA  GLU A  15      46.067  47.983  33.377  1.00  0.00            
ATOM    214  CB  GLU A  15      48.140  47.598  32.869  1.00  0.00            
ATOM    215  HB2 GLU A  15      48.733  46.703  32.683  1.00  0.00            
ATOM    216  HB3 GLU A  15      48.126  48.193  31.956  1.00  0.00            
ATOM    217  CG  GLU A  15      48.715  48.528  33.933  1.00  0.00            
ATOM    218  HG2 GLU A  15      47.927  49.231  34.204  1.00  0.00            
ATOM    219  HG3 GLU A  15      49.077  47.980  34.803  1.00  0.00            
ATOM    220  CD  GLU A  15      49.920  49.227  33.321  1.00  0.00            
ATOM    221  OE1 GLU A  15      50.949  48.559  33.077  1.00  0.00            
ATOM    222  OE2 GLU A  15      49.798  50.438  33.036  1.00  0.00            
ATOM    223  C   GLU A  15      46.032  46.528  31.882  1.00  0.00            
ATOM    224  O   GLU A  15      46.174  45.316  31.739  1.00  0.00            
ATOM    225  N   PRO A  16      45.295  47.163  30.968  1.00  0.00            
ATOM    226  CD  PRO A  16      44.831  48.534  31.043  1.00  0.00            
ATOM    227  HD2 PRO A  16      45.631  49.269  30.956  1.00  0.00            
ATOM    228  HD3 PRO A  16      44.255  48.799  31.930  1.00  0.00            
ATOM    229  CG  PRO A  16      43.813  48.678  29.915  1.00  0.00            
ATOM    230  HG2 PRO A  16      44.034  49.646  29.466  1.00  0.00            
ATOM    231  HG3 PRO A  16      42.790  48.785  30.274  1.00  0.00            
ATOM    232  CB  PRO A  16      44.195  47.592  28.913  1.00  0.00            
ATOM    233  HB2 PRO A  16      44.887  48.020  28.187  1.00  0.00            
ATOM    234  HB3 PRO A  16      43.364  47.264  28.288  1.00  0.00            
ATOM    235  CA  PRO A  16      44.719  46.486  29.824  1.00  0.00            
ATOM    236  HA  PRO A  16      43.881  45.909  30.216  1.00  0.00            
ATOM    237  C   PRO A  16      45.715  45.604  29.085  1.00  0.00            
ATOM    238  O   PRO A  16      46.782  46.021  28.638  1.00  0.00            
ATOM    239  N   LEU A  17      45.322  44.329  29.038  1.00  0.00            
ATOM    240  H   LEU A  17      44.465  44.119  29.528  1.00  0.00            
ATOM    241  CA  LEU A  17      45.976  43.440  28.099  1.00  0.00            
ATOM    242  HA  LEU A  17      47.059  43.428  28.224  1.00  0.00            
ATOM    243  CB  LEU A  17      45.279  42.113  28.387  1.00  0.00            
ATOM    244  HB2 LEU A  17      45.456  41.920  29.445  1.00  0.00            
ATOM    245  HB3 LEU A  17      44.250  42.278  28.067  1.00  0.00            
ATOM    246  CG  LEU A  17      45.796  40.911  27.601  1.00  0.00            
ATOM    247  HG  LEU A  17      45.863  41.107  26.531  1.00  0.00            
ATOM    248  CD1 LEU A  17      47.268  40.692  27.936  1.00  0.00            
ATOM    249 HD11 LEU A  17      47.890  41.535  27.633  1.00  0.00            
ATOM    250 HD12 LEU A  17      47.329  40.539  29.014  1.00  0.00            
ATOM    251 HD13 LEU A  17      47.530  39.824  27.332  1.00  0.00            
ATOM    252  CD2 LEU A  17      45.081  39.594  27.891  1.00  0.00            
ATOM    253 HD21 LEU A  17      45.579  38.841  27.280  1.00  0.00            
ATOM    254 HD22 LEU A  17      45.119  39.253  28.925  1.00  0.00            
ATOM    255 HD23 LEU A  17      44.075  39.700  27.484  1.00  0.00            
ATOM    256  C   LEU A  17      45.760  43.774  26.630  1.00  0.00            
ATOM    257  O   LEU A  17      46.723  43.698  25.870  1.00  0.00            
ATOM    258  N   GLY A  18      44.572  44.292  26.308  1.00  0.00            
ATOM    259  H   GLY A  18      43.972  44.464  27.102  1.00  0.00            
ATOM    260  CA  GLY A  18      44.151  44.593  24.955  1.00  0.00            
ATOM    261  HA2 GLY A  18      44.690  45.448  24.547  1.00  0.00            
ATOM    262  HA3 GLY A  18      44.247  43.718  24.313  1.00  0.00            
ATOM    263  C   GLY A  18      42.687  45.010  24.922  1.00  0.00            
ATOM    264  O   GLY A  18      41.999  44.841  25.926  1.00  0.00            
ATOM    265  N   ARG A  19      42.226  45.614  23.825  1.00  0.00            
ATOM    266  H   ARG A  19      42.892  45.705  23.071  1.00  0.00            
ATOM    267  CA  ARG A  19      40.901  46.082  23.474  1.00  0.00            
ATOM    268  HA  ARG A  19      40.318  46.249  24.380  1.00  0.00            
ATOM    269  CB  ARG A  19      41.170  47.445  22.843  1.00  0.00            
ATOM    270  HB2 ARG A  19      41.817  47.996  23.526  1.00  0.00            
ATOM    271  HB3 ARG A  19      41.689  47.489  21.886  1.00  0.00            
ATOM    272  CG  ARG A  19      39.851  48.209  22.765  1.00  0.00            
ATOM    273  HG2 ARG A  19      39.047  47.787  22.162  1.00  0.00            
ATOM    274  HG3 ARG A  19      39.412  48.173  23.762  1.00  0.00            
ATOM    275  CD  ARG A  19      39.860  49.710  22.491  1.00  0.00            
ATOM    276  HD2 ARG A  19      40.630  49.902  21.743  1.00  0.00            
ATOM    277  HD3 ARG A  19      38.903  50.000  22.058  1.00  0.00            
ATOM    278  NE  ARG A  19      40.131  50.514  23.682  1.00  0.00            
ATOM    279  HE  ARG A  19      40.583  49.980  24.411  1.00  0.00            
ATOM    280  CZ  ARG A  19      39.903  51.814  23.915  1.00  0.00            
ATOM    281  NH1 ARG A  19      39.555  52.667  22.941  1.00  0.00            
ATOM    282 HH11 ARG A  19      39.249  52.304  22.050  1.00  0.00            
ATOM    283 HH12 ARG A  19      39.233  53.584  23.217  1.00  0.00            
ATOM    284  NH2 ARG A  19      39.957  52.259  25.178  1.00  0.00            
ATOM    285 HH21 ARG A  19      40.077  51.553  25.890  1.00  0.00            
ATOM    286 HH22 ARG A  19      39.918  53.232  25.447  1.00  0.00            
ATOM    287  C   ARG A  19      40.178  45.138  22.523  1.00  0.00            
ATOM    288  O   ARG A  19      40.821  44.506  21.687  1.00  0.00            
ATOM    289  N   VAL A  20      38.863  45.051  22.734  1.00  0.00            
ATOM    290  H   VAL A  20      38.528  45.712  23.421  1.00  0.00            
ATOM    291  CA  VAL A  20      37.830  44.141  22.282  1.00  0.00            
ATOM    292  HA  VAL A  20      38.160  43.629  21.378  1.00  0.00            
ATOM    293  CB  VAL A  20      37.564  43.062  23.328  1.00  0.00            
ATOM    294  HB  VAL A  20      37.053  43.509  24.180  1.00  0.00            
ATOM    295  CG1 VAL A  20      36.633  41.965  22.821  1.00  0.00            
ATOM    296 HG11 VAL A  20      36.486  41.238  23.619  1.00  0.00            
ATOM    297 HG12 VAL A  20      35.693  42.368  22.442  1.00  0.00            
ATOM    298 HG13 VAL A  20      37.176  41.487  22.006  1.00  0.00            
ATOM    299  CG2 VAL A  20      38.867  42.406  23.777  1.00  0.00            
ATOM    300 HG21 VAL A  20      39.619  42.278  22.998  1.00  0.00            
ATOM    301 HG22 VAL A  20      39.341  43.013  24.549  1.00  0.00            
ATOM    302 HG23 VAL A  20      38.724  41.400  24.172  1.00  0.00            
ATOM    303  C   VAL A  20      36.548  44.909  21.993  1.00  0.00            
ATOM    304  O   VAL A  20      36.044  45.588  22.885  1.00  0.00            
ATOM    305  N   SER A  21      35.876  44.549  20.897  1.00  0.00            
ATOM    306  H   SER A  21      36.426  44.007  20.245  1.00  0.00            
ATOM    307  CA  SER A  21      34.678  45.213  20.425  1.00  0.00            
ATOM    308  HA  SER A  21      34.176  45.664  21.281  1.00  0.00            
ATOM    309  CB  SER A  21      34.772  46.303  19.360  1.00  0.00            
ATOM    310  HB2 SER A  21      33.754  46.494  19.020  1.00  0.00            
ATOM    311  HB3 SER A  21      35.223  47.177  19.831  1.00  0.00            
ATOM    312  OG  SER A  21      35.536  45.797  18.289  1.00  0.00            
ATOM    313  HG  SER A  21      35.380  46.481  17.633  1.00  0.00            
ATOM    314  C   SER A  21      33.622  44.203  19.999  1.00  0.00            
ATOM    315  O   SER A  21      33.988  43.152  19.477  1.00  0.00            
ATOM    316  N   PHE A  22      32.346  44.545  20.192  1.00  0.00            
ATOM    317  H   PHE A  22      32.162  45.525  20.352  1.00  0.00            
ATOM    318  CA  PHE A  22      31.261  43.599  20.034  1.00  0.00            
ATOM    319  HA  PHE A  22      31.648  42.697  19.559  1.00  0.00            
ATOM    320  CB  PHE A  22      30.702  43.200  21.397  1.00  0.00            
ATOM    321  HB2 PHE A  22      30.221  44.040  21.898  1.00  0.00            
ATOM    322  HB3 PHE A  22      29.984  42.450  21.066  1.00  0.00            
ATOM    323  CG  PHE A  22      31.585  42.542  22.431  1.00  0.00            
ATOM    324  CD1 PHE A  22      32.584  43.249  23.110  1.00  0.00            
ATOM    325  HD1 PHE A  22      32.599  44.329  23.075  1.00  0.00            
ATOM    326  CE1 PHE A  22      33.478  42.529  23.912  1.00  0.00            
ATOM    327  HE1 PHE A  22      34.291  42.940  24.492  1.00  0.00            
ATOM    328  CZ  PHE A  22      33.367  41.141  24.064  1.00  0.00            
ATOM    329  HZ  PHE A  22      34.046  40.671  24.760  1.00  0.00            
ATOM    330  CE2 PHE A  22      32.335  40.419  23.454  1.00  0.00            
ATOM    331  HE2 PHE A  22      32.209  39.364  23.652  1.00  0.00            
ATOM    332  CD2 PHE A  22      31.461  41.166  22.656  1.00  0.00            
ATOM    333  HD2 PHE A  22      30.656  40.582  22.235  1.00  0.00            
ATOM    334  C   PHE A  22      30.316  44.296  19.065  1.00  0.00            
ATOM    335  O   PHE A  22      30.203  45.519  19.027  1.00  0.00            
ATOM    336  N   GLU A  23      29.378  43.520  18.518  1.00  0.00            
ATOM    337  H   GLU A  23      29.465  42.514  18.551  1.00  0.00            
ATOM    338  CA  GLU A  23      28.217  44.000  17.797  1.00  0.00            
ATOM    339  HA  GLU A  23      28.117  45.029  18.143  1.00  0.00            
ATOM    340  CB  GLU A  23      28.464  43.952  16.292  1.00  0.00            
ATOM    341  HB2 GLU A  23      29.333  44.565  16.052  1.00  0.00            
ATOM    342  HB3 GLU A  23      28.569  42.910  15.991  1.00  0.00            
ATOM    343  CG  GLU A  23      27.200  44.454  15.599  1.00  0.00            
ATOM    344  HG2 GLU A  23      26.422  43.700  15.718  1.00  0.00            
ATOM    345  HG3 GLU A  23      27.015  45.451  15.999  1.00  0.00            
ATOM    346  CD  GLU A  23      27.348  44.560  14.088  1.00  0.00            
ATOM    347  OE1 GLU A  23      26.589  43.922  13.326  1.00  0.00            
ATOM    348  OE2 GLU A  23      28.281  45.252  13.626  1.00  0.00            
ATOM    349  C   GLU A  23      27.049  43.165  18.303  1.00  0.00            
ATOM    350  O   GLU A  23      27.117  41.938  18.352  1.00  0.00            
ATOM    351  N   LEU A  24      25.997  43.912  18.644  1.00  0.00            
ATOM    352  H   LEU A  24      26.043  44.823  18.210  1.00  0.00            
ATOM    353  CA  LEU A  24      24.799  43.523  19.360  1.00  0.00            
ATOM    354  HA  LEU A  24      24.940  42.494  19.692  1.00  0.00            
ATOM    355  CB  LEU A  24      24.532  44.417  20.567  1.00  0.00            
ATOM    356  HB2 LEU A  24      24.164  45.363  20.171  1.00  0.00            
ATOM    357  HB3 LEU A  24      23.740  44.002  21.190  1.00  0.00            
ATOM    358  CG  LEU A  24      25.693  44.873  21.447  1.00  0.00            
ATOM    359  HG  LEU A  24      26.582  45.189  20.900  1.00  0.00            
ATOM    360  CD1 LEU A  24      25.154  46.014  22.306  1.00  0.00            
ATOM    361 HD11 LEU A  24      24.344  45.747  22.984  1.00  0.00            
ATOM    362 HD12 LEU A  24      25.938  46.485  22.898  1.00  0.00            
ATOM    363 HD13 LEU A  24      24.827  46.773  21.596  1.00  0.00            
ATOM    364  CD2 LEU A  24      26.188  43.682  22.262  1.00  0.00            
ATOM    365 HD21 LEU A  24      26.917  43.986  23.013  1.00  0.00            
ATOM    366 HD22 LEU A  24      25.332  43.185  22.718  1.00  0.00            
ATOM    367 HD23 LEU A  24      26.638  42.969  21.571  1.00  0.00            
ATOM    368  C   LEU A  24      23.578  43.711  18.471  1.00  0.00            
ATOM    369  O   LEU A  24      23.387  44.630  17.677  1.00  0.00            
ATOM    370  N   PHE A  25      22.633  42.775  18.579  1.00  0.00            
ATOM    371  H   PHE A  25      22.719  42.172  19.384  1.00  0.00            
ATOM    372  CA  PHE A  25      21.597  42.501  17.603  1.00  0.00            
ATOM    373  HA  PHE A  25      21.902  43.048  16.710  1.00  0.00            
ATOM    374  CB  PHE A  25      21.560  40.995  17.361  1.00  0.00            
ATOM    375  HB2 PHE A  25      21.144  40.692  18.321  1.00  0.00            
ATOM    376  HB3 PHE A  25      20.824  40.625  16.648  1.00  0.00            
ATOM    377  CG  PHE A  25      22.839  40.214  17.175  1.00  0.00            
ATOM    378  CD1 PHE A  25      23.003  38.999  17.851  1.00  0.00            
ATOM    379  HD1 PHE A  25      22.136  38.647  18.390  1.00  0.00            
ATOM    380  CE1 PHE A  25      24.042  38.118  17.530  1.00  0.00            
ATOM    381  HE1 PHE A  25      24.132  37.262  18.182  1.00  0.00            
ATOM    382  CZ  PHE A  25      25.065  38.624  16.719  1.00  0.00            
ATOM    383  HZ  PHE A  25      26.057  38.210  16.613  1.00  0.00            
ATOM    384  CE2 PHE A  25      24.990  39.870  16.085  1.00  0.00            
ATOM    385  HE2 PHE A  25      25.733  40.280  15.417  1.00  0.00            
ATOM    386  CD2 PHE A  25      23.822  40.620  16.264  1.00  0.00            
ATOM    387  HD2 PHE A  25      23.758  41.541  15.703  1.00  0.00            
ATOM    388  C   PHE A  25      20.249  43.132  17.920  1.00  0.00            
ATOM    389  O   PHE A  25      19.267  42.421  18.121  1.00  0.00            
ATOM    390  N   ALA A  26      20.246  44.467  17.962  1.00  0.00            
ATOM    391  H   ALA A  26      21.066  45.049  17.868  1.00  0.00            
ATOM    392  CA  ALA A  26      18.981  45.139  18.183  1.00  0.00            
ATOM    393  HA  ALA A  26      18.620  44.806  19.156  1.00  0.00            
ATOM    394  CB  ALA A  26      19.276  46.636  18.141  1.00  0.00            
ATOM    395  HB1 ALA A  26      19.761  46.970  19.058  1.00  0.00            
ATOM    396  HB2 ALA A  26      19.857  46.885  17.252  1.00  0.00            
ATOM    397  HB3 ALA A  26      18.345  47.191  18.027  1.00  0.00            
ATOM    398  C   ALA A  26      17.854  44.789  17.222  1.00  0.00            
ATOM    399  O   ALA A  26      16.696  44.911  17.615  1.00  0.00            
ATOM    400  N   ASP A  27      18.053  44.457  15.945  1.00  0.00            
ATOM    401  H   ASP A  27      18.973  44.405  15.531  1.00  0.00            
ATOM    402  CA  ASP A  27      16.953  44.048  15.094  1.00  0.00            
ATOM    403  HA  ASP A  27      16.328  44.940  15.043  1.00  0.00            
ATOM    404  CB  ASP A  27      17.407  43.722  13.674  1.00  0.00            
ATOM    405  HB2 ASP A  27      16.479  43.802  13.108  1.00  0.00            
ATOM    406  HB3 ASP A  27      17.978  44.616  13.423  1.00  0.00            
ATOM    407  CG  ASP A  27      18.246  42.488  13.376  1.00  0.00            
ATOM    408  OD1 ASP A  27      19.122  42.099  14.178  1.00  0.00            
ATOM    409  OD2 ASP A  27      17.928  41.883  12.330  1.00  0.00            
ATOM    410  C   ASP A  27      16.143  42.880  15.637  1.00  0.00            
ATOM    411  O   ASP A  27      14.985  42.675  15.277  1.00  0.00            
ATOM    412  N   LYS A  28      16.790  42.024  16.431  1.00  0.00            
ATOM    413  H   LYS A  28      17.702  42.309  16.760  1.00  0.00            
ATOM    414  CA  LYS A  28      16.168  40.841  16.989  1.00  0.00            
ATOM    415  HA  LYS A  28      15.238  40.514  16.523  1.00  0.00            
ATOM    416  CB  LYS A  28      17.103  39.660  16.743  1.00  0.00            
ATOM    417  HB2 LYS A  28      17.956  39.780  17.411  1.00  0.00            
ATOM    418  HB3 LYS A  28      16.535  38.791  17.072  1.00  0.00            
ATOM    419  CG  LYS A  28      17.507  39.403  15.294  1.00  0.00            
ATOM    420  HG2 LYS A  28      18.232  40.135  14.939  1.00  0.00            
ATOM    421  HG3 LYS A  28      18.147  38.526  15.197  1.00  0.00            
ATOM    422  CD  LYS A  28      16.361  39.286  14.293  1.00  0.00            
ATOM    423  HD2 LYS A  28      15.637  38.519  14.569  1.00  0.00            
ATOM    424  HD3 LYS A  28      15.820  40.232  14.302  1.00  0.00            
ATOM    425  CE  LYS A  28      16.875  38.992  12.887  1.00  0.00            
ATOM    426  HE2 LYS A  28      17.461  39.844  12.542  1.00  0.00            
ATOM    427  HE3 LYS A  28      17.584  38.165  12.840  1.00  0.00            
ATOM    428  NZ  LYS A  28      15.801  38.829  11.895  1.00  0.00            
ATOM    429  HZ1 LYS A  28      15.171  39.613  11.986  1.00  0.00            
ATOM    430  HZ2 LYS A  28      16.230  38.731  10.987  1.00  0.00            
ATOM    431  HZ3 LYS A  28      15.281  37.963  11.916  1.00  0.00            
ATOM    432  C   LYS A  28      15.754  41.012  18.444  1.00  0.00            
ATOM    433  O   LYS A  28      14.769  40.440  18.906  1.00  0.00            
ATOM    434  N   VAL A  29      16.615  41.730  19.169  1.00  0.00            
ATOM    435  H   VAL A  29      17.516  42.031  18.824  1.00  0.00            
ATOM    436  CA  VAL A  29      16.402  41.918  20.589  1.00  0.00            
ATOM    437  HA  VAL A  29      15.317  41.882  20.692  1.00  0.00            
ATOM    438  CB  VAL A  29      17.126  40.888  21.452  1.00  0.00            
ATOM    439  HB  VAL A  29      17.277  41.322  22.441  1.00  0.00            
ATOM    440  CG1 VAL A  29      16.411  39.558  21.673  1.00  0.00            
ATOM    441 HG11 VAL A  29      16.545  39.021  20.734  1.00  0.00            
ATOM    442 HG12 VAL A  29      16.836  39.003  22.509  1.00  0.00            
ATOM    443 HG13 VAL A  29      15.333  39.655  21.801  1.00  0.00            
ATOM    444  CG2 VAL A  29      18.536  40.562  20.969  1.00  0.00            
ATOM    445 HG21 VAL A  29      19.128  41.475  20.908  1.00  0.00            
ATOM    446 HG22 VAL A  29      19.040  39.937  21.707  1.00  0.00            
ATOM    447 HG23 VAL A  29      18.522  40.038  20.013  1.00  0.00            
ATOM    448  C   VAL A  29      16.739  43.369  20.901  1.00  0.00            
ATOM    449  O   VAL A  29      17.811  43.612  21.450  1.00  0.00            
ATOM    450  N   PRO A  30      15.869  44.340  20.613  1.00  0.00            
ATOM    451  CD  PRO A  30      14.656  44.225  19.829  1.00  0.00            
ATOM    452  HD2 PRO A  30      14.021  43.529  20.376  1.00  0.00            
ATOM    453  HD3 PRO A  30      14.752  43.838  18.814  1.00  0.00            
ATOM    454  CG  PRO A  30      13.941  45.573  19.852  1.00  0.00            
ATOM    455  HG2 PRO A  30      13.286  45.484  20.719  1.00  0.00            
ATOM    456  HG3 PRO A  30      13.348  45.645  18.940  1.00  0.00            
ATOM    457  CB  PRO A  30      15.100  46.557  19.984  1.00  0.00            
ATOM    458  HB2 PRO A  30      14.797  47.398  20.607  1.00  0.00            
ATOM    459  HB3 PRO A  30      15.536  46.994  19.086  1.00  0.00            
ATOM    460  CA  PRO A  30      16.171  45.753  20.717  1.00  0.00            
ATOM    461  HA  PRO A  30      17.132  46.029  20.283  1.00  0.00            
ATOM    462  C   PRO A  30      16.378  46.277  22.131  1.00  0.00            
ATOM    463  O   PRO A  30      17.380  46.916  22.445  1.00  0.00            
ATOM    464  N   LYS A  31      15.445  46.032  23.054  1.00  0.00            
ATOM    465  H   LYS A  31      14.705  45.362  22.903  1.00  0.00            
ATOM    466  CA  LYS A  31      15.584  46.475  24.426  1.00  0.00            
ATOM    467  HA  LYS A  31      15.774  47.548  24.414  1.00  0.00            
ATOM    468  CB  LYS A  31      14.327  46.137  25.222  1.00  0.00            
ATOM    469  HB2 LYS A  31      13.507  46.615  24.687  1.00  0.00            
ATOM    470  HB3 LYS A  31      14.099  45.078  25.098  1.00  0.00            
ATOM    471  CG  LYS A  31      14.200  46.425  26.715  1.00  0.00            
ATOM    472  HG2 LYS A  31      14.891  45.795  27.275  1.00  0.00            
ATOM    473  HG3 LYS A  31      14.449  47.462  26.940  1.00  0.00            
ATOM    474  CD  LYS A  31      12.797  46.117  27.231  1.00  0.00            
ATOM    475  HD2 LYS A  31      12.178  46.858  26.724  1.00  0.00            
ATOM    476  HD3 LYS A  31      12.569  45.078  26.997  1.00  0.00            
ATOM    477  CE  LYS A  31      12.934  46.424  28.720  1.00  0.00            
ATOM    478  HE2 LYS A  31      13.837  46.011  29.170  1.00  0.00            
ATOM    479  HE3 LYS A  31      13.006  47.508  28.803  1.00  0.00            
ATOM    480  NZ  LYS A  31      11.740  45.895  29.398  1.00  0.00            
ATOM    481  HZ1 LYS A  31      11.813  44.888  29.358  1.00  0.00            
ATOM    482  HZ2 LYS A  31      11.704  46.124  30.381  1.00  0.00            
ATOM    483  HZ3 LYS A  31      10.846  46.181  29.026  1.00  0.00            
ATOM    484  C   LYS A  31      16.873  45.993  25.077  1.00  0.00            
ATOM    485  O   LYS A  31      17.655  46.680  25.731  1.00  0.00            
ATOM    486  N   THR A  32      17.081  44.679  24.976  1.00  0.00            
ATOM    487  H   THR A  32      16.394  44.166  24.442  1.00  0.00            
ATOM    488  CA  THR A  32      18.276  43.982  25.408  1.00  0.00            
ATOM    489  HA  THR A  32      18.389  44.015  26.491  1.00  0.00            
ATOM    490  CB  THR A  32      18.206  42.542  24.907  1.00  0.00            
ATOM    491  HB  THR A  32      18.247  42.517  23.818  1.00  0.00            
ATOM    492  CG2 THR A  32      19.172  41.487  25.439  1.00  0.00            
ATOM    493 HG21 THR A  32      19.119  40.473  25.041  1.00  0.00            
ATOM    494 HG22 THR A  32      20.190  41.867  25.359  1.00  0.00            
ATOM    495 HG23 THR A  32      18.989  41.390  26.509  1.00  0.00            
ATOM    496  OG1 THR A  32      17.029  41.859  25.277  1.00  0.00            
ATOM    497  HG1 THR A  32      16.400  42.184  24.629  1.00  0.00            
ATOM    498  C   THR A  32      19.499  44.649  24.795  1.00  0.00            
ATOM    499  O   THR A  32      20.435  45.037  25.490  1.00  0.00            
ATOM    500  N   ALA A  33      19.547  44.890  23.482  1.00  0.00            
ATOM    501  H   ALA A  33      18.645  44.863  23.028  1.00  0.00            
ATOM    502  CA  ALA A  33      20.667  45.461  22.761  1.00  0.00            
ATOM    503  HA  ALA A  33      21.528  44.871  23.075  1.00  0.00            
ATOM    504  CB  ALA A  33      20.434  45.304  21.261  1.00  0.00            
ATOM    505  HB1 ALA A  33      19.508  45.781  20.939  1.00  0.00            
ATOM    506  HB2 ALA A  33      21.160  45.855  20.664  1.00  0.00            
ATOM    507  HB3 ALA A  33      20.406  44.254  20.971  1.00  0.00            
ATOM    508  C   ALA A  33      20.872  46.930  23.100  1.00  0.00            
ATOM    509  O   ALA A  33      22.032  47.312  23.242  1.00  0.00            
ATOM    510  N   GLU A  34      19.785  47.655  23.375  1.00  0.00            
ATOM    511  H   GLU A  34      18.864  47.279  23.201  1.00  0.00            
ATOM    512  CA  GLU A  34      19.868  48.993  23.925  1.00  0.00            
ATOM    513  HA  GLU A  34      20.536  49.379  23.155  1.00  0.00            
ATOM    514  CB  GLU A  34      18.545  49.753  23.888  1.00  0.00            
ATOM    515  HB2 GLU A  34      18.277  49.794  22.832  1.00  0.00            
ATOM    516  HB3 GLU A  34      17.726  49.292  24.440  1.00  0.00            
ATOM    517  CG  GLU A  34      18.588  51.205  24.356  1.00  0.00            
ATOM    518  HG2 GLU A  34      17.521  51.417  24.285  1.00  0.00            
ATOM    519  HG3 GLU A  34      18.855  51.287  25.410  1.00  0.00            
ATOM    520  CD  GLU A  34      19.401  52.193  23.532  1.00  0.00            
ATOM    521  OE1 GLU A  34      20.032  51.813  22.523  1.00  0.00            
ATOM    522  OE2 GLU A  34      19.457  53.376  23.934  1.00  0.00            
ATOM    523  C   GLU A  34      20.407  49.059  25.347  1.00  0.00            
ATOM    524  O   GLU A  34      21.385  49.786  25.506  1.00  0.00            
ATOM    525  N   ASN A  35      19.845  48.336  26.318  1.00  0.00            
ATOM    526  H   ASN A  35      19.011  47.836  26.044  1.00  0.00            
ATOM    527  CA  ASN A  35      20.243  48.243  27.708  1.00  0.00            
ATOM    528  HA  ASN A  35      20.092  49.166  28.268  1.00  0.00            
ATOM    529  CB  ASN A  35      19.412  47.212  28.466  1.00  0.00            
ATOM    530  HB2 ASN A  35      18.494  47.733  28.741  1.00  0.00            
ATOM    531  HB3 ASN A  35      19.166  46.282  27.954  1.00  0.00            
ATOM    532  CG  ASN A  35      20.166  46.878  29.745  1.00  0.00            
ATOM    533  OD1 ASN A  35      19.955  47.539  30.759  1.00  0.00            
ATOM    534  ND2 ASN A  35      20.852  45.734  29.815  1.00  0.00            
ATOM    535 HD21 ASN A  35      21.206  45.478  30.726  1.00  0.00            
ATOM    536 HD22 ASN A  35      20.906  45.251  28.930  1.00  0.00            
ATOM    537  C   ASN A  35      21.737  47.953  27.672  1.00  0.00            
ATOM    538  O   ASN A  35      22.481  48.576  28.427  1.00  0.00            
ATOM    539  N   PHE A  36      22.202  47.003  26.858  1.00  0.00            
ATOM    540  H   PHE A  36      21.529  46.551  26.256  1.00  0.00            
ATOM    541  CA  PHE A  36      23.603  46.646  26.959  1.00  0.00            
ATOM    542  HA  PHE A  36      23.974  46.599  27.983  1.00  0.00            
ATOM    543  CB  PHE A  36      23.853  45.261  26.368  1.00  0.00            
ATOM    544  HB2 PHE A  36      23.119  44.639  26.880  1.00  0.00            
ATOM    545  HB3 PHE A  36      23.750  45.251  25.283  1.00  0.00            
ATOM    546  CG  PHE A  36      25.239  44.708  26.598  1.00  0.00            
ATOM    547  CD1 PHE A  36      25.438  43.743  27.592  1.00  0.00            
ATOM    548  HD1 PHE A  36      24.604  43.458  28.218  1.00  0.00            
ATOM    549  CE1 PHE A  36      26.691  43.148  27.785  1.00  0.00            
ATOM    550  HE1 PHE A  36      26.818  42.514  28.650  1.00  0.00            
ATOM    551  CZ  PHE A  36      27.747  43.481  26.929  1.00  0.00            
ATOM    552  HZ  PHE A  36      28.687  42.981  27.112  1.00  0.00            
ATOM    553  CE2 PHE A  36      27.556  44.424  25.912  1.00  0.00            
ATOM    554  HE2 PHE A  36      28.358  44.572  25.204  1.00  0.00            
ATOM    555  CD2 PHE A  36      26.325  45.081  25.796  1.00  0.00            
ATOM    556  HD2 PHE A  36      26.132  45.778  24.995  1.00  0.00            
ATOM    557  C   PHE A  36      24.511  47.670  26.294  1.00  0.00            
ATOM    558  O   PHE A  36      25.586  47.986  26.800  1.00  0.00            
ATOM    559  N   ARG A  37      24.193  48.199  25.110  1.00  0.00            
ATOM    560  H   ARG A  37      23.456  47.775  24.565  1.00  0.00            
ATOM    561  CA  ARG A  37      24.829  49.344  24.491  1.00  0.00            
ATOM    562  HA  ARG A  37      25.834  49.035  24.203  1.00  0.00            
ATOM    563  CB  ARG A  37      24.138  49.775  23.200  1.00  0.00            
ATOM    564  HB2 ARG A  37      24.146  48.995  22.438  1.00  0.00            
ATOM    565  HB3 ARG A  37      23.120  49.934  23.555  1.00  0.00            
ATOM    566  CG  ARG A  37      24.571  51.066  22.512  1.00  0.00            
ATOM    567  HG2 ARG A  37      25.197  51.671  23.169  1.00  0.00            
ATOM    568  HG3 ARG A  37      25.270  50.743  21.741  1.00  0.00            
ATOM    569  CD  ARG A  37      23.497  51.937  21.866  1.00  0.00            
ATOM    570  HD2 ARG A  37      23.932  52.745  21.277  1.00  0.00            
ATOM    571  HD3 ARG A  37      22.994  51.279  21.159  1.00  0.00            
ATOM    572  NE  ARG A  37      22.545  52.527  22.808  1.00  0.00            
ATOM    573  HE  ARG A  37      21.590  52.205  22.742  1.00  0.00            
ATOM    574  CZ  ARG A  37      22.871  53.532  23.633  1.00  0.00            
ATOM    575  NH1 ARG A  37      24.104  54.045  23.743  1.00  0.00            
ATOM    576 HH11 ARG A  37      24.798  53.860  23.034  1.00  0.00            
ATOM    577 HH12 ARG A  37      24.161  54.596  24.588  1.00  0.00            
ATOM    578  NH2 ARG A  37      21.956  53.977  24.505  1.00  0.00            
ATOM    579 HH21 ARG A  37      20.992  53.727  24.338  1.00  0.00            
ATOM    580 HH22 ARG A  37      22.195  54.741  25.120  1.00  0.00            
ATOM    581  C   ARG A  37      24.969  50.479  25.496  1.00  0.00            
ATOM    582  O   ARG A  37      26.013  51.094  25.700  1.00  0.00            
ATOM    583  N   ALA A  38      23.869  50.779  26.191  1.00  0.00            
ATOM    584  H   ALA A  38      23.025  50.264  25.986  1.00  0.00            
ATOM    585  CA  ALA A  38      23.857  51.809  27.210  1.00  0.00            
ATOM    586  HA  ALA A  38      24.389  52.631  26.732  1.00  0.00            
ATOM    587  CB  ALA A  38      22.406  52.130  27.555  1.00  0.00            
ATOM    588  HB1 ALA A  38      21.836  52.496  26.701  1.00  0.00            
ATOM    589  HB2 ALA A  38      21.878  51.194  27.738  1.00  0.00            
ATOM    590  HB3 ALA A  38      22.254  52.832  28.375  1.00  0.00            
ATOM    591  C   ALA A  38      24.704  51.520  28.441  1.00  0.00            
ATOM    592  O   ALA A  38      25.223  52.402  29.122  1.00  0.00            
ATOM    593  N   LEU A  39      24.987  50.269  28.813  1.00  0.00            
ATOM    594  H   LEU A  39      24.537  49.479  28.373  1.00  0.00            
ATOM    595  CA  LEU A  39      25.800  50.069  29.996  1.00  0.00            
ATOM    596  HA  LEU A  39      25.632  50.914  30.664  1.00  0.00            
ATOM    597  CB  LEU A  39      25.430  48.741  30.651  1.00  0.00            
ATOM    598  HB2 LEU A  39      25.463  47.928  29.926  1.00  0.00            
ATOM    599  HB3 LEU A  39      26.121  48.439  31.438  1.00  0.00            
ATOM    600  CG  LEU A  39      24.071  48.768  31.345  1.00  0.00            
ATOM    601  HG  LEU A  39      23.390  49.381  30.755  1.00  0.00            
ATOM    602  CD1 LEU A  39      23.503  47.389  31.668  1.00  0.00            
ATOM    603 HD11 LEU A  39      24.299  46.785  32.103  1.00  0.00            
ATOM    604 HD12 LEU A  39      22.662  47.508  32.351  1.00  0.00            
ATOM    605 HD13 LEU A  39      23.000  46.984  30.790  1.00  0.00            
ATOM    606  CD2 LEU A  39      24.086  49.514  32.676  1.00  0.00            
ATOM    607 HD21 LEU A  39      24.308  50.566  32.496  1.00  0.00            
ATOM    608 HD22 LEU A  39      23.079  49.491  33.095  1.00  0.00            
ATOM    609 HD23 LEU A  39      24.770  48.987  33.340  1.00  0.00            
ATOM    610  C   LEU A  39      27.284  50.111  29.662  1.00  0.00            
ATOM    611  O   LEU A  39      28.128  50.233  30.548  1.00  0.00            
ATOM    612  N   SER A  40      27.535  49.896  28.369  1.00  0.00            
ATOM    613  H   SER A  40      26.726  49.985  27.771  1.00  0.00            
ATOM    614  CA  SER A  40      28.846  50.007  27.760  1.00  0.00            
ATOM    615  HA  SER A  40      29.563  49.419  28.333  1.00  0.00            
ATOM    616  CB  SER A  40      28.800  49.384  26.368  1.00  0.00            
ATOM    617  HB2 SER A  40      28.149  49.978  25.726  1.00  0.00            
ATOM    618  HB3 SER A  40      29.754  49.365  25.840  1.00  0.00            
ATOM    619  OG  SER A  40      28.349  48.049  26.345  1.00  0.00            
ATOM    620  HG  SER A  40      27.448  48.095  26.674  1.00  0.00            
ATOM    621  C   SER A  40      29.252  51.472  27.682  1.00  0.00            
ATOM    622  O   SER A  40      30.377  51.718  28.111  1.00  0.00            
ATOM    623  N   THR A  41      28.419  52.408  27.220  1.00  0.00            
ATOM    624  H   THR A  41      27.493  52.124  26.933  1.00  0.00            
ATOM    625  CA  THR A  41      28.616  53.837  27.354  1.00  0.00            
ATOM    626  HA  THR A  41      29.597  54.170  27.016  1.00  0.00            
ATOM    627  CB  THR A  41      27.564  54.572  26.528  1.00  0.00            
ATOM    628  HB  THR A  41      27.642  55.659  26.573  1.00  0.00            
ATOM    629  CG2 THR A  41      27.416  54.175  25.062  1.00  0.00            
ATOM    630 HG21 THR A  41      28.379  54.321  24.573  1.00  0.00            
ATOM    631 HG22 THR A  41      27.073  53.141  25.037  1.00  0.00            
ATOM    632 HG23 THR A  41      26.558  54.734  24.689  1.00  0.00            
ATOM    633  OG1 THR A  41      26.332  54.231  27.123  1.00  0.00            
ATOM    634  HG1 THR A  41      25.696  54.792  26.674  1.00  0.00            
ATOM    635  C   THR A  41      28.474  54.299  28.797  1.00  0.00            
ATOM    636  O   THR A  41      29.149  55.257  29.167  1.00  0.00            
ATOM    637  N   GLY A  42      27.739  53.565  29.636  1.00  0.00            
ATOM    638  H   GLY A  42      27.245  52.810  29.182  1.00  0.00            
ATOM    639  CA  GLY A  42      27.463  53.853  31.028  1.00  0.00            
ATOM    640  HA2 GLY A  42      26.869  53.018  31.399  1.00  0.00            
ATOM    641  HA3 GLY A  42      28.353  53.851  31.657  1.00  0.00            
ATOM    642  C   GLY A  42      26.676  55.150  31.162  1.00  0.00            
ATOM    643  O   GLY A  42      26.943  55.889  32.107  1.00  0.00            
ATOM    644  N   GLU A  43      25.845  55.465  30.166  1.00  0.00            
ATOM    645  H   GLU A  43      25.801  54.856  29.361  1.00  0.00            
ATOM    646  CA  GLU A  43      25.159  56.739  30.088  1.00  0.00            
ATOM    647  HA  GLU A  43      25.910  57.517  30.224  1.00  0.00            
ATOM    648  CB  GLU A  43      24.578  56.814  28.679  1.00  0.00            
ATOM    649  HB2 GLU A  43      24.217  57.836  28.568  1.00  0.00            
ATOM    650  HB3 GLU A  43      25.319  56.733  27.884  1.00  0.00            
ATOM    651  CG  GLU A  43      23.543  55.753  28.315  1.00  0.00            
ATOM    652  HG2 GLU A  43      23.728  54.720  28.610  1.00  0.00            
ATOM    653  HG3 GLU A  43      22.544  55.999  28.675  1.00  0.00            
ATOM    654  CD  GLU A  43      23.325  55.665  26.811  1.00  0.00            
ATOM    655  OE1 GLU A  43      24.246  55.411  26.005  1.00  0.00            
ATOM    656  OE2 GLU A  43      22.163  55.846  26.388  1.00  0.00            
ATOM    657  C   GLU A  43      24.084  57.082  31.110  1.00  0.00            
ATOM    658  O   GLU A  43      23.397  58.097  31.015  1.00  0.00            
ATOM    659  N   LYS A  44      23.901  56.239  32.128  1.00  0.00            
ATOM    660  H   LYS A  44      24.441  55.386  32.143  1.00  0.00            
ATOM    661  CA  LYS A  44      22.817  56.349  33.084  1.00  0.00            
ATOM    662  HA  LYS A  44      22.286  57.277  32.870  1.00  0.00            
ATOM    663  CB  LYS A  44      21.830  55.186  33.039  1.00  0.00            
ATOM    664  HB2 LYS A  44      22.410  54.263  33.040  1.00  0.00            
ATOM    665  HB3 LYS A  44      21.233  55.167  33.951  1.00  0.00            
ATOM    666  CG  LYS A  44      20.810  55.117  31.907  1.00  0.00            
ATOM    667  HG2 LYS A  44      21.368  54.880  31.001  1.00  0.00            
ATOM    668  HG3 LYS A  44      20.239  54.211  32.113  1.00  0.00            
ATOM    669  CD  LYS A  44      19.874  56.313  31.758  1.00  0.00            
ATOM    670  HD2 LYS A  44      19.421  56.687  32.676  1.00  0.00            
ATOM    671  HD3 LYS A  44      20.362  57.087  31.165  1.00  0.00            
ATOM    672  CE  LYS A  44      18.674  55.894  30.914  1.00  0.00            
ATOM    673  HE2 LYS A  44      19.010  55.612  29.916  1.00  0.00            
ATOM    674  HE3 LYS A  44      18.214  55.102  31.505  1.00  0.00            
ATOM    675  NZ  LYS A  44      17.725  57.008  30.768  1.00  0.00            
ATOM    676  HZ1 LYS A  44      17.243  57.164  31.642  1.00  0.00            
ATOM    677  HZ2 LYS A  44      18.146  57.823  30.345  1.00  0.00            
ATOM    678  HZ3 LYS A  44      17.035  56.757  30.075  1.00  0.00            
ATOM    679  C   LYS A  44      23.309  56.615  34.499  1.00  0.00            
ATOM    680  O   LYS A  44      22.531  56.796  35.433  1.00  0.00            
ATOM    681  N   GLY A  45      24.617  56.856  34.617  1.00  0.00            
ATOM    682  H   GLY A  45      25.267  56.805  33.845  1.00  0.00            
ATOM    683  CA  GLY A  45      25.230  57.180  35.889  1.00  0.00            
ATOM    684  HA2 GLY A  45      25.953  57.972  35.693  1.00  0.00            
ATOM    685  HA3 GLY A  45      24.475  57.485  36.613  1.00  0.00            
ATOM    686  C   GLY A  45      26.081  56.095  36.535  1.00  0.00            
ATOM    687  O   GLY A  45      26.639  56.242  37.619  1.00  0.00            
ATOM    688  N   PHE A  46      26.233  54.983  35.812  1.00  0.00            
ATOM    689  H   PHE A  46      25.937  54.996  34.847  1.00  0.00            
ATOM    690  CA  PHE A  46      26.828  53.699  36.124  1.00  0.00            
ATOM    691  HA  PHE A  46      27.810  53.803  36.586  1.00  0.00            
ATOM    692  CB  PHE A  46      25.995  52.917  37.136  1.00  0.00            
ATOM    693  HB2 PHE A  46      26.495  51.970  37.336  1.00  0.00            
ATOM    694  HB3 PHE A  46      26.085  53.327  38.142  1.00  0.00            
ATOM    695  CG  PHE A  46      24.545  52.724  36.759  1.00  0.00            
ATOM    696  CD1 PHE A  46      24.164  51.601  36.016  1.00  0.00            
ATOM    697  HD1 PHE A  46      24.879  50.851  35.711  1.00  0.00            
ATOM    698  CE1 PHE A  46      22.812  51.478  35.675  1.00  0.00            
ATOM    699  HE1 PHE A  46      22.460  50.615  35.129  1.00  0.00            
ATOM    700  CZ  PHE A  46      21.866  52.399  36.142  1.00  0.00            
ATOM    701  HZ  PHE A  46      20.817  52.280  35.917  1.00  0.00            
ATOM    702  CE2 PHE A  46      22.292  53.541  36.830  1.00  0.00            
ATOM    703  HE2 PHE A  46      21.510  54.184  37.207  1.00  0.00            
ATOM    704  CD2 PHE A  46      23.631  53.682  37.215  1.00  0.00            
ATOM    705  HD2 PHE A  46      24.007  54.521  37.781  1.00  0.00            
ATOM    706  C   PHE A  46      26.895  52.860  34.856  1.00  0.00            
ATOM    707  O   PHE A  46      26.292  53.272  33.867  1.00  0.00            
ATOM    708  N   GLY A  47      27.590  51.722  34.920  1.00  0.00            
ATOM    709  H   GLY A  47      27.943  51.366  35.797  1.00  0.00            
ATOM    710  CA  GLY A  47      27.819  50.867  33.773  1.00  0.00            
ATOM    711  HA2 GLY A  47      26.869  50.351  33.634  1.00  0.00            
ATOM    712  HA3 GLY A  47      28.034  51.495  32.908  1.00  0.00            
ATOM    713  C   GLY A  47      28.884  49.795  33.955  1.00  0.00            
ATOM    714  O   GLY A  47      28.994  49.279  35.065  1.00  0.00            
ATOM    715  N   TYR A  48      29.439  49.294  32.848  1.00  0.00            
ATOM    716  H   TYR A  48      29.202  49.748  31.978  1.00  0.00            
ATOM    717  CA  TYR A  48      30.505  48.314  32.891  1.00  0.00            
ATOM    718  HA  TYR A  48      30.354  47.733  33.801  1.00  0.00            
ATOM    719  CB  TYR A  48      30.458  47.452  31.633  1.00  0.00            
ATOM    720  HB2 TYR A  48      30.796  48.084  30.812  1.00  0.00            
ATOM    721  HB3 TYR A  48      31.276  46.739  31.733  1.00  0.00            
ATOM    722  CG  TYR A  48      29.219  46.624  31.388  1.00  0.00            
ATOM    723  CD1 TYR A  48      28.948  45.600  32.303  1.00  0.00            
ATOM    724  HD1 TYR A  48      29.557  45.373  33.165  1.00  0.00            
ATOM    725  CE1 TYR A  48      27.818  44.784  32.176  1.00  0.00            
ATOM    726  HE1 TYR A  48      27.610  43.985  32.872  1.00  0.00            
ATOM    727  CZ  TYR A  48      26.988  44.951  31.050  1.00  0.00            
ATOM    728  OH  TYR A  48      25.948  44.092  30.848  1.00  0.00            
ATOM    729  HH  TYR A  48      25.974  43.342  31.446  1.00  0.00            
ATOM    730  CE2 TYR A  48      27.320  45.884  30.048  1.00  0.00            
ATOM    731  HE2 TYR A  48      26.837  45.932  29.084  1.00  0.00            
ATOM    732  CD2 TYR A  48      28.495  46.632  30.189  1.00  0.00            
ATOM    733  HD2 TYR A  48      28.766  47.326  29.407  1.00  0.00            
ATOM    734  C   TYR A  48      31.890  48.921  33.069  1.00  0.00            
ATOM    735  O   TYR A  48      32.792  48.092  33.174  1.00  0.00            
ATOM    736  N   LYS A  49      32.088  50.213  33.340  1.00  0.00            
ATOM    737  H   LYS A  49      31.272  50.782  33.164  1.00  0.00            
ATOM    738  CA  LYS A  49      33.352  50.920  33.308  1.00  0.00            
ATOM    739  HA  LYS A  49      33.666  50.984  32.266  1.00  0.00            
ATOM    740  CB  LYS A  49      33.278  52.229  34.088  1.00  0.00            
ATOM    741  HB2 LYS A  49      32.260  52.602  34.198  1.00  0.00            
ATOM    742  HB3 LYS A  49      33.573  52.111  35.131  1.00  0.00            
ATOM    743  CG  LYS A  49      34.158  53.361  33.566  1.00  0.00            
ATOM    744  HG2 LYS A  49      33.805  54.250  34.088  1.00  0.00            
ATOM    745  HG3 LYS A  49      35.197  53.206  33.859  1.00  0.00            
ATOM    746  CD  LYS A  49      34.000  53.685  32.083  1.00  0.00            
ATOM    747  HD2 LYS A  49      34.397  52.948  31.385  1.00  0.00            
ATOM    748  HD3 LYS A  49      32.937  53.642  31.846  1.00  0.00            
ATOM    749  CE  LYS A  49      34.539  55.033  31.613  1.00  0.00            
ATOM    750  HE2 LYS A  49      33.915  55.391  30.794  1.00  0.00            
ATOM    751  HE3 LYS A  49      34.392  55.773  32.401  1.00  0.00            
ATOM    752  NZ  LYS A  49      35.974  55.041  31.290  1.00  0.00            
ATOM    753  HZ1 LYS A  49      36.267  56.006  31.241  1.00  0.00            
ATOM    754  HZ2 LYS A  49      36.536  54.538  31.961  1.00  0.00            
ATOM    755  HZ3 LYS A  49      36.005  54.614  30.375  1.00  0.00            
ATOM    756  C   LYS A  49      34.490  50.137  33.946  1.00  0.00            
ATOM    757  O   LYS A  49      35.609  50.146  33.437  1.00  0.00            
ATOM    758  N   GLY A  50      34.287  49.435  35.063  1.00  0.00            
ATOM    759  H   GLY A  50      33.323  49.284  35.324  1.00  0.00            
ATOM    760  CA  GLY A  50      35.294  48.524  35.570  1.00  0.00            
ATOM    761  HA2 GLY A  50      35.859  48.220  34.689  1.00  0.00            
ATOM    762  HA3 GLY A  50      35.882  49.004  36.351  1.00  0.00            
ATOM    763  C   GLY A  50      34.775  47.190  36.088  1.00  0.00            
ATOM    764  O   GLY A  50      35.210  46.680  37.118  1.00  0.00            
ATOM    765  N   SER A  51      33.720  46.599  35.522  1.00  0.00            
ATOM    766  H   SER A  51      33.278  47.116  34.776  1.00  0.00            
ATOM    767  CA  SER A  51      33.077  45.399  36.018  1.00  0.00            
ATOM    768  HA  SER A  51      33.080  45.473  37.106  1.00  0.00            
ATOM    769  CB  SER A  51      31.663  45.281  35.458  1.00  0.00            
ATOM    770  HB2 SER A  51      30.978  46.102  35.671  1.00  0.00            
ATOM    771  HB3 SER A  51      31.679  45.332  34.369  1.00  0.00            
ATOM    772  OG  SER A  51      30.901  44.115  35.678  1.00  0.00            
ATOM    773  HG  SER A  51      30.705  44.072  36.617  1.00  0.00            
ATOM    774  C   SER A  51      33.873  44.153  35.656  1.00  0.00            
ATOM    775  O   SER A  51      34.751  44.165  34.796  1.00  0.00            
ATOM    776  N   CYS A  52      33.649  43.019  36.324  1.00  0.00            
ATOM    777  H   CYS A  52      32.830  42.990  36.914  1.00  0.00            
ATOM    778  CA  CYS A  52      34.528  41.875  36.185  1.00  0.00            
ATOM    779  HA  CYS A  52      35.435  42.062  35.611  1.00  0.00            
ATOM    780  CB  CYS A  52      35.051  41.526  37.576  1.00  0.00            
ATOM    781  HB2 CYS A  52      35.943  40.904  37.505  1.00  0.00            
ATOM    782  HB3 CYS A  52      35.457  42.418  38.054  1.00  0.00            
ATOM    783  SG  CYS A  52      33.797  40.840  38.686  1.00  0.00            
ATOM    784  HG  CYS A  52      34.613  40.497  39.687  1.00  0.00            
ATOM    785  C   CYS A  52      33.795  40.701  35.552  1.00  0.00            
ATOM    786  O   CYS A  52      32.578  40.722  35.383  1.00  0.00            
ATOM    787  N   PHE A  53      34.558  39.663  35.204  1.00  0.00            
ATOM    788  H   PHE A  53      35.558  39.748  35.310  1.00  0.00            
ATOM    789  CA  PHE A  53      34.226  38.280  34.926  1.00  0.00            
ATOM    790  HA  PHE A  53      33.193  38.116  34.622  1.00  0.00            
ATOM    791  CB  PHE A  53      35.053  37.740  33.762  1.00  0.00            
ATOM    792  HB2 PHE A  53      36.113  37.972  33.868  1.00  0.00            
ATOM    793  HB3 PHE A  53      34.850  36.678  33.623  1.00  0.00            
ATOM    794  CG  PHE A  53      34.681  38.512  32.519  1.00  0.00            
ATOM    795  CD1 PHE A  53      35.356  39.705  32.235  1.00  0.00            
ATOM    796  HD1 PHE A  53      36.124  40.094  32.888  1.00  0.00            
ATOM    797  CE1 PHE A  53      35.155  40.326  30.997  1.00  0.00            
ATOM    798  HE1 PHE A  53      35.832  41.138  30.775  1.00  0.00            
ATOM    799  CZ  PHE A  53      34.138  39.951  30.110  1.00  0.00            
ATOM    800  HZ  PHE A  53      33.864  40.452  29.194  1.00  0.00            
ATOM    801  CE2 PHE A  53      33.446  38.788  30.469  1.00  0.00            
ATOM    802  HE2 PHE A  53      32.689  38.470  29.767  1.00  0.00            
ATOM    803  CD2 PHE A  53      33.769  38.006  31.584  1.00  0.00            
ATOM    804  HD2 PHE A  53      33.365  37.028  31.798  1.00  0.00            
ATOM    805  C   PHE A  53      34.504  37.414  36.147  1.00  0.00            
ATOM    806  O   PHE A  53      35.554  37.456  36.783  1.00  0.00            
ATOM    807  N   HID A  54      33.483  36.595  36.409  1.00  0.00            
ATOM    808  H   HID A  54      32.783  36.549  35.682  1.00  0.00            
ATOM    809  CA  HID A  54      33.289  35.875  37.652  1.00  0.00            
ATOM    810  HA  HID A  54      34.227  35.892  38.208  1.00  0.00            
ATOM    811  CB  HID A  54      32.281  36.590  38.547  1.00  0.00            
ATOM    812  HB2 HID A  54      32.450  36.401  39.608  1.00  0.00            
ATOM    813  HB3 HID A  54      32.487  37.635  38.318  1.00  0.00            
ATOM    814  CG  HID A  54      30.835  36.301  38.249  1.00  0.00            
ATOM    815  ND1 HID A  54      29.932  37.143  37.622  1.00  0.00            
ATOM    816  HD1 HID A  54      30.081  38.136  37.508  1.00  0.00            
ATOM    817  CE1 HID A  54      28.932  36.402  37.117  1.00  0.00            
ATOM    818  HE1 HID A  54      28.261  36.739  36.340  1.00  0.00            
ATOM    819  NE2 HID A  54      29.001  35.155  37.587  1.00  0.00            
ATOM    820  CD2 HID A  54      30.175  35.098  38.337  1.00  0.00            
ATOM    821  HD2 HID A  54      30.766  34.276  38.713  1.00  0.00            
ATOM    822  C   HID A  54      32.944  34.405  37.465  1.00  0.00            
ATOM    823  O   HID A  54      33.053  33.714  38.475  1.00  0.00            
ATOM    824  N   ARG A  55      32.590  33.854  36.302  1.00  0.00            
ATOM    825  H   ARG A  55      32.415  34.534  35.576  1.00  0.00            
ATOM    826  CA  ARG A  55      32.715  32.438  36.018  1.00  0.00            
ATOM    827  HA  ARG A  55      33.387  32.031  36.774  1.00  0.00            
ATOM    828  CB  ARG A  55      31.401  31.667  36.097  1.00  0.00            
ATOM    829  HB2 ARG A  55      30.787  32.185  35.360  1.00  0.00            
ATOM    830  HB3 ARG A  55      31.628  30.679  35.696  1.00  0.00            
ATOM    831  CG  ARG A  55      30.784  31.505  37.484  1.00  0.00            
ATOM    832  HG2 ARG A  55      31.549  31.196  38.196  1.00  0.00            
ATOM    833  HG3 ARG A  55      30.611  32.566  37.664  1.00  0.00            
ATOM    834  CD  ARG A  55      29.499  30.686  37.567  1.00  0.00            
ATOM    835  HD2 ARG A  55      28.931  30.755  36.639  1.00  0.00            
ATOM    836  HD3 ARG A  55      29.848  29.654  37.548  1.00  0.00            
ATOM    837  NE  ARG A  55      28.759  30.904  38.810  1.00  0.00            
ATOM    838  HE  ARG A  55      28.127  31.691  38.838  1.00  0.00            
ATOM    839  CZ  ARG A  55      28.748  29.958  39.759  1.00  0.00            
ATOM    840  NH1 ARG A  55      29.626  28.947  39.820  1.00  0.00            
ATOM    841 HH11 ARG A  55      30.397  29.036  39.174  1.00  0.00            
ATOM    842 HH12 ARG A  55      29.750  28.416  40.670  1.00  0.00            
ATOM    843  NH2 ARG A  55      28.050  30.167  40.883  1.00  0.00            
ATOM    844 HH21 ARG A  55      27.471  30.995  40.891  1.00  0.00            
ATOM    845 HH22 ARG A  55      27.910  29.353  41.465  1.00  0.00            
ATOM    846  C   ARG A  55      33.406  32.204  34.682  1.00  0.00            
ATOM    847  O   ARG A  55      33.108  32.921  33.729  1.00  0.00            
ATOM    848  N   ILE A  56      34.332  31.247  34.595  1.00  0.00            
ATOM    849  H   ILE A  56      34.482  30.813  35.495  1.00  0.00            
ATOM    850  CA  ILE A  56      35.073  30.875  33.407  1.00  0.00            
ATOM    851  HA  ILE A  56      34.512  31.242  32.547  1.00  0.00            
ATOM    852  CB  ILE A  56      36.433  31.543  33.231  1.00  0.00            
ATOM    853  HB  ILE A  56      37.206  31.065  33.832  1.00  0.00            
ATOM    854  CG2 ILE A  56      36.842  31.426  31.765  1.00  0.00            
ATOM    855 HG21 ILE A  56      36.621  30.421  31.406  1.00  0.00            
ATOM    856 HG22 ILE A  56      36.347  32.102  31.068  1.00  0.00            
ATOM    857 HG23 ILE A  56      37.906  31.653  31.702  1.00  0.00            
ATOM    858  CG1 ILE A  56      36.425  33.038  33.538  1.00  0.00            
ATOM    859 HG12 ILE A  56      35.747  33.514  32.829  1.00  0.00            
ATOM    860 HG13 ILE A  56      36.010  33.155  34.539  1.00  0.00            
ATOM    861  CD1 ILE A  56      37.860  33.558  33.519  1.00  0.00            
ATOM    862 HD11 ILE A  56      38.600  32.996  34.088  1.00  0.00            
ATOM    863 HD12 ILE A  56      38.052  33.720  32.458  1.00  0.00            
ATOM    864 HD13 ILE A  56      37.768  34.549  33.963  1.00  0.00            
ATOM    865  C   ILE A  56      35.161  29.356  33.361  1.00  0.00            
ATOM    866  O   ILE A  56      35.708  28.678  34.228  1.00  0.00            
ATOM    867  N   ILE A  57      34.567  28.828  32.289  1.00  0.00            
ATOM    868  H   ILE A  57      34.157  29.419  31.579  1.00  0.00            
ATOM    869  CA  ILE A  57      34.484  27.412  31.993  1.00  0.00            
ATOM    870  HA  ILE A  57      35.344  27.058  32.562  1.00  0.00            
ATOM    871  CB  ILE A  57      33.121  26.820  32.341  1.00  0.00            
ATOM    872  HB  ILE A  57      32.291  26.854  31.635  1.00  0.00            
ATOM    873  CG2 ILE A  57      33.345  25.313  32.264  1.00  0.00            
ATOM    874 HG21 ILE A  57      33.537  24.870  31.286  1.00  0.00            
ATOM    875 HG22 ILE A  57      34.219  25.086  32.875  1.00  0.00            
ATOM    876 HG23 ILE A  57      32.451  24.793  32.607  1.00  0.00            
ATOM    877  CG1 ILE A  57      32.619  27.300  33.700  1.00  0.00            
ATOM    878 HG12 ILE A  57      33.383  27.064  34.439  1.00  0.00            
ATOM    879 HG13 ILE A  57      32.408  28.369  33.683  1.00  0.00            
ATOM    880  CD1 ILE A  57      31.373  26.553  34.168  1.00  0.00            
ATOM    881 HD11 ILE A  57      31.551  25.484  34.287  1.00  0.00            
ATOM    882 HD12 ILE A  57      31.096  27.010  35.118  1.00  0.00            
ATOM    883 HD13 ILE A  57      30.636  26.751  33.389  1.00  0.00            
ATOM    884  C   ILE A  57      34.817  27.148  30.532  1.00  0.00            
ATOM    885  O   ILE A  57      33.910  27.146  29.703  1.00  0.00            
ATOM    886  N   PRO A  58      36.081  27.020  30.121  1.00  0.00            
ATOM    887  CD  PRO A  58      37.210  26.798  31.002  1.00  0.00            
ATOM    888  HD2 PRO A  58      37.182  25.781  31.395  1.00  0.00            
ATOM    889  HD3 PRO A  58      37.273  27.465  31.862  1.00  0.00            
ATOM    890  CG  PRO A  58      38.472  26.910  30.152  1.00  0.00            
ATOM    891  HG2 PRO A  58      39.273  26.274  30.528  1.00  0.00            
ATOM    892  HG3 PRO A  58      38.684  27.978  30.103  1.00  0.00            
ATOM    893  CB  PRO A  58      37.965  26.355  28.824  1.00  0.00            
ATOM    894  HB2 PRO A  58      38.005  25.266  28.796  1.00  0.00            
ATOM    895  HB3 PRO A  58      38.406  26.737  27.903  1.00  0.00            
ATOM    896  CA  PRO A  58      36.488  26.733  28.760  1.00  0.00            
ATOM    897  HA  PRO A  58      36.236  27.565  28.102  1.00  0.00            
ATOM    898  C   PRO A  58      35.770  25.526  28.174  1.00  0.00            
ATOM    899  O   PRO A  58      35.387  24.583  28.863  1.00  0.00            
ATOM    900  N   GLY A  59      35.497  25.558  26.868  1.00  0.00            
ATOM    901  H   GLY A  59      36.056  26.260  26.404  1.00  0.00            
ATOM    902  CA  GLY A  59      34.590  24.633  26.218  1.00  0.00            
ATOM    903  HA2 GLY A  59      34.874  24.445  25.183  1.00  0.00            
ATOM    904  HA3 GLY A  59      34.600  23.637  26.662  1.00  0.00            
ATOM    905  C   GLY A  59      33.136  25.079  26.178  1.00  0.00            
ATOM    906  O   GLY A  59      32.251  24.336  25.762  1.00  0.00            
ATOM    907  N   PHE A  60      32.885  26.306  26.642  1.00  0.00            
ATOM    908  H   PHE A  60      33.656  26.849  27.003  1.00  0.00            
ATOM    909  CA  PHE A  60      31.555  26.805  26.925  1.00  0.00            
ATOM    910  HA  PHE A  60      30.894  26.633  26.075  1.00  0.00            
ATOM    911  CB  PHE A  60      31.001  26.101  28.160  1.00  0.00            
ATOM    912  HB2 PHE A  60      30.763  25.058  27.951  1.00  0.00            
ATOM    913  HB3 PHE A  60      31.788  26.116  28.914  1.00  0.00            
ATOM    914  CG  PHE A  60      29.747  26.573  28.856  1.00  0.00            
ATOM    915  CD1 PHE A  60      29.444  26.126  30.148  1.00  0.00            
ATOM    916  HD1 PHE A  60      30.148  25.521  30.701  1.00  0.00            
ATOM    917  CE1 PHE A  60      28.279  26.455  30.850  1.00  0.00            
ATOM    918  HE1 PHE A  60      28.018  26.121  31.844  1.00  0.00            
ATOM    919  CZ  PHE A  60      27.400  27.397  30.302  1.00  0.00            
ATOM    920  HZ  PHE A  60      26.446  27.633  30.748  1.00  0.00            
ATOM    921  CE2 PHE A  60      27.725  27.966  29.065  1.00  0.00            
ATOM    922  HE2 PHE A  60      26.986  28.527  28.512  1.00  0.00            
ATOM    923  CD2 PHE A  60      28.847  27.522  28.355  1.00  0.00            
ATOM    924  HD2 PHE A  60      29.017  27.989  27.397  1.00  0.00            
ATOM    925  C   PHE A  60      31.516  28.319  27.077  1.00  0.00            
ATOM    926  O   PHE A  60      31.114  28.920  26.083  1.00  0.00            
ATOM    927  N   MET A  61      31.933  28.900  28.204  1.00  0.00            
ATOM    928  H   MET A  61      32.219  28.340  28.995  1.00  0.00            
ATOM    929  CA  MET A  61      31.720  30.299  28.512  1.00  0.00            
ATOM    930  HA  MET A  61      31.689  30.680  27.491  1.00  0.00            
ATOM    931  CB  MET A  61      30.343  30.587  29.104  1.00  0.00            
ATOM    932  HB2 MET A  61      30.243  31.673  29.094  1.00  0.00            
ATOM    933  HB3 MET A  61      29.656  30.139  28.386  1.00  0.00            
ATOM    934  CG  MET A  61      30.115  29.960  30.477  1.00  0.00            
ATOM    935  HG2 MET A  61      29.033  30.077  30.536  1.00  0.00            
ATOM    936  HG3 MET A  61      30.473  28.931  30.462  1.00  0.00            
ATOM    937  SD  MET A  61      30.814  30.786  31.927  1.00  0.00            
ATOM    938  CE  MET A  61      30.108  29.777  33.254  1.00  0.00            
ATOM    939  HE1 MET A  61      29.876  28.806  32.814  1.00  0.00            
ATOM    940  HE2 MET A  61      30.745  29.577  34.116  1.00  0.00            
ATOM    941  HE3 MET A  61      29.236  30.367  33.535  1.00  0.00            
ATOM    942  C   MET A  61      32.800  30.958  29.357  1.00  0.00            
ATOM    943  O   MET A  61      33.370  30.332  30.248  1.00  0.00            
ATOM    944  N   CYS A  62      32.850  32.290  29.288  1.00  0.00            
ATOM    945  H   CYS A  62      32.184  32.652  28.619  1.00  0.00            
ATOM    946  CA  CYS A  62      33.197  33.284  30.284  1.00  0.00            
ATOM    947  HA  CYS A  62      33.558  32.742  31.158  1.00  0.00            
ATOM    948  CB  CYS A  62      34.417  33.980  29.689  1.00  0.00            
ATOM    949  HB2 CYS A  62      35.083  33.134  29.518  1.00  0.00            
ATOM    950  HB3 CYS A  62      34.051  34.469  28.786  1.00  0.00            
ATOM    951  SG  CYS A  62      35.193  35.183  30.797  1.00  0.00            
ATOM    952  HG  CYS A  62      36.022  35.637  29.852  1.00  0.00            
ATOM    953  C   CYS A  62      31.993  34.172  30.562  1.00  0.00            
ATOM    954  O   CYS A  62      31.319  34.542  29.603  1.00  0.00            
ATOM    955  N   GLN A  63      31.707  34.526  31.817  1.00  0.00            
ATOM    956  H   GLN A  63      32.369  34.131  32.469  1.00  0.00            
ATOM    957  CA  GLN A  63      30.538  35.224  32.313  1.00  0.00            
ATOM    958  HA  GLN A  63      29.994  35.639  31.464  1.00  0.00            
ATOM    959  CB  GLN A  63      29.677  34.128  32.934  1.00  0.00            
ATOM    960  HB2 GLN A  63      29.349  33.410  32.182  1.00  0.00            
ATOM    961  HB3 GLN A  63      30.221  33.483  33.624  1.00  0.00            
ATOM    962  CG  GLN A  63      28.407  34.643  33.606  1.00  0.00            
ATOM    963  HG2 GLN A  63      28.601  35.234  34.501  1.00  0.00            
ATOM    964  HG3 GLN A  63      27.782  35.256  32.956  1.00  0.00            
ATOM    965  CD  GLN A  63      27.641  33.465  34.192  1.00  0.00            
ATOM    966  OE1 GLN A  63      27.008  32.698  33.470  1.00  0.00            
ATOM    967  NE2 GLN A  63      27.541  33.146  35.484  1.00  0.00            
ATOM    968 HE21 GLN A  63      26.919  32.439  35.850  1.00  0.00            
ATOM    969 HE22 GLN A  63      28.064  33.738  36.113  1.00  0.00            
ATOM    970  C   GLN A  63      30.864  36.297  33.342  1.00  0.00            
ATOM    971  O   GLN A  63      31.823  36.210  34.106  1.00  0.00            
ATOM    972  N   GLY A  64      30.063  37.363  33.402  1.00  0.00            
ATOM    973  H   GLY A  64      29.493  37.483  32.577  1.00  0.00            
ATOM    974  CA  GLY A  64      30.495  38.609  34.001  1.00  0.00            
ATOM    975  HA2 GLY A  64      30.845  38.525  35.030  1.00  0.00            
ATOM    976  HA3 GLY A  64      31.285  39.113  33.446  1.00  0.00            
ATOM    977  C   GLY A  64      29.370  39.634  33.963  1.00  0.00            
ATOM    978  O   GLY A  64      28.285  39.233  33.549  1.00  0.00            
ATOM    979  N   GLY A  65      29.584  40.856  34.455  1.00  0.00            
ATOM    980  H   GLY A  65      30.493  41.169  34.764  1.00  0.00            
ATOM    981  CA  GLY A  65      28.584  41.904  34.427  1.00  0.00            
ATOM    982  HA2 GLY A  65      29.075  42.708  33.878  1.00  0.00            
ATOM    983  HA3 GLY A  65      27.752  41.548  33.820  1.00  0.00            
ATOM    984  C   GLY A  65      27.955  42.429  35.710  1.00  0.00            
ATOM    985  O   GLY A  65      27.215  43.410  35.717  1.00  0.00            
ATOM    986  N   ASP A  66      28.421  41.956  36.868  1.00  0.00            
ATOM    987  H   ASP A  66      29.108  41.218  36.815  1.00  0.00            
ATOM    988  CA  ASP A  66      28.140  42.491  38.185  1.00  0.00            
ATOM    989  HA  ASP A  66      27.096  42.774  38.323  1.00  0.00            
ATOM    990  CB  ASP A  66      28.450  41.399  39.205  1.00  0.00            
ATOM    991  HB2 ASP A  66      27.821  40.591  38.832  1.00  0.00            
ATOM    992  HB3 ASP A  66      29.518  41.231  39.068  1.00  0.00            
ATOM    993  CG  ASP A  66      28.204  41.680  40.680  1.00  0.00            
ATOM    994  OD1 ASP A  66      28.135  42.864  41.076  1.00  0.00            
ATOM    995  OD2 ASP A  66      28.106  40.710  41.462  1.00  0.00            
ATOM    996  C   ASP A  66      29.047  43.676  38.482  1.00  0.00            
ATOM    997  O   ASP A  66      30.226  43.685  38.132  1.00  0.00            
ATOM    998  N   PHE A  67      28.473  44.732  39.063  1.00  0.00            
ATOM    999  H   PHE A  67      27.569  44.618  39.499  1.00  0.00            
ATOM   1000  CA  PHE A  67      29.155  45.986  39.314  1.00  0.00            
ATOM   1001  HA  PHE A  67      30.177  45.641  39.473  1.00  0.00            
ATOM   1002  CB  PHE A  67      29.144  46.878  38.076  1.00  0.00            
ATOM   1003  HB2 PHE A  67      29.776  47.754  38.224  1.00  0.00            
ATOM   1004  HB3 PHE A  67      29.665  46.293  37.318  1.00  0.00            
ATOM   1005  CG  PHE A  67      27.767  47.294  37.618  1.00  0.00            
ATOM   1006  CD1 PHE A  67      27.115  48.416  38.142  1.00  0.00            
ATOM   1007  HD1 PHE A  67      27.649  48.992  38.883  1.00  0.00            
ATOM   1008  CE1 PHE A  67      25.911  48.844  37.569  1.00  0.00            
ATOM   1009  HE1 PHE A  67      25.410  49.678  38.037  1.00  0.00            
ATOM   1010  CZ  PHE A  67      25.363  48.181  36.464  1.00  0.00            
ATOM   1011  HZ  PHE A  67      24.471  48.620  36.043  1.00  0.00            
ATOM   1012  CE2 PHE A  67      26.117  47.151  35.888  1.00  0.00            
ATOM   1013  HE2 PHE A  67      25.768  46.790  34.932  1.00  0.00            
ATOM   1014  CD2 PHE A  67      27.338  46.716  36.417  1.00  0.00            
ATOM   1015  HD2 PHE A  67      27.801  45.887  35.902  1.00  0.00            
ATOM   1016  C   PHE A  67      28.852  46.635  40.658  1.00  0.00            
ATOM   1017  O   PHE A  67      29.274  47.779  40.812  1.00  0.00            
ATOM   1018  N   THR A  68      28.258  45.872  41.578  1.00  0.00            
ATOM   1019  H   THR A  68      28.233  44.899  41.309  1.00  0.00            
ATOM   1020  CA  THR A  68      27.920  46.273  42.929  1.00  0.00            
ATOM   1021  HA  THR A  68      28.467  47.195  43.121  1.00  0.00            
ATOM   1022  CB  THR A  68      26.494  46.775  43.138  1.00  0.00            
ATOM   1023  HB  THR A  68      26.321  47.023  44.186  1.00  0.00            
ATOM   1024  CG2 THR A  68      26.168  47.979  42.259  1.00  0.00            
ATOM   1025 HG21 THR A  68      25.271  48.480  42.624  1.00  0.00            
ATOM   1026 HG22 THR A  68      26.922  48.754  42.398  1.00  0.00            
ATOM   1027 HG23 THR A  68      26.183  47.729  41.198  1.00  0.00            
ATOM   1028  OG1 THR A  68      25.547  45.785  42.806  1.00  0.00            
ATOM   1029  HG1 THR A  68      24.851  45.833  43.465  1.00  0.00            
ATOM   1030  C   THR A  68      28.356  45.303  44.017  1.00  0.00            
ATOM   1031  O   THR A  68      28.473  45.709  45.171  1.00  0.00            
ATOM   1032  N   ARG A  69      28.672  44.048  43.691  1.00  0.00            
ATOM   1033  H   ARG A  69      28.666  43.832  42.704  1.00  0.00            
ATOM   1034  CA  ARG A  69      29.101  43.010  44.606  1.00  0.00            
ATOM   1035  HA  ARG A  69      29.412  43.372  45.586  1.00  0.00            
ATOM   1036  CB  ARG A  69      27.922  42.083  44.891  1.00  0.00            
ATOM   1037  HB2 ARG A  69      27.675  41.671  43.913  1.00  0.00            
ATOM   1038  HB3 ARG A  69      28.348  41.255  45.457  1.00  0.00            
ATOM   1039  CG  ARG A  69      26.643  42.581  45.558  1.00  0.00            
ATOM   1040  HG2 ARG A  69      26.135  43.265  44.879  1.00  0.00            
ATOM   1041  HG3 ARG A  69      26.001  41.711  45.701  1.00  0.00            
ATOM   1042  CD  ARG A  69      27.063  43.139  46.915  1.00  0.00            
ATOM   1043  HD2 ARG A  69      27.478  42.294  47.464  1.00  0.00            
ATOM   1044  HD3 ARG A  69      27.885  43.853  46.854  1.00  0.00            
ATOM   1045  NE  ARG A  69      25.907  43.542  47.716  1.00  0.00            
ATOM   1046  HE  ARG A  69      25.546  42.969  48.465  1.00  0.00            
ATOM   1047  CZ  ARG A  69      25.430  44.792  47.640  1.00  0.00            
ATOM   1048  NH1 ARG A  69      25.932  45.635  46.727  1.00  0.00            
ATOM   1049 HH11 ARG A  69      26.687  45.201  46.214  1.00  0.00            
ATOM   1050 HH12 ARG A  69      25.911  46.644  46.695  1.00  0.00            
ATOM   1051  NH2 ARG A  69      24.451  45.081  48.507  1.00  0.00            
ATOM   1052 HH21 ARG A  69      24.153  44.396  49.187  1.00  0.00            
ATOM   1053 HH22 ARG A  69      24.033  46.000  48.493  1.00  0.00            
ATOM   1054  C   ARG A  69      30.273  42.247  44.005  1.00  0.00            
ATOM   1055  O   ARG A  69      31.120  41.697  44.706  1.00  0.00            
ATOM   1056  N   HID A  70      30.418  42.297  42.679  1.00  0.00            
ATOM   1057  H   HID A  70      29.801  42.875  42.126  1.00  0.00            
ATOM   1058  CA  HID A  70      31.545  41.773  41.934  1.00  0.00            
ATOM   1059  HA  HID A  70      31.252  41.844  40.887  1.00  0.00            
ATOM   1060  CB  HID A  70      32.714  42.744  42.071  1.00  0.00            
ATOM   1061  HB2 HID A  70      33.323  42.584  42.961  1.00  0.00            
ATOM   1062  HB3 HID A  70      33.423  42.543  41.268  1.00  0.00            
ATOM   1063  CG  HID A  70      32.339  44.196  41.952  1.00  0.00            
ATOM   1064  ND1 HID A  70      32.078  45.099  42.969  1.00  0.00            
ATOM   1065  HD1 HID A  70      32.171  44.952  43.964  1.00  0.00            
ATOM   1066  CE1 HID A  70      31.891  46.310  42.419  1.00  0.00            
ATOM   1067  HE1 HID A  70      31.766  47.228  42.975  1.00  0.00            
ATOM   1068  NE2 HID A  70      31.909  46.259  41.085  1.00  0.00            
ATOM   1069  CD2 HID A  70      32.192  44.925  40.796  1.00  0.00            
ATOM   1070  HD2 HID A  70      32.441  44.476  39.846  1.00  0.00            
ATOM   1071  C   HID A  70      31.776  40.283  42.144  1.00  0.00            
ATOM   1072  O   HID A  70      32.917  39.852  41.996  1.00  0.00            
ATOM   1073  N   ASN A  71      30.770  39.427  42.337  1.00  0.00            
ATOM   1074  H   ASN A  71      29.920  39.790  42.743  1.00  0.00            
ATOM   1075  CA  ASN A  71      30.882  37.982  42.338  1.00  0.00            
ATOM   1076  HA  ASN A  71      31.748  37.712  41.733  1.00  0.00            
ATOM   1077  CB  ASN A  71      31.038  37.604  43.809  1.00  0.00            
ATOM   1078  HB2 ASN A  71      31.110  36.522  43.921  1.00  0.00            
ATOM   1079  HB3 ASN A  71      31.943  38.081  44.185  1.00  0.00            
ATOM   1080  CG  ASN A  71      29.890  37.982  44.733  1.00  0.00            
ATOM   1081  OD1 ASN A  71      28.916  38.593  44.298  1.00  0.00            
ATOM   1082  ND2 ASN A  71      29.961  37.739  46.044  1.00  0.00            
ATOM   1083 HD21 ASN A  71      29.088  37.812  46.548  1.00  0.00            
ATOM   1084 HD22 ASN A  71      30.834  37.391  46.413  1.00  0.00            
ATOM   1085  C   ASN A  71      29.721  37.277  41.652  1.00  0.00            
ATOM   1086  O   ASN A  71      29.519  36.084  41.866  1.00  0.00            
ATOM   1087  N   GLY A  72      28.924  37.972  40.838  1.00  0.00            
ATOM   1088  H   GLY A  72      29.111  38.963  40.782  1.00  0.00            
ATOM   1089  CA  GLY A  72      27.759  37.494  40.121  1.00  0.00            
ATOM   1090  HA2 GLY A  72      27.664  37.909  39.118  1.00  0.00            
ATOM   1091  HA3 GLY A  72      27.845  36.412  40.018  1.00  0.00            
ATOM   1092  C   GLY A  72      26.473  37.606  40.928  1.00  0.00            
ATOM   1093  O   GLY A  72      25.610  36.769  40.672  1.00  0.00            
ATOM   1094  N   THR A  73      26.269  38.484  41.913  1.00  0.00            
ATOM   1095  H   THR A  73      27.034  39.144  41.903  1.00  0.00            
ATOM   1096  CA  THR A  73      25.076  38.763  42.686  1.00  0.00            
ATOM   1097  HA  THR A  73      24.270  38.261  42.150  1.00  0.00            
ATOM   1098  CB  THR A  73      25.144  38.059  44.038  1.00  0.00            
ATOM   1099  HB  THR A  73      24.314  38.273  44.711  1.00  0.00            
ATOM   1100  CG2 THR A  73      25.416  36.558  44.097  1.00  0.00            
ATOM   1101 HG21 THR A  73      25.902  36.309  43.154  1.00  0.00            
ATOM   1102 HG22 THR A  73      26.025  36.297  44.963  1.00  0.00            
ATOM   1103 HG23 THR A  73      24.450  36.071  44.231  1.00  0.00            
ATOM   1104  OG1 THR A  73      26.273  38.521  44.744  1.00  0.00            
ATOM   1105  HG1 THR A  73      26.967  38.556  44.081  1.00  0.00            
ATOM   1106  C   THR A  73      24.707  40.230  42.856  1.00  0.00            
ATOM   1107  O   THR A  73      24.094  40.652  43.834  1.00  0.00            
ATOM   1108  N   GLY A  74      25.075  41.020  41.845  1.00  0.00            
ATOM   1109  H   GLY A  74      25.479  40.598  41.021  1.00  0.00            
ATOM   1110  CA  GLY A  74      24.963  42.465  41.871  1.00  0.00            
ATOM   1111  HA2 GLY A  74      24.071  42.713  42.446  1.00  0.00            
ATOM   1112  HA3 GLY A  74      25.807  42.901  42.405  1.00  0.00            
ATOM   1113  C   GLY A  74      25.045  43.101  40.491  1.00  0.00            
ATOM   1114  O   GLY A  74      24.990  42.366  39.507  1.00  0.00            
ATOM   1115  N   GLY A  75      25.047  44.434  40.408  1.00  0.00            
ATOM   1116  H   GLY A  75      24.988  44.926  41.288  1.00  0.00            
ATOM   1117  CA  GLY A  75      24.752  45.199  39.213  1.00  0.00            
ATOM   1118  HA2 GLY A  75      25.201  46.192  39.176  1.00  0.00            
ATOM   1119  HA3 GLY A  75      25.176  44.710  38.337  1.00  0.00            
ATOM   1120  C   GLY A  75      23.263  45.405  38.969  1.00  0.00            
ATOM   1121  O   GLY A  75      22.439  44.964  39.767  1.00  0.00            
ATOM   1122  N   LYS A  76      22.943  46.072  37.858  1.00  0.00            
ATOM   1123  H   LYS A  76      23.686  46.365  37.240  1.00  0.00            
ATOM   1124  CA  LYS A  76      21.571  46.384  37.510  1.00  0.00            
ATOM   1125  HA  LYS A  76      20.861  45.564  37.610  1.00  0.00            
ATOM   1126  CB  LYS A  76      21.220  47.572  38.402  1.00  0.00            
ATOM   1127  HB2 LYS A  76      20.138  47.698  38.368  1.00  0.00            
ATOM   1128  HB3 LYS A  76      21.336  47.378  39.468  1.00  0.00            
ATOM   1129  CG  LYS A  76      21.943  48.889  38.132  1.00  0.00            
ATOM   1130  HG2 LYS A  76      23.003  48.757  37.915  1.00  0.00            
ATOM   1131  HG3 LYS A  76      21.292  49.384  37.411  1.00  0.00            
ATOM   1132  CD  LYS A  76      21.864  49.723  39.407  1.00  0.00            
ATOM   1133  HD2 LYS A  76      20.825  49.951  39.645  1.00  0.00            
ATOM   1134  HD3 LYS A  76      22.290  49.153  40.234  1.00  0.00            
ATOM   1135  CE  LYS A  76      22.494  51.104  39.250  1.00  0.00            
ATOM   1136  HE2 LYS A  76      23.570  50.977  39.137  1.00  0.00            
ATOM   1137  HE3 LYS A  76      22.130  51.594  38.346  1.00  0.00            
ATOM   1138  NZ  LYS A  76      22.278  52.022  40.379  1.00  0.00            
ATOM   1139  HZ1 LYS A  76      22.449  51.493  41.222  1.00  0.00            
ATOM   1140  HZ2 LYS A  76      22.995  52.724  40.487  1.00  0.00            
ATOM   1141  HZ3 LYS A  76      21.361  52.435  40.476  1.00  0.00            
ATOM   1142  C   LYS A  76      21.361  46.746  36.047  1.00  0.00            
ATOM   1143  O   LYS A  76      22.298  47.259  35.440  1.00  0.00            
ATOM   1144  N   SER A  77      20.143  46.626  35.513  1.00  0.00            
ATOM   1145  H   SER A  77      19.466  46.081  36.028  1.00  0.00            
ATOM   1146  CA  SER A  77      19.766  47.170  34.224  1.00  0.00            
ATOM   1147  HA  SER A  77      20.468  46.739  33.510  1.00  0.00            
ATOM   1148  CB  SER A  77      18.303  46.814  33.975  1.00  0.00            
ATOM   1149  HB2 SER A  77      18.095  46.831  32.905  1.00  0.00            
ATOM   1150  HB3 SER A  77      18.206  45.795  34.350  1.00  0.00            
ATOM   1151  OG  SER A  77      17.416  47.536  34.799  1.00  0.00            
ATOM   1152  HG  SER A  77      16.726  46.923  35.063  1.00  0.00            
ATOM   1153  C   SER A  77      19.910  48.680  34.107  1.00  0.00            
ATOM   1154  O   SER A  77      19.976  49.381  35.114  1.00  0.00            
ATOM   1155  N   ILE A  78      19.907  49.302  32.925  1.00  0.00            
ATOM   1156  H   ILE A  78      20.027  48.756  32.084  1.00  0.00            
ATOM   1157  CA  ILE A  78      19.578  50.696  32.707  1.00  0.00            
ATOM   1158  HA  ILE A  78      20.377  51.350  33.057  1.00  0.00            
ATOM   1159  CB  ILE A  78      19.529  51.184  31.262  1.00  0.00            
ATOM   1160  HB  ILE A  78      19.294  52.248  31.232  1.00  0.00            
ATOM   1161  CG2 ILE A  78      20.830  50.965  30.494  1.00  0.00            
ATOM   1162 HG21 ILE A  78      21.694  51.460  30.937  1.00  0.00            
ATOM   1163 HG22 ILE A  78      21.142  49.923  30.569  1.00  0.00            
ATOM   1164 HG23 ILE A  78      20.570  51.406  29.532  1.00  0.00            
ATOM   1165  CG1 ILE A  78      18.310  50.619  30.538  1.00  0.00            
ATOM   1166 HG12 ILE A  78      18.533  49.619  30.166  1.00  0.00            
ATOM   1167 HG13 ILE A  78      17.439  50.744  31.181  1.00  0.00            
ATOM   1168  CD1 ILE A  78      17.994  51.290  29.204  1.00  0.00            
ATOM   1169 HD11 ILE A  78      18.676  50.955  28.422  1.00  0.00            
ATOM   1170 HD12 ILE A  78      17.046  50.875  28.864  1.00  0.00            
ATOM   1171 HD13 ILE A  78      17.865  52.364  29.336  1.00  0.00            
ATOM   1172  C   ILE A  78      18.371  51.234  33.461  1.00  0.00            
ATOM   1173  O   ILE A  78      18.407  52.446  33.664  1.00  0.00            
ATOM   1174  N   TYR A  79      17.424  50.414  33.922  1.00  0.00            
ATOM   1175  H   TYR A  79      17.511  49.411  33.836  1.00  0.00            
ATOM   1176  CA  TYR A  79      16.218  50.853  34.595  1.00  0.00            
ATOM   1177  HA  TYR A  79      16.114  51.914  34.367  1.00  0.00            
ATOM   1178  CB  TYR A  79      14.993  50.083  34.109  1.00  0.00            
ATOM   1179  HB2 TYR A  79      15.095  49.154  34.670  1.00  0.00            
ATOM   1180  HB3 TYR A  79      14.082  50.617  34.380  1.00  0.00            
ATOM   1181  CG  TYR A  79      14.977  49.787  32.628  1.00  0.00            
ATOM   1182  CD1 TYR A  79      14.511  50.762  31.738  1.00  0.00            
ATOM   1183  HD1 TYR A  79      14.023  51.653  32.104  1.00  0.00            
ATOM   1184  CE1 TYR A  79      14.555  50.526  30.359  1.00  0.00            
ATOM   1185  HE1 TYR A  79      14.151  51.263  29.681  1.00  0.00            
ATOM   1186  CZ  TYR A  79      15.067  49.324  29.830  1.00  0.00            
ATOM   1187  OH  TYR A  79      15.204  49.088  28.493  1.00  0.00            
ATOM   1188  HH  TYR A  79      15.095  49.891  27.978  1.00  0.00            
ATOM   1189  CE2 TYR A  79      15.451  48.324  30.744  1.00  0.00            
ATOM   1190  HE2 TYR A  79      15.911  47.385  30.474  1.00  0.00            
ATOM   1191  CD2 TYR A  79      15.372  48.542  32.125  1.00  0.00            
ATOM   1192  HD2 TYR A  79      15.708  47.765  32.796  1.00  0.00            
ATOM   1193  C   TYR A  79      16.367  50.761  36.106  1.00  0.00            
ATOM   1194  O   TYR A  79      15.364  50.913  36.800  1.00  0.00            
ATOM   1195  N   GLY A  80      17.515  50.287  36.595  1.00  0.00            
ATOM   1196  H   GLY A  80      18.292  50.096  35.978  1.00  0.00            
ATOM   1197  CA  GLY A  80      17.680  49.958  37.996  1.00  0.00            
ATOM   1198  HA2 GLY A  80      18.750  50.012  38.200  1.00  0.00            
ATOM   1199  HA3 GLY A  80      17.136  50.734  38.535  1.00  0.00            
ATOM   1200  C   GLY A  80      17.223  48.636  38.598  1.00  0.00            
ATOM   1201  O   GLY A  80      17.653  48.279  39.692  1.00  0.00            
ATOM   1202  N   GLU A  81      16.392  47.844  37.917  1.00  0.00            
ATOM   1203  H   GLU A  81      15.880  48.275  37.160  1.00  0.00            
ATOM   1204  CA  GLU A  81      15.903  46.541  38.319  1.00  0.00            
ATOM   1205  HA  GLU A  81      16.594  46.130  39.055  1.00  0.00            
ATOM   1206  CB  GLU A  81      14.568  46.838  38.996  1.00  0.00            
ATOM   1207  HB2 GLU A  81      14.189  45.908  39.420  1.00  0.00            
ATOM   1208  HB3 GLU A  81      14.727  47.599  39.760  1.00  0.00            
ATOM   1209  CG  GLU A  81      13.469  47.354  38.072  1.00  0.00            
ATOM   1210  HG2 GLU A  81      13.826  48.227  37.526  1.00  0.00            
ATOM   1211  HG3 GLU A  81      13.257  46.568  37.347  1.00  0.00            
ATOM   1212  CD  GLU A  81      12.178  47.762  38.768  1.00  0.00            
ATOM   1213  OE1 GLU A  81      11.473  48.725  38.396  1.00  0.00            
ATOM   1214  OE2 GLU A  81      11.849  47.206  39.838  1.00  0.00            
ATOM   1215  C   GLU A  81      15.678  45.517  37.216  1.00  0.00            
ATOM   1216  O   GLU A  81      15.903  45.841  36.052  1.00  0.00            
ATOM   1217  N   LYS A  82      15.403  44.279  37.635  1.00  0.00            
ATOM   1218  H   LYS A  82      15.518  44.141  38.628  1.00  0.00            
ATOM   1219  CA  LYS A  82      15.287  43.090  36.815  1.00  0.00            
ATOM   1220  HA  LYS A  82      16.231  43.013  36.275  1.00  0.00            
ATOM   1221  CB  LYS A  82      15.038  41.862  37.687  1.00  0.00            
ATOM   1222  HB2 LYS A  82      14.987  41.064  36.947  1.00  0.00            
ATOM   1223  HB3 LYS A  82      15.958  41.667  38.238  1.00  0.00            
ATOM   1224  CG  LYS A  82      13.775  41.853  38.544  1.00  0.00            
ATOM   1225  HG2 LYS A  82      13.876  42.696  39.228  1.00  0.00            
ATOM   1226  HG3 LYS A  82      12.904  41.940  37.894  1.00  0.00            
ATOM   1227  CD  LYS A  82      13.832  40.515  39.276  1.00  0.00            
ATOM   1228  HD2 LYS A  82      14.113  39.627  38.710  1.00  0.00            
ATOM   1229  HD3 LYS A  82      14.436  40.617  40.178  1.00  0.00            
ATOM   1230  CE  LYS A  82      12.502  40.016  39.832  1.00  0.00            
ATOM   1231  HE2 LYS A  82      12.642  39.242  40.586  1.00  0.00            
ATOM   1232  HE3 LYS A  82      12.030  40.849  40.354  1.00  0.00            
ATOM   1233  NZ  LYS A  82      11.646  39.471  38.767  1.00  0.00            
ATOM   1234  HZ1 LYS A  82      11.765  38.469  38.809  1.00  0.00            
ATOM   1235  HZ2 LYS A  82      10.685  39.745  38.909  1.00  0.00            
ATOM   1236  HZ3 LYS A  82      11.959  39.900  37.908  1.00  0.00            
ATOM   1237  C   LYS A  82      14.236  43.177  35.718  1.00  0.00            
ATOM   1238  O   LYS A  82      13.181  43.771  35.926  1.00  0.00            
ATOM   1239  N   PHE A  83      14.463  42.508  34.585  1.00  0.00            
ATOM   1240  H   PHE A  83      15.354  42.060  34.425  1.00  0.00            
ATOM   1241  CA  PHE A  83      13.564  42.476  33.450  1.00  0.00            
ATOM   1242  HA  PHE A  83      12.618  42.649  33.964  1.00  0.00            
ATOM   1243  CB  PHE A  83      13.811  43.651  32.509  1.00  0.00            
ATOM   1244  HB2 PHE A  83      13.023  43.759  31.764  1.00  0.00            
ATOM   1245  HB3 PHE A  83      13.828  44.517  33.171  1.00  0.00            
ATOM   1246  CG  PHE A  83      15.098  43.660  31.719  1.00  0.00            
ATOM   1247  CD1 PHE A  83      16.289  44.044  32.347  1.00  0.00            
ATOM   1248  HD1 PHE A  83      16.261  44.456  33.345  1.00  0.00            
ATOM   1249  CE1 PHE A  83      17.495  43.916  31.648  1.00  0.00            
ATOM   1250  HE1 PHE A  83      18.364  44.149  32.246  1.00  0.00            
ATOM   1251  CZ  PHE A  83      17.544  43.409  30.344  1.00  0.00            
ATOM   1252  HZ  PHE A  83      18.513  43.128  29.957  1.00  0.00            
ATOM   1253  CE2 PHE A  83      16.346  43.017  29.735  1.00  0.00            
ATOM   1254  HE2 PHE A  83      16.318  42.676  28.711  1.00  0.00            
ATOM   1255  CD2 PHE A  83      15.126  43.201  30.396  1.00  0.00            
ATOM   1256  HD2 PHE A  83      14.192  42.943  29.919  1.00  0.00            
ATOM   1257  C   PHE A  83      13.534  41.167  32.673  1.00  0.00            
ATOM   1258  O   PHE A  83      14.214  40.182  32.952  1.00  0.00            
ATOM   1259  N   GLU A  84      12.530  41.070  31.798  1.00  0.00            
ATOM   1260  H   GLU A  84      12.007  41.934  31.801  1.00  0.00            
ATOM   1261  CA  GLU A  84      12.155  39.895  31.038  1.00  0.00            
ATOM   1262  HA  GLU A  84      12.123  39.077  31.759  1.00  0.00            
ATOM   1263  CB  GLU A  84      10.689  40.081  30.656  1.00  0.00            
ATOM   1264  HB2 GLU A  84      10.215  39.202  30.219  1.00  0.00            
ATOM   1265  HB3 GLU A  84      10.155  40.256  31.590  1.00  0.00            
ATOM   1266  CG  GLU A  84      10.283  41.177  29.675  1.00  0.00            
ATOM   1267  HG2 GLU A  84      10.697  40.989  28.684  1.00  0.00            
ATOM   1268  HG3 GLU A  84       9.218  41.081  29.463  1.00  0.00            
ATOM   1269  CD  GLU A  84      10.654  42.547  30.223  1.00  0.00            
ATOM   1270  OE1 GLU A  84      11.371  43.270  29.497  1.00  0.00            
ATOM   1271  OE2 GLU A  84       9.976  42.944  31.195  1.00  0.00            
ATOM   1272  C   GLU A  84      13.042  39.489  29.870  1.00  0.00            
ATOM   1273  O   GLU A  84      13.940  40.268  29.557  1.00  0.00            
ATOM   1274  N   ASP A  85      12.836  38.235  29.461  1.00  0.00            
ATOM   1275  H   ASP A  85      12.227  37.676  30.041  1.00  0.00            
ATOM   1276  CA  ASP A  85      13.510  37.700  28.296  1.00  0.00            
ATOM   1277  HA  ASP A  85      14.461  38.229  28.230  1.00  0.00            
ATOM   1278  CB  ASP A  85      13.632  36.180  28.348  1.00  0.00            
ATOM   1279  HB2 ASP A  85      12.606  35.826  28.442  1.00  0.00            
ATOM   1280  HB3 ASP A  85      14.176  35.900  27.446  1.00  0.00            
ATOM   1281  CG  ASP A  85      14.379  35.637  29.558  1.00  0.00            
ATOM   1282  OD1 ASP A  85      15.624  35.750  29.589  1.00  0.00            
ATOM   1283  OD2 ASP A  85      13.669  35.200  30.490  1.00  0.00            
ATOM   1284  C   ASP A  85      12.784  38.036  27.001  1.00  0.00            
ATOM   1285  O   ASP A  85      11.825  37.376  26.607  1.00  0.00            
ATOM   1286  N   GLU A  86      13.310  39.030  26.281  1.00  0.00            
ATOM   1287  H   GLU A  86      14.244  39.387  26.424  1.00  0.00            
ATOM   1288  CA  GLU A  86      12.703  39.588  25.090  1.00  0.00            
ATOM   1289  HA  GLU A  86      11.753  39.997  25.431  1.00  0.00            
ATOM   1290  CB  GLU A  86      13.667  40.709  24.712  1.00  0.00            
ATOM   1291  HB2 GLU A  86      13.963  41.231  25.622  1.00  0.00            
ATOM   1292  HB3 GLU A  86      14.590  40.245  24.365  1.00  0.00            
ATOM   1293  CG  GLU A  86      13.127  41.667  23.653  1.00  0.00            
ATOM   1294  HG2 GLU A  86      13.061  41.046  22.760  1.00  0.00            
ATOM   1295  HG3 GLU A  86      12.110  42.000  23.859  1.00  0.00            
ATOM   1296  CD  GLU A  86      14.002  42.868  23.327  1.00  0.00            
ATOM   1297  OE1 GLU A  86      13.467  43.958  23.030  1.00  0.00            
ATOM   1298  OE2 GLU A  86      15.239  42.803  23.499  1.00  0.00            
ATOM   1299  C   GLU A  86      12.334  38.775  23.857  1.00  0.00            
ATOM   1300  O   GLU A  86      11.347  39.050  23.178  1.00  0.00            
ATOM   1301  N   ASN A  87      13.096  37.710  23.598  1.00  0.00            
ATOM   1302  H   ASN A  87      13.915  37.540  24.164  1.00  0.00            
ATOM   1303  CA  ASN A  87      12.911  36.917  22.399  1.00  0.00            
ATOM   1304  HA  ASN A  87      11.872  36.640  22.222  1.00  0.00            
ATOM   1305  CB  ASN A  87      13.301  37.802  21.218  1.00  0.00            
ATOM   1306  HB2 ASN A  87      12.914  38.810  21.368  1.00  0.00            
ATOM   1307  HB3 ASN A  87      14.385  37.748  21.118  1.00  0.00            
ATOM   1308  CG  ASN A  87      12.821  37.445  19.819  1.00  0.00            
ATOM   1309  OD1 ASN A  87      12.153  36.421  19.693  1.00  0.00            
ATOM   1310  ND2 ASN A  87      13.204  38.185  18.775  1.00  0.00            
ATOM   1311 HD21 ASN A  87      12.659  38.110  17.928  1.00  0.00            
ATOM   1312 HD22 ASN A  87      13.770  39.008  18.922  1.00  0.00            
ATOM   1313  C   ASN A  87      13.791  35.676  22.424  1.00  0.00            
ATOM   1314  O   ASN A  87      14.773  35.728  23.162  1.00  0.00            
ATOM   1315  N   PHE A  88      13.532  34.709  21.541  1.00  0.00            
ATOM   1316  H   PHE A  88      12.725  34.924  20.974  1.00  0.00            
ATOM   1317  CA  PHE A  88      14.235  33.466  21.294  1.00  0.00            
ATOM   1318  HA  PHE A  88      15.239  33.474  21.721  1.00  0.00            
ATOM   1319  CB  PHE A  88      13.544  32.309  22.009  1.00  0.00            
ATOM   1320  HB2 PHE A  88      12.471  32.289  21.817  1.00  0.00            
ATOM   1321  HB3 PHE A  88      13.913  31.333  21.692  1.00  0.00            
ATOM   1322  CG  PHE A  88      13.750  32.349  23.505  1.00  0.00            
ATOM   1323  CD1 PHE A  88      14.922  31.774  24.010  1.00  0.00            
ATOM   1324  HD1 PHE A  88      15.596  31.162  23.430  1.00  0.00            
ATOM   1325  CE1 PHE A  88      15.094  31.786  25.400  1.00  0.00            
ATOM   1326  HE1 PHE A  88      16.019  31.383  25.785  1.00  0.00            
ATOM   1327  CZ  PHE A  88      14.352  32.601  26.263  1.00  0.00            
ATOM   1328  HZ  PHE A  88      14.575  32.812  27.298  1.00  0.00            
ATOM   1329  CE2 PHE A  88      13.232  33.226  25.701  1.00  0.00            
ATOM   1330  HE2 PHE A  88      12.659  33.920  26.297  1.00  0.00            
ATOM   1331  CD2 PHE A  88      12.912  33.091  24.345  1.00  0.00            
ATOM   1332  HD2 PHE A  88      12.020  33.491  23.885  1.00  0.00            
ATOM   1333  C   PHE A  88      14.354  33.158  19.809  1.00  0.00            
ATOM   1334  O   PHE A  88      13.565  32.343  19.335  1.00  0.00            
ATOM   1335  N   ILE A  89      15.428  33.618  19.163  1.00  0.00            
ATOM   1336  H   ILE A  89      16.064  34.238  19.642  1.00  0.00            
ATOM   1337  CA  ILE A  89      15.522  33.570  17.718  1.00  0.00            
ATOM   1338  HA  ILE A  89      15.070  32.626  17.415  1.00  0.00            
ATOM   1339  CB  ILE A  89      14.694  34.746  17.207  1.00  0.00            
ATOM   1340  HB  ILE A  89      13.781  34.870  17.789  1.00  0.00            
ATOM   1341  CG2 ILE A  89      15.551  36.008  17.169  1.00  0.00            
ATOM   1342 HG21 ILE A  89      16.177  36.103  18.056  1.00  0.00            
ATOM   1343 HG22 ILE A  89      16.284  36.163  16.377  1.00  0.00            
ATOM   1344 HG23 ILE A  89      14.908  36.866  16.972  1.00  0.00            
ATOM   1345  CG1 ILE A  89      14.073  34.482  15.838  1.00  0.00            
ATOM   1346 HG12 ILE A  89      14.776  34.631  15.019  1.00  0.00            
ATOM   1347 HG13 ILE A  89      13.622  33.493  15.768  1.00  0.00            
ATOM   1348  CD1 ILE A  89      12.920  35.436  15.537  1.00  0.00            
ATOM   1349 HD11 ILE A  89      12.455  35.221  14.575  1.00  0.00            
ATOM   1350 HD12 ILE A  89      12.159  35.348  16.312  1.00  0.00            
ATOM   1351 HD13 ILE A  89      13.187  36.491  15.595  1.00  0.00            
ATOM   1352  C   ILE A  89      16.916  33.519  17.108  1.00  0.00            
ATOM   1353  O   ILE A  89      17.092  33.388  15.899  1.00  0.00            
ATOM   1354  N   LEU A  90      17.943  33.440  17.957  1.00  0.00            
ATOM   1355  H   LEU A  90      17.725  33.384  18.941  1.00  0.00            
ATOM   1356  CA  LEU A  90      19.317  33.275  17.526  1.00  0.00            
ATOM   1357  HA  LEU A  90      19.371  32.773  16.560  1.00  0.00            
ATOM   1358  CB  LEU A  90      20.110  34.574  17.639  1.00  0.00            
ATOM   1359  HB2 LEU A  90      20.198  34.784  18.706  1.00  0.00            
ATOM   1360  HB3 LEU A  90      21.171  34.448  17.427  1.00  0.00            
ATOM   1361  CG  LEU A  90      19.540  35.861  17.050  1.00  0.00            
ATOM   1362  HG  LEU A  90      18.486  35.960  17.310  1.00  0.00            
ATOM   1363  CD1 LEU A  90      20.136  37.201  17.473  1.00  0.00            
ATOM   1364 HD11 LEU A  90      19.934  37.970  16.728  1.00  0.00            
ATOM   1365 HD12 LEU A  90      19.640  37.444  18.412  1.00  0.00            
ATOM   1366 HD13 LEU A  90      21.216  37.104  17.589  1.00  0.00            
ATOM   1367  CD2 LEU A  90      19.726  35.836  15.535  1.00  0.00            
ATOM   1368 HD21 LEU A  90      19.379  34.877  15.150  1.00  0.00            
ATOM   1369 HD22 LEU A  90      19.200  36.643  15.025  1.00  0.00            
ATOM   1370 HD23 LEU A  90      20.790  35.795  15.299  1.00  0.00            
ATOM   1371  C   LEU A  90      19.970  32.378  18.567  1.00  0.00            
ATOM   1372  O   LEU A  90      19.375  32.075  19.599  1.00  0.00            
ATOM   1373  N   LYS A  91      21.153  31.851  18.244  1.00  0.00            
ATOM   1374  H   LYS A  91      21.492  32.175  17.349  1.00  0.00            
ATOM   1375  CA  LYS A  91      21.754  30.690  18.869  1.00  0.00            
ATOM   1376  HA  LYS A  91      21.290  30.610  19.852  1.00  0.00            
ATOM   1377  CB  LYS A  91      21.413  29.392  18.144  1.00  0.00            
ATOM   1378  HB2 LYS A  91      21.989  29.350  17.219  1.00  0.00            
ATOM   1379  HB3 LYS A  91      21.900  28.717  18.847  1.00  0.00            
ATOM   1380  CG  LYS A  91      19.957  29.009  17.896  1.00  0.00            
ATOM   1381  HG2 LYS A  91      19.315  28.911  18.771  1.00  0.00            
ATOM   1382  HG3 LYS A  91      19.483  29.745  17.246  1.00  0.00            
ATOM   1383  CD  LYS A  91      19.883  27.618  17.271  1.00  0.00            
ATOM   1384  HD2 LYS A  91      20.430  27.490  16.337  1.00  0.00            
ATOM   1385  HD3 LYS A  91      20.193  26.914  18.044  1.00  0.00            
ATOM   1386  CE  LYS A  91      18.414  27.348  16.960  1.00  0.00            
ATOM   1387  HE2 LYS A  91      17.771  27.383  17.840  1.00  0.00            
ATOM   1388  HE3 LYS A  91      18.105  28.064  16.198  1.00  0.00            
ATOM   1389  NZ  LYS A  91      18.237  25.973  16.468  1.00  0.00            
ATOM   1390  HZ1 LYS A  91      18.376  25.387  17.279  1.00  0.00            
ATOM   1391  HZ2 LYS A  91      17.417  25.825  15.897  1.00  0.00            
ATOM   1392  HZ3 LYS A  91      18.895  25.626  15.786  1.00  0.00            
ATOM   1393  C   LYS A  91      23.243  30.874  19.127  1.00  0.00            
ATOM   1394  O   LYS A  91      23.953  31.661  18.504  1.00  0.00            
ATOM   1395  N   HID A  92      23.742  30.012  20.016  1.00  0.00            
ATOM   1396  H   HID A  92      23.048  29.498  20.540  1.00  0.00            
ATOM   1397  CA  HID A  92      25.049  30.050  20.640  1.00  0.00            
ATOM   1398  HA  HID A  92      25.419  31.071  20.733  1.00  0.00            
ATOM   1399  CB  HID A  92      25.077  29.626  22.106  1.00  0.00            
ATOM   1400  HB2 HID A  92      24.932  28.546  22.115  1.00  0.00            
ATOM   1401  HB3 HID A  92      26.084  29.688  22.518  1.00  0.00            
ATOM   1402  CG  HID A  92      24.088  30.297  23.019  1.00  0.00            
ATOM   1403  ND1 HID A  92      22.718  30.100  22.970  1.00  0.00            
ATOM   1404  HD1 HID A  92      22.189  29.514  22.340  1.00  0.00            
ATOM   1405  CE1 HID A  92      22.206  30.639  24.088  1.00  0.00            
ATOM   1406  HE1 HID A  92      21.166  30.505  24.347  1.00  0.00            
ATOM   1407  NE2 HID A  92      23.193  30.936  24.937  1.00  0.00            
ATOM   1408  CD2 HID A  92      24.396  30.852  24.239  1.00  0.00            
ATOM   1409  HD2 HID A  92      25.365  30.757  24.707  1.00  0.00            
ATOM   1410  C   HID A  92      26.175  29.419  19.834  1.00  0.00            
ATOM   1411  O   HID A  92      26.933  28.548  20.256  1.00  0.00            
ATOM   1412  N   THR A  93      26.066  29.673  18.528  1.00  0.00            
ATOM   1413  H   THR A  93      25.328  30.325  18.305  1.00  0.00            
ATOM   1414  CA  THR A  93      26.631  29.081  17.332  1.00  0.00            
ATOM   1415  HA  THR A  93      26.292  28.046  17.360  1.00  0.00            
ATOM   1416  CB  THR A  93      26.129  29.717  16.038  1.00  0.00            
ATOM   1417  HB  THR A  93      26.682  29.238  15.231  1.00  0.00            
ATOM   1418  CG2 THR A  93      24.651  29.519  15.713  1.00  0.00            
ATOM   1419 HG21 THR A  93      24.464  28.463  15.514  1.00  0.00            
ATOM   1420 HG22 THR A  93      24.039  29.880  16.539  1.00  0.00            
ATOM   1421 HG23 THR A  93      24.359  30.017  14.788  1.00  0.00            
ATOM   1422  OG1 THR A  93      26.331  31.111  16.098  1.00  0.00            
ATOM   1423  HG1 THR A  93      25.978  31.506  15.297  1.00  0.00            
ATOM   1424  C   THR A  93      28.147  29.001  17.221  1.00  0.00            
ATOM   1425  O   THR A  93      28.695  28.325  16.353  1.00  0.00            
ATOM   1426  N   GLY A  94      28.934  29.606  18.114  1.00  0.00            
ATOM   1427  H   GLY A  94      28.487  30.036  18.912  1.00  0.00            
ATOM   1428  CA  GLY A  94      30.383  29.627  18.102  1.00  0.00            
ATOM   1429  HA2 GLY A  94      30.638  28.577  18.243  1.00  0.00            
ATOM   1430  HA3 GLY A  94      30.684  29.948  17.105  1.00  0.00            
ATOM   1431  C   GLY A  94      31.157  30.449  19.123  1.00  0.00            
ATOM   1432  O   GLY A  94      30.539  31.322  19.729  1.00  0.00            
ATOM   1433  N   PRO A  95      32.482  30.307  19.197  1.00  0.00            
ATOM   1434  CD  PRO A  95      33.272  29.340  18.461  1.00  0.00            
ATOM   1435  HD2 PRO A  95      33.392  29.726  17.449  1.00  0.00            
ATOM   1436  HD3 PRO A  95      32.908  28.318  18.353  1.00  0.00            
ATOM   1437  CG  PRO A  95      34.572  29.368  19.260  1.00  0.00            
ATOM   1438  HG2 PRO A  95      35.402  28.962  18.683  1.00  0.00            
ATOM   1439  HG3 PRO A  95      34.429  28.821  20.192  1.00  0.00            
ATOM   1440  CB  PRO A  95      34.765  30.866  19.478  1.00  0.00            
ATOM   1441  HB2 PRO A  95      35.181  31.350  18.594  1.00  0.00            
ATOM   1442  HB3 PRO A  95      35.431  31.090  20.311  1.00  0.00            
ATOM   1443  CA  PRO A  95      33.341  31.291  19.825  1.00  0.00            
ATOM   1444  HA  PRO A  95      33.145  31.127  20.885  1.00  0.00            
ATOM   1445  C   PRO A  95      33.192  32.771  19.503  1.00  0.00            
ATOM   1446  O   PRO A  95      33.274  33.126  18.330  1.00  0.00            
ATOM   1447  N   GLY A  96      32.940  33.650  20.476  1.00  0.00            
ATOM   1448  H   GLY A  96      32.671  33.279  21.376  1.00  0.00            
ATOM   1449  CA  GLY A  96      32.732  35.075  20.322  1.00  0.00            
ATOM   1450  HA2 GLY A  96      33.324  35.718  20.973  1.00  0.00            
ATOM   1451  HA3 GLY A  96      33.236  35.352  19.396  1.00  0.00            
ATOM   1452  C   GLY A  96      31.284  35.535  20.412  1.00  0.00            
ATOM   1453  O   GLY A  96      31.070  36.745  20.431  1.00  0.00            
ATOM   1454  N   ILE A  97      30.301  34.631  20.402  1.00  0.00            
ATOM   1455  H   ILE A  97      30.463  33.682  20.098  1.00  0.00            
ATOM   1456  CA  ILE A  97      28.908  34.967  20.617  1.00  0.00            
ATOM   1457  HA  ILE A  97      28.657  35.726  19.877  1.00  0.00            
ATOM   1458  CB  ILE A  97      28.117  33.719  20.234  1.00  0.00            
ATOM   1459  HB  ILE A  97      28.537  32.818  20.680  1.00  0.00            
ATOM   1460  CG2 ILE A  97      26.653  33.787  20.659  1.00  0.00            
ATOM   1461 HG21 ILE A  97      26.616  33.641  21.739  1.00  0.00            
ATOM   1462 HG22 ILE A  97      26.278  34.790  20.456  1.00  0.00            
ATOM   1463 HG23 ILE A  97      26.023  33.116  20.075  1.00  0.00            
ATOM   1464  CG1 ILE A  97      28.087  33.481  18.727  1.00  0.00            
ATOM   1465 HG12 ILE A  97      29.111  33.434  18.357  1.00  0.00            
ATOM   1466 HG13 ILE A  97      27.613  32.516  18.547  1.00  0.00            
ATOM   1467  CD1 ILE A  97      27.216  34.435  17.915  1.00  0.00            
ATOM   1468 HD11 ILE A  97      26.144  34.355  18.094  1.00  0.00            
ATOM   1469 HD12 ILE A  97      27.490  35.474  18.095  1.00  0.00            
ATOM   1470 HD13 ILE A  97      27.332  34.122  16.877  1.00  0.00            
ATOM   1471  C   ILE A  97      28.626  35.492  22.018  1.00  0.00            
ATOM   1472  O   ILE A  97      29.328  35.190  22.980  1.00  0.00            
ATOM   1473  N   LEU A  98      27.688  36.423  22.206  1.00  0.00            
ATOM   1474  H   LEU A  98      27.264  36.796  21.368  1.00  0.00            
ATOM   1475  CA  LEU A  98      27.316  37.124  23.418  1.00  0.00            
ATOM   1476  HA  LEU A  98      28.004  36.768  24.184  1.00  0.00            
ATOM   1477  CB  LEU A  98      27.510  38.616  23.164  1.00  0.00            
ATOM   1478  HB2 LEU A  98      28.545  38.724  22.840  1.00  0.00            
ATOM   1479  HB3 LEU A  98      26.838  38.896  22.352  1.00  0.00            
ATOM   1480  CG  LEU A  98      27.152  39.565  24.304  1.00  0.00            
ATOM   1481  HG  LEU A  98      26.130  39.395  24.642  1.00  0.00            
ATOM   1482  CD1 LEU A  98      27.966  39.417  25.587  1.00  0.00            
ATOM   1483 HD11 LEU A  98      29.036  39.586  25.469  1.00  0.00            
ATOM   1484 HD12 LEU A  98      27.584  40.145  26.302  1.00  0.00            
ATOM   1485 HD13 LEU A  98      27.986  38.439  26.067  1.00  0.00            
ATOM   1486  CD2 LEU A  98      27.378  40.980  23.778  1.00  0.00            
ATOM   1487 HD21 LEU A  98      26.493  41.149  23.164  1.00  0.00            
ATOM   1488 HD22 LEU A  98      27.306  41.771  24.524  1.00  0.00            
ATOM   1489 HD23 LEU A  98      28.326  41.016  23.242  1.00  0.00            
ATOM   1490  C   LEU A  98      25.864  36.761  23.700  1.00  0.00            
ATOM   1491  O   LEU A  98      24.976  36.808  22.851  1.00  0.00            
ATOM   1492  N   SER A  99      25.691  36.375  24.966  1.00  0.00            
ATOM   1493  H   SER A  99      26.471  36.286  25.601  1.00  0.00            
ATOM   1494  CA  SER A  99      24.511  35.755  25.534  1.00  0.00            
ATOM   1495  HA  SER A  99      23.709  36.234  24.973  1.00  0.00            
ATOM   1496  CB  SER A  99      24.517  34.259  25.234  1.00  0.00            
ATOM   1497  HB2 SER A  99      24.688  34.229  24.158  1.00  0.00            
ATOM   1498  HB3 SER A  99      25.311  33.684  25.712  1.00  0.00            
ATOM   1499  OG  SER A  99      23.224  33.751  25.471  1.00  0.00            
ATOM   1500  HG  SER A  99      23.221  32.810  25.279  1.00  0.00            
ATOM   1501  C   SER A  99      24.248  36.102  26.992  1.00  0.00            
ATOM   1502  O   SER A  99      25.097  36.081  27.881  1.00  0.00            
ATOM   1503  N   MET A 100      23.000  36.499  27.253  1.00  0.00            
ATOM   1504  H   MET A 100      22.249  36.251  26.625  1.00  0.00            
ATOM   1505  CA  MET A 100      22.587  36.976  28.557  1.00  0.00            
ATOM   1506  HA  MET A 100      23.274  37.748  28.906  1.00  0.00            
ATOM   1507  CB  MET A 100      21.224  37.645  28.410  1.00  0.00            
ATOM   1508  HB2 MET A 100      21.167  38.105  27.423  1.00  0.00            
ATOM   1509  HB3 MET A 100      20.467  36.863  28.354  1.00  0.00            
ATOM   1510  CG  MET A 100      20.849  38.663  29.483  1.00  0.00            
ATOM   1511  HG2 MET A 100      19.940  39.181  29.176  1.00  0.00            
ATOM   1512  HG3 MET A 100      20.656  38.188  30.445  1.00  0.00            
ATOM   1513  SD  MET A 100      22.170  39.884  29.679  1.00  0.00            
ATOM   1514  CE  MET A 100      21.285  41.346  30.274  1.00  0.00            
ATOM   1515  HE1 MET A 100      21.950  42.070  30.746  1.00  0.00            
ATOM   1516  HE2 MET A 100      20.746  41.773  29.429  1.00  0.00            
ATOM   1517  HE3 MET A 100      20.594  41.077  31.073  1.00  0.00            
ATOM   1518  C   MET A 100      22.578  35.974  29.703  1.00  0.00            
ATOM   1519  O   MET A 100      22.091  34.854  29.560  1.00  0.00            
ATOM   1520  N   ALA A 101      23.099  36.402  30.855  1.00  0.00            
ATOM   1521  H   ALA A 101      23.468  37.327  31.023  1.00  0.00            
ATOM   1522  CA  ALA A 101      23.150  35.516  32.001  1.00  0.00            
ATOM   1523  HA  ALA A 101      23.092  34.480  31.667  1.00  0.00            
ATOM   1524  CB  ALA A 101      24.510  35.746  32.653  1.00  0.00            
ATOM   1525  HB1 ALA A 101      24.514  35.094  33.526  1.00  0.00            
ATOM   1526  HB2 ALA A 101      25.238  35.464  31.893  1.00  0.00            
ATOM   1527  HB3 ALA A 101      24.580  36.734  33.110  1.00  0.00            
ATOM   1528  C   ALA A 101      21.970  35.812  32.915  1.00  0.00            
ATOM   1529  O   ALA A 101      21.554  36.955  33.096  1.00  0.00            
ATOM   1530  N   ASN A 102      21.239  34.781  33.343  1.00  0.00            
ATOM   1531  H   ASN A 102      21.545  33.846  33.112  1.00  0.00            
ATOM   1532  CA  ASN A 102      19.958  34.829  34.019  1.00  0.00            
ATOM   1533  HA  ASN A 102      20.031  35.795  34.520  1.00  0.00            
ATOM   1534  CB  ASN A 102      18.893  34.740  32.930  1.00  0.00            
ATOM   1535  HB2 ASN A 102      17.937  34.937  33.416  1.00  0.00            
ATOM   1536  HB3 ASN A 102      19.155  35.450  32.146  1.00  0.00            
ATOM   1537  CG  ASN A 102      18.661  33.416  32.216  1.00  0.00            
ATOM   1538  OD1 ASN A 102      18.575  32.338  32.801  1.00  0.00            
ATOM   1539  ND2 ASN A 102      18.481  33.361  30.894  1.00  0.00            
ATOM   1540 HD21 ASN A 102      18.552  32.474  30.416  1.00  0.00            
ATOM   1541 HD22 ASN A 102      18.629  34.138  30.267  1.00  0.00            
ATOM   1542  C   ASN A 102      19.917  33.715  35.054  1.00  0.00            
ATOM   1543  O   ASN A 102      20.859  32.964  35.297  1.00  0.00            
ATOM   1544  N   ALA A 103      18.799  33.652  35.780  1.00  0.00            
ATOM   1545  H   ALA A 103      18.132  34.377  35.557  1.00  0.00            
ATOM   1546  CA  ALA A 103      18.545  32.782  36.911  1.00  0.00            
ATOM   1547  HA  ALA A 103      19.182  31.897  36.931  1.00  0.00            
ATOM   1548  CB  ALA A 103      18.827  33.528  38.212  1.00  0.00            
ATOM   1549  HB1 ALA A 103      18.667  32.776  38.984  1.00  0.00            
ATOM   1550  HB2 ALA A 103      19.829  33.951  38.137  1.00  0.00            
ATOM   1551  HB3 ALA A 103      18.093  34.332  38.174  1.00  0.00            
ATOM   1552  C   ALA A 103      17.119  32.249  36.926  1.00  0.00            
ATOM   1553  O   ALA A 103      16.695  31.798  37.988  1.00  0.00            
ATOM   1554  N   GLY A 104      16.386  32.328  35.813  1.00  0.00            
ATOM   1555  H   GLY A 104      16.809  32.574  34.929  1.00  0.00            
ATOM   1556  CA  GLY A 104      14.964  32.088  35.674  1.00  0.00            
ATOM   1557  HA2 GLY A 104      14.815  31.070  35.316  1.00  0.00            
ATOM   1558  HA3 GLY A 104      14.552  32.153  36.681  1.00  0.00            
ATOM   1559  C   GLY A 104      14.242  33.165  34.877  1.00  0.00            
ATOM   1560  O   GLY A 104      14.868  34.138  34.463  1.00  0.00            
ATOM   1561  N   PRO A 105      12.913  33.091  34.771  1.00  0.00            
ATOM   1562  CD  PRO A 105      12.041  32.111  35.386  1.00  0.00            
ATOM   1563  HD2 PRO A 105      12.396  31.924  36.399  1.00  0.00            
ATOM   1564  HD3 PRO A 105      12.158  31.243  34.737  1.00  0.00            
ATOM   1565  CG  PRO A 105      10.624  32.679  35.402  1.00  0.00            
ATOM   1566  HG2 PRO A 105      10.337  33.173  36.330  1.00  0.00            
ATOM   1567  HG3 PRO A 105       9.942  31.859  35.179  1.00  0.00            
ATOM   1568  CB  PRO A 105      10.652  33.726  34.292  1.00  0.00            
ATOM   1569  HB2 PRO A 105       9.921  34.522  34.434  1.00  0.00            
ATOM   1570  HB3 PRO A 105      10.391  33.149  33.404  1.00  0.00            
ATOM   1571  CA  PRO A 105      12.109  34.177  34.249  1.00  0.00            
ATOM   1572  HA  PRO A 105      12.284  34.304  33.180  1.00  0.00            
ATOM   1573  C   PRO A 105      12.204  35.500  34.996  1.00  0.00            
ATOM   1574  O   PRO A 105      12.228  35.481  36.224  1.00  0.00            
ATOM   1575  N   ASN A 106      12.162  36.619  34.269  1.00  0.00            
ATOM   1576  H   ASN A 106      12.107  36.485  33.269  1.00  0.00            
ATOM   1577  CA  ASN A 106      12.310  37.978  34.749  1.00  0.00            
ATOM   1578  HA  ASN A 106      12.580  38.538  33.854  1.00  0.00            
ATOM   1579  CB  ASN A 106      10.983  38.521  35.273  1.00  0.00            
ATOM   1580  HB2 ASN A 106      10.213  37.999  34.705  1.00  0.00            
ATOM   1581  HB3 ASN A 106      10.896  38.221  36.317  1.00  0.00            
ATOM   1582  CG  ASN A 106      10.845  40.032  35.157  1.00  0.00            
ATOM   1583  OD1 ASN A 106      11.123  40.777  36.094  1.00  0.00            
ATOM   1584  ND2 ASN A 106      10.356  40.524  34.016  1.00  0.00            
ATOM   1585 HD21 ASN A 106      10.079  41.490  33.922  1.00  0.00            
ATOM   1586 HD22 ASN A 106       9.884  39.849  33.431  1.00  0.00            
ATOM   1587  C   ASN A 106      13.605  38.277  35.491  1.00  0.00            
ATOM   1588  O   ASN A 106      13.552  38.958  36.513  1.00  0.00            
ATOM   1589  N   THR A 107      14.767  37.778  35.062  1.00  0.00            
ATOM   1590  H   THR A 107      14.793  37.067  34.346  1.00  0.00            
ATOM   1591  CA  THR A 107      16.008  38.044  35.760  1.00  0.00            
ATOM   1592  HA  THR A 107      15.820  38.639  36.654  1.00  0.00            
ATOM   1593  CB  THR A 107      16.501  36.740  36.382  1.00  0.00            
ATOM   1594  HB  THR A 107      17.352  36.926  37.038  1.00  0.00            
ATOM   1595  CG2 THR A 107      15.497  36.043  37.295  1.00  0.00            
ATOM   1596 HG21 THR A 107      14.815  35.401  36.737  1.00  0.00            
ATOM   1597 HG22 THR A 107      15.961  35.467  38.096  1.00  0.00            
ATOM   1598 HG23 THR A 107      14.848  36.752  37.809  1.00  0.00            
ATOM   1599  OG1 THR A 107      16.960  35.772  35.465  1.00  0.00            
ATOM   1600  HG1 THR A 107      16.243  35.499  34.888  1.00  0.00            
ATOM   1601  C   THR A 107      17.208  38.475  34.928  1.00  0.00            
ATOM   1602  O   THR A 107      18.339  38.431  35.408  1.00  0.00            
ATOM   1603  N   ASN A 108      16.942  39.047  33.751  1.00  0.00            
ATOM   1604  H   ASN A 108      16.053  38.996  33.276  1.00  0.00            
ATOM   1605  CA  ASN A 108      17.962  39.895  33.168  1.00  0.00            
ATOM   1606  HA  ASN A 108      18.923  39.387  33.249  1.00  0.00            
ATOM   1607  CB  ASN A 108      17.533  40.255  31.749  1.00  0.00            
ATOM   1608  HB2 ASN A 108      16.627  40.846  31.610  1.00  0.00            
ATOM   1609  HB3 ASN A 108      18.343  40.878  31.368  1.00  0.00            
ATOM   1610  CG  ASN A 108      17.315  38.979  30.949  1.00  0.00            
ATOM   1611  OD1 ASN A 108      18.199  38.186  30.632  1.00  0.00            
ATOM   1612  ND2 ASN A 108      16.116  38.678  30.446  1.00  0.00            
ATOM   1613 HD21 ASN A 108      16.080  37.814  29.925  1.00  0.00            
ATOM   1614 HD22 ASN A 108      15.271  39.230  30.497  1.00  0.00            
ATOM   1615  C   ASN A 108      18.130  41.188  33.954  1.00  0.00            
ATOM   1616  O   ASN A 108      17.153  41.732  34.463  1.00  0.00            
ATOM   1617  N   GLY A 109      19.387  41.631  34.034  1.00  0.00            
ATOM   1618  H   GLY A 109      20.148  41.079  33.664  1.00  0.00            
ATOM   1619  CA  GLY A 109      19.839  42.892  34.587  1.00  0.00            
ATOM   1620  HA2 GLY A 109      19.112  43.703  34.596  1.00  0.00            
ATOM   1621  HA3 GLY A 109      20.110  42.668  35.618  1.00  0.00            
ATOM   1622  C   GLY A 109      21.074  43.430  33.878  1.00  0.00            
ATOM   1623  O   GLY A 109      20.904  44.193  32.930  1.00  0.00            
ATOM   1624  N   SER A 110      22.283  42.994  34.238  1.00  0.00            
ATOM   1625  H   SER A 110      22.239  42.419  35.068  1.00  0.00            
ATOM   1626  CA  SER A 110      23.519  43.273  33.536  1.00  0.00            
ATOM   1627  HA  SER A 110      23.202  43.590  32.542  1.00  0.00            
ATOM   1628  CB  SER A 110      24.202  44.410  34.290  1.00  0.00            
ATOM   1629  HB2 SER A 110      25.138  44.731  33.832  1.00  0.00            
ATOM   1630  HB3 SER A 110      23.478  45.222  34.356  1.00  0.00            
ATOM   1631  OG  SER A 110      24.489  44.085  35.631  1.00  0.00            
ATOM   1632  HG  SER A 110      25.420  43.865  35.713  1.00  0.00            
ATOM   1633  C   SER A 110      24.542  42.147  33.475  1.00  0.00            
ATOM   1634  O   SER A 110      25.506  42.193  32.714  1.00  0.00            
ATOM   1635  N   GLN A 111      24.389  41.109  34.300  1.00  0.00            
ATOM   1636  H   GLN A 111      23.587  40.995  34.903  1.00  0.00            
ATOM   1637  CA  GLN A 111      25.109  39.898  33.960  1.00  0.00            
ATOM   1638  HA  GLN A 111      26.154  40.168  34.111  1.00  0.00            
ATOM   1639  CB  GLN A 111      24.870  38.803  34.995  1.00  0.00            
ATOM   1640  HB2 GLN A 111      23.866  38.417  34.817  1.00  0.00            
ATOM   1641  HB3 GLN A 111      25.558  37.985  34.783  1.00  0.00            
ATOM   1642  CG  GLN A 111      25.102  39.202  36.450  1.00  0.00            
ATOM   1643  HG2 GLN A 111      26.135  39.528  36.576  1.00  0.00            
ATOM   1644  HG3 GLN A 111      24.531  40.066  36.790  1.00  0.00            
ATOM   1645  CD  GLN A 111      24.794  38.104  37.458  1.00  0.00            
ATOM   1646  OE1 GLN A 111      25.201  36.945  37.436  1.00  0.00            
ATOM   1647  NE2 GLN A 111      24.054  38.482  38.503  1.00  0.00            
ATOM   1648 HE21 GLN A 111      23.866  37.817  39.240  1.00  0.00            
ATOM   1649 HE22 GLN A 111      23.577  39.372  38.520  1.00  0.00            
ATOM   1650  C   GLN A 111      24.943  39.451  32.515  1.00  0.00            
ATOM   1651  O   GLN A 111      23.837  39.545  31.987  1.00  0.00            
ATOM   1652  N   PHE A 112      26.052  39.050  31.889  1.00  0.00            
ATOM   1653  H   PHE A 112      26.932  39.046  32.386  1.00  0.00            
ATOM   1654  CA  PHE A 112      26.212  38.465  30.573  1.00  0.00            
ATOM   1655  HA  PHE A 112      25.297  38.116  30.095  1.00  0.00            
ATOM   1656  CB  PHE A 112      26.639  39.513  29.550  1.00  0.00            
ATOM   1657  HB2 PHE A 112      26.685  39.036  28.571  1.00  0.00            
ATOM   1658  HB3 PHE A 112      25.984  40.380  29.459  1.00  0.00            
ATOM   1659  CG  PHE A 112      28.014  40.096  29.772  1.00  0.00            
ATOM   1660  CD1 PHE A 112      29.057  39.664  28.945  1.00  0.00            
ATOM   1661  HD1 PHE A 112      28.786  39.102  28.064  1.00  0.00            
ATOM   1662  CE1 PHE A 112      30.375  40.106  29.114  1.00  0.00            
ATOM   1663  HE1 PHE A 112      31.200  39.882  28.453  1.00  0.00            
ATOM   1664  CZ  PHE A 112      30.667  41.047  30.108  1.00  0.00            
ATOM   1665  HZ  PHE A 112      31.684  41.395  30.212  1.00  0.00            
ATOM   1666  CE2 PHE A 112      29.633  41.403  30.983  1.00  0.00            
ATOM   1667  HE2 PHE A 112      29.739  42.230  31.669  1.00  0.00            
ATOM   1668  CD2 PHE A 112      28.299  41.037  30.769  1.00  0.00            
ATOM   1669  HD2 PHE A 112      27.530  41.399  31.435  1.00  0.00            
ATOM   1670  C   PHE A 112      27.240  37.343  30.615  1.00  0.00            
ATOM   1671  O   PHE A 112      28.146  37.306  31.444  1.00  0.00            
ATOM   1672  N   PHE A 113      27.174  36.486  29.593  1.00  0.00            
ATOM   1673  H   PHE A 113      26.453  36.581  28.892  1.00  0.00            
ATOM   1674  CA  PHE A 113      28.255  35.605  29.200  1.00  0.00            
ATOM   1675  HA  PHE A 113      29.179  35.967  29.652  1.00  0.00            
ATOM   1676  CB  PHE A 113      27.978  34.207  29.744  1.00  0.00            
ATOM   1677  HB2 PHE A 113      28.916  33.652  29.725  1.00  0.00            
ATOM   1678  HB3 PHE A 113      27.726  34.165  30.804  1.00  0.00            
ATOM   1679  CG  PHE A 113      27.052  33.309  28.959  1.00  0.00            
ATOM   1680  CD1 PHE A 113      25.676  33.236  29.208  1.00  0.00            
ATOM   1681  HD1 PHE A 113      25.238  33.962  29.876  1.00  0.00            
ATOM   1682  CE1 PHE A 113      24.908  32.271  28.545  1.00  0.00            
ATOM   1683  HE1 PHE A 113      23.836  32.151  28.593  1.00  0.00            
ATOM   1684  CZ  PHE A 113      25.511  31.338  27.694  1.00  0.00            
ATOM   1685  HZ  PHE A 113      24.866  30.663  27.150  1.00  0.00            
ATOM   1686  CE2 PHE A 113      26.877  31.424  27.401  1.00  0.00            
ATOM   1687  HE2 PHE A 113      27.323  30.711  26.724  1.00  0.00            
ATOM   1688  CD2 PHE A 113      27.619  32.436  28.022  1.00  0.00            
ATOM   1689  HD2 PHE A 113      28.662  32.544  27.763  1.00  0.00            
ATOM   1690  C   PHE A 113      28.619  35.608  27.722  1.00  0.00            
ATOM   1691  O   PHE A 113      27.905  36.090  26.846  1.00  0.00            
ATOM   1692  N   ILE A 114      29.769  35.023  27.379  1.00  0.00            
ATOM   1693  H   ILE A 114      30.460  34.685  28.034  1.00  0.00            
ATOM   1694  CA  ILE A 114      30.421  35.015  26.085  1.00  0.00            
ATOM   1695  HA  ILE A 114      29.755  35.369  25.299  1.00  0.00            
ATOM   1696  CB  ILE A 114      31.701  35.842  25.997  1.00  0.00            
ATOM   1697  HB  ILE A 114      32.431  35.439  26.698  1.00  0.00            
ATOM   1698  CG2 ILE A 114      32.332  35.771  24.609  1.00  0.00            
ATOM   1699 HG21 ILE A 114      32.627  34.746  24.385  1.00  0.00            
ATOM   1700 HG22 ILE A 114      31.483  36.144  24.036  1.00  0.00            
ATOM   1701 HG23 ILE A 114      33.300  36.273  24.600  1.00  0.00            
ATOM   1702  CG1 ILE A 114      31.537  37.317  26.352  1.00  0.00            
ATOM   1703 HG12 ILE A 114      30.800  37.770  25.690  1.00  0.00            
ATOM   1704 HG13 ILE A 114      31.112  37.355  27.355  1.00  0.00            
ATOM   1705  CD1 ILE A 114      32.865  38.048  26.524  1.00  0.00            
ATOM   1706 HD11 ILE A 114      33.335  37.701  27.444  1.00  0.00            
ATOM   1707 HD12 ILE A 114      33.560  37.962  25.688  1.00  0.00            
ATOM   1708 HD13 ILE A 114      32.529  39.077  26.657  1.00  0.00            
ATOM   1709  C   ILE A 114      30.706  33.559  25.744  1.00  0.00            
ATOM   1710  O   ILE A 114      31.308  32.853  26.551  1.00  0.00            
ATOM   1711  N   CYS A 115      30.404  33.048  24.548  1.00  0.00            
ATOM   1712  H   CYS A 115      30.205  33.730  23.830  1.00  0.00            
ATOM   1713  CA  CYS A 115      30.706  31.700  24.112  1.00  0.00            
ATOM   1714  HA  CYS A 115      30.428  30.966  24.869  1.00  0.00            
ATOM   1715  CB  CYS A 115      29.755  31.512  22.933  1.00  0.00            
ATOM   1716  HB2 CYS A 115      30.097  32.318  22.284  1.00  0.00            
ATOM   1717  HB3 CYS A 115      29.787  30.532  22.457  1.00  0.00            
ATOM   1718  SG  CYS A 115      28.032  31.820  23.394  1.00  0.00            
ATOM   1719  HG  CYS A 115      27.858  30.909  24.356  1.00  0.00            
ATOM   1720  C   CYS A 115      32.188  31.519  23.815  1.00  0.00            
ATOM   1721  O   CYS A 115      32.871  32.287  23.142  1.00  0.00            
ATOM   1722  N   THR A 116      32.800  30.420  24.264  1.00  0.00            
ATOM   1723  H   THR A 116      32.259  29.771  24.817  1.00  0.00            
ATOM   1724  CA  THR A 116      34.175  30.092  23.947  1.00  0.00            
ATOM   1725  HA  THR A 116      34.583  30.849  23.277  1.00  0.00            
ATOM   1726  CB  THR A 116      35.074  29.945  25.171  1.00  0.00            
ATOM   1727  HB  THR A 116      36.096  29.856  24.802  1.00  0.00            
ATOM   1728  CG2 THR A 116      34.902  31.162  26.077  1.00  0.00            
ATOM   1729 HG21 THR A 116      33.895  31.194  26.492  1.00  0.00            
ATOM   1730 HG22 THR A 116      35.686  31.142  26.833  1.00  0.00            
ATOM   1731 HG23 THR A 116      35.073  32.059  25.481  1.00  0.00            
ATOM   1732  OG1 THR A 116      34.892  28.776  25.938  1.00  0.00            
ATOM   1733  HG1 THR A 116      35.717  28.307  25.795  1.00  0.00            
ATOM   1734  C   THR A 116      34.223  28.801  23.142  1.00  0.00            
ATOM   1735  O   THR A 116      35.243  28.125  23.028  1.00  0.00            
ATOM   1736  N   ALA A 117      33.083  28.443  22.546  1.00  0.00            
ATOM   1737  H   ALA A 117      32.282  29.017  22.770  1.00  0.00            
ATOM   1738  CA  ALA A 117      32.693  27.228  21.860  1.00  0.00            
ATOM   1739  HA  ALA A 117      33.505  26.985  21.174  1.00  0.00            
ATOM   1740  CB  ALA A 117      32.615  26.111  22.898  1.00  0.00            
ATOM   1741  HB1 ALA A 117      32.479  25.152  22.399  1.00  0.00            
ATOM   1742  HB2 ALA A 117      33.574  25.932  23.385  1.00  0.00            
ATOM   1743  HB3 ALA A 117      31.840  26.322  23.635  1.00  0.00            
ATOM   1744  C   ALA A 117      31.279  27.425  21.334  1.00  0.00            
ATOM   1745  O   ALA A 117      30.556  28.208  21.947  1.00  0.00            
ATOM   1746  N   LYS A 118      30.905  26.743  20.249  1.00  0.00            
ATOM   1747  H   LYS A 118      31.607  26.105  19.902  1.00  0.00            
ATOM   1748  CA  LYS A 118      29.526  26.418  19.942  1.00  0.00            
ATOM   1749  HA  LYS A 118      29.002  27.371  20.006  1.00  0.00            
ATOM   1750  CB  LYS A 118      29.381  25.879  18.522  1.00  0.00            
ATOM   1751  HB2 LYS A 118      29.821  26.408  17.677  1.00  0.00            
ATOM   1752  HB3 LYS A 118      29.835  24.889  18.553  1.00  0.00            
ATOM   1753  CG  LYS A 118      27.896  25.612  18.292  1.00  0.00            
ATOM   1754  HG2 LYS A 118      27.438  24.911  18.990  1.00  0.00            
ATOM   1755  HG3 LYS A 118      27.253  26.491  18.313  1.00  0.00            
ATOM   1756  CD  LYS A 118      27.707  24.935  16.937  1.00  0.00            
ATOM   1757  HD2 LYS A 118      28.081  25.552  16.120  1.00  0.00            
ATOM   1758  HD3 LYS A 118      28.235  23.982  16.903  1.00  0.00            
ATOM   1759  CE  LYS A 118      26.247  24.634  16.612  1.00  0.00            
ATOM   1760  HE2 LYS A 118      25.811  23.910  17.300  1.00  0.00            
ATOM   1761  HE3 LYS A 118      25.564  25.484  16.631  1.00  0.00            
ATOM   1762  NZ  LYS A 118      26.157  24.175  15.217  1.00  0.00            
ATOM   1763  HZ1 LYS A 118      26.597  23.274  15.095  1.00  0.00            
ATOM   1764  HZ2 LYS A 118      25.167  24.095  15.029  1.00  0.00            
ATOM   1765  HZ3 LYS A 118      26.442  24.820  14.494  1.00  0.00            
ATOM   1766  C   LYS A 118      28.986  25.588  21.098  1.00  0.00            
ATOM   1767  O   LYS A 118      29.665  24.710  21.627  1.00  0.00            
ATOM   1768  N   THR A 119      27.712  25.841  21.408  1.00  0.00            
ATOM   1769  H   THR A 119      27.284  26.600  20.897  1.00  0.00            
ATOM   1770  CA  THR A 119      26.965  25.424  22.578  1.00  0.00            
ATOM   1771  HA  THR A 119      27.332  24.509  23.043  1.00  0.00            
ATOM   1772  CB  THR A 119      27.258  26.580  23.529  1.00  0.00            
ATOM   1773  HB  THR A 119      27.036  27.533  23.049  1.00  0.00            
ATOM   1774  CG2 THR A 119      26.561  26.420  24.878  1.00  0.00            
ATOM   1775 HG21 THR A 119      27.094  27.045  25.595  1.00  0.00            
ATOM   1776 HG22 THR A 119      25.587  26.862  24.668  1.00  0.00            
ATOM   1777 HG23 THR A 119      26.602  25.379  25.198  1.00  0.00            
ATOM   1778  OG1 THR A 119      28.627  26.538  23.862  1.00  0.00            
ATOM   1779  HG1 THR A 119      28.698  25.632  24.172  1.00  0.00            
ATOM   1780  C   THR A 119      25.571  25.211  22.005  1.00  0.00            
ATOM   1781  O   THR A 119      25.184  25.925  21.083  1.00  0.00            
ATOM   1782  N   GLU A 120      24.898  24.173  22.507  1.00  0.00            
ATOM   1783  H   GLU A 120      25.374  23.698  23.261  1.00  0.00            
ATOM   1784  CA  GLU A 120      23.731  23.617  21.851  1.00  0.00            
ATOM   1785  HA  GLU A 120      23.308  24.318  21.131  1.00  0.00            
ATOM   1786  CB  GLU A 120      24.254  22.445  21.026  1.00  0.00            
ATOM   1787  HB2 GLU A 120      24.743  21.742  21.701  1.00  0.00            
ATOM   1788  HB3 GLU A 120      23.408  21.983  20.517  1.00  0.00            
ATOM   1789  CG  GLU A 120      25.261  22.873  19.962  1.00  0.00            
ATOM   1790  HG2 GLU A 120      24.807  23.641  19.335  1.00  0.00            
ATOM   1791  HG3 GLU A 120      26.146  23.196  20.512  1.00  0.00            
ATOM   1792  CD  GLU A 120      25.628  21.679  19.092  1.00  0.00            
ATOM   1793  OE1 GLU A 120      25.121  21.543  17.958  1.00  0.00            
ATOM   1794  OE2 GLU A 120      26.351  20.794  19.597  1.00  0.00            
ATOM   1795  C   GLU A 120      22.542  23.256  22.729  1.00  0.00            
ATOM   1796  O   GLU A 120      21.572  22.647  22.282  1.00  0.00            
ATOM   1797  N   TRP A 121      22.464  23.653  24.001  1.00  0.00            
ATOM   1798  H   TRP A 121      23.309  23.976  24.451  1.00  0.00            
ATOM   1799  CA  TRP A 121      21.447  23.336  24.984  1.00  0.00            
ATOM   1800  HA  TRP A 121      20.572  23.008  24.422  1.00  0.00            
ATOM   1801  CB  TRP A 121      21.929  22.170  25.841  1.00  0.00            
ATOM   1802  HB2 TRP A 121      21.099  21.678  26.347  1.00  0.00            
ATOM   1803  HB3 TRP A 121      22.358  21.444  25.150  1.00  0.00            
ATOM   1804  CG  TRP A 121      22.894  22.590  26.904  1.00  0.00            
ATOM   1805  CD1 TRP A 121      24.230  22.764  26.794  1.00  0.00            
ATOM   1806  HD1 TRP A 121      24.799  22.558  25.900  1.00  0.00            
ATOM   1807  NE1 TRP A 121      24.789  22.978  28.039  1.00  0.00            
ATOM   1808  HE1 TRP A 121      25.782  22.896  28.204  1.00  0.00            
ATOM   1809  CE2 TRP A 121      23.810  23.084  29.006  1.00  0.00            
ATOM   1810  CZ2 TRP A 121      23.818  23.245  30.397  1.00  0.00            
ATOM   1811  HZ2 TRP A 121      24.730  23.530  30.898  1.00  0.00            
ATOM   1812  CH2 TRP A 121      22.666  23.079  31.175  1.00  0.00            
ATOM   1813  HH2 TRP A 121      22.532  23.337  32.216  1.00  0.00            
ATOM   1814  CZ3 TRP A 121      21.482  22.784  30.489  1.00  0.00            
ATOM   1815  HZ3 TRP A 121      20.635  22.564  31.122  1.00  0.00            
ATOM   1816  CE3 TRP A 121      21.466  22.557  29.108  1.00  0.00            
ATOM   1817  HE3 TRP A 121      20.503  22.351  28.666  1.00  0.00            
ATOM   1818  CD2 TRP A 121      22.603  22.794  28.319  1.00  0.00            
ATOM   1819  C   TRP A 121      20.931  24.546  25.750  1.00  0.00            
ATOM   1820  O   TRP A 121      20.091  24.340  26.623  1.00  0.00            
ATOM   1821  N   LEU A 122      21.393  25.737  25.363  1.00  0.00            
ATOM   1822  H   LEU A 122      21.961  25.724  24.528  1.00  0.00            
ATOM   1823  CA  LEU A 122      21.044  26.994  25.993  1.00  0.00            
ATOM   1824  HA  LEU A 122      20.483  26.807  26.909  1.00  0.00            
ATOM   1825  CB  LEU A 122      22.315  27.698  26.458  1.00  0.00            
ATOM   1826  HB2 LEU A 122      22.863  27.879  25.533  1.00  0.00            
ATOM   1827  HB3 LEU A 122      22.144  28.676  26.909  1.00  0.00            
ATOM   1828  CG  LEU A 122      23.225  26.855  27.346  1.00  0.00            
ATOM   1829  HG  LEU A 122      23.572  25.963  26.824  1.00  0.00            
ATOM   1830  CD1 LEU A 122      24.490  27.587  27.783  1.00  0.00            
ATOM   1831 HD11 LEU A 122      24.346  28.357  28.541  1.00  0.00            
ATOM   1832 HD12 LEU A 122      25.271  26.876  28.053  1.00  0.00            
ATOM   1833 HD13 LEU A 122      24.739  28.148  26.882  1.00  0.00            
ATOM   1834  CD2 LEU A 122      22.507  26.364  28.600  1.00  0.00            
ATOM   1835 HD21 LEU A 122      23.195  25.958  29.342  1.00  0.00            
ATOM   1836 HD22 LEU A 122      21.859  27.139  29.008  1.00  0.00            
ATOM   1837 HD23 LEU A 122      21.872  25.518  28.339  1.00  0.00            
ATOM   1838  C   LEU A 122      20.157  27.899  25.150  1.00  0.00            
ATOM   1839  O   LEU A 122      19.539  28.810  25.697  1.00  0.00            
ATOM   1840  N   ASP A 123      20.076  27.712  23.830  1.00  0.00            
ATOM   1841  H   ASP A 123      20.744  27.064  23.438  1.00  0.00            
ATOM   1842  CA  ASP A 123      19.182  28.330  22.872  1.00  0.00            
ATOM   1843  HA  ASP A 123      19.535  29.351  22.727  1.00  0.00            
ATOM   1844  CB  ASP A 123      19.389  27.654  21.519  1.00  0.00            
ATOM   1845  HB2 ASP A 123      18.899  26.682  21.564  1.00  0.00            
ATOM   1846  HB3 ASP A 123      18.799  28.148  20.747  1.00  0.00            
ATOM   1847  CG  ASP A 123      20.824  27.562  21.020  1.00  0.00            
ATOM   1848  OD1 ASP A 123      21.543  28.579  21.129  1.00  0.00            
ATOM   1849  OD2 ASP A 123      21.306  26.516  20.534  1.00  0.00            
ATOM   1850  C   ASP A 123      17.698  28.395  23.201  1.00  0.00            
ATOM   1851  O   ASP A 123      16.998  29.183  22.569  1.00  0.00            
ATOM   1852  N   GLY A 124      17.169  27.579  24.115  1.00  0.00            
ATOM   1853  H   GLY A 124      17.755  26.869  24.530  1.00  0.00            
ATOM   1854  CA  GLY A 124      15.802  27.761  24.562  1.00  0.00            
ATOM   1855  HA2 GLY A 124      15.281  28.404  23.853  1.00  0.00            
ATOM   1856  HA3 GLY A 124      15.374  26.760  24.615  1.00  0.00            
ATOM   1857  C   GLY A 124      15.762  28.353  25.963  1.00  0.00            
ATOM   1858  O   GLY A 124      14.734  28.289  26.634  1.00  0.00            
ATOM   1859  N   LYS A 125      16.869  28.786  26.571  1.00  0.00            
ATOM   1860  H   LYS A 125      17.714  28.664  26.032  1.00  0.00            
ATOM   1861  CA  LYS A 125      17.055  29.104  27.972  1.00  0.00            
ATOM   1862  HA  LYS A 125      16.058  29.236  28.393  1.00  0.00            
ATOM   1863  CB  LYS A 125      17.843  27.995  28.664  1.00  0.00            
ATOM   1864  HB2 LYS A 125      17.458  27.001  28.435  1.00  0.00            
ATOM   1865  HB3 LYS A 125      18.856  28.018  28.262  1.00  0.00            
ATOM   1866  CG  LYS A 125      17.890  28.181  30.178  1.00  0.00            
ATOM   1867  HG2 LYS A 125      17.977  29.230  30.462  1.00  0.00            
ATOM   1868  HG3 LYS A 125      16.939  27.844  30.591  1.00  0.00            
ATOM   1869  CD  LYS A 125      18.946  27.313  30.855  1.00  0.00            
ATOM   1870  HD2 LYS A 125      18.772  26.244  30.731  1.00  0.00            
ATOM   1871  HD3 LYS A 125      19.964  27.551  30.548  1.00  0.00            
ATOM   1872  CE  LYS A 125      18.847  27.628  32.345  1.00  0.00            
ATOM   1873  HE2 LYS A 125      19.497  28.492  32.482  1.00  0.00            
ATOM   1874  HE3 LYS A 125      17.837  27.987  32.542  1.00  0.00            
ATOM   1875  NZ  LYS A 125      19.386  26.552  33.191  1.00  0.00            
ATOM   1876  HZ1 LYS A 125      18.844  25.701  33.237  1.00  0.00            
ATOM   1877  HZ2 LYS A 125      20.297  26.318  32.822  1.00  0.00            
ATOM   1878  HZ3 LYS A 125      19.568  26.902  34.121  1.00  0.00            
ATOM   1879  C   LYS A 125      17.666  30.480  28.196  1.00  0.00            
ATOM   1880  O   LYS A 125      17.353  31.186  29.153  1.00  0.00            
ATOM   1881  N   HID A 126      18.522  30.893  27.258  1.00  0.00            
ATOM   1882  H   HID A 126      18.723  30.250  26.505  1.00  0.00            
ATOM   1883  CA  HID A 126      19.346  32.083  27.306  1.00  0.00            
ATOM   1884  HA  HID A 126      19.123  32.619  28.229  1.00  0.00            
ATOM   1885  CB  HID A 126      20.815  31.699  27.452  1.00  0.00            
ATOM   1886  HB2 HID A 126      21.039  30.870  26.780  1.00  0.00            
ATOM   1887  HB3 HID A 126      21.446  32.536  27.153  1.00  0.00            
ATOM   1888  CG  HID A 126      21.107  31.386  28.894  1.00  0.00            
ATOM   1889  ND1 HID A 126      21.319  32.352  29.863  1.00  0.00            
ATOM   1890  HD1 HID A 126      21.788  33.236  29.729  1.00  0.00            
ATOM   1891  CE1 HID A 126      21.375  31.662  31.014  1.00  0.00            
ATOM   1892  HE1 HID A 126      21.665  32.140  31.938  1.00  0.00            
ATOM   1893  NE2 HID A 126      21.272  30.340  30.856  1.00  0.00            
ATOM   1894  CD2 HID A 126      21.042  30.151  29.495  1.00  0.00            
ATOM   1895  HD2 HID A 126      20.761  29.244  28.978  1.00  0.00            
ATOM   1896  C   HID A 126      19.242  32.973  26.076  1.00  0.00            
ATOM   1897  O   HID A 126      19.349  32.490  24.951  1.00  0.00            
ATOM   1898  N   VAL A 127      19.150  34.292  26.259  1.00  0.00            
ATOM   1899  H   VAL A 127      19.214  34.667  27.194  1.00  0.00            
ATOM   1900  CA  VAL A 127      18.929  35.222  25.170  1.00  0.00            
ATOM   1901  HA  VAL A 127      18.305  34.726  24.428  1.00  0.00            
ATOM   1902  CB  VAL A 127      18.218  36.485  25.649  1.00  0.00            
ATOM   1903  HB  VAL A 127      18.715  37.000  26.471  1.00  0.00            
ATOM   1904  CG1 VAL A 127      18.028  37.486  24.513  1.00  0.00            
ATOM   1905 HG11 VAL A 127      18.979  37.949  24.249  1.00  0.00            
ATOM   1906 HG12 VAL A 127      17.567  36.955  23.680  1.00  0.00            
ATOM   1907 HG13 VAL A 127      17.257  38.218  24.752  1.00  0.00            
ATOM   1908  CG2 VAL A 127      16.793  36.168  26.092  1.00  0.00            
ATOM   1909 HG21 VAL A 127      16.809  35.459  26.920  1.00  0.00            
ATOM   1910 HG22 VAL A 127      16.213  37.050  26.366  1.00  0.00            
ATOM   1911 HG23 VAL A 127      16.252  35.687  25.277  1.00  0.00            
ATOM   1912  C   VAL A 127      20.309  35.542  24.613  1.00  0.00            
ATOM   1913  O   VAL A 127      21.090  36.236  25.261  1.00  0.00            
ATOM   1914  N   VAL A 128      20.577  35.067  23.395  1.00  0.00            
ATOM   1915  H   VAL A 128      19.804  34.633  22.909  1.00  0.00            
ATOM   1916  CA  VAL A 128      21.706  35.467  22.580  1.00  0.00            
ATOM   1917  HA  VAL A 128      22.596  35.463  23.209  1.00  0.00            
ATOM   1918  CB  VAL A 128      21.846  34.490  21.415  1.00  0.00            
ATOM   1919  HB  VAL A 128      20.872  34.241  20.995  1.00  0.00            
ATOM   1920  CG1 VAL A 128      22.692  34.818  20.188  1.00  0.00            
ATOM   1921 HG11 VAL A 128      22.601  34.102  19.371  1.00  0.00            
ATOM   1922 HG12 VAL A 128      22.373  35.764  19.750  1.00  0.00            
ATOM   1923 HG13 VAL A 128      23.690  34.961  20.601  1.00  0.00            
ATOM   1924  CG2 VAL A 128      22.376  33.202  22.039  1.00  0.00            
ATOM   1925 HG21 VAL A 128      23.463  33.124  22.002  1.00  0.00            
ATOM   1926 HG22 VAL A 128      22.226  33.167  23.118  1.00  0.00            
ATOM   1927 HG23 VAL A 128      21.863  32.297  21.713  1.00  0.00            
ATOM   1928  C   VAL A 128      21.343  36.849  22.056  1.00  0.00            
ATOM   1929  O   VAL A 128      20.262  37.141  21.549  1.00  0.00            
ATOM   1930  N   PHE A 129      22.320  37.758  22.072  1.00  0.00            
ATOM   1931  H   PHE A 129      23.169  37.529  22.569  1.00  0.00            
ATOM   1932  CA  PHE A 129      22.111  39.125  21.639  1.00  0.00            
ATOM   1933  HA  PHE A 129      21.362  39.145  20.847  1.00  0.00            
ATOM   1934  CB  PHE A 129      21.540  39.946  22.792  1.00  0.00            
ATOM   1935  HB2 PHE A 129      21.130  40.859  22.362  1.00  0.00            
ATOM   1936  HB3 PHE A 129      20.660  39.473  23.228  1.00  0.00            
ATOM   1937  CG  PHE A 129      22.483  40.285  23.921  1.00  0.00            
ATOM   1938  CD1 PHE A 129      22.667  39.418  25.005  1.00  0.00            
ATOM   1939  HD1 PHE A 129      22.139  38.496  25.196  1.00  0.00            
ATOM   1940  CE1 PHE A 129      23.602  39.741  25.995  1.00  0.00            
ATOM   1941  HE1 PHE A 129      23.781  39.078  26.829  1.00  0.00            
ATOM   1942  CZ  PHE A 129      24.241  40.986  25.940  1.00  0.00            
ATOM   1943  HZ  PHE A 129      24.912  41.276  26.735  1.00  0.00            
ATOM   1944  CE2 PHE A 129      24.127  41.780  24.793  1.00  0.00            
ATOM   1945  HE2 PHE A 129      24.573  42.760  24.874  1.00  0.00            
ATOM   1946  CD2 PHE A 129      23.184  41.491  23.799  1.00  0.00            
ATOM   1947  HD2 PHE A 129      23.009  42.043  22.888  1.00  0.00            
ATOM   1948  C   PHE A 129      23.307  39.828  21.014  1.00  0.00            
ATOM   1949  O   PHE A 129      23.130  40.915  20.468  1.00  0.00            
ATOM   1950  N   GLY A 130      24.490  39.236  20.833  1.00  0.00            
ATOM   1951  H   GLY A 130      24.592  38.264  21.086  1.00  0.00            
ATOM   1952  CA  GLY A 130      25.605  39.717  20.043  1.00  0.00            
ATOM   1953  HA2 GLY A 130      25.260  40.102  19.084  1.00  0.00            
ATOM   1954  HA3 GLY A 130      26.007  40.554  20.614  1.00  0.00            
ATOM   1955  C   GLY A 130      26.665  38.689  19.674  1.00  0.00            
ATOM   1956  O   GLY A 130      26.546  37.490  19.917  1.00  0.00            
ATOM   1957  N   LYS A 131      27.759  39.235  19.139  1.00  0.00            
ATOM   1958  H   LYS A 131      27.751  40.235  19.002  1.00  0.00            
ATOM   1959  CA  LYS A 131      29.015  38.596  18.800  1.00  0.00            
ATOM   1960  HA  LYS A 131      29.161  37.774  19.501  1.00  0.00            
ATOM   1961  CB  LYS A 131      28.960  37.963  17.413  1.00  0.00            
ATOM   1962  HB2 LYS A 131      28.015  37.428  17.321  1.00  0.00            
ATOM   1963  HB3 LYS A 131      28.932  38.706  16.616  1.00  0.00            
ATOM   1964  CG  LYS A 131      30.058  36.935  17.155  1.00  0.00            
ATOM   1965  HG2 LYS A 131      31.028  37.419  17.275  1.00  0.00            
ATOM   1966  HG3 LYS A 131      29.873  36.346  18.052  1.00  0.00            
ATOM   1967  CD  LYS A 131      29.975  36.198  15.821  1.00  0.00            
ATOM   1968  HD2 LYS A 131      30.669  35.361  15.907  1.00  0.00            
ATOM   1969  HD3 LYS A 131      28.998  35.727  15.716  1.00  0.00            
ATOM   1970  CE  LYS A 131      30.416  37.101  14.674  1.00  0.00            
ATOM   1971  HE2 LYS A 131      30.371  36.650  13.683  1.00  0.00            
ATOM   1972  HE3 LYS A 131      29.796  37.994  14.594  1.00  0.00            
ATOM   1973  NZ  LYS A 131      31.818  37.509  14.859  1.00  0.00            
ATOM   1974  HZ1 LYS A 131      32.049  37.985  13.999  1.00  0.00            
ATOM   1975  HZ2 LYS A 131      31.913  38.235  15.554  1.00  0.00            
ATOM   1976  HZ3 LYS A 131      32.335  36.673  15.093  1.00  0.00            
ATOM   1977  C   LYS A 131      30.142  39.618  18.854  1.00  0.00            
ATOM   1978  O   LYS A 131      29.814  40.764  18.555  1.00  0.00            
ATOM   1979  N   VAL A 132      31.337  39.209  19.287  1.00  0.00            
ATOM   1980  H   VAL A 132      31.395  38.252  19.606  1.00  0.00            
ATOM   1981  CA  VAL A 132      32.569  39.944  19.087  1.00  0.00            
ATOM   1982  HA  VAL A 132      32.488  40.810  19.744  1.00  0.00            
ATOM   1983  CB  VAL A 132      33.807  39.122  19.431  1.00  0.00            
ATOM   1984  HB  VAL A 132      33.818  38.209  18.834  1.00  0.00            
ATOM   1985  CG1 VAL A 132      35.158  39.747  19.093  1.00  0.00            
ATOM   1986 HG11 VAL A 132      35.984  39.132  19.452  1.00  0.00            
ATOM   1987 HG12 VAL A 132      35.244  39.989  18.034  1.00  0.00            
ATOM   1988 HG13 VAL A 132      35.239  40.739  19.537  1.00  0.00            
ATOM   1989  CG2 VAL A 132      33.913  38.759  20.909  1.00  0.00            
ATOM   1990 HG21 VAL A 132      34.176  39.641  21.493  1.00  0.00            
ATOM   1991 HG22 VAL A 132      33.032  38.285  21.343  1.00  0.00            
ATOM   1992 HG23 VAL A 132      34.708  38.026  21.042  1.00  0.00            
ATOM   1993  C   VAL A 132      32.744  40.348  17.630  1.00  0.00            
ATOM   1994  O   VAL A 132      32.539  39.571  16.700  1.00  0.00            
ATOM   1995  N   LYS A 133      33.022  41.647  17.495  1.00  0.00            
ATOM   1996  H   LYS A 133      33.070  42.233  18.316  1.00  0.00            
ATOM   1997  CA  LYS A 133      33.335  42.165  16.178  1.00  0.00            
ATOM   1998  HA  LYS A 133      32.807  41.580  15.425  1.00  0.00            
ATOM   1999  CB  LYS A 133      32.768  43.573  16.023  1.00  0.00            
ATOM   2000  HB2 LYS A 133      31.782  43.684  16.476  1.00  0.00            
ATOM   2001  HB3 LYS A 133      33.312  44.175  16.751  1.00  0.00            
ATOM   2002  CG  LYS A 133      32.888  44.143  14.613  1.00  0.00            
ATOM   2003  HG2 LYS A 133      33.962  44.192  14.433  1.00  0.00            
ATOM   2004  HG3 LYS A 133      32.456  43.447  13.893  1.00  0.00            
ATOM   2005  CD  LYS A 133      32.307  45.548  14.493  1.00  0.00            
ATOM   2006  HD2 LYS A 133      31.218  45.524  14.545  1.00  0.00            
ATOM   2007  HD3 LYS A 133      32.583  46.072  15.409  1.00  0.00            
ATOM   2008  CE  LYS A 133      32.695  46.168  13.154  1.00  0.00            
ATOM   2009  HE2 LYS A 133      33.785  46.152  13.173  1.00  0.00            
ATOM   2010  HE3 LYS A 133      32.190  45.580  12.388  1.00  0.00            
ATOM   2011  NZ  LYS A 133      32.155  47.533  13.063  1.00  0.00            
ATOM   2012  HZ1 LYS A 133      32.308  48.000  12.181  1.00  0.00            
ATOM   2013  HZ2 LYS A 133      31.163  47.538  13.255  1.00  0.00            
ATOM   2014  HZ3 LYS A 133      32.580  48.090  13.790  1.00  0.00            
ATOM   2015  C   LYS A 133      34.834  42.061  15.934  1.00  0.00            
ATOM   2016  O   LYS A 133      35.179  41.332  15.007  1.00  0.00            
ATOM   2017  N   GLU A 134      35.719  42.589  16.782  1.00  0.00            
ATOM   2018  H   GLU A 134      35.443  43.292  17.453  1.00  0.00            
ATOM   2019  CA  GLU A 134      37.165  42.501  16.769  1.00  0.00            
ATOM   2020  HA  GLU A 134      37.368  41.601  16.188  1.00  0.00            
ATOM   2021  CB  GLU A 134      37.874  43.687  16.121  1.00  0.00            
ATOM   2022  HB2 GLU A 134      37.368  43.884  15.176  1.00  0.00            
ATOM   2023  HB3 GLU A 134      37.806  44.620  16.679  1.00  0.00            
ATOM   2024  CG  GLU A 134      39.292  43.269  15.743  1.00  0.00            
ATOM   2025  HG2 GLU A 134      39.786  44.197  15.456  1.00  0.00            
ATOM   2026  HG3 GLU A 134      39.740  42.928  16.676  1.00  0.00            
ATOM   2027  CD  GLU A 134      39.483  42.153  14.725  1.00  0.00            
ATOM   2028  OE1 GLU A 134      39.913  41.057  15.146  1.00  0.00            
ATOM   2029  OE2 GLU A 134      38.961  42.171  13.590  1.00  0.00            
ATOM   2030  C   GLU A 134      37.667  42.383  18.201  1.00  0.00            
ATOM   2031  O   GLU A 134      37.545  43.338  18.964  1.00  0.00            
ATOM   2032  N   GLY A 135      38.264  41.262  18.613  1.00  0.00            
ATOM   2033  H   GLY A 135      38.395  40.543  17.917  1.00  0.00            
ATOM   2034  CA  GLY A 135      39.189  41.190  19.727  1.00  0.00            
ATOM   2035  HA2 GLY A 135      40.177  41.502  19.389  1.00  0.00            
ATOM   2036  HA3 GLY A 135      38.863  41.849  20.532  1.00  0.00            
ATOM   2037  C   GLY A 135      39.313  39.733  20.147  1.00  0.00            
ATOM   2038  O   GLY A 135      39.812  39.510  21.248  1.00  0.00            
ATOM   2039  N   MET A 136      38.941  38.706  19.380  1.00  0.00            
ATOM   2040  H   MET A 136      38.655  38.986  18.452  1.00  0.00            
ATOM   2041  CA  MET A 136      38.654  37.354  19.814  1.00  0.00            
ATOM   2042  HA  MET A 136      37.802  37.320  20.494  1.00  0.00            
ATOM   2043  CB  MET A 136      38.429  36.468  18.592  1.00  0.00            
ATOM   2044  HB2 MET A 136      37.632  36.860  17.961  1.00  0.00            
ATOM   2045  HB3 MET A 136      39.277  36.352  17.917  1.00  0.00            
ATOM   2046  CG  MET A 136      37.819  35.122  18.976  1.00  0.00            
ATOM   2047  HG2 MET A 136      37.788  34.521  18.067  1.00  0.00            
ATOM   2048  HG3 MET A 136      38.432  34.659  19.749  1.00  0.00            
ATOM   2049  SD  MET A 136      36.248  35.125  19.874  1.00  0.00            
ATOM   2050  CE  MET A 136      36.437  33.854  21.149  1.00  0.00            
ATOM   2051  HE1 MET A 136      36.645  32.901  20.664  1.00  0.00            
ATOM   2052  HE2 MET A 136      37.191  34.062  21.908  1.00  0.00            
ATOM   2053  HE3 MET A 136      35.458  33.732  21.613  1.00  0.00            
ATOM   2054  C   MET A 136      39.824  36.675  20.512  1.00  0.00            
ATOM   2055  O   MET A 136      39.570  35.987  21.498  1.00  0.00            
ATOM   2056  N   ASN A 137      41.043  36.968  20.052  1.00  0.00            
ATOM   2057  H   ASN A 137      41.126  37.677  19.338  1.00  0.00            
ATOM   2058  CA  ASN A 137      42.196  36.470  20.775  1.00  0.00            
ATOM   2059  HA  ASN A 137      42.118  35.392  20.915  1.00  0.00            
ATOM   2060  CB  ASN A 137      43.394  36.918  19.943  1.00  0.00            
ATOM   2061  HB2 ASN A 137      43.119  36.820  18.893  1.00  0.00            
ATOM   2062  HB3 ASN A 137      43.450  37.980  20.182  1.00  0.00            
ATOM   2063  CG  ASN A 137      44.650  36.168  20.363  1.00  0.00            
ATOM   2064  OD1 ASN A 137      44.573  35.004  20.750  1.00  0.00            
ATOM   2065  ND2 ASN A 137      45.818  36.810  20.442  1.00  0.00            
ATOM   2066 HD21 ASN A 137      46.641  36.489  20.931  1.00  0.00            
ATOM   2067 HD22 ASN A 137      45.751  37.767  20.126  1.00  0.00            
ATOM   2068  C   ASN A 137      42.226  36.891  22.237  1.00  0.00            
ATOM   2069  O   ASN A 137      42.851  36.261  23.087  1.00  0.00            
ATOM   2070  N   ILE A 138      41.615  37.996  22.672  1.00  0.00            
ATOM   2071  H   ILE A 138      41.151  38.536  21.956  1.00  0.00            
ATOM   2072  CA  ILE A 138      41.554  38.411  24.059  1.00  0.00            
ATOM   2073  HA  ILE A 138      42.513  38.141  24.501  1.00  0.00            
ATOM   2074  CB  ILE A 138      41.209  39.894  24.163  1.00  0.00            
ATOM   2075  HB  ILE A 138      40.195  40.115  23.828  1.00  0.00            
ATOM   2076  CG2 ILE A 138      41.404  40.381  25.596  1.00  0.00            
ATOM   2077 HG21 ILE A 138      40.529  40.228  26.227  1.00  0.00            
ATOM   2078 HG22 ILE A 138      42.249  39.853  26.038  1.00  0.00            
ATOM   2079 HG23 ILE A 138      41.707  41.428  25.551  1.00  0.00            
ATOM   2080  CG1 ILE A 138      42.073  40.738  23.230  1.00  0.00            
ATOM   2081 HG12 ILE A 138      41.705  40.427  22.252  1.00  0.00            
ATOM   2082 HG13 ILE A 138      41.728  41.762  23.373  1.00  0.00            
ATOM   2083  CD1 ILE A 138      43.592  40.601  23.229  1.00  0.00            
ATOM   2084 HD11 ILE A 138      44.071  40.663  24.206  1.00  0.00            
ATOM   2085 HD12 ILE A 138      43.795  39.561  22.972  1.00  0.00            
ATOM   2086 HD13 ILE A 138      44.172  41.278  22.601  1.00  0.00            
ATOM   2087  C   ILE A 138      40.478  37.695  24.864  1.00  0.00            
ATOM   2088  O   ILE A 138      40.773  37.341  26.004  1.00  0.00            
ATOM   2089  N   VAL A 139      39.322  37.341  24.299  1.00  0.00            
ATOM   2090  H   VAL A 139      39.195  37.464  23.305  1.00  0.00            
ATOM   2091  CA  VAL A 139      38.371  36.421  24.891  1.00  0.00            
ATOM   2092  HA  VAL A 139      38.099  36.664  25.918  1.00  0.00            
ATOM   2093  CB  VAL A 139      37.030  36.435  24.163  1.00  0.00            
ATOM   2094  HB  VAL A 139      37.235  36.058  23.161  1.00  0.00            
ATOM   2095  CG1 VAL A 139      35.963  35.490  24.708  1.00  0.00            
ATOM   2096 HG11 VAL A 139      36.282  34.447  24.718  1.00  0.00            
ATOM   2097 HG12 VAL A 139      35.626  35.728  25.717  1.00  0.00            
ATOM   2098 HG13 VAL A 139      35.156  35.590  23.982  1.00  0.00            
ATOM   2099  CG2 VAL A 139      36.368  37.804  24.040  1.00  0.00            
ATOM   2100 HG21 VAL A 139      36.839  38.418  23.272  1.00  0.00            
ATOM   2101 HG22 VAL A 139      35.348  37.625  23.700  1.00  0.00            
ATOM   2102 HG23 VAL A 139      36.467  38.322  24.994  1.00  0.00            
ATOM   2103  C   VAL A 139      38.927  35.005  24.908  1.00  0.00            
ATOM   2104  O   VAL A 139      38.700  34.290  25.882  1.00  0.00            
ATOM   2105  N   GLU A 140      39.593  34.585  23.830  1.00  0.00            
ATOM   2106  H   GLU A 140      39.627  35.208  23.036  1.00  0.00            
ATOM   2107  CA  GLU A 140      40.251  33.297  23.750  1.00  0.00            
ATOM   2108  HA  GLU A 140      39.480  32.548  23.933  1.00  0.00            
ATOM   2109  CB  GLU A 140      40.876  33.216  22.361  1.00  0.00            
ATOM   2110  HB2 GLU A 140      40.192  33.638  21.624  1.00  0.00            
ATOM   2111  HB3 GLU A 140      41.837  33.723  22.265  1.00  0.00            
ATOM   2112  CG  GLU A 140      41.299  31.805  21.965  1.00  0.00            
ATOM   2113  HG2 GLU A 140      41.918  31.330  22.727  1.00  0.00            
ATOM   2114  HG3 GLU A 140      40.371  31.259  21.795  1.00  0.00            
ATOM   2115  CD  GLU A 140      42.068  31.862  20.652  1.00  0.00            
ATOM   2116  OE1 GLU A 140      41.483  32.395  19.685  1.00  0.00            
ATOM   2117  OE2 GLU A 140      43.142  31.264  20.424  1.00  0.00            
ATOM   2118  C   GLU A 140      41.274  32.992  24.836  1.00  0.00            
ATOM   2119  O   GLU A 140      41.308  31.860  25.314  1.00  0.00            
ATOM   2120  N   ALA A 141      41.929  34.028  25.364  1.00  0.00            
ATOM   2121  H   ALA A 141      41.733  34.868  24.839  1.00  0.00            
ATOM   2122  CA  ALA A 141      42.744  34.147  26.556  1.00  0.00            
ATOM   2123  HA  ALA A 141      43.544  33.417  26.436  1.00  0.00            
ATOM   2124  CB  ALA A 141      43.403  35.518  26.688  1.00  0.00            
ATOM   2125  HB1 ALA A 141      44.052  35.503  27.563  1.00  0.00            
ATOM   2126  HB2 ALA A 141      43.873  35.798  25.745  1.00  0.00            
ATOM   2127  HB3 ALA A 141      42.646  36.283  26.861  1.00  0.00            
ATOM   2128  C   ALA A 141      42.003  33.836  27.849  1.00  0.00            
ATOM   2129  O   ALA A 141      42.674  33.283  28.718  1.00  0.00            
ATOM   2130  N   MET A 142      40.741  34.248  27.991  1.00  0.00            
ATOM   2131  H   MET A 142      40.270  34.670  27.203  1.00  0.00            
ATOM   2132  CA  MET A 142      40.050  34.034  29.246  1.00  0.00            
ATOM   2133  HA  MET A 142      40.518  34.646  30.017  1.00  0.00            
ATOM   2134  CB  MET A 142      38.674  34.688  29.151  1.00  0.00            
ATOM   2135  HB2 MET A 142      38.008  34.117  28.505  1.00  0.00            
ATOM   2136  HB3 MET A 142      38.296  34.503  30.157  1.00  0.00            
ATOM   2137  CG  MET A 142      38.580  36.185  28.868  1.00  0.00            
ATOM   2138  HG2 MET A 142      39.019  36.689  29.729  1.00  0.00            
ATOM   2139  HG3 MET A 142      39.268  36.417  28.055  1.00  0.00            
ATOM   2140  SD  MET A 142      36.963  36.884  28.452  1.00  0.00            
ATOM   2141  CE  MET A 142      37.432  38.582  28.038  1.00  0.00            
ATOM   2142  HE1 MET A 142      36.509  39.040  27.684  1.00  0.00            
ATOM   2143  HE2 MET A 142      37.815  39.079  28.930  1.00  0.00            
ATOM   2144  HE3 MET A 142      38.156  38.625  27.224  1.00  0.00            
ATOM   2145  C   MET A 142      40.059  32.575  29.678  1.00  0.00            
ATOM   2146  O   MET A 142      40.302  32.223  30.830  1.00  0.00            
ATOM   2147  N   GLU A 143      40.046  31.668  28.698  1.00  0.00            
ATOM   2148  H   GLU A 143      39.735  31.985  27.790  1.00  0.00            
ATOM   2149  CA  GLU A 143      40.149  30.245  28.949  1.00  0.00            
ATOM   2150  HA  GLU A 143      39.270  30.078  29.572  1.00  0.00            
ATOM   2151  CB  GLU A 143      39.939  29.453  27.661  1.00  0.00            
ATOM   2152  HB2 GLU A 143      40.779  29.648  26.994  1.00  0.00            
ATOM   2153  HB3 GLU A 143      40.002  28.435  28.045  1.00  0.00            
ATOM   2154  CG  GLU A 143      38.631  29.645  26.898  1.00  0.00            
ATOM   2155  HG2 GLU A 143      37.838  29.731  27.641  1.00  0.00            
ATOM   2156  HG3 GLU A 143      38.719  30.608  26.396  1.00  0.00            
ATOM   2157  CD  GLU A 143      38.388  28.625  25.795  1.00  0.00            
ATOM   2158  OE1 GLU A 143      39.212  28.657  24.855  1.00  0.00            
ATOM   2159  OE2 GLU A 143      37.368  27.903  25.778  1.00  0.00            
ATOM   2160  C   GLU A 143      41.351  29.783  29.759  1.00  0.00            
ATOM   2161  O   GLU A 143      41.258  28.837  30.539  1.00  0.00            
ATOM   2162  N   ARG A 144      42.459  30.507  29.586  1.00  0.00            
ATOM   2163  H   ARG A 144      42.344  31.344  29.033  1.00  0.00            
ATOM   2164  CA  ARG A 144      43.681  30.373  30.354  1.00  0.00            
ATOM   2165  HA  ARG A 144      44.060  29.355  30.269  1.00  0.00            
ATOM   2166  CB  ARG A 144      44.832  31.156  29.728  1.00  0.00            
ATOM   2167  HB2 ARG A 144      44.687  32.232  29.823  1.00  0.00            
ATOM   2168  HB3 ARG A 144      45.770  30.972  30.251  1.00  0.00            
ATOM   2169  CG  ARG A 144      45.190  30.827  28.282  1.00  0.00            
ATOM   2170  HG2 ARG A 144      45.007  29.755  28.209  1.00  0.00            
ATOM   2171  HG3 ARG A 144      44.478  31.289  27.598  1.00  0.00            
ATOM   2172  CD  ARG A 144      46.603  31.357  28.055  1.00  0.00            
ATOM   2173  HD2 ARG A 144      47.312  30.821  28.686  1.00  0.00            
ATOM   2174  HD3 ARG A 144      46.968  31.145  27.049  1.00  0.00            
ATOM   2175  NE  ARG A 144      46.741  32.811  28.146  1.00  0.00            
ATOM   2176  HE  ARG A 144      47.164  33.239  28.957  1.00  0.00            
ATOM   2177  CZ  ARG A 144      46.635  33.656  27.112  1.00  0.00            
ATOM   2178  NH1 ARG A 144      46.056  33.194  25.995  1.00  0.00            
ATOM   2179 HH11 ARG A 144      45.797  32.230  25.841  1.00  0.00            
ATOM   2180 HH12 ARG A 144      45.963  33.832  25.218  1.00  0.00            
ATOM   2181  NH2 ARG A 144      47.014  34.939  27.179  1.00  0.00            
ATOM   2182 HH21 ARG A 144      47.585  35.204  27.970  1.00  0.00            
ATOM   2183 HH22 ARG A 144      46.875  35.533  26.374  1.00  0.00            
ATOM   2184  C   ARG A 144      43.608  30.601  31.857  1.00  0.00            
ATOM   2185  O   ARG A 144      44.480  30.139  32.589  1.00  0.00            
ATOM   2186  N   PHE A 145      42.470  31.051  32.390  1.00  0.00            
ATOM   2187  H   PHE A 145      41.773  31.268  31.692  1.00  0.00            
ATOM   2188  CA  PHE A 145      42.191  31.461  33.751  1.00  0.00            
ATOM   2189  HA  PHE A 145      43.106  31.272  34.313  1.00  0.00            
ATOM   2190  CB  PHE A 145      41.942  32.966  33.791  1.00  0.00            
ATOM   2191  HB2 PHE A 145      41.059  33.147  33.178  1.00  0.00            
ATOM   2192  HB3 PHE A 145      41.719  33.266  34.814  1.00  0.00            
ATOM   2193  CG  PHE A 145      43.096  33.848  33.375  1.00  0.00            
ATOM   2194  CD1 PHE A 145      44.063  34.308  34.277  1.00  0.00            
ATOM   2195  HD1 PHE A 145      43.818  34.087  35.305  1.00  0.00            
ATOM   2196  CE1 PHE A 145      45.108  35.113  33.807  1.00  0.00            
ATOM   2197  HE1 PHE A 145      45.899  35.406  34.481  1.00  0.00            
ATOM   2198  CZ  PHE A 145      45.196  35.393  32.438  1.00  0.00            
ATOM   2199  HZ  PHE A 145      46.121  35.834  32.096  1.00  0.00            
ATOM   2200  CE2 PHE A 145      44.198  34.998  31.539  1.00  0.00            
ATOM   2201  HE2 PHE A 145      44.197  35.236  30.485  1.00  0.00            
ATOM   2202  CD2 PHE A 145      43.193  34.146  32.011  1.00  0.00            
ATOM   2203  HD2 PHE A 145      42.396  33.775  31.383  1.00  0.00            
ATOM   2204  C   PHE A 145      41.118  30.620  34.429  1.00  0.00            
ATOM   2205  O   PHE A 145      40.401  31.043  35.332  1.00  0.00            
ATOM   2206  N   GLY A 146      40.916  29.399  33.929  1.00  0.00            
ATOM   2207  H   GLY A 146      41.471  29.031  33.169  1.00  0.00            
ATOM   2208  CA  GLY A 146      39.814  28.569  34.372  1.00  0.00            
ATOM   2209  HA2 GLY A 146      39.911  28.234  35.405  1.00  0.00            
ATOM   2210  HA3 GLY A 146      38.822  29.022  34.356  1.00  0.00            
ATOM   2211  C   GLY A 146      39.697  27.308  33.527  1.00  0.00            
ATOM   2212  O   GLY A 146      40.392  26.938  32.584  1.00  0.00            
ATOM   2213  N   SER A 147      38.836  26.424  34.036  1.00  0.00            
ATOM   2214  H   SER A 147      38.400  26.700  34.904  1.00  0.00            
ATOM   2215  CA  SER A 147      38.733  25.017  33.706  1.00  0.00            
ATOM   2216  HA  SER A 147      38.840  24.903  32.628  1.00  0.00            
ATOM   2217  CB  SER A 147      39.860  24.302  34.447  1.00  0.00            
ATOM   2218  HB2 SER A 147      39.845  23.225  34.281  1.00  0.00            
ATOM   2219  HB3 SER A 147      40.863  24.690  34.272  1.00  0.00            
ATOM   2220  OG  SER A 147      39.617  24.569  35.810  1.00  0.00            
ATOM   2221  HG  SER A 147      39.760  23.740  36.272  1.00  0.00            
ATOM   2222  C   SER A 147      37.395  24.359  34.014  1.00  0.00            
ATOM   2223  O   SER A 147      36.917  23.704  33.090  1.00  0.00            
ATOM   2224  N   ARG A 148      36.744  24.642  35.144  1.00  0.00            
ATOM   2225  H   ARG A 148      37.118  25.388  35.714  1.00  0.00            
ATOM   2226  CA  ARG A 148      35.441  24.135  35.526  1.00  0.00            
ATOM   2227  HA  ARG A 148      34.931  23.905  34.591  1.00  0.00            
ATOM   2228  CB  ARG A 148      35.404  22.759  36.183  1.00  0.00            
ATOM   2229  HB2 ARG A 148      34.348  22.562  36.369  1.00  0.00            
ATOM   2230  HB3 ARG A 148      35.844  21.991  35.547  1.00  0.00            
ATOM   2231  CG  ARG A 148      36.163  22.771  37.507  1.00  0.00            
ATOM   2232  HG2 ARG A 148      36.857  21.934  37.429  1.00  0.00            
ATOM   2233  HG3 ARG A 148      36.652  23.746  37.492  1.00  0.00            
ATOM   2234  CD  ARG A 148      35.268  22.794  38.742  1.00  0.00            
ATOM   2235  HD2 ARG A 148      35.779  22.657  39.695  1.00  0.00            
ATOM   2236  HD3 ARG A 148      34.839  23.787  38.869  1.00  0.00            
ATOM   2237  NE  ARG A 148      34.020  22.033  38.677  1.00  0.00            
ATOM   2238  HE  ARG A 148      34.103  21.151  38.192  1.00  0.00            
ATOM   2239  CZ  ARG A 148      32.825  22.462  39.106  1.00  0.00            
ATOM   2240  NH1 ARG A 148      32.699  23.487  39.959  1.00  0.00            
ATOM   2241 HH11 ARG A 148      33.449  23.915  40.484  1.00  0.00            
ATOM   2242 HH12 ARG A 148      31.812  23.847  40.282  1.00  0.00            
ATOM   2243  NH2 ARG A 148      31.723  21.764  38.800  1.00  0.00            
ATOM   2244 HH21 ARG A 148      31.803  21.023  38.118  1.00  0.00            
ATOM   2245 HH22 ARG A 148      30.861  21.881  39.312  1.00  0.00            
ATOM   2246  C   ARG A 148      34.635  25.145  36.331  1.00  0.00            
ATOM   2247  O   ARG A 148      33.418  24.971  36.327  1.00  0.00            
ATOM   2248  N   ASN A 149      35.233  26.210  36.871  1.00  0.00            
ATOM   2249  H   ASN A 149      36.232  26.226  36.727  1.00  0.00            
ATOM   2250  CA  ASN A 149      34.493  27.383  37.289  1.00  0.00            
ATOM   2251  HA  ASN A 149      33.593  27.445  36.677  1.00  0.00            
ATOM   2252  CB  ASN A 149      33.890  27.179  38.676  1.00  0.00            
ATOM   2253  HB2 ASN A 149      33.403  26.204  38.690  1.00  0.00            
ATOM   2254  HB3 ASN A 149      34.689  27.115  39.413  1.00  0.00            
ATOM   2255  CG  ASN A 149      32.980  28.340  39.051  1.00  0.00            
ATOM   2256  OD1 ASN A 149      31.905  28.462  38.468  1.00  0.00            
ATOM   2257  ND2 ASN A 149      33.477  29.177  39.964  1.00  0.00            
ATOM   2258 HD21 ASN A 149      33.015  30.042  40.206  1.00  0.00            
ATOM   2259 HD22 ASN A 149      34.414  28.912  40.232  1.00  0.00            
ATOM   2260  C   ASN A 149      35.151  28.747  37.136  1.00  0.00            
ATOM   2261  O   ASN A 149      34.418  29.691  36.849  1.00  0.00            
ATOM   2262  N   GLY A 150      36.460  28.838  37.382  1.00  0.00            
ATOM   2263  H   GLY A 150      36.870  27.937  37.588  1.00  0.00            
ATOM   2264  CA  GLY A 150      37.232  30.062  37.453  1.00  0.00            
ATOM   2265  HA2 GLY A 150      37.514  30.365  36.445  1.00  0.00            
ATOM   2266  HA3 GLY A 150      36.560  30.877  37.725  1.00  0.00            
ATOM   2267  C   GLY A 150      38.448  29.921  38.357  1.00  0.00            
ATOM   2268  O   GLY A 150      38.969  28.836  38.605  1.00  0.00            
ATOM   2269  N   LYS A 151      38.857  31.015  39.004  1.00  0.00            
ATOM   2270  H   LYS A 151      38.503  31.910  38.699  1.00  0.00            
ATOM   2271  CA  LYS A 151      39.589  31.043  40.254  1.00  0.00            
ATOM   2272  HA  LYS A 151      39.138  30.314  40.927  1.00  0.00            
ATOM   2273  CB  LYS A 151      41.059  30.720  39.997  1.00  0.00            
ATOM   2274  HB2 LYS A 151      41.591  30.849  40.939  1.00  0.00            
ATOM   2275  HB3 LYS A 151      41.129  29.642  39.856  1.00  0.00            
ATOM   2276  CG  LYS A 151      41.921  31.455  38.975  1.00  0.00            
ATOM   2277  HG2 LYS A 151      41.285  31.638  38.109  1.00  0.00            
ATOM   2278  HG3 LYS A 151      42.190  32.436  39.366  1.00  0.00            
ATOM   2279  CD  LYS A 151      43.256  30.758  38.725  1.00  0.00            
ATOM   2280  HD2 LYS A 151      43.935  31.453  38.230  1.00  0.00            
ATOM   2281  HD3 LYS A 151      43.698  30.247  39.581  1.00  0.00            
ATOM   2282  CE  LYS A 151      42.975  29.665  37.698  1.00  0.00            
ATOM   2283  HE2 LYS A 151      42.345  28.894  38.140  1.00  0.00            
ATOM   2284  HE3 LYS A 151      42.558  30.083  36.781  1.00  0.00            
ATOM   2285  NZ  LYS A 151      44.278  29.086  37.339  1.00  0.00            
ATOM   2286  HZ1 LYS A 151      44.523  28.364  38.002  1.00  0.00            
ATOM   2287  HZ2 LYS A 151      44.235  28.578  36.466  1.00  0.00            
ATOM   2288  HZ3 LYS A 151      45.043  29.745  37.326  1.00  0.00            
ATOM   2289  C   LYS A 151      39.559  32.394  40.954  1.00  0.00            
ATOM   2290  O   LYS A 151      39.372  33.414  40.293  1.00  0.00            
ATOM   2291  N   THR A 152      39.725  32.364  42.279  1.00  0.00            
ATOM   2292  H   THR A 152      39.849  31.526  42.828  1.00  0.00            
ATOM   2293  CA  THR A 152      39.485  33.559  43.063  1.00  0.00            
ATOM   2294  HA  THR A 152      38.709  34.125  42.549  1.00  0.00            
ATOM   2295  CB  THR A 152      38.912  33.198  44.430  1.00  0.00            
ATOM   2296  HB  THR A 152      38.710  34.048  45.082  1.00  0.00            
ATOM   2297  CG2 THR A 152      37.623  32.399  44.258  1.00  0.00            
ATOM   2298 HG21 THR A 152      37.347  31.902  45.188  1.00  0.00            
ATOM   2299 HG22 THR A 152      36.763  33.043  44.072  1.00  0.00            
ATOM   2300 HG23 THR A 152      37.813  31.601  43.540  1.00  0.00            
ATOM   2301  OG1 THR A 152      39.804  32.340  45.106  1.00  0.00            
ATOM   2302  HG1 THR A 152      39.372  31.903  45.843  1.00  0.00            
ATOM   2303  C   THR A 152      40.732  34.418  43.222  1.00  0.00            
ATOM   2304  O   THR A 152      40.643  35.541  43.714  1.00  0.00            
ATOM   2305  N   SER A 153      41.906  33.890  42.868  1.00  0.00            
ATOM   2306  H   SER A 153      41.911  32.960  42.475  1.00  0.00            
ATOM   2307  CA  SER A 153      43.194  34.537  43.013  1.00  0.00            
ATOM   2308  HA  SER A 153      43.395  34.981  43.988  1.00  0.00            
ATOM   2309  CB  SER A 153      44.277  33.466  42.903  1.00  0.00            
ATOM   2310  HB2 SER A 153      45.265  33.919  42.984  1.00  0.00            
ATOM   2311  HB3 SER A 153      44.229  32.719  43.695  1.00  0.00            
ATOM   2312  OG  SER A 153      44.076  32.724  41.721  1.00  0.00            
ATOM   2313  HG  SER A 153      44.575  31.907  41.785  1.00  0.00            
ATOM   2314  C   SER A 153      43.438  35.712  42.077  1.00  0.00            
ATOM   2315  O   SER A 153      44.040  36.675  42.547  1.00  0.00            
ATOM   2316  N   LYS A 154      42.924  35.648  40.847  1.00  0.00            
ATOM   2317  H   LYS A 154      42.246  34.929  40.637  1.00  0.00            
ATOM   2318  CA  LYS A 154      43.069  36.683  39.843  1.00  0.00            
ATOM   2319  HA  LYS A 154      43.639  37.532  40.222  1.00  0.00            
ATOM   2320  CB  LYS A 154      43.727  36.150  38.573  1.00  0.00            
ATOM   2321  HB2 LYS A 154      43.086  35.362  38.179  1.00  0.00            
ATOM   2322  HB3 LYS A 154      43.824  36.973  37.865  1.00  0.00            
ATOM   2323  CG  LYS A 154      45.106  35.578  38.890  1.00  0.00            
ATOM   2324  HG2 LYS A 154      45.655  36.347  39.433  1.00  0.00            
ATOM   2325  HG3 LYS A 154      45.036  34.718  39.555  1.00  0.00            
ATOM   2326  CD  LYS A 154      45.924  35.189  37.661  1.00  0.00            
ATOM   2327  HD2 LYS A 154      45.393  34.406  37.120  1.00  0.00            
ATOM   2328  HD3 LYS A 154      46.058  36.066  37.028  1.00  0.00            
ATOM   2329  CE  LYS A 154      47.334  34.650  37.886  1.00  0.00            
ATOM   2330  HE2 LYS A 154      47.786  35.398  38.536  1.00  0.00            
ATOM   2331  HE3 LYS A 154      47.306  33.669  38.361  1.00  0.00            
ATOM   2332  NZ  LYS A 154      48.104  34.443  36.650  1.00  0.00            
ATOM   2333  HZ1 LYS A 154      48.964  33.959  36.867  1.00  0.00            
ATOM   2334  HZ2 LYS A 154      47.690  33.815  35.975  1.00  0.00            
ATOM   2335  HZ3 LYS A 154      48.301  35.333  36.216  1.00  0.00            
ATOM   2336  C   LYS A 154      41.725  37.363  39.624  1.00  0.00            
ATOM   2337  O   LYS A 154      40.755  36.684  39.952  1.00  0.00            
ATOM   2338  N   LYS A 155      41.746  38.524  38.965  1.00  0.00            
ATOM   2339  H   LYS A 155      42.656  38.919  38.777  1.00  0.00            
ATOM   2340  CA  LYS A 155      40.533  39.250  38.650  1.00  0.00            
ATOM   2341  HA  LYS A 155      39.617  38.678  38.793  1.00  0.00            
ATOM   2342  CB  LYS A 155      40.531  40.503  39.521  1.00  0.00            
ATOM   2343  HB2 LYS A 155      40.624  40.144  40.546  1.00  0.00            
ATOM   2344  HB3 LYS A 155      41.435  41.081  39.328  1.00  0.00            
ATOM   2345  CG  LYS A 155      39.147  41.134  39.399  1.00  0.00            
ATOM   2346  HG2 LYS A 155      38.812  41.187  38.363  1.00  0.00            
ATOM   2347  HG3 LYS A 155      38.484  40.465  39.949  1.00  0.00            
ATOM   2348  CD  LYS A 155      39.227  42.485  40.104  1.00  0.00            
ATOM   2349  HD2 LYS A 155      39.497  42.368  41.154  1.00  0.00            
ATOM   2350  HD3 LYS A 155      40.165  42.964  39.822  1.00  0.00            
ATOM   2351  CE  LYS A 155      37.962  43.331  40.005  1.00  0.00            
ATOM   2352  HE2 LYS A 155      37.769  43.413  38.935  1.00  0.00            
ATOM   2353  HE3 LYS A 155      37.099  42.813  40.424  1.00  0.00            
ATOM   2354  NZ  LYS A 155      38.149  44.670  40.586  1.00  0.00            
ATOM   2355  HZ1 LYS A 155      38.134  44.534  41.586  1.00  0.00            
ATOM   2356  HZ2 LYS A 155      39.030  45.065  40.290  1.00  0.00            
ATOM   2357  HZ3 LYS A 155      37.367  45.200  40.229  1.00  0.00            
ATOM   2358  C   LYS A 155      40.522  39.579  37.164  1.00  0.00            
ATOM   2359  O   LYS A 155      41.050  40.608  36.751  1.00  0.00            
ATOM   2360  N   ILE A 156      39.816  38.758  36.383  1.00  0.00            
ATOM   2361  H   ILE A 156      39.383  37.911  36.723  1.00  0.00            
ATOM   2362  CA  ILE A 156      39.559  38.926  34.967  1.00  0.00            
ATOM   2363  HA  ILE A 156      40.504  39.243  34.525  1.00  0.00            
ATOM   2364  CB  ILE A 156      39.164  37.654  34.222  1.00  0.00            
ATOM   2365  HB  ILE A 156      38.210  37.316  34.628  1.00  0.00            
ATOM   2366  CG2 ILE A 156      39.040  37.949  32.730  1.00  0.00            
ATOM   2367 HG21 ILE A 156      38.789  37.053  32.163  1.00  0.00            
ATOM   2368 HG22 ILE A 156      38.344  38.780  32.617  1.00  0.00            
ATOM   2369 HG23 ILE A 156      40.061  38.166  32.414  1.00  0.00            
ATOM   2370  CG1 ILE A 156      40.178  36.536  34.447  1.00  0.00            
ATOM   2371 HG12 ILE A 156      40.067  36.183  35.472  1.00  0.00            
ATOM   2372 HG13 ILE A 156      39.869  35.681  33.846  1.00  0.00            
ATOM   2373  CD1 ILE A 156      41.641  36.819  34.116  1.00  0.00            
ATOM   2374 HD11 ILE A 156      42.248  35.943  34.342  1.00  0.00            
ATOM   2375 HD12 ILE A 156      41.658  36.977  33.038  1.00  0.00            
ATOM   2376 HD13 ILE A 156      42.111  37.683  34.584  1.00  0.00            
ATOM   2377  C   ILE A 156      38.506  40.015  34.815  1.00  0.00            
ATOM   2378  O   ILE A 156      37.382  39.781  35.254  1.00  0.00            
ATOM   2379  N   THR A 157      38.849  41.178  34.257  1.00  0.00            
ATOM   2380  H   THR A 157      39.776  41.199  33.857  1.00  0.00            
ATOM   2381  CA  THR A 157      38.036  42.351  34.503  1.00  0.00            
ATOM   2382  HA  THR A 157      36.971  42.118  34.492  1.00  0.00            
ATOM   2383  CB  THR A 157      38.356  42.892  35.894  1.00  0.00            
ATOM   2384  HB  THR A 157      38.375  42.106  36.649  1.00  0.00            
ATOM   2385  CG2 THR A 157      39.648  43.703  35.947  1.00  0.00            
ATOM   2386 HG21 THR A 157      40.393  43.003  35.571  1.00  0.00            
ATOM   2387 HG22 THR A 157      39.631  44.643  35.395  1.00  0.00            
ATOM   2388 HG23 THR A 157      39.779  43.927  37.006  1.00  0.00            
ATOM   2389  OG1 THR A 157      37.273  43.659  36.370  1.00  0.00            
ATOM   2390  HG1 THR A 157      37.272  44.497  35.903  1.00  0.00            
ATOM   2391  C   THR A 157      38.055  43.416  33.416  1.00  0.00            
ATOM   2392  O   THR A 157      39.030  43.529  32.676  1.00  0.00            
ATOM   2393  N   ILE A 158      36.975  44.194  33.314  1.00  0.00            
ATOM   2394  H   ILE A 158      36.165  44.076  33.906  1.00  0.00            
ATOM   2395  CA  ILE A 158      36.958  45.304  32.382  1.00  0.00            
ATOM   2396  HA  ILE A 158      37.543  45.095  31.486  1.00  0.00            
ATOM   2397  CB  ILE A 158      35.480  45.490  32.052  1.00  0.00            
ATOM   2398  HB  ILE A 158      34.935  45.809  32.940  1.00  0.00            
ATOM   2399  CG2 ILE A 158      35.284  46.755  31.222  1.00  0.00            
ATOM   2400 HG21 ILE A 158      35.859  46.776  30.297  1.00  0.00            
ATOM   2401 HG22 ILE A 158      34.226  46.979  31.091  1.00  0.00            
ATOM   2402 HG23 ILE A 158      35.626  47.568  31.863  1.00  0.00            
ATOM   2403  CG1 ILE A 158      34.779  44.307  31.389  1.00  0.00            
ATOM   2404 HG12 ILE A 158      35.054  44.242  30.337  1.00  0.00            
ATOM   2405 HG13 ILE A 158      35.031  43.350  31.846  1.00  0.00            
ATOM   2406  CD1 ILE A 158      33.269  44.284  31.607  1.00  0.00            
ATOM   2407 HD11 ILE A 158      32.822  45.265  31.447  1.00  0.00            
ATOM   2408 HD12 ILE A 158      32.772  43.466  31.085  1.00  0.00            
ATOM   2409 HD13 ILE A 158      33.182  44.063  32.671  1.00  0.00            
ATOM   2410  C   ILE A 158      37.690  46.451  33.063  1.00  0.00            
ATOM   2411  O   ILE A 158      37.675  46.596  34.284  1.00  0.00            
ATOM   2412  N   ALA A 159      38.261  47.352  32.261  1.00  0.00            
ATOM   2413  H   ALA A 159      38.226  47.115  31.280  1.00  0.00            
ATOM   2414  CA  ALA A 159      38.933  48.580  32.638  1.00  0.00            
ATOM   2415  HA  ALA A 159      38.721  48.663  33.704  1.00  0.00            
ATOM   2416  CB  ALA A 159      40.422  48.299  32.460  1.00  0.00            
ATOM   2417  HB1 ALA A 159      40.919  48.889  33.231  1.00  0.00            
ATOM   2418  HB2 ALA A 159      40.670  47.242  32.559  1.00  0.00            
ATOM   2419  HB3 ALA A 159      40.745  48.620  31.470  1.00  0.00            
ATOM   2420  C   ALA A 159      38.504  49.863  31.940  1.00  0.00            
ATOM   2421  O   ALA A 159      38.824  50.977  32.348  1.00  0.00            
ATOM   2422  N   ASP A 160      37.750  49.757  30.844  1.00  0.00            
ATOM   2423  H   ASP A 160      37.565  48.828  30.494  1.00  0.00            
ATOM   2424  CA  ASP A 160      37.106  50.866  30.169  1.00  0.00            
ATOM   2425  HA  ASP A 160      36.703  51.410  31.023  1.00  0.00            
ATOM   2426  CB  ASP A 160      38.036  51.762  29.356  1.00  0.00            
ATOM   2427  HB2 ASP A 160      39.009  51.794  29.847  1.00  0.00            
ATOM   2428  HB3 ASP A 160      38.007  51.271  28.383  1.00  0.00            
ATOM   2429  CG  ASP A 160      37.575  53.201  29.172  1.00  0.00            
ATOM   2430  OD1 ASP A 160      36.365  53.468  29.338  1.00  0.00            
ATOM   2431  OD2 ASP A 160      38.348  54.076  28.726  1.00  0.00            
ATOM   2432  C   ASP A 160      36.028  50.291  29.262  1.00  0.00            
ATOM   2433  O   ASP A 160      36.116  49.089  29.025  1.00  0.00            
ATOM   2434  N   CYS A 161      35.205  51.132  28.631  1.00  0.00            
ATOM   2435  H   CYS A 161      35.345  52.095  28.903  1.00  0.00            
ATOM   2436  CA  CYS A 161      34.035  50.774  27.856  1.00  0.00            
ATOM   2437  HA  CYS A 161      34.418  50.055  27.131  1.00  0.00            
ATOM   2438  CB  CYS A 161      33.072  49.898  28.652  1.00  0.00            
ATOM   2439  HB2 CYS A 161      32.382  49.409  27.964  1.00  0.00            
ATOM   2440  HB3 CYS A 161      33.720  49.142  29.095  1.00  0.00            
ATOM   2441  SG  CYS A 161      32.217  50.774  29.985  1.00  0.00            
ATOM   2442  HG  CYS A 161      31.147  51.201  29.309  1.00  0.00            
ATOM   2443  C   CYS A 161      33.387  51.988  27.206  1.00  0.00            
ATOM   2444  O   CYS A 161      33.504  53.123  27.662  1.00  0.00            
ATOM   2445  N   GLY A 162      32.679  51.726  26.105  1.00  0.00            
ATOM   2446  H   GLY A 162      32.611  50.755  25.836  1.00  0.00            
ATOM   2447  CA  GLY A 162      31.775  52.685  25.502  1.00  0.00            
ATOM   2448  HA2 GLY A 162      31.015  52.961  26.233  1.00  0.00            
ATOM   2449  HA3 GLY A 162      32.239  53.658  25.337  1.00  0.00            
ATOM   2450  C   GLY A 162      31.096  52.102  24.272  1.00  0.00            
ATOM   2451  O   GLY A 162      31.325  50.927  23.995  1.00  0.00            
ATOM   2452  N   GLN A 163      30.380  52.916  23.493  1.00  0.00            
ATOM   2453  H   GLN A 163      30.256  53.881  23.765  1.00  0.00            
ATOM   2454  CA  GLN A 163      29.810  52.523  22.220  1.00  0.00            
ATOM   2455  HA  GLN A 163      29.671  51.443  22.174  1.00  0.00            
ATOM   2456  CB  GLN A 163      28.405  53.098  22.061  1.00  0.00            
ATOM   2457  HB2 GLN A 163      27.731  52.748  22.843  1.00  0.00            
ATOM   2458  HB3 GLN A 163      28.461  54.182  22.159  1.00  0.00            
ATOM   2459  CG  GLN A 163      27.702  52.830  20.733  1.00  0.00            
ATOM   2460  HG2 GLN A 163      28.346  53.026  19.875  1.00  0.00            
ATOM   2461  HG3 GLN A 163      27.411  51.780  20.763  1.00  0.00            
ATOM   2462  CD  GLN A 163      26.509  53.769  20.630  1.00  0.00            
ATOM   2463  OE1 GLN A 163      25.979  54.359  21.569  1.00  0.00            
ATOM   2464  NE2 GLN A 163      25.887  53.925  19.459  1.00  0.00            
ATOM   2465 HE21 GLN A 163      25.149  54.612  19.522  1.00  0.00            
ATOM   2466 HE22 GLN A 163      26.000  53.196  18.769  1.00  0.00            
ATOM   2467  C   GLN A 163      30.685  53.043  21.088  1.00  0.00            
ATOM   2468  O   GLN A 163      31.160  54.175  21.140  1.00  0.00            
ATOM   2469  N   LEU A 164      30.858  52.227  20.046  1.00  0.00            
ATOM   2470  H   LEU A 164      30.290  51.392  20.064  1.00  0.00            
ATOM   2471  CA  LEU A 164      31.565  52.587  18.833  1.00  0.00            
ATOM   2472  HA  LEU A 164      32.243  53.428  18.980  1.00  0.00            
ATOM   2473  CB  LEU A 164      32.456  51.436  18.376  1.00  0.00            
ATOM   2474  HB2 LEU A 164      31.888  50.517  18.231  1.00  0.00            
ATOM   2475  HB3 LEU A 164      32.933  51.586  17.407  1.00  0.00            
ATOM   2476  CG  LEU A 164      33.602  50.971  19.271  1.00  0.00            
ATOM   2477  HG  LEU A 164      33.201  50.553  20.194  1.00  0.00            
ATOM   2478  CD1 LEU A 164      34.402  49.921  18.506  1.00  0.00            
ATOM   2479 HD11 LEU A 164      33.661  49.302  18.000  1.00  0.00            
ATOM   2480 HD12 LEU A 164      35.060  50.387  17.772  1.00  0.00            
ATOM   2481 HD13 LEU A 164      34.962  49.292  19.197  1.00  0.00            
ATOM   2482  CD2 LEU A 164      34.560  52.069  19.724  1.00  0.00            
ATOM   2483 HD21 LEU A 164      35.034  52.537  18.862  1.00  0.00            
ATOM   2484 HD22 LEU A 164      34.124  52.868  20.324  1.00  0.00            
ATOM   2485 HD23 LEU A 164      35.417  51.658  20.258  1.00  0.00            
ATOM   2486  C   LEU A 164      30.568  53.042  17.777  1.00  0.00            
ATOM   2487  O   LEU A 164      29.470  52.508  17.630  1.00  0.00            
ATOM   2488  N   GLU A 165      30.920  54.072  17.004  1.00  0.00            
ATOM   2489  H   GLU A 165      31.737  54.547  17.360  1.00  0.00            
ATOM   2490  CA  GLU A 165      30.119  54.616  15.926  1.00  0.00            
ATOM   2491  HA  GLU A 165      29.276  53.963  15.697  1.00  0.00            
ATOM   2492  CB  GLU A 165      29.404  55.868  16.425  1.00  0.00            
ATOM   2493  HB2 GLU A 165      30.161  56.485  16.910  1.00  0.00            
ATOM   2494  HB3 GLU A 165      29.162  56.362  15.484  1.00  0.00            
ATOM   2495  CG  GLU A 165      28.207  55.557  17.319  1.00  0.00            
ATOM   2496  HG2 GLU A 165      27.460  55.006  16.748  1.00  0.00            
ATOM   2497  HG3 GLU A 165      28.565  54.960  18.158  1.00  0.00            
ATOM   2498  CD  GLU A 165      27.643  56.831  17.932  1.00  0.00            
ATOM   2499  OE1 GLU A 165      26.419  57.056  17.816  1.00  0.00            
ATOM   2500  OE2 GLU A 165      28.354  57.686  18.504  1.00  0.00            
ATOM   2501  C   GLU A 165      30.802  54.813  14.580  1.00  0.00            
ATOM   2502  O   GLU A 165      31.933  55.345  14.590  1.00  0.00            
ATOM   2503  O2  GLU A 165      30.266  54.297  13.576  1.00  0.00            
ATOM   2504  N   HID B 166      22.185  18.441  35.616  1.00  0.00            
ATOM   2505  H1  HID B 166      21.714  18.551  34.730  1.00  0.00            
ATOM   2506  H2  HID B 166      21.423  18.522  36.273  1.00  0.00            
ATOM   2507  H3  HID B 166      22.498  17.485  35.521  1.00  0.00            
ATOM   2508  CA  HID B 166      23.159  19.522  35.832  1.00  0.00            
ATOM   2509  HA  HID B 166      23.645  19.415  36.802  1.00  0.00            
ATOM   2510  CB  HID B 166      24.340  19.149  34.939  1.00  0.00            
ATOM   2511  HB2 HID B 166      24.796  18.248  35.349  1.00  0.00            
ATOM   2512  HB3 HID B 166      24.113  19.128  33.873  1.00  0.00            
ATOM   2513  CG  HID B 166      25.433  20.143  35.220  1.00  0.00            
ATOM   2514  ND1 HID B 166      26.019  20.994  34.297  1.00  0.00            
ATOM   2515  HD1 HID B 166      25.974  20.936  33.290  1.00  0.00            
ATOM   2516  CE1 HID B 166      26.910  21.695  35.018  1.00  0.00            
ATOM   2517  HE1 HID B 166      27.799  22.074  34.536  1.00  0.00            
ATOM   2518  NE2 HID B 166      26.889  21.379  36.323  1.00  0.00            
ATOM   2519  CD2 HID B 166      25.971  20.357  36.462  1.00  0.00            
ATOM   2520  HD2 HID B 166      25.755  19.724  37.310  1.00  0.00            
ATOM   2521  C   HID B 166      22.552  20.877  35.498  1.00  0.00            
ATOM   2522  O   HID B 166      22.607  21.225  34.321  1.00  0.00            
ATOM   2523  N   ALA B 167      22.161  21.672  36.497  1.00  0.00            
ATOM   2524  H   ALA B 167      22.251  21.324  37.441  1.00  0.00            
ATOM   2525  CA  ALA B 167      21.215  22.735  36.223  1.00  0.00            
ATOM   2526  HA  ALA B 167      20.428  22.565  35.489  1.00  0.00            
ATOM   2527  CB  ALA B 167      20.670  23.174  37.579  1.00  0.00            
ATOM   2528  HB1 ALA B 167      19.976  22.433  37.974  1.00  0.00            
ATOM   2529  HB2 ALA B 167      21.499  23.510  38.202  1.00  0.00            
ATOM   2530  HB3 ALA B 167      19.962  24.002  37.548  1.00  0.00            
ATOM   2531  C   ALA B 167      21.871  23.941  35.566  1.00  0.00            
ATOM   2532  O   ALA B 167      21.188  24.698  34.879  1.00  0.00            
ATOM   2533  N   GLY B 168      23.169  24.039  35.866  1.00  0.00            
ATOM   2534  H   GLY B 168      23.629  23.239  36.276  1.00  0.00            
ATOM   2535  CA  GLY B 168      24.081  25.118  35.545  1.00  0.00            
ATOM   2536  HA2 GLY B 168      24.305  24.932  34.495  1.00  0.00            
ATOM   2537  HA3 GLY B 168      23.695  26.117  35.748  1.00  0.00            
ATOM   2538  C   GLY B 168      25.476  25.387  36.090  1.00  0.00            
ATOM   2539  O   GLY B 168      25.834  24.384  36.704  1.00  0.00            
ATOM   2540  N   PRO B 169      26.188  26.474  35.782  1.00  0.00            
ATOM   2541  CD  PRO B 169      25.927  27.210  34.562  1.00  0.00            
ATOM   2542  HD2 PRO B 169      25.013  27.754  34.800  1.00  0.00            
ATOM   2543  HD3 PRO B 169      25.647  26.421  33.863  1.00  0.00            
ATOM   2544  CG  PRO B 169      27.062  28.217  34.393  1.00  0.00            
ATOM   2545  HG2 PRO B 169      26.942  29.298  34.463  1.00  0.00            
ATOM   2546  HG3 PRO B 169      27.475  28.167  33.386  1.00  0.00            
ATOM   2547  CB  PRO B 169      28.009  27.935  35.556  1.00  0.00            
ATOM   2548  HB2 PRO B 169      27.711  28.609  36.359  1.00  0.00            
ATOM   2549  HB3 PRO B 169      29.057  28.134  35.332  1.00  0.00            
ATOM   2550  CA  PRO B 169      27.574  26.612  36.180  1.00  0.00            
ATOM   2551  HA  PRO B 169      28.032  25.633  36.035  1.00  0.00            
ATOM   2552  C   PRO B 169      27.790  26.579  37.686  1.00  0.00            
ATOM   2553  O   PRO B 169      28.875  26.291  38.188  1.00  0.00            
ATOM   2554  N   ILE B 170      26.722  26.827  38.448  1.00  0.00            
ATOM   2555  H   ILE B 170      25.843  26.818  37.951  1.00  0.00            
ATOM   2556  CA  ILE B 170      26.643  26.561  39.870  1.00  0.00            
ATOM   2557  HA  ILE B 170      27.155  27.206  40.584  1.00  0.00            
ATOM   2558  CB  ILE B 170      25.178  26.736  40.260  1.00  0.00            
ATOM   2559  HB  ILE B 170      25.200  27.780  39.948  1.00  0.00            
ATOM   2560  CG2 ILE B 170      24.221  25.793  39.536  1.00  0.00            
ATOM   2561 HG21 ILE B 170      24.205  24.796  39.977  1.00  0.00            
ATOM   2562 HG22 ILE B 170      23.209  26.050  39.848  1.00  0.00            
ATOM   2563 HG23 ILE B 170      24.397  25.751  38.461  1.00  0.00            
ATOM   2564  CG1 ILE B 170      24.927  26.670  41.764  1.00  0.00            
ATOM   2565 HG12 ILE B 170      25.598  25.905  42.156  1.00  0.00            
ATOM   2566 HG13 ILE B 170      25.231  27.593  42.258  1.00  0.00            
ATOM   2567  CD1 ILE B 170      23.487  26.663  42.270  1.00  0.00            
ATOM   2568 HD11 ILE B 170      23.006  25.685  42.301  1.00  0.00            
ATOM   2569 HD12 ILE B 170      23.451  26.881  43.338  1.00  0.00            
ATOM   2570 HD13 ILE B 170      23.078  27.389  41.568  1.00  0.00            
ATOM   2571  C   ILE B 170      27.123  25.200  40.354  1.00  0.00            
ATOM   2572  O   ILE B 170      27.814  25.070  41.362  1.00  0.00            
ATOM   2573  N   ALA B 171      26.835  24.135  39.603  1.00  0.00            
ATOM   2574  H   ALA B 171      26.573  24.184  38.629  1.00  0.00            
ATOM   2575  CA  ALA B 171      27.221  22.789  39.977  1.00  0.00            
ATOM   2576  HA  ALA B 171      27.441  22.545  41.016  1.00  0.00            
ATOM   2577  CB  ALA B 171      25.903  22.060  39.735  1.00  0.00            
ATOM   2578  HB1 ALA B 171      25.390  22.097  38.773  1.00  0.00            
ATOM   2579  HB2 ALA B 171      26.065  20.996  39.906  1.00  0.00            
ATOM   2580  HB3 ALA B 171      25.301  22.418  40.570  1.00  0.00            
ATOM   2581  C   ALA B 171      28.437  22.362  39.167  1.00  0.00            
ATOM   2582  O   ALA B 171      29.392  21.828  39.770  1.00  0.00            
ATOM   2583  O2  ALA B 171      28.372  22.405  37.919  1.00  0.00            
END
