# Supplementary material for: Mechanism of Action of Cyclophilin A Explored by Metadynamics Simulations
Source: PLoS Comput Biol. 2009 Mar 13;5(3):e1000309. doi: 10.1371/journal.pcbi.1000309 (PMC2643488; doi:10.1371/journal.pcbi.1000309)
Supplement: Dataset S2 — Representative structure of trans180 conformation (center of the lower free energy cluster within trans180 region) in PDB format. (0.21 MB TXT) [file pcbi.1000309.s002.txt]

ATOM      1  N   MET A   1      49.280  28.320  29.820  1.00  0.00            
ATOM      2  H1  MET A   1      49.350  27.320  29.850  1.00  0.00            
ATOM      3  H2  MET A   1      49.580  28.820  30.650  1.00  0.00            
ATOM      4  H3  MET A   1      49.870  28.750  29.130  1.00  0.00            
ATOM      5  CA  MET A   1      47.930  28.720  29.380  1.00  0.00            
ATOM      6  HA  MET A   1      47.220  28.220  30.040  1.00  0.00            
ATOM      7  CB  MET A   1      47.740  30.230  29.560  1.00  0.00            
ATOM      8  HB2 MET A   1      48.110  30.460  30.560  1.00  0.00            
ATOM      9  HB3 MET A   1      48.490  30.790  29.000  1.00  0.00            
ATOM     10  CG  MET A   1      46.290  30.680  29.420  1.00  0.00            
ATOM     11  HG2 MET A   1      45.920  30.110  28.560  1.00  0.00            
ATOM     12  HG3 MET A   1      45.670  30.360  30.260  1.00  0.00            
ATOM     13  SD  MET A   1      45.820  32.410  29.190  1.00  0.00            
ATOM     14  CE  MET A   1      46.370  32.510  27.460  1.00  0.00            
ATOM     15  HE1 MET A   1      46.260  33.530  27.100  1.00  0.00            
ATOM     16  HE2 MET A   1      47.430  32.260  27.420  1.00  0.00            
ATOM     17  HE3 MET A   1      45.800  31.930  26.730  1.00  0.00            
ATOM     18  C   MET A   1      47.740  28.250  27.950  1.00  0.00            
ATOM     19  O   MET A   1      48.240  28.970  27.090  1.00  0.00            
ATOM     20  N   VAL A   2      47.040  27.140  27.700  1.00  0.00            
ATOM     21  H   VAL A   2      46.720  26.510  28.420  1.00  0.00            
ATOM     22  CA  VAL A   2      46.680  26.730  26.360  1.00  0.00            
ATOM     23  HA  VAL A   2      47.220  27.370  25.660  1.00  0.00            
ATOM     24  CB  VAL A   2      47.180  25.330  26.020  1.00  0.00            
ATOM     25  HB  VAL A   2      46.900  25.110  24.990  1.00  0.00            
ATOM     26  CG1 VAL A   2      48.660  25.220  26.360  1.00  0.00            
ATOM     27 HG11 VAL A   2      48.880  25.390  27.410  1.00  0.00            
ATOM     28 HG12 VAL A   2      49.080  24.320  25.910  1.00  0.00            
ATOM     29 HG13 VAL A   2      49.110  25.980  25.720  1.00  0.00            
ATOM     30  CG2 VAL A   2      46.520  24.250  26.870  1.00  0.00            
ATOM     31 HG21 VAL A   2      46.880  23.290  26.510  1.00  0.00            
ATOM     32 HG22 VAL A   2      46.840  24.340  27.910  1.00  0.00            
ATOM     33 HG23 VAL A   2      45.430  24.240  26.900  1.00  0.00            
ATOM     34  C   VAL A   2      45.220  26.880  25.960  1.00  0.00            
ATOM     35  O   VAL A   2      44.850  26.400  24.890  1.00  0.00            
ATOM     36  N   ASN A   3      44.400  27.540  26.780  1.00  0.00            
ATOM     37  H   ASN A   3      44.680  27.760  27.730  1.00  0.00            
ATOM     38  CA  ASN A   3      43.000  27.780  26.500  1.00  0.00            
ATOM     39  HA  ASN A   3      42.960  27.870  25.410  1.00  0.00            
ATOM     40  CB  ASN A   3      42.060  26.700  27.030  1.00  0.00            
ATOM     41  HB2 ASN A   3      42.460  25.740  26.700  1.00  0.00            
ATOM     42  HB3 ASN A   3      42.010  26.640  28.120  1.00  0.00            
ATOM     43  CG  ASN A   3      40.580  26.790  26.670  1.00  0.00            
ATOM     44  OD1 ASN A   3      40.190  26.560  25.530  1.00  0.00            
ATOM     45  ND2 ASN A   3      39.750  27.540  27.390  1.00  0.00            
ATOM     46 HD21 ASN A   3      38.850  27.610  26.930  1.00  0.00            
ATOM     47 HD22 ASN A   3      39.850  27.840  28.350  1.00  0.00            
ATOM     48  C   ASN A   3      42.590  29.090  27.160  1.00  0.00            
ATOM     49  O   ASN A   3      43.020  29.340  28.280  1.00  0.00            
ATOM     50  N   PRO A   4      41.680  29.870  26.550  1.00  0.00            
ATOM     51  CD  PRO A   4      41.180  29.730  25.200  1.00  0.00            
ATOM     52  HD2 PRO A   4      40.370  28.990  25.240  1.00  0.00            
ATOM     53  HD3 PRO A   4      41.880  29.440  24.420  1.00  0.00            
ATOM     54  CG  PRO A   4      40.590  31.060  24.760  1.00  0.00            
ATOM     55  HG2 PRO A   4      39.760  30.900  24.070  1.00  0.00            
ATOM     56  HG3 PRO A   4      41.290  31.780  24.340  1.00  0.00            
ATOM     57  CB  PRO A   4      40.070  31.580  26.100  1.00  0.00            
ATOM     58  HB2 PRO A   4      39.070  31.160  26.270  1.00  0.00            
ATOM     59  HB3 PRO A   4      39.950  32.660  26.050  1.00  0.00            
ATOM     60  CA  PRO A   4      41.190  31.150  27.030  1.00  0.00            
ATOM     61  HA  PRO A   4      41.970  31.910  26.990  1.00  0.00            
ATOM     62  C   PRO A   4      40.780  31.060  28.490  1.00  0.00            
ATOM     63  O   PRO A   4      39.800  30.420  28.860  1.00  0.00            
ATOM     64  N   THR A   5      41.530  31.760  29.360  1.00  0.00            
ATOM     65  H   THR A   5      42.270  32.300  28.930  1.00  0.00            
ATOM     66  CA  THR A   5      41.410  31.840  30.800  1.00  0.00            
ATOM     67  HA  THR A   5      40.420  31.620  31.210  1.00  0.00            
ATOM     68  CB  THR A   5      42.290  30.810  31.500  1.00  0.00            
ATOM     69  HB  THR A   5      43.290  31.220  31.360  1.00  0.00            
ATOM     70  CG2 THR A   5      42.010  30.570  32.980  1.00  0.00            
ATOM     71 HG21 THR A   5      41.040  30.100  33.110  1.00  0.00            
ATOM     72 HG22 THR A   5      42.690  29.770  33.280  1.00  0.00            
ATOM     73 HG23 THR A   5      41.920  31.490  33.570  1.00  0.00            
ATOM     74  OG1 THR A   5      42.220  29.530  30.900  1.00  0.00            
ATOM     75  HG1 THR A   5      42.460  29.490  29.970  1.00  0.00            
ATOM     76  C   THR A   5      41.710  33.240  31.310  1.00  0.00            
ATOM     77  O   THR A   5      42.740  33.830  31.000  1.00  0.00            
ATOM     78  N   VAL A   6      40.740  33.770  32.050  1.00  0.00            
ATOM     79  H   VAL A   6      39.960  33.160  32.250  1.00  0.00            
ATOM     80  CA  VAL A   6      40.480  35.200  32.070  1.00  0.00            
ATOM     81  HA  VAL A   6      41.440  35.710  31.920  1.00  0.00            
ATOM     82  CB  VAL A   6      39.560  35.540  30.910  1.00  0.00            
ATOM     83  HB  VAL A   6      39.000  36.420  31.240  1.00  0.00            
ATOM     84  CG1 VAL A   6      40.370  36.070  29.730  1.00  0.00            
ATOM     85 HG11 VAL A   6      39.760  36.070  28.830  1.00  0.00            
ATOM     86 HG12 VAL A   6      40.690  37.080  30.010  1.00  0.00            
ATOM     87 HG13 VAL A   6      41.270  35.480  29.540  1.00  0.00            
ATOM     88  CG2 VAL A   6      38.650  34.420  30.410  1.00  0.00            
ATOM     89 HG21 VAL A   6      39.230  33.700  29.850  1.00  0.00            
ATOM     90 HG22 VAL A   6      38.000  34.080  31.220  1.00  0.00            
ATOM     91 HG23 VAL A   6      38.000  34.860  29.650  1.00  0.00            
ATOM     92  C   VAL A   6      39.900  35.660  33.400  1.00  0.00            
ATOM     93  O   VAL A   6      39.350  34.840  34.120  1.00  0.00            
ATOM     94  N   PHE A   7      40.120  36.920  33.800  1.00  0.00            
ATOM     95  H   PHE A   7      40.580  37.590  33.200  1.00  0.00            
ATOM     96  CA  PHE A   7      39.610  37.410  35.060  1.00  0.00            
ATOM     97  HA  PHE A   7      38.700  36.870  35.310  1.00  0.00            
ATOM     98  CB  PHE A   7      40.610  37.240  36.200  1.00  0.00            
ATOM     99  HB2 PHE A   7      40.090  37.250  37.150  1.00  0.00            
ATOM    100  HB3 PHE A   7      41.110  36.270  36.160  1.00  0.00            
ATOM    101  CG  PHE A   7      41.540  38.430  36.250  1.00  0.00            
ATOM    102  CD1 PHE A   7      41.180  39.500  37.090  1.00  0.00            
ATOM    103  HD1 PHE A   7      40.340  39.360  37.760  1.00  0.00            
ATOM    104  CE1 PHE A   7      41.840  40.720  36.960  1.00  0.00            
ATOM    105  HE1 PHE A   7      41.450  41.540  37.560  1.00  0.00            
ATOM    106  CZ  PHE A   7      42.910  40.880  36.080  1.00  0.00            
ATOM    107  HZ  PHE A   7      43.260  41.880  35.860  1.00  0.00            
ATOM    108  CE2 PHE A   7      43.380  39.770  35.370  1.00  0.00            
ATOM    109  HE2 PHE A   7      44.230  39.880  34.710  1.00  0.00            
ATOM    110  CD2 PHE A   7      42.650  38.580  35.400  1.00  0.00            
ATOM    111  HD2 PHE A   7      42.920  37.720  34.810  1.00  0.00            
ATOM    112  C   PHE A   7      39.050  38.830  35.020  1.00  0.00            
ATOM    113  O   PHE A   7      39.310  39.560  34.070  1.00  0.00            
ATOM    114  N   PHE A   8      38.230  39.200  36.000  1.00  0.00            
ATOM    115  H   PHE A   8      37.890  38.580  36.730  1.00  0.00            
ATOM    116  CA  PHE A   8      37.640  40.510  36.210  1.00  0.00            
ATOM    117  HA  PHE A   8      38.280  41.280  35.790  1.00  0.00            
ATOM    118  CB  PHE A   8      36.240  40.530  35.630  1.00  0.00            
ATOM    119  HB2 PHE A   8      35.660  39.760  36.130  1.00  0.00            
ATOM    120  HB3 PHE A   8      35.900  41.530  35.910  1.00  0.00            
ATOM    121  CG  PHE A   8      36.030  40.260  34.160  1.00  0.00            
ATOM    122  CD1 PHE A   8      36.270  39.010  33.590  1.00  0.00            
ATOM    123  HD1 PHE A   8      36.550  38.150  34.180  1.00  0.00            
ATOM    124  CE1 PHE A   8      36.260  38.880  32.190  1.00  0.00            
ATOM    125  HE1 PHE A   8      36.360  37.890  31.770  1.00  0.00            
ATOM    126  CZ  PHE A   8      35.900  39.970  31.390  1.00  0.00            
ATOM    127  HZ  PHE A   8      35.650  39.790  30.360  1.00  0.00            
ATOM    128  CE2 PHE A   8      35.630  41.210  32.000  1.00  0.00            
ATOM    129  HE2 PHE A   8      35.330  42.030  31.370  1.00  0.00            
ATOM    130  CD2 PHE A   8      35.800  41.400  33.380  1.00  0.00            
ATOM    131  HD2 PHE A   8      35.750  42.380  33.830  1.00  0.00            
ATOM    132  C   PHE A   8      37.580  40.770  37.710  1.00  0.00            
ATOM    133  O   PHE A   8      37.320  39.840  38.480  1.00  0.00            
ATOM    134  N   ASP A   9      37.590  42.040  38.120  1.00  0.00            
ATOM    135  H   ASP A   9      37.470  42.740  37.400  1.00  0.00            
ATOM    136  CA  ASP A   9      37.710  42.520  39.480  1.00  0.00            
ATOM    137  HA  ASP A   9      37.510  41.670  40.140  1.00  0.00            
ATOM    138  CB  ASP A   9      39.110  43.080  39.700  1.00  0.00            
ATOM    139  HB2 ASP A   9      39.840  42.350  39.340  1.00  0.00            
ATOM    140  HB3 ASP A   9      39.270  43.910  39.020  1.00  0.00            
ATOM    141  CG  ASP A   9      39.450  43.390  41.150  1.00  0.00            
ATOM    142  OD1 ASP A   9      40.320  42.660  41.680  1.00  0.00            
ATOM    143  OD2 ASP A   9      38.830  44.340  41.670  1.00  0.00            
ATOM    144  C   ASP A   9      36.630  43.590  39.650  1.00  0.00            
ATOM    145  O   ASP A   9      36.580  44.520  38.850  1.00  0.00            
ATOM    146  N   ILE A  10      35.730  43.400  40.620  1.00  0.00            
ATOM    147  H   ILE A  10      35.930  42.640  41.260  1.00  0.00            
ATOM    148  CA  ILE A  10      34.450  44.070  40.760  1.00  0.00            
ATOM    149  HA  ILE A  10      34.220  44.770  39.960  1.00  0.00            
ATOM    150  CB  ILE A  10      33.410  42.950  40.850  1.00  0.00            
ATOM    151  HB  ILE A  10      33.560  42.400  41.780  1.00  0.00            
ATOM    152  CG2 ILE A  10      31.980  43.470  40.910  1.00  0.00            
ATOM    153 HG21 ILE A  10      31.300  42.620  40.870  1.00  0.00            
ATOM    154 HG22 ILE A  10      31.750  43.990  41.840  1.00  0.00            
ATOM    155 HG23 ILE A  10      31.810  44.120  40.050  1.00  0.00            
ATOM    156  CG1 ILE A  10      33.670  41.930  39.750  1.00  0.00            
ATOM    157 HG12 ILE A  10      33.690  42.470  38.800  1.00  0.00            
ATOM    158 HG13 ILE A  10      34.600  41.430  40.000  1.00  0.00            
ATOM    159  CD1 ILE A  10      32.710  40.750  39.670  1.00  0.00            
ATOM    160 HD11 ILE A  10      32.680  40.210  40.620  1.00  0.00            
ATOM    161 HD12 ILE A  10      31.720  41.090  39.350  1.00  0.00            
ATOM    162 HD13 ILE A  10      33.110  40.020  38.970  1.00  0.00            
ATOM    163  C   ILE A  10      34.340  44.870  42.050  1.00  0.00            
ATOM    164  O   ILE A  10      34.920  44.550  43.090  1.00  0.00            
ATOM    165  N   ALA A  11      33.700  46.030  41.910  1.00  0.00            
ATOM    166  H   ALA A  11      33.240  46.240  41.040  1.00  0.00            
ATOM    167  CA  ALA A  11      33.560  47.110  42.870  1.00  0.00            
ATOM    168  HA  ALA A  11      33.990  46.790  43.820  1.00  0.00            
ATOM    169  CB  ALA A  11      34.330  48.310  42.320  1.00  0.00            
ATOM    170  HB1 ALA A  11      34.110  49.260  42.810  1.00  0.00            
ATOM    171  HB2 ALA A  11      35.400  48.110  42.230  1.00  0.00            
ATOM    172  HB3 ALA A  11      34.120  48.490  41.270  1.00  0.00            
ATOM    173  C   ALA A  11      32.100  47.500  43.060  1.00  0.00            
ATOM    174  O   ALA A  11      31.180  46.960  42.460  1.00  0.00            
ATOM    175  N   VAL A  12      31.880  48.500  43.920  1.00  0.00            
ATOM    176  H   VAL A  12      32.600  48.810  44.550  1.00  0.00            
ATOM    177  CA  VAL A  12      30.550  49.040  44.140  1.00  0.00            
ATOM    178  HA  VAL A  12      29.960  48.760  43.270  1.00  0.00            
ATOM    179  CB  VAL A  12      29.870  48.520  45.400  1.00  0.00            
ATOM    180  HB  VAL A  12      30.520  48.800  46.220  1.00  0.00            
ATOM    181  CG1 VAL A  12      28.500  49.190  45.480  1.00  0.00            
ATOM    182 HG11 VAL A  12      28.610  50.280  45.510  1.00  0.00            
ATOM    183 HG12 VAL A  12      27.990  48.730  44.640  1.00  0.00            
ATOM    184 HG13 VAL A  12      28.050  48.930  46.440  1.00  0.00            
ATOM    185  CG2 VAL A  12      29.670  47.010  45.480  1.00  0.00            
ATOM    186 HG21 VAL A  12      29.010  46.730  44.660  1.00  0.00            
ATOM    187 HG22 VAL A  12      30.590  46.470  45.290  1.00  0.00            
ATOM    188 HG23 VAL A  12      29.170  46.860  46.440  1.00  0.00            
ATOM    189  C   VAL A  12      30.780  50.540  44.060  1.00  0.00            
ATOM    190  O   VAL A  12      31.190  51.210  45.010  1.00  0.00            
ATOM    191  N   ASP A  13      30.650  51.160  42.890  1.00  0.00            
ATOM    192  H   ASP A  13      30.170  50.580  42.210  1.00  0.00            
ATOM    193  CA  ASP A  13      31.010  52.480  42.430  1.00  0.00            
ATOM    194  HA  ASP A  13      30.950  52.380  41.350  1.00  0.00            
ATOM    195  CB  ASP A  13      29.950  53.510  42.800  1.00  0.00            
ATOM    196  HB2 ASP A  13      28.990  53.130  42.460  1.00  0.00            
ATOM    197  HB3 ASP A  13      30.010  53.630  43.880  1.00  0.00            
ATOM    198  CG  ASP A  13      30.040  54.790  41.980  1.00  0.00            
ATOM    199  OD1 ASP A  13      29.900  55.830  42.650  1.00  0.00            
ATOM    200  OD2 ASP A  13      30.030  54.790  40.730  1.00  0.00            
ATOM    201  C   ASP A  13      32.450  52.960  42.620  1.00  0.00            
ATOM    202  O   ASP A  13      32.910  53.920  42.010  1.00  0.00            
ATOM    203  N   GLY A  14      33.180  52.210  43.460  1.00  0.00            
ATOM    204  H   GLY A  14      32.640  51.620  44.070  1.00  0.00            
ATOM    205  CA  GLY A  14      34.610  52.330  43.590  1.00  0.00            
ATOM    206  HA2 GLY A  14      35.080  52.120  42.620  1.00  0.00            
ATOM    207  HA3 GLY A  14      34.920  53.350  43.800  1.00  0.00            
ATOM    208  C   GLY A  14      35.230  51.440  44.650  1.00  0.00            
ATOM    209  O   GLY A  14      36.260  50.820  44.390  1.00  0.00            
ATOM    210  N   GLU A  15      34.600  51.360  45.830  1.00  0.00            
ATOM    211  H   GLU A  15      33.770  51.930  45.900  1.00  0.00            
ATOM    212  CA  GLU A  15      34.990  50.450  46.880  1.00  0.00            
ATOM    213  HA  GLU A  15      36.030  50.640  47.160  1.00  0.00            
ATOM    214  CB  GLU A  15      34.160  50.710  48.130  1.00  0.00            
ATOM    215  HB2 GLU A  15      33.150  50.350  47.900  1.00  0.00            
ATOM    216  HB3 GLU A  15      34.570  50.100  48.940  1.00  0.00            
ATOM    217  CG  GLU A  15      34.110  52.160  48.590  1.00  0.00            
ATOM    218  HG2 GLU A  15      35.120  52.560  48.680  1.00  0.00            
ATOM    219  HG3 GLU A  15      33.720  52.730  47.740  1.00  0.00            
ATOM    220  CD  GLU A  15      33.370  52.490  49.880  1.00  0.00            
ATOM    221  OE1 GLU A  15      32.280  51.900  50.050  1.00  0.00            
ATOM    222  OE2 GLU A  15      33.790  53.330  50.700  1.00  0.00            
ATOM    223  C   GLU A  15      34.810  49.010  46.420  1.00  0.00            
ATOM    224  O   GLU A  15      33.780  48.720  45.810  1.00  0.00            
ATOM    225  N   PRO A  16      35.750  48.090  46.650  1.00  0.00            
ATOM    226  CD  PRO A  16      37.010  48.350  47.320  1.00  0.00            
ATOM    227  HD2 PRO A  16      36.720  48.720  48.310  1.00  0.00            
ATOM    228  HD3 PRO A  16      37.640  49.030  46.750  1.00  0.00            
ATOM    229  CG  PRO A  16      37.760  47.040  47.520  1.00  0.00            
ATOM    230  HG2 PRO A  16      37.370  46.540  48.410  1.00  0.00            
ATOM    231  HG3 PRO A  16      38.840  47.170  47.540  1.00  0.00            
ATOM    232  CB  PRO A  16      37.310  46.290  46.270  1.00  0.00            
ATOM    233  HB2 PRO A  16      37.500  45.220  46.310  1.00  0.00            
ATOM    234  HB3 PRO A  16      37.830  46.670  45.390  1.00  0.00            
ATOM    235  CA  PRO A  16      35.890  46.780  46.040  1.00  0.00            
ATOM    236  HA  PRO A  16      35.680  46.890  44.980  1.00  0.00            
ATOM    237  C   PRO A  16      34.880  45.760  46.560  1.00  0.00            
ATOM    238  O   PRO A  16      34.390  45.860  47.680  1.00  0.00            
ATOM    239  N   LEU A  17      34.600  44.780  45.700  1.00  0.00            
ATOM    240  H   LEU A  17      35.030  44.870  44.800  1.00  0.00            
ATOM    241  CA  LEU A  17      33.730  43.650  45.990  1.00  0.00            
ATOM    242  HA  LEU A  17      33.460  43.760  47.040  1.00  0.00            
ATOM    243  CB  LEU A  17      32.430  43.700  45.200  1.00  0.00            
ATOM    244  HB2 LEU A  17      31.970  44.670  45.400  1.00  0.00            
ATOM    245  HB3 LEU A  17      32.490  43.740  44.110  1.00  0.00            
ATOM    246  CG  LEU A  17      31.320  42.680  45.430  1.00  0.00            
ATOM    247  HG  LEU A  17      31.830  41.720  45.380  1.00  0.00            
ATOM    248  CD1 LEU A  17      30.770  42.830  46.850  1.00  0.00            
ATOM    249 HD11 LEU A  17      29.850  42.250  46.870  1.00  0.00            
ATOM    250 HD12 LEU A  17      31.540  42.650  47.600  1.00  0.00            
ATOM    251 HD13 LEU A  17      30.520  43.860  47.080  1.00  0.00            
ATOM    252  CD2 LEU A  17      30.180  42.750  44.410  1.00  0.00            
ATOM    253 HD21 LEU A  17      30.480  42.730  43.360  1.00  0.00            
ATOM    254 HD22 LEU A  17      29.470  42.010  44.750  1.00  0.00            
ATOM    255 HD23 LEU A  17      29.690  43.710  44.570  1.00  0.00            
ATOM    256  C   LEU A  17      34.500  42.340  45.800  1.00  0.00            
ATOM    257  O   LEU A  17      34.260  41.490  46.660  1.00  0.00            
ATOM    258  N   GLY A  18      35.220  42.160  44.690  1.00  0.00            
ATOM    259  H   GLY A  18      35.290  42.850  43.960  1.00  0.00            
ATOM    260  CA  GLY A  18      36.250  41.160  44.520  1.00  0.00            
ATOM    261  HA2 GLY A  18      37.200  41.670  44.700  1.00  0.00            
ATOM    262  HA3 GLY A  18      36.190  40.350  45.240  1.00  0.00            
ATOM    263  C   GLY A  18      36.370  40.540  43.130  1.00  0.00            
ATOM    264  O   GLY A  18      36.100  41.220  42.150  1.00  0.00            
ATOM    265  N   ARG A  19      37.010  39.380  42.970  1.00  0.00            
ATOM    266  H   ARG A  19      37.200  38.820  43.790  1.00  0.00            
ATOM    267  CA  ARG A  19      37.630  38.950  41.730  1.00  0.00            
ATOM    268  HA  ARG A  19      37.440  39.720  40.980  1.00  0.00            
ATOM    269  CB  ARG A  19      39.130  39.010  41.990  1.00  0.00            
ATOM    270  HB2 ARG A  19      39.440  39.930  42.470  1.00  0.00            
ATOM    271  HB3 ARG A  19      39.340  38.060  42.490  1.00  0.00            
ATOM    272  CG  ARG A  19      39.750  38.810  40.610  1.00  0.00            
ATOM    273  HG2 ARG A  19      39.480  37.810  40.280  1.00  0.00            
ATOM    274  HG3 ARG A  19      39.480  39.520  39.820  1.00  0.00            
ATOM    275  CD  ARG A  19      41.260  39.010  40.660  1.00  0.00            
ATOM    276  HD2 ARG A  19      41.640  38.440  41.510  1.00  0.00            
ATOM    277  HD3 ARG A  19      41.690  38.560  39.760  1.00  0.00            
ATOM    278  NE  ARG A  19      41.640  40.420  40.830  1.00  0.00            
ATOM    279  HE  ARG A  19      41.120  40.940  41.510  1.00  0.00            
ATOM    280  CZ  ARG A  19      42.600  41.140  40.230  1.00  0.00            
ATOM    281  NH1 ARG A  19      43.570  40.580  39.500  1.00  0.00            
ATOM    282 HH11 ARG A  19      43.530  39.570  39.400  1.00  0.00            
ATOM    283 HH12 ARG A  19      44.070  41.230  38.920  1.00  0.00            
ATOM    284  NH2 ARG A  19      42.640  42.470  40.380  1.00  0.00            
ATOM    285 HH21 ARG A  19      42.020  42.870  41.080  1.00  0.00            
ATOM    286 HH22 ARG A  19      43.470  42.900  39.990  1.00  0.00            
ATOM    287  C   ARG A  19      37.140  37.610  41.190  1.00  0.00            
ATOM    288  O   ARG A  19      37.330  36.600  41.850  1.00  0.00            
ATOM    289  N   VAL A  20      36.700  37.530  39.930  1.00  0.00            
ATOM    290  H   VAL A  20      36.790  38.320  39.310  1.00  0.00            
ATOM    291  CA  VAL A  20      36.230  36.290  39.350  1.00  0.00            
ATOM    292  HA  VAL A  20      36.220  35.510  40.120  1.00  0.00            
ATOM    293  CB  VAL A  20      34.780  36.360  38.870  1.00  0.00            
ATOM    294  HB  VAL A  20      34.750  37.210  38.180  1.00  0.00            
ATOM    295  CG1 VAL A  20      34.130  35.100  38.300  1.00  0.00            
ATOM    296 HG11 VAL A  20      33.100  35.320  38.020  1.00  0.00            
ATOM    297 HG12 VAL A  20      34.790  34.810  37.490  1.00  0.00            
ATOM    298 HG13 VAL A  20      34.260  34.300  39.030  1.00  0.00            
ATOM    299  CG2 VAL A  20      33.910  36.830  40.030  1.00  0.00            
ATOM    300 HG21 VAL A  20      32.860  36.890  39.730  1.00  0.00            
ATOM    301 HG22 VAL A  20      34.080  36.270  40.950  1.00  0.00            
ATOM    302 HG23 VAL A  20      34.230  37.840  40.300  1.00  0.00            
ATOM    303  C   VAL A  20      37.110  35.860  38.190  1.00  0.00            
ATOM    304  O   VAL A  20      37.410  36.740  37.380  1.00  0.00            
ATOM    305  N   SER A  21      37.420  34.570  38.070  1.00  0.00            
ATOM    306  H   SER A  21      37.040  33.900  38.730  1.00  0.00            
ATOM    307  CA  SER A  21      38.210  34.000  37.000  1.00  0.00            
ATOM    308  HA  SER A  21      38.610  34.750  36.320  1.00  0.00            
ATOM    309  CB  SER A  21      39.340  33.160  37.570  1.00  0.00            
ATOM    310  HB2 SER A  21      39.060  32.570  38.450  1.00  0.00            
ATOM    311  HB3 SER A  21      39.580  32.390  36.840  1.00  0.00            
ATOM    312  OG  SER A  21      40.330  34.070  38.010  1.00  0.00            
ATOM    313  HG  SER A  21      39.980  34.390  38.840  1.00  0.00            
ATOM    314  C   SER A  21      37.310  33.040  36.230  1.00  0.00            
ATOM    315  O   SER A  21      36.360  32.510  36.790  1.00  0.00            
ATOM    316  N   PHE A  22      37.530  32.940  34.920  1.00  0.00            
ATOM    317  H   PHE A  22      38.400  33.380  34.620  1.00  0.00            
ATOM    318  CA  PHE A  22      36.750  32.190  33.960  1.00  0.00            
ATOM    319  HA  PHE A  22      36.190  31.400  34.460  1.00  0.00            
ATOM    320  CB  PHE A  22      35.820  33.060  33.120  1.00  0.00            
ATOM    321  HB2 PHE A  22      36.450  33.730  32.540  1.00  0.00            
ATOM    322  HB3 PHE A  22      35.300  32.340  32.480  1.00  0.00            
ATOM    323  CG  PHE A  22      34.810  33.880  33.890  1.00  0.00            
ATOM    324  CD1 PHE A  22      35.200  35.100  34.460  1.00  0.00            
ATOM    325  HD1 PHE A  22      36.240  35.400  34.420  1.00  0.00            
ATOM    326  CE1 PHE A  22      34.190  35.970  34.870  1.00  0.00            
ATOM    327  HE1 PHE A  22      34.400  36.960  35.270  1.00  0.00            
ATOM    328  CZ  PHE A  22      32.840  35.590  34.840  1.00  0.00            
ATOM    329  HZ  PHE A  22      32.040  36.180  35.250  1.00  0.00            
ATOM    330  CE2 PHE A  22      32.490  34.330  34.340  1.00  0.00            
ATOM    331  HE2 PHE A  22      31.450  34.060  34.320  1.00  0.00            
ATOM    332  CD2 PHE A  22      33.470  33.490  33.790  1.00  0.00            
ATOM    333  HD2 PHE A  22      33.130  32.510  33.480  1.00  0.00            
ATOM    334  C   PHE A  22      37.700  31.490  32.990  1.00  0.00            
ATOM    335  O   PHE A  22      38.890  31.780  32.890  1.00  0.00            
ATOM    336  N   GLU A  23      37.080  30.540  32.300  1.00  0.00            
ATOM    337  H   GLU A  23      36.090  30.460  32.520  1.00  0.00            
ATOM    338  CA  GLU A  23      37.600  29.890  31.120  1.00  0.00            
ATOM    339  HA  GLU A  23      38.400  30.530  30.730  1.00  0.00            
ATOM    340  CB  GLU A  23      38.180  28.530  31.500  1.00  0.00            
ATOM    341  HB2 GLU A  23      38.730  28.140  30.640  1.00  0.00            
ATOM    342  HB3 GLU A  23      38.790  28.670  32.390  1.00  0.00            
ATOM    343  CG  GLU A  23      37.170  27.400  31.720  1.00  0.00            
ATOM    344  HG2 GLU A  23      36.410  27.760  32.410  1.00  0.00            
ATOM    345  HG3 GLU A  23      36.620  27.180  30.810  1.00  0.00            
ATOM    346  CD  GLU A  23      37.730  26.130  32.330  1.00  0.00            
ATOM    347  OE1 GLU A  23      38.270  25.240  31.640  1.00  0.00            
ATOM    348  OE2 GLU A  23      37.780  26.090  33.580  1.00  0.00            
ATOM    349  C   GLU A  23      36.520  29.710  30.060  1.00  0.00            
ATOM    350  O   GLU A  23      35.380  29.540  30.490  1.00  0.00            
ATOM    351  N   LEU A  24      36.950  29.970  28.820  1.00  0.00            
ATOM    352  H   LEU A  24      37.930  30.020  28.610  1.00  0.00            
ATOM    353  CA  LEU A  24      36.040  30.070  27.690  1.00  0.00            
ATOM    354  HA  LEU A  24      35.050  30.060  28.140  1.00  0.00            
ATOM    355  CB  LEU A  24      36.250  31.360  26.910  1.00  0.00            
ATOM    356  HB2 LEU A  24      36.990  31.120  26.150  1.00  0.00            
ATOM    357  HB3 LEU A  24      35.280  31.610  26.490  1.00  0.00            
ATOM    358  CG  LEU A  24      36.680  32.620  27.650  1.00  0.00            
ATOM    359  HG  LEU A  24      37.650  32.480  28.130  1.00  0.00            
ATOM    360  CD1 LEU A  24      36.940  33.800  26.730  1.00  0.00            
ATOM    361 HD11 LEU A  24      37.450  33.610  25.780  1.00  0.00            
ATOM    362 HD12 LEU A  24      35.940  34.180  26.530  1.00  0.00            
ATOM    363 HD13 LEU A  24      37.480  34.620  27.200  1.00  0.00            
ATOM    364  CD2 LEU A  24      35.720  33.060  28.760  1.00  0.00            
ATOM    365 HD21 LEU A  24      34.760  33.290  28.300  1.00  0.00            
ATOM    366 HD22 LEU A  24      35.660  32.270  29.510  1.00  0.00            
ATOM    367 HD23 LEU A  24      36.170  33.940  29.210  1.00  0.00            
ATOM    368  C   LEU A  24      36.030  28.810  26.840  1.00  0.00            
ATOM    369  O   LEU A  24      37.120  28.260  26.660  1.00  0.00            
ATOM    370  N   PHE A  25      34.900  28.370  26.280  1.00  0.00            
ATOM    371  H   PHE A  25      34.140  28.980  26.500  1.00  0.00            
ATOM    372  CA  PHE A  25      34.690  27.120  25.580  1.00  0.00            
ATOM    373  HA  PHE A  25      35.360  26.350  25.970  1.00  0.00            
ATOM    374  CB  PHE A  25      33.250  26.630  25.770  1.00  0.00            
ATOM    375  HB2 PHE A  25      32.570  27.290  25.230  1.00  0.00            
ATOM    376  HB3 PHE A  25      33.150  25.630  25.370  1.00  0.00            
ATOM    377  CG  PHE A  25      32.790  26.550  27.210  1.00  0.00            
ATOM    378  CD1 PHE A  25      33.690  26.160  28.210  1.00  0.00            
ATOM    379  HD1 PHE A  25      34.740  25.980  28.050  1.00  0.00            
ATOM    380  CE1 PHE A  25      33.240  25.960  29.530  1.00  0.00            
ATOM    381  HE1 PHE A  25      33.880  25.590  30.320  1.00  0.00            
ATOM    382  CZ  PHE A  25      31.910  26.300  29.790  1.00  0.00            
ATOM    383  HZ  PHE A  25      31.660  26.240  30.840  1.00  0.00            
ATOM    384  CE2 PHE A  25      30.960  26.550  28.790  1.00  0.00            
ATOM    385  HE2 PHE A  25      29.930  26.790  29.030  1.00  0.00            
ATOM    386  CD2 PHE A  25      31.430  26.720  27.490  1.00  0.00            
ATOM    387  HD2 PHE A  25      30.700  26.910  26.720  1.00  0.00            
ATOM    388  C   PHE A  25      35.090  27.290  24.120  1.00  0.00            
ATOM    389  O   PHE A  25      34.300  26.890  23.270  1.00  0.00            
ATOM    390  N   ALA A  26      36.170  28.020  23.820  1.00  0.00            
ATOM    391  H   ALA A  26      36.760  28.190  24.610  1.00  0.00            
ATOM    392  CA  ALA A  26      36.600  28.360  22.480  1.00  0.00            
ATOM    393  HA  ALA A  26      36.010  29.200  22.090  1.00  0.00            
ATOM    394  CB  ALA A  26      37.960  29.040  22.570  1.00  0.00            
ATOM    395  HB1 ALA A  26      38.050  29.760  23.390  1.00  0.00            
ATOM    396  HB2 ALA A  26      38.640  28.220  22.780  1.00  0.00            
ATOM    397  HB3 ALA A  26      38.220  29.500  21.620  1.00  0.00            
ATOM    398  C   ALA A  26      36.660  27.300  21.390  1.00  0.00            
ATOM    399  O   ALA A  26      36.390  27.630  20.240  1.00  0.00            
ATOM    400  N   ASP A  27      37.010  26.070  21.780  1.00  0.00            
ATOM    401  H   ASP A  27      37.150  25.910  22.760  1.00  0.00            
ATOM    402  CA  ASP A  27      36.960  24.930  20.880  1.00  0.00            
ATOM    403  HA  ASP A  27      37.700  25.070  20.100  1.00  0.00            
ATOM    404  CB  ASP A  27      37.390  23.680  21.640  1.00  0.00            
ATOM    405  HB2 ASP A  27      38.390  23.850  22.020  1.00  0.00            
ATOM    406  HB3 ASP A  27      36.670  23.450  22.430  1.00  0.00            
ATOM    407  CG  ASP A  27      37.440  22.430  20.760  1.00  0.00            
ATOM    408  OD1 ASP A  27      36.720  21.450  21.030  1.00  0.00            
ATOM    409  OD2 ASP A  27      38.340  22.410  19.900  1.00  0.00            
ATOM    410  C   ASP A  27      35.630  24.650  20.200  1.00  0.00            
ATOM    411  O   ASP A  27      35.670  24.000  19.160  1.00  0.00            
ATOM    412  N   LYS A  28      34.510  25.280  20.570  1.00  0.00            
ATOM    413  H   LYS A  28      34.680  25.860  21.380  1.00  0.00            
ATOM    414  CA  LYS A  28      33.180  25.220  19.980  1.00  0.00            
ATOM    415  HA  LYS A  28      33.280  24.590  19.100  1.00  0.00            
ATOM    416  CB  LYS A  28      32.220  24.470  20.880  1.00  0.00            
ATOM    417  HB2 LYS A  28      32.190  24.890  21.880  1.00  0.00            
ATOM    418  HB3 LYS A  28      31.200  24.660  20.530  1.00  0.00            
ATOM    419  CG  LYS A  28      32.620  23.000  21.030  1.00  0.00            
ATOM    420  HG2 LYS A  28      32.570  22.550  20.040  1.00  0.00            
ATOM    421  HG3 LYS A  28      33.610  22.920  21.470  1.00  0.00            
ATOM    422  CD  LYS A  28      31.820  22.160  22.020  1.00  0.00            
ATOM    423  HD2 LYS A  28      32.160  22.330  23.040  1.00  0.00            
ATOM    424  HD3 LYS A  28      30.750  22.320  21.850  1.00  0.00            
ATOM    425  CE  LYS A  28      32.100  20.690  21.730  1.00  0.00            
ATOM    426  HE2 LYS A  28      32.030  20.590  20.640  1.00  0.00            
ATOM    427  HE3 LYS A  28      33.150  20.550  22.010  1.00  0.00            
ATOM    428  NZ  LYS A  28      31.270  19.810  22.550  1.00  0.00            
ATOM    429  HZ1 LYS A  28      31.320  20.230  23.470  1.00  0.00            
ATOM    430  HZ2 LYS A  28      30.270  19.750  22.370  1.00  0.00            
ATOM    431  HZ3 LYS A  28      31.630  18.880  22.700  1.00  0.00            
ATOM    432  C   LYS A  28      32.660  26.600  19.600  1.00  0.00            
ATOM    433  O   LYS A  28      31.630  26.760  18.950  1.00  0.00            
ATOM    434  N   VAL A  29      33.260  27.670  20.130  1.00  0.00            
ATOM    435  H   VAL A  29      34.080  27.480  20.690  1.00  0.00            
ATOM    436  CA  VAL A  29      32.880  29.050  19.930  1.00  0.00            
ATOM    437  HA  VAL A  29      32.440  29.090  18.930  1.00  0.00            
ATOM    438  CB  VAL A  29      31.920  29.520  21.030  1.00  0.00            
ATOM    439  HB  VAL A  29      31.780  30.600  21.030  1.00  0.00            
ATOM    440  CG1 VAL A  29      30.480  29.200  20.640  1.00  0.00            
ATOM    441 HG11 VAL A  29      29.800  29.800  21.240  1.00  0.00            
ATOM    442 HG12 VAL A  29      30.390  29.440  19.580  1.00  0.00            
ATOM    443 HG13 VAL A  29      30.290  28.140  20.780  1.00  0.00            
ATOM    444  CG2 VAL A  29      32.260  29.090  22.450  1.00  0.00            
ATOM    445 HG21 VAL A  29      31.550  29.540  23.150  1.00  0.00            
ATOM    446 HG22 VAL A  29      32.110  28.010  22.560  1.00  0.00            
ATOM    447 HG23 VAL A  29      33.200  29.520  22.780  1.00  0.00            
ATOM    448  C   VAL A  29      34.060  30.010  19.840  1.00  0.00            
ATOM    449  O   VAL A  29      34.240  30.850  20.720  1.00  0.00            
ATOM    450  N   PRO A  30      34.890  29.830  18.810  1.00  0.00            
ATOM    451  CD  PRO A  30      34.920  28.900  17.700  1.00  0.00            
ATOM    452  HD2 PRO A  30      33.970  28.870  17.160  1.00  0.00            
ATOM    453  HD3 PRO A  30      35.190  27.920  18.110  1.00  0.00            
ATOM    454  CG  PRO A  30      36.000  29.460  16.780  1.00  0.00            
ATOM    455  HG2 PRO A  30      35.540  30.110  16.040  1.00  0.00            
ATOM    456  HG3 PRO A  30      36.530  28.700  16.210  1.00  0.00            
ATOM    457  CB  PRO A  30      36.980  30.110  17.750  1.00  0.00            
ATOM    458  HB2 PRO A  30      37.640  30.900  17.390  1.00  0.00            
ATOM    459  HB3 PRO A  30      37.620  29.330  18.160  1.00  0.00            
ATOM    460  CA  PRO A  30      36.060  30.670  18.830  1.00  0.00            
ATOM    461  HA  PRO A  30      36.610  30.600  19.770  1.00  0.00            
ATOM    462  C   PRO A  30      35.870  32.170  18.600  1.00  0.00            
ATOM    463  O   PRO A  30      36.530  33.000  19.220  1.00  0.00            
ATOM    464  N   LYS A  31      34.970  32.610  17.730  1.00  0.00            
ATOM    465  H   LYS A  31      34.450  31.940  17.180  1.00  0.00            
ATOM    466  CA  LYS A  31      34.570  34.000  17.650  1.00  0.00            
ATOM    467  HA  LYS A  31      35.350  34.670  17.260  1.00  0.00            
ATOM    468  CB  LYS A  31      33.580  34.110  16.490  1.00  0.00            
ATOM    469  HB2 LYS A  31      34.010  33.530  15.680  1.00  0.00            
ATOM    470  HB3 LYS A  31      32.570  33.800  16.780  1.00  0.00            
ATOM    471  CG  LYS A  31      33.280  35.510  15.990  1.00  0.00            
ATOM    472  HG2 LYS A  31      32.780  36.080  16.770  1.00  0.00            
ATOM    473  HG3 LYS A  31      34.240  36.020  15.880  1.00  0.00            
ATOM    474  CD  LYS A  31      32.460  35.770  14.730  1.00  0.00            
ATOM    475  HD2 LYS A  31      31.420  35.470  14.840  1.00  0.00            
ATOM    476  HD3 LYS A  31      32.460  36.840  14.510  1.00  0.00            
ATOM    477  CE  LYS A  31      33.140  35.150  13.510  1.00  0.00            
ATOM    478  HE2 LYS A  31      34.170  35.480  13.400  1.00  0.00            
ATOM    479  HE3 LYS A  31      33.060  34.060  13.530  1.00  0.00            
ATOM    480  NZ  LYS A  31      32.360  35.710  12.390  1.00  0.00            
ATOM    481  HZ1 LYS A  31      31.450  35.270  12.290  1.00  0.00            
ATOM    482  HZ2 LYS A  31      32.170  36.680  12.560  1.00  0.00            
ATOM    483  HZ3 LYS A  31      32.800  35.660  11.480  1.00  0.00            
ATOM    484  C   LYS A  31      34.000  34.680  18.880  1.00  0.00            
ATOM    485  O   LYS A  31      34.220  35.860  19.130  1.00  0.00            
ATOM    486  N   THR A  32      33.220  33.860  19.590  1.00  0.00            
ATOM    487  H   THR A  32      32.950  33.010  19.130  1.00  0.00            
ATOM    488  CA  THR A  32      32.560  34.280  20.810  1.00  0.00            
ATOM    489  HA  THR A  32      32.160  35.280  20.620  1.00  0.00            
ATOM    490  CB  THR A  32      31.320  33.440  21.130  1.00  0.00            
ATOM    491  HB  THR A  32      31.670  32.600  21.730  1.00  0.00            
ATOM    492  CG2 THR A  32      30.250  34.170  21.930  1.00  0.00            
ATOM    493 HG21 THR A  32      29.710  34.790  21.220  1.00  0.00            
ATOM    494 HG22 THR A  32      29.530  33.430  22.290  1.00  0.00            
ATOM    495 HG23 THR A  32      30.620  34.800  22.740  1.00  0.00            
ATOM    496  OG1 THR A  32      30.590  32.950  20.030  1.00  0.00            
ATOM    497  HG1 THR A  32      31.180  32.510  19.420  1.00  0.00            
ATOM    498  C   THR A  32      33.480  34.280  22.020  1.00  0.00            
ATOM    499  O   THR A  32      33.510  35.240  22.800  1.00  0.00            
ATOM    500  N   ALA A  33      34.420  33.340  22.100  1.00  0.00            
ATOM    501  H   ALA A  33      34.360  32.530  21.500  1.00  0.00            
ATOM    502  CA  ALA A  33      35.480  33.470  23.090  1.00  0.00            
ATOM    503  HA  ALA A  33      35.050  33.690  24.060  1.00  0.00            
ATOM    504  CB  ALA A  33      36.190  32.120  23.160  1.00  0.00            
ATOM    505  HB1 ALA A  33      36.900  32.060  22.340  1.00  0.00            
ATOM    506  HB2 ALA A  33      36.890  31.970  23.980  1.00  0.00            
ATOM    507  HB3 ALA A  33      35.510  31.280  23.000  1.00  0.00            
ATOM    508  C   ALA A  33      36.430  34.610  22.770  1.00  0.00            
ATOM    509  O   ALA A  33      36.910  35.360  23.630  1.00  0.00            
ATOM    510  N   GLU A  34      36.790  34.840  21.510  1.00  0.00            
ATOM    511  H   GLU A  34      36.460  34.200  20.800  1.00  0.00            
ATOM    512  CA  GLU A  34      37.800  35.820  21.160  1.00  0.00            
ATOM    513  HA  GLU A  34      38.650  35.690  21.840  1.00  0.00            
ATOM    514  CB  GLU A  34      38.180  35.530  19.710  1.00  0.00            
ATOM    515  HB2 GLU A  34      38.680  34.570  19.630  1.00  0.00            
ATOM    516  HB3 GLU A  34      37.250  35.630  19.140  1.00  0.00            
ATOM    517  CG  GLU A  34      39.150  36.620  19.250  1.00  0.00            
ATOM    518  HG2 GLU A  34      39.300  36.340  18.210  1.00  0.00            
ATOM    519  HG3 GLU A  34      38.750  37.620  19.400  1.00  0.00            
ATOM    520  CD  GLU A  34      40.570  36.530  19.790  1.00  0.00            
ATOM    521  OE1 GLU A  34      40.840  35.690  20.670  1.00  0.00            
ATOM    522  OE2 GLU A  34      41.420  37.400  19.490  1.00  0.00            
ATOM    523  C   GLU A  34      37.250  37.210  21.410  1.00  0.00            
ATOM    524  O   GLU A  34      37.930  38.060  21.990  1.00  0.00            
ATOM    525  N   ASN A  35      35.970  37.440  21.090  1.00  0.00            
ATOM    526  H   ASN A  35      35.390  36.700  20.720  1.00  0.00            
ATOM    527  CA  ASN A  35      35.450  38.790  21.180  1.00  0.00            
ATOM    528  HA  ASN A  35      36.120  39.490  20.690  1.00  0.00            
ATOM    529  CB  ASN A  35      34.110  38.830  20.450  1.00  0.00            
ATOM    530  HB2 ASN A  35      34.240  38.830  19.370  1.00  0.00            
ATOM    531  HB3 ASN A  35      33.560  37.930  20.720  1.00  0.00            
ATOM    532  CG  ASN A  35      33.270  40.070  20.720  1.00  0.00            
ATOM    533  OD1 ASN A  35      33.500  41.130  20.140  1.00  0.00            
ATOM    534  ND2 ASN A  35      32.230  40.070  21.560  1.00  0.00            
ATOM    535 HD21 ASN A  35      31.600  40.840  21.400  1.00  0.00            
ATOM    536 HD22 ASN A  35      32.020  39.210  22.050  1.00  0.00            
ATOM    537  C   ASN A  35      35.330  39.220  22.630  1.00  0.00            
ATOM    538  O   ASN A  35      35.720  40.340  22.940  1.00  0.00            
ATOM    539  N   PHE A  36      34.920  38.320  23.530  1.00  0.00            
ATOM    540  H   PHE A  36      34.580  37.410  23.280  1.00  0.00            
ATOM    541  CA  PHE A  36      34.930  38.490  24.970  1.00  0.00            
ATOM    542  HA  PHE A  36      34.320  39.320  25.310  1.00  0.00            
ATOM    543  CB  PHE A  36      34.270  37.270  25.600  1.00  0.00            
ATOM    544  HB2 PHE A  36      33.260  37.070  25.230  1.00  0.00            
ATOM    545  HB3 PHE A  36      34.970  36.440  25.530  1.00  0.00            
ATOM    546  CG  PHE A  36      34.160  37.600  27.080  1.00  0.00            
ATOM    547  CD1 PHE A  36      33.010  38.220  27.590  1.00  0.00            
ATOM    548  HD1 PHE A  36      32.280  38.620  26.900  1.00  0.00            
ATOM    549  CE1 PHE A  36      32.970  38.480  28.960  1.00  0.00            
ATOM    550  HE1 PHE A  36      32.150  38.960  29.470  1.00  0.00            
ATOM    551  CZ  PHE A  36      33.900  37.900  29.830  1.00  0.00            
ATOM    552  HZ  PHE A  36      33.690  38.010  30.890  1.00  0.00            
ATOM    553  CE2 PHE A  36      35.020  37.230  29.320  1.00  0.00            
ATOM    554  HE2 PHE A  36      35.730  36.690  29.930  1.00  0.00            
ATOM    555  CD2 PHE A  36      35.100  37.030  27.940  1.00  0.00            
ATOM    556  HD2 PHE A  36      35.940  36.420  27.620  1.00  0.00            
ATOM    557  C   PHE A  36      36.380  38.670  25.430  1.00  0.00            
ATOM    558  O   PHE A  36      36.760  39.630  26.090  1.00  0.00            
ATOM    559  N   ARG A  37      37.270  37.710  25.170  1.00  0.00            
ATOM    560  H   ARG A  37      36.840  36.930  24.700  1.00  0.00            
ATOM    561  CA  ARG A  37      38.670  37.700  25.540  1.00  0.00            
ATOM    562  HA  ARG A  37      38.740  37.610  26.630  1.00  0.00            
ATOM    563  CB  ARG A  37      39.370  36.480  24.970  1.00  0.00            
ATOM    564  HB2 ARG A  37      38.700  35.640  25.190  1.00  0.00            
ATOM    565  HB3 ARG A  37      39.390  36.570  23.880  1.00  0.00            
ATOM    566  CG  ARG A  37      40.800  36.260  25.470  1.00  0.00            
ATOM    567  HG2 ARG A  37      41.270  37.220  25.660  1.00  0.00            
ATOM    568  HG3 ARG A  37      40.840  35.730  26.420  1.00  0.00            
ATOM    569  CD  ARG A  37      41.730  35.490  24.520  1.00  0.00            
ATOM    570  HD2 ARG A  37      42.700  35.450  25.010  1.00  0.00            
ATOM    571  HD3 ARG A  37      41.450  34.460  24.330  1.00  0.00            
ATOM    572  NE  ARG A  37      41.980  36.140  23.240  1.00  0.00            
ATOM    573  HE  ARG A  37      41.610  35.860  22.340  1.00  0.00            
ATOM    574  CZ  ARG A  37      42.640  37.300  23.050  1.00  0.00            
ATOM    575  NH1 ARG A  37      43.350  37.920  23.990  1.00  0.00            
ATOM    576 HH11 ARG A  37      43.240  37.630  24.960  1.00  0.00            
ATOM    577 HH12 ARG A  37      43.460  38.920  23.910  1.00  0.00            
ATOM    578  NH2 ARG A  37      42.630  37.880  21.840  1.00  0.00            
ATOM    579 HH21 ARG A  37      42.180  37.410  21.070  1.00  0.00            
ATOM    580 HH22 ARG A  37      43.180  38.710  21.660  1.00  0.00            
ATOM    581  C   ARG A  37      39.470  38.930  25.140  1.00  0.00            
ATOM    582  O   ARG A  37      39.960  39.630  26.020  1.00  0.00            
ATOM    583  N   ALA A  38      39.430  39.370  23.890  1.00  0.00            
ATOM    584  H   ALA A  38      39.140  38.690  23.200  1.00  0.00            
ATOM    585  CA  ALA A  38      39.990  40.630  23.440  1.00  0.00            
ATOM    586  HA  ALA A  38      41.010  40.730  23.810  1.00  0.00            
ATOM    587  CB  ALA A  38      40.070  40.590  21.920  1.00  0.00            
ATOM    588  HB1 ALA A  38      39.080  40.450  21.490  1.00  0.00            
ATOM    589  HB2 ALA A  38      40.490  41.510  21.530  1.00  0.00            
ATOM    590  HB3 ALA A  38      40.700  39.780  21.550  1.00  0.00            
ATOM    591  C   ALA A  38      39.390  41.940  23.940  1.00  0.00            
ATOM    592  O   ALA A  38      40.030  42.980  24.090  1.00  0.00            
ATOM    593  N   LEU A  39      38.130  41.910  24.390  1.00  0.00            
ATOM    594  H   LEU A  39      37.600  41.060  24.240  1.00  0.00            
ATOM    595  CA  LEU A  39      37.500  42.940  25.180  1.00  0.00            
ATOM    596  HA  LEU A  39      37.920  43.910  24.900  1.00  0.00            
ATOM    597  CB  LEU A  39      36.010  42.840  24.890  1.00  0.00            
ATOM    598  HB2 LEU A  39      35.590  41.840  24.980  1.00  0.00            
ATOM    599  HB3 LEU A  39      35.450  43.460  25.600  1.00  0.00            
ATOM    600  CG  LEU A  39      35.530  43.380  23.550  1.00  0.00            
ATOM    601  HG  LEU A  39      36.000  42.920  22.680  1.00  0.00            
ATOM    602  CD1 LEU A  39      34.030  43.130  23.370  1.00  0.00            
ATOM    603 HD11 LEU A  39      33.540  43.540  24.250  1.00  0.00            
ATOM    604 HD12 LEU A  39      33.700  43.500  22.400  1.00  0.00            
ATOM    605 HD13 LEU A  39      33.920  42.040  23.330  1.00  0.00            
ATOM    606  CD2 LEU A  39      35.700  44.900  23.510  1.00  0.00            
ATOM    607 HD21 LEU A  39      35.220  45.390  22.660  1.00  0.00            
ATOM    608 HD22 LEU A  39      35.210  45.260  24.420  1.00  0.00            
ATOM    609 HD23 LEU A  39      36.770  45.100  23.490  1.00  0.00            
ATOM    610  C   LEU A  39      37.830  42.870  26.670  1.00  0.00            
ATOM    611  O   LEU A  39      37.740  43.850  27.410  1.00  0.00            
ATOM    612  N   SER A  40      38.240  41.720  27.210  1.00  0.00            
ATOM    613  H   SER A  40      38.210  40.860  26.670  1.00  0.00            
ATOM    614  CA  SER A  40      38.690  41.540  28.570  1.00  0.00            
ATOM    615  HA  SER A  40      37.970  42.060  29.210  1.00  0.00            
ATOM    616  CB  SER A  40      38.710  40.060  28.950  1.00  0.00            
ATOM    617  HB2 SER A  40      39.460  39.600  28.300  1.00  0.00            
ATOM    618  HB3 SER A  40      38.960  39.940  30.000  1.00  0.00            
ATOM    619  OG  SER A  40      37.460  39.530  28.580  1.00  0.00            
ATOM    620  HG  SER A  40      37.280  39.740  27.660  1.00  0.00            
ATOM    621  C   SER A  40      40.110  42.060  28.770  1.00  0.00            
ATOM    622  O   SER A  40      40.350  42.700  29.790  1.00  0.00            
ATOM    623  N   THR A  41      41.030  41.790  27.840  1.00  0.00            
ATOM    624  H   THR A  41      40.740  41.380  26.970  1.00  0.00            
ATOM    625  CA  THR A  41      42.370  42.350  27.890  1.00  0.00            
ATOM    626  HA  THR A  41      42.830  42.390  28.880  1.00  0.00            
ATOM    627  CB  THR A  41      43.190  41.510  26.910  1.00  0.00            
ATOM    628  HB  THR A  41      44.150  42.010  26.840  1.00  0.00            
ATOM    629  CG2 THR A  41      43.240  40.070  27.400  1.00  0.00            
ATOM    630 HG21 THR A  41      44.010  39.500  26.880  1.00  0.00            
ATOM    631 HG22 THR A  41      43.480  40.090  28.470  1.00  0.00            
ATOM    632 HG23 THR A  41      42.400  39.400  27.200  1.00  0.00            
ATOM    633  OG1 THR A  41      42.570  41.590  25.650  1.00  0.00            
ATOM    634  HG1 THR A  41      43.030  41.100  24.970  1.00  0.00            
ATOM    635  C   THR A  41      42.430  43.810  27.460  1.00  0.00            
ATOM    636  O   THR A  41      43.370  44.490  27.860  1.00  0.00            
ATOM    637  N   GLY A  42      41.400  44.310  26.770  1.00  0.00            
ATOM    638  H   GLY A  42      40.620  43.730  26.480  1.00  0.00            
ATOM    639  CA  GLY A  42      41.350  45.610  26.130  1.00  0.00            
ATOM    640  HA2 GLY A  42      40.350  45.780  25.730  1.00  0.00            
ATOM    641  HA3 GLY A  42      41.550  46.320  26.930  1.00  0.00            
ATOM    642  C   GLY A  42      42.250  45.860  24.930  1.00  0.00            
ATOM    643  O   GLY A  42      42.650  46.980  24.620  1.00  0.00            
ATOM    644  N   GLU A  43      42.640  44.800  24.210  1.00  0.00            
ATOM    645  H   GLU A  43      42.230  43.910  24.470  1.00  0.00            
ATOM    646  CA  GLU A  43      43.760  44.760  23.300  1.00  0.00            
ATOM    647  HA  GLU A  43      44.580  45.310  23.760  1.00  0.00            
ATOM    648  CB  GLU A  43      44.260  43.350  22.960  1.00  0.00            
ATOM    649  HB2 GLU A  43      45.140  43.370  22.310  1.00  0.00            
ATOM    650  HB3 GLU A  43      44.610  42.940  23.900  1.00  0.00            
ATOM    651  CG  GLU A  43      43.140  42.550  22.310  1.00  0.00            
ATOM    652  HG2 GLU A  43      42.180  42.720  22.810  1.00  0.00            
ATOM    653  HG3 GLU A  43      42.910  42.940  21.320  1.00  0.00            
ATOM    654  CD  GLU A  43      43.420  41.050  22.230  1.00  0.00            
ATOM    655  OE1 GLU A  43      43.670  40.460  23.300  1.00  0.00            
ATOM    656  OE2 GLU A  43      43.390  40.410  21.160  1.00  0.00            
ATOM    657  C   GLU A  43      43.520  45.470  21.980  1.00  0.00            
ATOM    658  O   GLU A  43      44.460  45.800  21.270  1.00  0.00            
ATOM    659  N   LYS A  44      42.240  45.750  21.710  1.00  0.00            
ATOM    660  H   LYS A  44      41.580  45.450  22.410  1.00  0.00            
ATOM    661  CA  LYS A  44      41.700  46.590  20.660  1.00  0.00            
ATOM    662  HA  LYS A  44      42.300  46.380  19.780  1.00  0.00            
ATOM    663  CB  LYS A  44      40.240  46.270  20.340  1.00  0.00            
ATOM    664  HB2 LYS A  44      39.580  46.520  21.180  1.00  0.00            
ATOM    665  HB3 LYS A  44      39.980  46.930  19.510  1.00  0.00            
ATOM    666  CG  LYS A  44      40.010  44.780  20.140  1.00  0.00            
ATOM    667  HG2 LYS A  44      40.550  44.190  20.870  1.00  0.00            
ATOM    668  HG3 LYS A  44      38.940  44.670  20.320  1.00  0.00            
ATOM    669  CD  LYS A  44      40.350  44.240  18.750  1.00  0.00            
ATOM    670  HD2 LYS A  44      39.570  44.350  17.990  1.00  0.00            
ATOM    671  HD3 LYS A  44      41.290  44.740  18.510  1.00  0.00            
ATOM    672  CE  LYS A  44      40.480  42.730  18.900  1.00  0.00            
ATOM    673  HE2 LYS A  44      41.230  42.600  19.680  1.00  0.00            
ATOM    674  HE3 LYS A  44      39.670  42.180  19.360  1.00  0.00            
ATOM    675  NZ  LYS A  44      40.940  42.120  17.640  1.00  0.00            
ATOM    676  HZ1 LYS A  44      41.190  41.160  17.830  1.00  0.00            
ATOM    677  HZ2 LYS A  44      40.200  42.050  16.960  1.00  0.00            
ATOM    678  HZ3 LYS A  44      41.850  42.300  17.250  1.00  0.00            
ATOM    679  C   LYS A  44      41.720  48.090  20.930  1.00  0.00            
ATOM    680  O   LYS A  44      41.180  48.780  20.070  1.00  0.00            
ATOM    681  N   GLY A  45      42.230  48.540  22.080  1.00  0.00            
ATOM    682  H   GLY A  45      42.550  47.880  22.770  1.00  0.00            
ATOM    683  CA  GLY A  45      42.120  49.930  22.480  1.00  0.00            
ATOM    684  HA2 GLY A  45      43.050  50.310  22.910  1.00  0.00            
ATOM    685  HA3 GLY A  45      41.920  50.590  21.640  1.00  0.00            
ATOM    686  C   GLY A  45      41.000  50.110  23.490  1.00  0.00            
ATOM    687  O   GLY A  45      40.990  51.110  24.200  1.00  0.00            
ATOM    688  N   PHE A  46      40.060  49.160  23.570  1.00  0.00            
ATOM    689  H   PHE A  46      40.150  48.370  22.960  1.00  0.00            
ATOM    690  CA  PHE A  46      38.820  49.380  24.300  1.00  0.00            
ATOM    691  HA  PHE A  46      39.080  50.020  25.140  1.00  0.00            
ATOM    692  CB  PHE A  46      37.770  50.020  23.400  1.00  0.00            
ATOM    693  HB2 PHE A  46      36.780  50.060  23.850  1.00  0.00            
ATOM    694  HB3 PHE A  46      37.990  51.080  23.220  1.00  0.00            
ATOM    695  CG  PHE A  46      37.530  49.470  22.010  1.00  0.00            
ATOM    696  CD1 PHE A  46      36.410  48.670  21.790  1.00  0.00            
ATOM    697  HD1 PHE A  46      35.760  48.390  22.600  1.00  0.00            
ATOM    698  CE1 PHE A  46      36.160  48.180  20.500  1.00  0.00            
ATOM    699  HE1 PHE A  46      35.330  47.510  20.340  1.00  0.00            
ATOM    700  CZ  PHE A  46      37.020  48.520  19.450  1.00  0.00            
ATOM    701  HZ  PHE A  46      36.640  48.220  18.490  1.00  0.00            
ATOM    702  CE2 PHE A  46      38.140  49.340  19.620  1.00  0.00            
ATOM    703  HE2 PHE A  46      38.710  49.690  18.770  1.00  0.00            
ATOM    704  CD2 PHE A  46      38.350  49.800  20.920  1.00  0.00            
ATOM    705  HD2 PHE A  46      39.180  50.420  21.230  1.00  0.00            
ATOM    706  C   PHE A  46      38.410  47.990  24.750  1.00  0.00            
ATOM    707  O   PHE A  46      38.710  46.970  24.130  1.00  0.00            
ATOM    708  N   GLY A  47      37.700  47.890  25.880  1.00  0.00            
ATOM    709  H   GLY A  47      37.710  48.770  26.380  1.00  0.00            
ATOM    710  CA  GLY A  47      37.340  46.640  26.510  1.00  0.00            
ATOM    711  HA2 GLY A  47      36.710  46.150  25.770  1.00  0.00            
ATOM    712  HA3 GLY A  47      38.240  46.050  26.710  1.00  0.00            
ATOM    713  C   GLY A  47      36.500  46.930  27.750  1.00  0.00            
ATOM    714  O   GLY A  47      36.000  48.020  28.000  1.00  0.00            
ATOM    715  N   TYR A  48      36.210  45.830  28.450  1.00  0.00            
ATOM    716  H   TYR A  48      36.600  45.000  28.020  1.00  0.00            
ATOM    717  CA  TYR A  48      35.320  45.770  29.600  1.00  0.00            
ATOM    718  HA  TYR A  48      34.340  46.230  29.460  1.00  0.00            
ATOM    719  CB  TYR A  48      35.130  44.310  29.980  1.00  0.00            
ATOM    720  HB2 TYR A  48      36.110  43.870  30.150  1.00  0.00            
ATOM    721  HB3 TYR A  48      34.570  44.310  30.920  1.00  0.00            
ATOM    722  CG  TYR A  48      34.380  43.490  28.950  1.00  0.00            
ATOM    723  CD1 TYR A  48      33.170  43.980  28.460  1.00  0.00            
ATOM    724  HD1 TYR A  48      32.720  44.880  28.860  1.00  0.00            
ATOM    725  CE1 TYR A  48      32.380  43.240  27.570  1.00  0.00            
ATOM    726  HE1 TYR A  48      31.410  43.600  27.250  1.00  0.00            
ATOM    727  CZ  TYR A  48      32.900  41.990  27.170  1.00  0.00            
ATOM    728  OH  TYR A  48      32.120  41.170  26.420  1.00  0.00            
ATOM    729  HH  TYR A  48      31.240  41.540  26.360  1.00  0.00            
ATOM    730  CE2 TYR A  48      34.160  41.500  27.580  1.00  0.00            
ATOM    731  HE2 TYR A  48      34.520  40.550  27.220  1.00  0.00            
ATOM    732  CD2 TYR A  48      34.880  42.250  28.510  1.00  0.00            
ATOM    733  HD2 TYR A  48      35.750  41.770  28.920  1.00  0.00            
ATOM    734  C   TYR A  48      35.800  46.640  30.750  1.00  0.00            
ATOM    735  O   TYR A  48      35.240  46.540  31.840  1.00  0.00            
ATOM    736  N   LYS A  49      36.930  47.340  30.590  1.00  0.00            
ATOM    737  H   LYS A  49      37.200  47.530  29.630  1.00  0.00            
ATOM    738  CA  LYS A  49      37.800  47.910  31.590  1.00  0.00            
ATOM    739  HA  LYS A  49      38.220  47.100  32.190  1.00  0.00            
ATOM    740  CB  LYS A  49      38.940  48.610  30.840  1.00  0.00            
ATOM    741  HB2 LYS A  49      39.280  47.890  30.100  1.00  0.00            
ATOM    742  HB3 LYS A  49      38.480  49.410  30.260  1.00  0.00            
ATOM    743  CG  LYS A  49      40.220  48.930  31.600  1.00  0.00            
ATOM    744  HG2 LYS A  49      40.860  49.330  30.820  1.00  0.00            
ATOM    745  HG3 LYS A  49      40.110  49.770  32.290  1.00  0.00            
ATOM    746  CD  LYS A  49      40.910  47.850  32.420  1.00  0.00            
ATOM    747  HD2 LYS A  49      40.360  47.610  33.340  1.00  0.00            
ATOM    748  HD3 LYS A  49      40.880  46.980  31.760  1.00  0.00            
ATOM    749  CE  LYS A  49      42.360  48.220  32.700  1.00  0.00            
ATOM    750  HE2 LYS A  49      42.860  48.700  31.870  1.00  0.00            
ATOM    751  HE3 LYS A  49      42.330  48.940  33.520  1.00  0.00            
ATOM    752  NZ  LYS A  49      43.170  47.040  33.050  1.00  0.00            
ATOM    753  HZ1 LYS A  49      42.920  46.610  33.930  1.00  0.00            
ATOM    754  HZ2 LYS A  49      43.150  46.380  32.290  1.00  0.00            
ATOM    755  HZ3 LYS A  49      44.120  47.360  32.980  1.00  0.00            
ATOM    756  C   LYS A  49      37.200  48.940  32.540  1.00  0.00            
ATOM    757  O   LYS A  49      37.710  49.120  33.640  1.00  0.00            
ATOM    758  N   GLY A  50      36.060  49.540  32.210  1.00  0.00            
ATOM    759  H   GLY A  50      35.760  49.350  31.270  1.00  0.00            
ATOM    760  CA  GLY A  50      35.270  50.400  33.080  1.00  0.00            
ATOM    761  HA2 GLY A  50      35.550  50.260  34.130  1.00  0.00            
ATOM    762  HA3 GLY A  50      35.290  51.460  32.850  1.00  0.00            
ATOM    763  C   GLY A  50      33.810  49.980  33.090  1.00  0.00            
ATOM    764  O   GLY A  50      32.960  50.810  33.400  1.00  0.00            
ATOM    765  N   SER A  51      33.450  48.780  32.620  1.00  0.00            
ATOM    766  H   SER A  51      34.190  48.220  32.220  1.00  0.00            
ATOM    767  CA  SER A  51      32.080  48.370  32.380  1.00  0.00            
ATOM    768  HA  SER A  51      31.550  49.220  31.960  1.00  0.00            
ATOM    769  CB  SER A  51      32.160  47.250  31.350  1.00  0.00            
ATOM    770  HB2 SER A  51      32.750  47.560  30.490  1.00  0.00            
ATOM    771  HB3 SER A  51      32.690  46.350  31.670  1.00  0.00            
ATOM    772  OG  SER A  51      30.890  46.750  30.980  1.00  0.00            
ATOM    773  HG  SER A  51      30.360  47.440  30.560  1.00  0.00            
ATOM    774  C   SER A  51      31.460  47.970  33.710  1.00  0.00            
ATOM    775  O   SER A  51      31.820  48.420  34.790  1.00  0.00            
ATOM    776  N   CYS A  52      30.330  47.250  33.660  1.00  0.00            
ATOM    777  H   CYS A  52      30.050  46.900  32.750  1.00  0.00            
ATOM    778  CA  CYS A  52      29.510  47.080  34.840  1.00  0.00            
ATOM    779  HA  CYS A  52      30.130  46.860  35.710  1.00  0.00            
ATOM    780  CB  CYS A  52      28.770  48.400  35.040  1.00  0.00            
ATOM    781  HB2 CYS A  52      28.070  48.260  35.860  1.00  0.00            
ATOM    782  HB3 CYS A  52      29.600  49.030  35.360  1.00  0.00            
ATOM    783  SG  CYS A  52      27.780  49.000  33.650  1.00  0.00            
ATOM    784  HG  CYS A  52      27.620  50.290  33.970  1.00  0.00            
ATOM    785  C   CYS A  52      28.460  45.990  34.650  1.00  0.00            
ATOM    786  O   CYS A  52      28.320  45.520  33.520  1.00  0.00            
ATOM    787  N   PHE A  53      27.700  45.700  35.700  1.00  0.00            
ATOM    788  H   PHE A  53      27.770  46.240  36.550  1.00  0.00            
ATOM    789  CA  PHE A  53      26.670  44.670  35.710  1.00  0.00            
ATOM    790  HA  PHE A  53      26.580  44.150  34.760  1.00  0.00            
ATOM    791  CB  PHE A  53      27.030  43.600  36.730  1.00  0.00            
ATOM    792  HB2 PHE A  53      27.230  44.060  37.700  1.00  0.00            
ATOM    793  HB3 PHE A  53      26.090  43.070  36.870  1.00  0.00            
ATOM    794  CG  PHE A  53      28.090  42.570  36.390  1.00  0.00            
ATOM    795  CD1 PHE A  53      29.420  42.770  36.750  1.00  0.00            
ATOM    796  HD1 PHE A  53      29.720  43.610  37.350  1.00  0.00            
ATOM    797  CE1 PHE A  53      30.380  41.820  36.380  1.00  0.00            
ATOM    798  HE1 PHE A  53      31.390  41.930  36.770  1.00  0.00            
ATOM    799  CZ  PHE A  53      30.070  40.720  35.570  1.00  0.00            
ATOM    800  HZ  PHE A  53      30.880  40.080  35.250  1.00  0.00            
ATOM    801  CE2 PHE A  53      28.730  40.490  35.240  1.00  0.00            
ATOM    802  HE2 PHE A  53      28.470  39.600  34.690  1.00  0.00            
ATOM    803  CD2 PHE A  53      27.770  41.380  35.730  1.00  0.00            
ATOM    804  HD2 PHE A  53      26.740  41.160  35.450  1.00  0.00            
ATOM    805  C   PHE A  53      25.300  45.300  35.870  1.00  0.00            
ATOM    806  O   PHE A  53      24.750  45.460  36.960  1.00  0.00            
ATOM    807  N   HID A  54      24.770  45.700  34.710  1.00  0.00            
ATOM    808  H   HID A  54      25.160  45.460  33.810  1.00  0.00            
ATOM    809  CA  HID A  54      23.600  46.530  34.520  1.00  0.00            
ATOM    810  HA  HID A  54      23.730  47.310  35.280  1.00  0.00            
ATOM    811  CB  HID A  54      23.480  47.160  33.130  1.00  0.00            
ATOM    812  HB2 HID A  54      22.510  47.640  33.080  1.00  0.00            
ATOM    813  HB3 HID A  54      24.280  47.900  33.050  1.00  0.00            
ATOM    814  CG  HID A  54      23.520  46.270  31.920  1.00  0.00            
ATOM    815  ND1 HID A  54      24.620  45.900  31.180  1.00  0.00            
ATOM    816  HD1 HID A  54      25.550  46.290  31.230  1.00  0.00            
ATOM    817  CE1 HID A  54      24.310  44.870  30.370  1.00  0.00            
ATOM    818  HE1 HID A  54      24.930  44.450  29.600  1.00  0.00            
ATOM    819  NE2 HID A  54      23.010  44.590  30.520  1.00  0.00            
ATOM    820  CD2 HID A  54      22.490  45.490  31.450  1.00  0.00            
ATOM    821  HD2 HID A  54      21.500  45.450  31.890  1.00  0.00            
ATOM    822  C   HID A  54      22.310  45.870  34.990  1.00  0.00            
ATOM    823  O   HID A  54      21.350  46.620  35.150  1.00  0.00            
ATOM    824  N   ARG A  55      22.140  44.550  34.940  1.00  0.00            
ATOM    825  H   ARG A  55      22.940  43.950  34.760  1.00  0.00            
ATOM    826  CA  ARG A  55      20.920  43.940  35.440  1.00  0.00            
ATOM    827  HA  ARG A  55      20.380  44.680  36.020  1.00  0.00            
ATOM    828  CB  ARG A  55      20.110  43.570  34.200  1.00  0.00            
ATOM    829  HB2 ARG A  55      19.820  44.550  33.810  1.00  0.00            
ATOM    830  HB3 ARG A  55      20.730  43.130  33.410  1.00  0.00            
ATOM    831  CG  ARG A  55      18.910  42.680  34.490  1.00  0.00            
ATOM    832  HG2 ARG A  55      19.180  41.730  34.950  1.00  0.00            
ATOM    833  HG3 ARG A  55      18.370  43.310  35.200  1.00  0.00            
ATOM    834  CD  ARG A  55      18.150  42.570  33.180  1.00  0.00            
ATOM    835  HD2 ARG A  55      17.820  43.540  32.810  1.00  0.00            
ATOM    836  HD3 ARG A  55      18.800  42.230  32.380  1.00  0.00            
ATOM    837  NE  ARG A  55      16.900  41.810  33.300  1.00  0.00            
ATOM    838  HE  ARG A  55      16.130  42.300  33.710  1.00  0.00            
ATOM    839  CZ  ARG A  55      16.730  40.510  32.990  1.00  0.00            
ATOM    840  NH1 ARG A  55      17.690  39.750  32.440  1.00  0.00            
ATOM    841 HH11 ARG A  55      18.560  40.030  32.010  1.00  0.00            
ATOM    842 HH12 ARG A  55      17.370  38.830  32.180  1.00  0.00            
ATOM    843  NH2 ARG A  55      15.590  39.850  33.190  1.00  0.00            
ATOM    844 HH21 ARG A  55      14.940  40.370  33.770  1.00  0.00            
ATOM    845 HH22 ARG A  55      15.610  38.890  32.900  1.00  0.00            
ATOM    846  C   ARG A  55      21.260  42.740  36.320  1.00  0.00            
ATOM    847  O   ARG A  55      22.030  41.880  35.910  1.00  0.00            
ATOM    848  N   ILE A  56      20.550  42.560  37.430  1.00  0.00            
ATOM    849  H   ILE A  56      19.770  43.160  37.650  1.00  0.00            
ATOM    850  CA  ILE A  56      20.710  41.410  38.300  1.00  0.00            
ATOM    851  HA  ILE A  56      21.170  40.590  37.740  1.00  0.00            
ATOM    852  CB  ILE A  56      21.690  41.750  39.420  1.00  0.00            
ATOM    853  HB  ILE A  56      21.250  42.430  40.140  1.00  0.00            
ATOM    854  CG2 ILE A  56      22.010  40.550  40.290  1.00  0.00            
ATOM    855 HG21 ILE A  56      21.100  40.060  40.640  1.00  0.00            
ATOM    856 HG22 ILE A  56      22.550  39.840  39.670  1.00  0.00            
ATOM    857 HG23 ILE A  56      22.610  40.670  41.190  1.00  0.00            
ATOM    858  CG1 ILE A  56      23.060  42.280  38.990  1.00  0.00            
ATOM    859 HG12 ILE A  56      23.640  41.550  38.410  1.00  0.00            
ATOM    860 HG13 ILE A  56      23.050  43.140  38.320  1.00  0.00            
ATOM    861  CD1 ILE A  56      23.920  42.810  40.120  1.00  0.00            
ATOM    862 HD11 ILE A  56      23.280  43.420  40.760  1.00  0.00            
ATOM    863 HD12 ILE A  56      24.340  41.980  40.700  1.00  0.00            
ATOM    864 HD13 ILE A  56      24.790  43.320  39.710  1.00  0.00            
ATOM    865  C   ILE A  56      19.360  40.890  38.770  1.00  0.00            
ATOM    866  O   ILE A  56      18.450  41.580  39.210  1.00  0.00            
ATOM    867  N   ILE A  57      19.310  39.550  38.780  1.00  0.00            
ATOM    868  H   ILE A  57      20.050  38.950  38.450  1.00  0.00            
ATOM    869  CA  ILE A  57      18.050  38.840  38.900  1.00  0.00            
ATOM    870  HA  ILE A  57      17.260  39.540  39.180  1.00  0.00            
ATOM    871  CB  ILE A  57      17.420  38.320  37.610  1.00  0.00            
ATOM    872  HB  ILE A  57      17.890  37.410  37.250  1.00  0.00            
ATOM    873  CG2 ILE A  57      15.940  38.030  37.880  1.00  0.00            
ATOM    874 HG21 ILE A  57      15.480  39.010  37.750  1.00  0.00            
ATOM    875 HG22 ILE A  57      15.420  37.340  37.220  1.00  0.00            
ATOM    876 HG23 ILE A  57      15.760  37.860  38.940  1.00  0.00            
ATOM    877  CG1 ILE A  57      17.470  39.310  36.450  1.00  0.00            
ATOM    878 HG12 ILE A  57      16.550  39.370  35.860  1.00  0.00            
ATOM    879 HG13 ILE A  57      17.640  40.290  36.890  1.00  0.00            
ATOM    880  CD1 ILE A  57      18.630  39.040  35.500  1.00  0.00            
ATOM    881 HD11 ILE A  57      18.440  38.180  34.860  1.00  0.00            
ATOM    882 HD12 ILE A  57      18.690  39.880  34.800  1.00  0.00            
ATOM    883 HD13 ILE A  57      19.550  38.770  36.010  1.00  0.00            
ATOM    884  C   ILE A  57      18.300  37.740  39.920  1.00  0.00            
ATOM    885  O   ILE A  57      18.890  36.740  39.530  1.00  0.00            
ATOM    886  N   PRO A  58      17.930  37.880  41.190  1.00  0.00            
ATOM    887  CD  PRO A  58      17.260  39.020  41.800  1.00  0.00            
ATOM    888  HD2 PRO A  58      16.210  38.940  41.540  1.00  0.00            
ATOM    889  HD3 PRO A  58      17.580  40.010  41.460  1.00  0.00            
ATOM    890  CG  PRO A  58      17.510  38.920  43.300  1.00  0.00            
ATOM    891  HG2 PRO A  58      16.690  39.330  43.890  1.00  0.00            
ATOM    892  HG3 PRO A  58      18.420  39.400  43.640  1.00  0.00            
ATOM    893  CB  PRO A  58      17.660  37.420  43.550  1.00  0.00            
ATOM    894  HB2 PRO A  58      16.730  36.870  43.740  1.00  0.00            
ATOM    895  HB3 PRO A  58      18.320  37.180  44.380  1.00  0.00            
ATOM    896  CA  PRO A  58      18.160  36.880  42.210  1.00  0.00            
ATOM    897  HA  PRO A  58      19.230  36.730  42.360  1.00  0.00            
ATOM    898  C   PRO A  58      17.480  35.550  41.960  1.00  0.00            
ATOM    899  O   PRO A  58      16.340  35.490  41.500  1.00  0.00            
ATOM    900  N   GLY A  59      18.210  34.450  42.150  1.00  0.00            
ATOM    901  H   GLY A  59      19.170  34.550  42.440  1.00  0.00            
ATOM    902  CA  GLY A  59      17.810  33.120  41.740  1.00  0.00            
ATOM    903  HA2 GLY A  59      18.240  32.250  42.240  1.00  0.00            
ATOM    904  HA3 GLY A  59      16.760  32.980  41.990  1.00  0.00            
ATOM    905  C   GLY A  59      17.900  32.800  40.260  1.00  0.00            
ATOM    906  O   GLY A  59      17.300  31.810  39.830  1.00  0.00            
ATOM    907  N   PHE A  60      18.670  33.570  39.490  1.00  0.00            
ATOM    908  H   PHE A  60      19.270  34.230  39.980  1.00  0.00            
ATOM    909  CA  PHE A  60      18.880  33.310  38.080  1.00  0.00            
ATOM    910  HA  PHE A  60      18.780  32.250  37.850  1.00  0.00            
ATOM    911  CB  PHE A  60      17.890  34.030  37.170  1.00  0.00            
ATOM    912  HB2 PHE A  60      18.050  35.110  37.210  1.00  0.00            
ATOM    913  HB3 PHE A  60      18.010  33.630  36.160  1.00  0.00            
ATOM    914  CG  PHE A  60      16.460  33.710  37.510  1.00  0.00            
ATOM    915  CD1 PHE A  60      15.960  32.500  37.010  1.00  0.00            
ATOM    916  HD1 PHE A  60      16.420  31.910  36.240  1.00  0.00            
ATOM    917  CE1 PHE A  60      14.740  32.020  37.490  1.00  0.00            
ATOM    918  HE1 PHE A  60      14.300  31.100  37.130  1.00  0.00            
ATOM    919  CZ  PHE A  60      14.030  32.750  38.450  1.00  0.00            
ATOM    920  HZ  PHE A  60      13.050  32.410  38.740  1.00  0.00            
ATOM    921  CE2 PHE A  60      14.450  34.020  38.860  1.00  0.00            
ATOM    922  HE2 PHE A  60      13.880  34.620  39.560  1.00  0.00            
ATOM    923  CD2 PHE A  60      15.710  34.450  38.430  1.00  0.00            
ATOM    924  HD2 PHE A  60      16.110  35.350  38.870  1.00  0.00            
ATOM    925  C   PHE A  60      20.240  33.730  37.560  1.00  0.00            
ATOM    926  O   PHE A  60      20.880  32.910  36.910  1.00  0.00            
ATOM    927  N   MET A  61      20.570  35.020  37.580  1.00  0.00            
ATOM    928  H   MET A  61      19.980  35.620  38.150  1.00  0.00            
ATOM    929  CA  MET A  61      21.700  35.560  36.860  1.00  0.00            
ATOM    930  HA  MET A  61      22.500  34.890  37.160  1.00  0.00            
ATOM    931  CB  MET A  61      21.480  35.430  35.350  1.00  0.00            
ATOM    932  HB2 MET A  61      22.210  36.020  34.800  1.00  0.00            
ATOM    933  HB3 MET A  61      21.500  34.380  35.030  1.00  0.00            
ATOM    934  CG  MET A  61      20.200  36.150  34.920  1.00  0.00            
ATOM    935  HG2 MET A  61      19.360  35.850  35.540  1.00  0.00            
ATOM    936  HG3 MET A  61      20.320  37.230  35.030  1.00  0.00            
ATOM    937  SD  MET A  61      19.460  35.870  33.300  1.00  0.00            
ATOM    938  CE  MET A  61      19.370  34.070  33.190  1.00  0.00            
ATOM    939  HE1 MET A  61      20.320  33.530  33.250  1.00  0.00            
ATOM    940  HE2 MET A  61      18.680  33.690  33.940  1.00  0.00            
ATOM    941  HE3 MET A  61      18.880  33.840  32.240  1.00  0.00            
ATOM    942  C   MET A  61      22.130  36.990  37.180  1.00  0.00            
ATOM    943  O   MET A  61      21.350  37.750  37.750  1.00  0.00            
ATOM    944  N   CYS A  62      23.330  37.280  36.670  1.00  0.00            
ATOM    945  H   CYS A  62      23.830  36.500  36.270  1.00  0.00            
ATOM    946  CA  CYS A  62      23.900  38.610  36.660  1.00  0.00            
ATOM    947  HA  CYS A  62      23.250  39.310  37.190  1.00  0.00            
ATOM    948  CB  CYS A  62      25.180  38.580  37.490  1.00  0.00            
ATOM    949  HB2 CYS A  62      25.980  38.080  36.930  1.00  0.00            
ATOM    950  HB3 CYS A  62      25.390  39.610  37.770  1.00  0.00            
ATOM    951  SG  CYS A  62      24.960  37.720  39.060  1.00  0.00            
ATOM    952  HG  CYS A  62      25.610  36.570  38.870  1.00  0.00            
ATOM    953  C   CYS A  62      24.280  38.930  35.220  1.00  0.00            
ATOM    954  O   CYS A  62      24.910  38.060  34.630  1.00  0.00            
ATOM    955  N   GLN A  63      23.840  40.080  34.710  1.00  0.00            
ATOM    956  H   GLN A  63      23.280  40.670  35.310  1.00  0.00            
ATOM    957  CA  GLN A  63      23.950  40.560  33.350  1.00  0.00            
ATOM    958  HA  GLN A  63      24.470  39.820  32.740  1.00  0.00            
ATOM    959  CB  GLN A  63      22.560  40.670  32.740  1.00  0.00            
ATOM    960  HB2 GLN A  63      22.060  39.710  32.850  1.00  0.00            
ATOM    961  HB3 GLN A  63      22.000  41.430  33.280  1.00  0.00            
ATOM    962  CG  GLN A  63      22.580  41.010  31.250  1.00  0.00            
ATOM    963  HG2 GLN A  63      23.340  41.790  31.200  1.00  0.00            
ATOM    964  HG3 GLN A  63      22.910  40.100  30.750  1.00  0.00            
ATOM    965  CD  GLN A  63      21.200  41.510  30.840  1.00  0.00            
ATOM    966  OE1 GLN A  63      20.250  40.860  31.260  1.00  0.00            
ATOM    967  NE2 GLN A  63      20.940  42.650  30.200  1.00  0.00            
ATOM    968 HE21 GLN A  63      20.000  43.010  30.270  1.00  0.00            
ATOM    969 HE22 GLN A  63      21.760  43.210  29.990  1.00  0.00            
ATOM    970  C   GLN A  63      24.780  41.840  33.240  1.00  0.00            
ATOM    971  O   GLN A  63      24.440  42.870  33.820  1.00  0.00            
ATOM    972  N   GLY A  64      25.790  41.830  32.370  1.00  0.00            
ATOM    973  H   GLY A  64      25.910  41.030  31.770  1.00  0.00            
ATOM    974  CA  GLY A  64      26.770  42.880  32.160  1.00  0.00            
ATOM    975  HA2 GLY A  64      26.310  43.870  32.270  1.00  0.00            
ATOM    976  HA3 GLY A  64      27.610  42.880  32.850  1.00  0.00            
ATOM    977  C   GLY A  64      27.320  42.990  30.750  1.00  0.00            
ATOM    978  O   GLY A  64      27.000  42.200  29.870  1.00  0.00            
ATOM    979  N   GLY A  65      28.160  44.010  30.530  1.00  0.00            
ATOM    980  H   GLY A  65      28.210  44.700  31.270  1.00  0.00            
ATOM    981  CA  GLY A  65      28.880  44.170  29.280  1.00  0.00            
ATOM    982  HA2 GLY A  65      29.900  44.360  29.640  1.00  0.00            
ATOM    983  HA3 GLY A  65      28.870  43.240  28.720  1.00  0.00            
ATOM    984  C   GLY A  65      28.660  45.330  28.320  1.00  0.00            
ATOM    985  O   GLY A  65      29.310  45.320  27.280  1.00  0.00            
ATOM    986  N   ASP A  66      27.830  46.300  28.710  1.00  0.00            
ATOM    987  H   ASP A  66      27.500  46.180  29.660  1.00  0.00            
ATOM    988  CA  ASP A  66      27.730  47.630  28.150  1.00  0.00            
ATOM    989  HA  ASP A  66      27.850  47.550  27.070  1.00  0.00            
ATOM    990  CB  ASP A  66      26.290  48.060  28.420  1.00  0.00            
ATOM    991  HB2 ASP A  66      25.650  47.290  27.980  1.00  0.00            
ATOM    992  HB3 ASP A  66      26.070  48.040  29.480  1.00  0.00            
ATOM    993  CG  ASP A  66      25.910  49.430  27.880  1.00  0.00            
ATOM    994  OD1 ASP A  66      26.830  50.240  27.620  1.00  0.00            
ATOM    995  OD2 ASP A  66      24.710  49.790  27.890  1.00  0.00            
ATOM    996  C   ASP A  66      28.750  48.610  28.710  1.00  0.00            
ATOM    997  O   ASP A  66      29.000  48.690  29.910  1.00  0.00            
ATOM    998  N   PHE A  67      29.360  49.420  27.840  1.00  0.00            
ATOM    999  H   PHE A  67      28.960  49.310  26.920  1.00  0.00            
ATOM   1000  CA  PHE A  67      30.470  50.330  28.060  1.00  0.00            
ATOM   1001  HA  PHE A  67      30.390  50.570  29.120  1.00  0.00            
ATOM   1002  CB  PHE A  67      31.810  49.590  28.000  1.00  0.00            
ATOM   1003  HB2 PHE A  67      32.590  50.280  28.340  1.00  0.00            
ATOM   1004  HB3 PHE A  67      31.780  48.720  28.650  1.00  0.00            
ATOM   1005  CG  PHE A  67      32.180  49.170  26.600  1.00  0.00            
ATOM   1006  CD1 PHE A  67      32.770  50.070  25.700  1.00  0.00            
ATOM   1007  HD1 PHE A  67      32.900  51.090  26.010  1.00  0.00            
ATOM   1008  CE1 PHE A  67      33.240  49.710  24.430  1.00  0.00            
ATOM   1009  HE1 PHE A  67      33.560  50.390  23.660  1.00  0.00            
ATOM   1010  CZ  PHE A  67      33.070  48.360  24.100  1.00  0.00            
ATOM   1011  HZ  PHE A  67      33.430  48.090  23.120  1.00  0.00            
ATOM   1012  CE2 PHE A  67      32.480  47.420  24.960  1.00  0.00            
ATOM   1013  HE2 PHE A  67      32.480  46.370  24.710  1.00  0.00            
ATOM   1014  CD2 PHE A  67      31.990  47.850  26.200  1.00  0.00            
ATOM   1015  HD2 PHE A  67      31.500  47.100  26.800  1.00  0.00            
ATOM   1016  C   PHE A  67      30.400  51.650  27.310  1.00  0.00            
ATOM   1017  O   PHE A  67      31.360  52.420  27.390  1.00  0.00            
ATOM   1018  N   THR A  68      29.270  51.930  26.660  1.00  0.00            
ATOM   1019  H   THR A  68      28.590  51.190  26.760  1.00  0.00            
ATOM   1020  CA  THR A  68      28.970  53.260  26.160  1.00  0.00            
ATOM   1021  HA  THR A  68      29.700  53.900  26.660  1.00  0.00            
ATOM   1022  CB  THR A  68      29.030  53.420  24.640  1.00  0.00            
ATOM   1023  HB  THR A  68      28.780  54.440  24.350  1.00  0.00            
ATOM   1024  CG2 THR A  68      30.470  53.160  24.200  1.00  0.00            
ATOM   1025 HG21 THR A  68      31.150  53.840  24.700  1.00  0.00            
ATOM   1026 HG22 THR A  68      30.740  52.130  24.430  1.00  0.00            
ATOM   1027 HG23 THR A  68      30.730  53.380  23.160  1.00  0.00            
ATOM   1028  OG1 THR A  68      28.110  52.560  24.010  1.00  0.00            
ATOM   1029  HG1 THR A  68      27.750  53.070  23.270  1.00  0.00            
ATOM   1030  C   THR A  68      27.600  53.730  26.610  1.00  0.00            
ATOM   1031  O   THR A  68      27.290  54.890  26.340  1.00  0.00            
ATOM   1032  N   ARG A  69      26.700  52.960  27.230  1.00  0.00            
ATOM   1033  H   ARG A  69      26.830  51.960  27.190  1.00  0.00            
ATOM   1034  CA  ARG A  69      25.410  53.350  27.760  1.00  0.00            
ATOM   1035  HA  ARG A  69      25.400  54.420  27.930  1.00  0.00            
ATOM   1036  CB  ARG A  69      24.160  52.900  27.000  1.00  0.00            
ATOM   1037  HB2 ARG A  69      24.210  51.870  26.660  1.00  0.00            
ATOM   1038  HB3 ARG A  69      23.240  53.110  27.540  1.00  0.00            
ATOM   1039  CG  ARG A  69      24.130  53.790  25.760  1.00  0.00            
ATOM   1040  HG2 ARG A  69      24.140  54.850  26.020  1.00  0.00            
ATOM   1041  HG3 ARG A  69      24.930  53.520  25.070  1.00  0.00            
ATOM   1042  CD  ARG A  69      22.850  53.660  24.950  1.00  0.00            
ATOM   1043  HD2 ARG A  69      22.780  52.620  24.650  1.00  0.00            
ATOM   1044  HD3 ARG A  69      22.000  53.870  25.590  1.00  0.00            
ATOM   1045  NE  ARG A  69      22.890  54.480  23.730  1.00  0.00            
ATOM   1046  HE  ARG A  69      22.850  55.490  23.850  1.00  0.00            
ATOM   1047  CZ  ARG A  69      22.710  54.120  22.460  1.00  0.00            
ATOM   1048  NH1 ARG A  69      22.580  52.830  22.140  1.00  0.00            
ATOM   1049 HH11 ARG A  69      22.710  52.130  22.860  1.00  0.00            
ATOM   1050 HH12 ARG A  69      22.430  52.580  21.170  1.00  0.00            
ATOM   1051  NH2 ARG A  69      22.710  55.070  21.510  1.00  0.00            
ATOM   1052 HH21 ARG A  69      22.730  56.070  21.670  1.00  0.00            
ATOM   1053 HH22 ARG A  69      22.700  54.860  20.520  1.00  0.00            
ATOM   1054  C   ARG A  69      25.220  52.910  29.210  1.00  0.00            
ATOM   1055  O   ARG A  69      24.650  53.620  30.030  1.00  0.00            
ATOM   1056  N   HID A  70      25.880  51.840  29.650  1.00  0.00            
ATOM   1057  H   HID A  70      26.440  51.400  28.930  1.00  0.00            
ATOM   1058  CA  HID A  70      25.780  51.360  31.020  1.00  0.00            
ATOM   1059  HA  HID A  70      26.340  50.440  30.880  1.00  0.00            
ATOM   1060  CB  HID A  70      26.580  52.230  31.980  1.00  0.00            
ATOM   1061  HB2 HID A  70      26.110  53.210  32.030  1.00  0.00            
ATOM   1062  HB3 HID A  70      26.600  51.790  32.970  1.00  0.00            
ATOM   1063  CG  HID A  70      27.960  52.630  31.550  1.00  0.00            
ATOM   1064  ND1 HID A  70      28.300  53.830  30.930  1.00  0.00            
ATOM   1065  HD1 HID A  70      27.740  54.670  30.880  1.00  0.00            
ATOM   1066  CE1 HID A  70      29.570  53.760  30.520  1.00  0.00            
ATOM   1067  HE1 HID A  70      30.150  54.440  29.910  1.00  0.00            
ATOM   1068  NE2 HID A  70      30.030  52.540  30.830  1.00  0.00            
ATOM   1069  CD2 HID A  70      29.040  51.790  31.460  1.00  0.00            
ATOM   1070  HD2 HID A  70      29.040  50.730  31.670  1.00  0.00            
ATOM   1071  C   HID A  70      24.390  50.920  31.460  1.00  0.00            
ATOM   1072  O   HID A  70      24.190  50.900  32.670  1.00  0.00            
ATOM   1073  N   ASN A  71      23.470  50.490  30.590  1.00  0.00            
ATOM   1074  H   ASN A  71      23.800  50.550  29.640  1.00  0.00            
ATOM   1075  CA  ASN A  71      22.130  50.020  30.900  1.00  0.00            
ATOM   1076  HA  ASN A  71      22.130  49.650  31.930  1.00  0.00            
ATOM   1077  CB  ASN A  71      21.110  51.150  30.780  1.00  0.00            
ATOM   1078  HB2 ASN A  71      20.170  50.840  31.260  1.00  0.00            
ATOM   1079  HB3 ASN A  71      21.440  52.020  31.350  1.00  0.00            
ATOM   1080  CG  ASN A  71      20.840  51.650  29.370  1.00  0.00            
ATOM   1081  OD1 ASN A  71      21.660  51.460  28.460  1.00  0.00            
ATOM   1082  ND2 ASN A  71      19.750  52.370  29.130  1.00  0.00            
ATOM   1083 HD21 ASN A  71      19.590  52.920  28.300  1.00  0.00            
ATOM   1084 HD22 ASN A  71      19.060  52.520  29.860  1.00  0.00            
ATOM   1085  C   ASN A  71      21.600  48.850  30.090  1.00  0.00            
ATOM   1086  O   ASN A  71      20.420  48.530  30.150  1.00  0.00            
ATOM   1087  N   GLY A  72      22.440  48.310  29.200  1.00  0.00            
ATOM   1088  H   GLY A  72      23.390  48.630  29.150  1.00  0.00            
ATOM   1089  CA  GLY A  72      22.020  47.260  28.290  1.00  0.00            
ATOM   1090  HA2 GLY A  72      22.680  46.390  28.330  1.00  0.00            
ATOM   1091  HA3 GLY A  72      21.040  46.830  28.540  1.00  0.00            
ATOM   1092  C   GLY A  72      21.940  47.710  26.840  1.00  0.00            
ATOM   1093  O   GLY A  72      21.130  47.090  26.150  1.00  0.00            
ATOM   1094  N   THR A  73      22.470  48.860  26.440  1.00  0.00            
ATOM   1095  H   THR A  73      22.840  49.570  27.050  1.00  0.00            
ATOM   1096  CA  THR A  73      22.270  49.350  25.090  1.00  0.00            
ATOM   1097  HA  THR A  73      22.040  48.490  24.470  1.00  0.00            
ATOM   1098  CB  THR A  73      21.040  50.250  25.010  1.00  0.00            
ATOM   1099  HB  THR A  73      20.990  50.550  23.960  1.00  0.00            
ATOM   1100  CG2 THR A  73      19.690  49.610  25.310  1.00  0.00            
ATOM   1101 HG21 THR A  73      18.840  50.280  25.230  1.00  0.00            
ATOM   1102 HG22 THR A  73      19.390  48.860  24.580  1.00  0.00            
ATOM   1103 HG23 THR A  73      19.700  49.140  26.290  1.00  0.00            
ATOM   1104  OG1 THR A  73      21.090  51.430  25.780  1.00  0.00            
ATOM   1105  HG1 THR A  73      21.310  51.190  26.680  1.00  0.00            
ATOM   1106  C   THR A  73      23.510  49.920  24.420  1.00  0.00            
ATOM   1107  O   THR A  73      23.470  50.620  23.410  1.00  0.00            
ATOM   1108  N   GLY A  74      24.710  49.520  24.840  1.00  0.00            
ATOM   1109  H   GLY A  74      24.770  48.830  25.580  1.00  0.00            
ATOM   1110  CA  GLY A  74      26.000  50.100  24.530  1.00  0.00            
ATOM   1111  HA2 GLY A  74      26.000  50.580  23.550  1.00  0.00            
ATOM   1112  HA3 GLY A  74      26.170  50.800  25.350  1.00  0.00            
ATOM   1113  C   GLY A  74      27.250  49.230  24.490  1.00  0.00            
ATOM   1114  O   GLY A  74      27.200  48.010  24.670  1.00  0.00            
ATOM   1115  N   GLY A  75      28.410  49.840  24.270  1.00  0.00            
ATOM   1116  H   GLY A  75      28.470  50.850  24.260  1.00  0.00            
ATOM   1117  CA  GLY A  75      29.610  49.150  23.840  1.00  0.00            
ATOM   1118  HA2 GLY A  75      30.580  49.640  23.870  1.00  0.00            
ATOM   1119  HA3 GLY A  75      29.500  48.180  24.340  1.00  0.00            
ATOM   1120  C   GLY A  75      29.570  48.890  22.340  1.00  0.00            
ATOM   1121  O   GLY A  75      28.770  49.440  21.590  1.00  0.00            
ATOM   1122  N   LYS A  76      30.450  47.960  21.950  1.00  0.00            
ATOM   1123  H   LYS A  76      31.130  47.620  22.620  1.00  0.00            
ATOM   1124  CA  LYS A  76      30.740  47.460  20.620  1.00  0.00            
ATOM   1125  HA  LYS A  76      29.760  47.170  20.220  1.00  0.00            
ATOM   1126  CB  LYS A  76      31.310  48.530  19.700  1.00  0.00            
ATOM   1127  HB2 LYS A  76      31.430  47.990  18.760  1.00  0.00            
ATOM   1128  HB3 LYS A  76      30.570  49.320  19.560  1.00  0.00            
ATOM   1129  CG  LYS A  76      32.540  49.340  20.090  1.00  0.00            
ATOM   1130  HG2 LYS A  76      32.400  50.010  20.940  1.00  0.00            
ATOM   1131  HG3 LYS A  76      33.380  48.720  20.420  1.00  0.00            
ATOM   1132  CD  LYS A  76      32.910  50.200  18.890  1.00  0.00            
ATOM   1133  HD2 LYS A  76      32.970  49.560  18.000  1.00  0.00            
ATOM   1134  HD3 LYS A  76      32.110  50.910  18.650  1.00  0.00            
ATOM   1135  CE  LYS A  76      34.240  50.880  19.170  1.00  0.00            
ATOM   1136  HE2 LYS A  76      34.100  51.410  20.120  1.00  0.00            
ATOM   1137  HE3 LYS A  76      35.070  50.200  19.380  1.00  0.00            
ATOM   1138  NZ  LYS A  76      34.750  51.700  18.060  1.00  0.00            
ATOM   1139  HZ1 LYS A  76      35.620  52.170  18.270  1.00  0.00            
ATOM   1140  HZ2 LYS A  76      35.000  51.100  17.290  1.00  0.00            
ATOM   1141  HZ3 LYS A  76      34.070  52.370  17.710  1.00  0.00            
ATOM   1142  C   LYS A  76      31.650  46.250  20.630  1.00  0.00            
ATOM   1143  O   LYS A  76      32.550  46.280  21.470  1.00  0.00            
ATOM   1144  N   SER A  77      31.400  45.300  19.720  1.00  0.00            
ATOM   1145  H   SER A  77      30.570  45.350  19.140  1.00  0.00            
ATOM   1146  CA  SER A  77      32.360  44.250  19.440  1.00  0.00            
ATOM   1147  HA  SER A  77      32.460  43.660  20.350  1.00  0.00            
ATOM   1148  CB  SER A  77      31.730  43.230  18.510  1.00  0.00            
ATOM   1149  HB2 SER A  77      32.220  42.260  18.420  1.00  0.00            
ATOM   1150  HB3 SER A  77      30.780  42.950  18.970  1.00  0.00            
ATOM   1151  OG  SER A  77      31.720  43.690  17.170  1.00  0.00            
ATOM   1152  HG  SER A  77      30.800  43.820  16.920  1.00  0.00            
ATOM   1153  C   SER A  77      33.760  44.700  19.030  1.00  0.00            
ATOM   1154  O   SER A  77      33.880  45.680  18.290  1.00  0.00            
ATOM   1155  N   ILE A  78      34.630  43.700  18.920  1.00  0.00            
ATOM   1156  H   ILE A  78      34.500  42.790  19.330  1.00  0.00            
ATOM   1157  CA  ILE A  78      35.940  43.870  18.330  1.00  0.00            
ATOM   1158  HA  ILE A  78      36.360  44.790  18.740  1.00  0.00            
ATOM   1159  CB  ILE A  78      36.920  42.750  18.690  1.00  0.00            
ATOM   1160  HB  ILE A  78      37.970  42.900  18.440  1.00  0.00            
ATOM   1161  CG2 ILE A  78      36.890  42.420  20.180  1.00  0.00            
ATOM   1162 HG21 ILE A  78      37.130  43.290  20.790  1.00  0.00            
ATOM   1163 HG22 ILE A  78      35.980  41.950  20.530  1.00  0.00            
ATOM   1164 HG23 ILE A  78      37.710  41.770  20.470  1.00  0.00            
ATOM   1165  CG1 ILE A  78      36.610  41.430  18.010  1.00  0.00            
ATOM   1166 HG12 ILE A  78      35.690  40.930  18.330  1.00  0.00            
ATOM   1167 HG13 ILE A  78      36.440  41.690  16.960  1.00  0.00            
ATOM   1168  CD1 ILE A  78      37.700  40.370  18.190  1.00  0.00            
ATOM   1169 HD11 ILE A  78      37.460  39.570  17.490  1.00  0.00            
ATOM   1170 HD12 ILE A  78      38.720  40.720  18.040  1.00  0.00            
ATOM   1171 HD13 ILE A  78      37.630  40.000  19.210  1.00  0.00            
ATOM   1172  C   ILE A  78      35.880  43.980  16.810  1.00  0.00            
ATOM   1173  O   ILE A  78      36.920  44.250  16.210  1.00  0.00            
ATOM   1174  N   TYR A  79      34.710  43.790  16.200  1.00  0.00            
ATOM   1175  H   TYR A  79      33.910  43.610  16.790  1.00  0.00            
ATOM   1176  CA  TYR A  79      34.360  44.020  14.810  1.00  0.00            
ATOM   1177  HA  TYR A  79      35.260  44.120  14.220  1.00  0.00            
ATOM   1178  CB  TYR A  79      33.730  42.790  14.160  1.00  0.00            
ATOM   1179  HB2 TYR A  79      32.690  42.700  14.450  1.00  0.00            
ATOM   1180  HB3 TYR A  79      33.810  42.880  13.070  1.00  0.00            
ATOM   1181  CG  TYR A  79      34.240  41.440  14.600  1.00  0.00            
ATOM   1182  CD1 TYR A  79      35.350  40.830  14.000  1.00  0.00            
ATOM   1183  HD1 TYR A  79      35.760  41.220  13.080  1.00  0.00            
ATOM   1184  CE1 TYR A  79      35.960  39.690  14.540  1.00  0.00            
ATOM   1185  HE1 TYR A  79      36.670  39.120  13.970  1.00  0.00            
ATOM   1186  CZ  TYR A  79      35.350  39.160  15.700  1.00  0.00            
ATOM   1187  OH  TYR A  79      35.950  38.070  16.260  1.00  0.00            
ATOM   1188  HH  TYR A  79      36.760  37.830  15.810  1.00  0.00            
ATOM   1189  CE2 TYR A  79      34.090  39.600  16.140  1.00  0.00            
ATOM   1190  HE2 TYR A  79      33.530  38.970  16.820  1.00  0.00            
ATOM   1191  CD2 TYR A  79      33.540  40.770  15.610  1.00  0.00            
ATOM   1192  HD2 TYR A  79      32.620  41.150  16.040  1.00  0.00            
ATOM   1193  C   TYR A  79      33.540  45.270  14.500  1.00  0.00            
ATOM   1194  O   TYR A  79      33.260  45.580  13.350  1.00  0.00            
ATOM   1195  N   GLY A  80      33.110  45.960  15.560  1.00  0.00            
ATOM   1196  H   GLY A  80      33.340  45.500  16.440  1.00  0.00            
ATOM   1197  CA  GLY A  80      32.530  47.280  15.610  1.00  0.00            
ATOM   1198  HA2 GLY A  80      32.920  47.730  16.520  1.00  0.00            
ATOM   1199  HA3 GLY A  80      32.840  47.860  14.730  1.00  0.00            
ATOM   1200  C   GLY A  80      31.010  47.280  15.580  1.00  0.00            
ATOM   1201  O   GLY A  80      30.320  48.300  15.680  1.00  0.00            
ATOM   1202  N   GLU A  81      30.430  46.080  15.440  1.00  0.00            
ATOM   1203  H   GLU A  81      31.040  45.280  15.470  1.00  0.00            
ATOM   1204  CA  GLU A  81      29.060  45.880  15.010  1.00  0.00            
ATOM   1205  HA  GLU A  81      28.480  46.770  15.250  1.00  0.00            
ATOM   1206  CB  GLU A  81      29.080  45.910  13.490  1.00  0.00            
ATOM   1207  HB2 GLU A  81      28.050  45.910  13.140  1.00  0.00            
ATOM   1208  HB3 GLU A  81      29.360  46.880  13.060  1.00  0.00            
ATOM   1209  CG  GLU A  81      29.910  44.790  12.850  1.00  0.00            
ATOM   1210  HG2 GLU A  81      30.970  44.720  13.060  1.00  0.00            
ATOM   1211  HG3 GLU A  81      29.560  43.840  13.250  1.00  0.00            
ATOM   1212  CD  GLU A  81      29.670  44.770  11.350  1.00  0.00            
ATOM   1213  OE1 GLU A  81      30.540  45.230  10.580  1.00  0.00            
ATOM   1214  OE2 GLU A  81      28.570  44.310  10.980  1.00  0.00            
ATOM   1215  C   GLU A  81      28.430  44.670  15.700  1.00  0.00            
ATOM   1216  O   GLU A  81      28.980  43.900  16.490  1.00  0.00            
ATOM   1217  N   LYS A  82      27.130  44.490  15.490  1.00  0.00            
ATOM   1218  H   LYS A  82      26.630  45.170  14.940  1.00  0.00            
ATOM   1219  CA  LYS A  82      26.460  43.270  15.900  1.00  0.00            
ATOM   1220  HA  LYS A  82      26.920  43.020  16.860  1.00  0.00            
ATOM   1221  CB  LYS A  82      24.950  43.400  16.010  1.00  0.00            
ATOM   1222  HB2 LYS A  82      24.470  43.670  15.070  1.00  0.00            
ATOM   1223  HB3 LYS A  82      24.550  42.430  16.310  1.00  0.00            
ATOM   1224  CG  LYS A  82      24.610  44.310  17.190  1.00  0.00            
ATOM   1225  HG2 LYS A  82      24.750  43.780  18.140  1.00  0.00            
ATOM   1226  HG3 LYS A  82      25.240  45.200  17.210  1.00  0.00            
ATOM   1227  CD  LYS A  82      23.120  44.650  17.140  1.00  0.00            
ATOM   1228  HD2 LYS A  82      22.580  43.750  16.850  1.00  0.00            
ATOM   1229  HD3 LYS A  82      22.940  44.880  18.200  1.00  0.00            
ATOM   1230  CE  LYS A  82      22.840  45.770  16.150  1.00  0.00            
ATOM   1231  HE2 LYS A  82      23.200  45.480  15.160  1.00  0.00            
ATOM   1232  HE3 LYS A  82      21.770  45.970  16.220  1.00  0.00            
ATOM   1233  NZ  LYS A  82      23.540  47.040  16.360  1.00  0.00            
ATOM   1234  HZ1 LYS A  82      23.120  47.810  15.850  1.00  0.00            
ATOM   1235  HZ2 LYS A  82      23.610  47.310  17.330  1.00  0.00            
ATOM   1236  HZ3 LYS A  82      24.450  46.990  15.910  1.00  0.00            
ATOM   1237  C   LYS A  82      26.910  42.110  15.030  1.00  0.00            
ATOM   1238  O   LYS A  82      26.910  42.270  13.810  1.00  0.00            
ATOM   1239  N   PHE A  83      27.170  40.930  15.600  1.00  0.00            
ATOM   1240  H   PHE A  83      27.010  40.870  16.590  1.00  0.00            
ATOM   1241  CA  PHE A  83      27.460  39.770  14.780  1.00  0.00            
ATOM   1242  HA  PHE A  83      27.360  40.060  13.740  1.00  0.00            
ATOM   1243  CB  PHE A  83      28.970  39.530  14.910  1.00  0.00            
ATOM   1244  HB2 PHE A  83      29.340  38.840  14.150  1.00  0.00            
ATOM   1245  HB3 PHE A  83      29.390  40.480  14.610  1.00  0.00            
ATOM   1246  CG  PHE A  83      29.520  38.980  16.200  1.00  0.00            
ATOM   1247  CD1 PHE A  83      30.040  39.840  17.180  1.00  0.00            
ATOM   1248  HD1 PHE A  83      30.050  40.920  17.090  1.00  0.00            
ATOM   1249  CE1 PHE A  83      30.480  39.310  18.390  1.00  0.00            
ATOM   1250  HE1 PHE A  83      30.710  39.920  19.250  1.00  0.00            
ATOM   1251  CZ  PHE A  83      30.520  37.930  18.610  1.00  0.00            
ATOM   1252  HZ  PHE A  83      30.720  37.460  19.570  1.00  0.00            
ATOM   1253  CE2 PHE A  83      30.120  37.050  17.600  1.00  0.00            
ATOM   1254  HE2 PHE A  83      30.080  35.980  17.750  1.00  0.00            
ATOM   1255  CD2 PHE A  83      29.570  37.600  16.440  1.00  0.00            
ATOM   1256  HD2 PHE A  83      29.140  36.940  15.700  1.00  0.00            
ATOM   1257  C   PHE A  83      26.610  38.550  15.090  1.00  0.00            
ATOM   1258  O   PHE A  83      25.560  38.630  15.730  1.00  0.00            
ATOM   1259  N   GLU A  84      26.940  37.490  14.350  1.00  0.00            
ATOM   1260  H   GLU A  84      27.610  37.660  13.610  1.00  0.00            
ATOM   1261  CA  GLU A  84      26.210  36.240  14.360  1.00  0.00            
ATOM   1262  HA  GLU A  84      25.170  36.370  14.090  1.00  0.00            
ATOM   1263  CB  GLU A  84      26.880  35.420  13.260  1.00  0.00            
ATOM   1264  HB2 GLU A  84      26.250  34.600  12.910  1.00  0.00            
ATOM   1265  HB3 GLU A  84      27.010  36.050  12.380  1.00  0.00            
ATOM   1266  CG  GLU A  84      28.200  34.770  13.660  1.00  0.00            
ATOM   1267  HG2 GLU A  84      28.820  35.570  14.060  1.00  0.00            
ATOM   1268  HG3 GLU A  84      28.060  33.990  14.410  1.00  0.00            
ATOM   1269  CD  GLU A  84      28.800  34.120  12.430  1.00  0.00            
ATOM   1270  OE1 GLU A  84      29.950  34.530  12.150  1.00  0.00            
ATOM   1271  OE2 GLU A  84      28.190  33.230  11.810  1.00  0.00            
ATOM   1272  C   GLU A  84      26.210  35.500  15.690  1.00  0.00            
ATOM   1273  O   GLU A  84      27.110  35.540  16.530  1.00  0.00            
ATOM   1274  N   ASP A  85      25.140  34.710  15.830  1.00  0.00            
ATOM   1275  H   ASP A  85      24.450  34.820  15.100  1.00  0.00            
ATOM   1276  CA  ASP A  85      25.110  33.550  16.700  1.00  0.00            
ATOM   1277  HA  ASP A  85      25.530  33.900  17.650  1.00  0.00            
ATOM   1278  CB  ASP A  85      23.690  33.070  16.970  1.00  0.00            
ATOM   1279  HB2 ASP A  85      23.230  32.730  16.030  1.00  0.00            
ATOM   1280  HB3 ASP A  85      23.800  32.240  17.660  1.00  0.00            
ATOM   1281  CG  ASP A  85      22.810  34.050  17.740  1.00  0.00            
ATOM   1282  OD1 ASP A  85      23.110  34.310  18.920  1.00  0.00            
ATOM   1283  OD2 ASP A  85      21.800  34.560  17.210  1.00  0.00            
ATOM   1284  C   ASP A  85      25.940  32.410  16.130  1.00  0.00            
ATOM   1285  O   ASP A  85      25.560  31.780  15.140  1.00  0.00            
ATOM   1286  N   GLU A  86      27.140  32.320  16.700  1.00  0.00            
ATOM   1287  H   GLU A  86      27.410  32.920  17.470  1.00  0.00            
ATOM   1288  CA  GLU A  86      28.230  31.530  16.170  1.00  0.00            
ATOM   1289  HA  GLU A  86      28.380  31.940  15.170  1.00  0.00            
ATOM   1290  CB  GLU A  86      29.500  31.850  16.950  1.00  0.00            
ATOM   1291  HB2 GLU A  86      29.800  32.880  16.810  1.00  0.00            
ATOM   1292  HB3 GLU A  86      29.340  31.770  18.030  1.00  0.00            
ATOM   1293  CG  GLU A  86      30.670  30.970  16.510  1.00  0.00            
ATOM   1294  HG2 GLU A  86      30.370  29.940  16.710  1.00  0.00            
ATOM   1295  HG3 GLU A  86      30.700  31.080  15.420  1.00  0.00            
ATOM   1296  CD  GLU A  86      32.040  31.330  17.060  1.00  0.00            
ATOM   1297  OE1 GLU A  86      32.000  31.790  18.220  1.00  0.00            
ATOM   1298  OE2 GLU A  86      33.040  31.120  16.340  1.00  0.00            
ATOM   1299  C   GLU A  86      27.840  30.060  16.140  1.00  0.00            
ATOM   1300  O   GLU A  86      27.900  29.450  15.070  1.00  0.00            
ATOM   1301  N   ASN A  87      27.350  29.600  17.290  1.00  0.00            
ATOM   1302  H   ASN A  87      27.160  30.080  18.160  1.00  0.00            
ATOM   1303  CA  ASN A  87      27.140  28.160  17.360  1.00  0.00            
ATOM   1304  HA  ASN A  87      26.770  27.900  16.370  1.00  0.00            
ATOM   1305  CB  ASN A  87      28.450  27.470  17.720  1.00  0.00            
ATOM   1306  HB2 ASN A  87      29.110  27.920  16.980  1.00  0.00            
ATOM   1307  HB3 ASN A  87      28.720  27.640  18.760  1.00  0.00            
ATOM   1308  CG  ASN A  87      28.410  25.950  17.560  1.00  0.00            
ATOM   1309  OD1 ASN A  87      27.490  25.380  16.980  1.00  0.00            
ATOM   1310  ND2 ASN A  87      29.460  25.330  18.110  1.00  0.00            
ATOM   1311 HD21 ASN A  87      29.520  24.340  17.930  1.00  0.00            
ATOM   1312 HD22 ASN A  87      30.160  25.860  18.610  1.00  0.00            
ATOM   1313  C   ASN A  87      26.000  27.790  18.290  1.00  0.00            
ATOM   1314  O   ASN A  87      25.680  28.590  19.160  1.00  0.00            
ATOM   1315  N   PHE A  88      25.410  26.590  18.310  1.00  0.00            
ATOM   1316  H   PHE A  88      25.740  25.970  17.590  1.00  0.00            
ATOM   1317  CA  PHE A  88      24.340  26.180  19.210  1.00  0.00            
ATOM   1318  HA  PHE A  88      24.250  26.900  20.020  1.00  0.00            
ATOM   1319  CB  PHE A  88      23.010  26.460  18.530  1.00  0.00            
ATOM   1320  HB2 PHE A  88      23.150  26.230  17.470  1.00  0.00            
ATOM   1321  HB3 PHE A  88      22.280  25.710  18.820  1.00  0.00            
ATOM   1322  CG  PHE A  88      22.470  27.870  18.600  1.00  0.00            
ATOM   1323  CD1 PHE A  88      21.920  28.290  19.820  1.00  0.00            
ATOM   1324  HD1 PHE A  88      21.900  27.700  20.720  1.00  0.00            
ATOM   1325  CE1 PHE A  88      21.520  29.630  19.890  1.00  0.00            
ATOM   1326  HE1 PHE A  88      21.120  29.970  20.840  1.00  0.00            
ATOM   1327  CZ  PHE A  88      21.500  30.480  18.780  1.00  0.00            
ATOM   1328  HZ  PHE A  88      21.100  31.480  18.900  1.00  0.00            
ATOM   1329  CE2 PHE A  88      21.870  29.920  17.550  1.00  0.00            
ATOM   1330  HE2 PHE A  88      21.810  30.530  16.660  1.00  0.00            
ATOM   1331  CD2 PHE A  88      22.450  28.650  17.440  1.00  0.00            
ATOM   1332  HD2 PHE A  88      22.880  28.250  16.540  1.00  0.00            
ATOM   1333  C   PHE A  88      24.350  24.730  19.670  1.00  0.00            
ATOM   1334  O   PHE A  88      23.620  23.840  19.230  1.00  0.00            
ATOM   1335  N   ILE A  89      25.280  24.510  20.590  1.00  0.00            
ATOM   1336  H   ILE A  89      25.750  25.320  20.990  1.00  0.00            
ATOM   1337  CA  ILE A  89      25.450  23.200  21.190  1.00  0.00            
ATOM   1338  HA  ILE A  89      24.470  22.730  21.220  1.00  0.00            
ATOM   1339  CB  ILE A  89      26.390  22.440  20.270  1.00  0.00            
ATOM   1340  HB  ILE A  89      26.160  22.610  19.210  1.00  0.00            
ATOM   1341  CG2 ILE A  89      27.870  22.770  20.420  1.00  0.00            
ATOM   1342 HG21 ILE A  89      28.010  23.840  20.570  1.00  0.00            
ATOM   1343 HG22 ILE A  89      28.250  22.240  21.300  1.00  0.00            
ATOM   1344 HG23 ILE A  89      28.520  22.440  19.610  1.00  0.00            
ATOM   1345  CG1 ILE A  89      26.230  20.940  20.490  1.00  0.00            
ATOM   1346 HG12 ILE A  89      27.010  20.480  19.880  1.00  0.00            
ATOM   1347 HG13 ILE A  89      26.330  20.590  21.510  1.00  0.00            
ATOM   1348  CD1 ILE A  89      24.850  20.480  20.020  1.00  0.00            
ATOM   1349 HD11 ILE A  89      24.100  20.740  20.770  1.00  0.00            
ATOM   1350 HD12 ILE A  89      24.580  20.840  19.030  1.00  0.00            
ATOM   1351 HD13 ILE A  89      24.790  19.390  19.980  1.00  0.00            
ATOM   1352  C   ILE A  89      25.850  23.260  22.660  1.00  0.00            
ATOM   1353  O   ILE A  89      25.750  22.210  23.290  1.00  0.00            
ATOM   1354  N   LEU A  90      26.150  24.450  23.180  1.00  0.00            
ATOM   1355  H   LEU A  90      26.200  25.280  22.610  1.00  0.00            
ATOM   1356  CA  LEU A  90      26.570  24.740  24.540  1.00  0.00            
ATOM   1357  HA  LEU A  90      27.000  23.870  25.050  1.00  0.00            
ATOM   1358  CB  LEU A  90      27.620  25.840  24.430  1.00  0.00            
ATOM   1359  HB2 LEU A  90      27.320  26.740  23.900  1.00  0.00            
ATOM   1360  HB3 LEU A  90      27.870  26.130  25.460  1.00  0.00            
ATOM   1361  CG  LEU A  90      28.970  25.300  23.960  1.00  0.00            
ATOM   1362  HG  LEU A  90      28.850  24.840  22.980  1.00  0.00            
ATOM   1363  CD1 LEU A  90      29.980  26.410  23.680  1.00  0.00            
ATOM   1364 HD11 LEU A  90      30.910  26.010  23.290  1.00  0.00            
ATOM   1365 HD12 LEU A  90      29.530  26.980  22.870  1.00  0.00            
ATOM   1366 HD13 LEU A  90      30.170  27.100  24.500  1.00  0.00            
ATOM   1367  CD2 LEU A  90      29.690  24.320  24.890  1.00  0.00            
ATOM   1368 HD21 LEU A  90      29.110  23.430  25.150  1.00  0.00            
ATOM   1369 HD22 LEU A  90      30.680  24.030  24.540  1.00  0.00            
ATOM   1370 HD23 LEU A  90      29.800  24.850  25.830  1.00  0.00            
ATOM   1371  C   LEU A  90      25.350  24.990  25.420  1.00  0.00            
ATOM   1372  O   LEU A  90      24.540  25.800  24.980  1.00  0.00            
ATOM   1373  N   LYS A  91      25.290  24.580  26.680  1.00  0.00            
ATOM   1374  H   LYS A  91      26.050  23.940  26.880  1.00  0.00            
ATOM   1375  CA  LYS A  91      24.150  24.720  27.570  1.00  0.00            
ATOM   1376  HA  LYS A  91      23.300  25.190  27.080  1.00  0.00            
ATOM   1377  CB  LYS A  91      23.620  23.320  27.850  1.00  0.00            
ATOM   1378  HB2 LYS A  91      24.440  22.690  28.180  1.00  0.00            
ATOM   1379  HB3 LYS A  91      22.870  23.460  28.630  1.00  0.00            
ATOM   1380  CG  LYS A  91      23.030  22.630  26.630  1.00  0.00            
ATOM   1381  HG2 LYS A  91      22.180  23.230  26.280  1.00  0.00            
ATOM   1382  HG3 LYS A  91      23.760  22.380  25.860  1.00  0.00            
ATOM   1383  CD  LYS A  91      22.500  21.290  27.140  1.00  0.00            
ATOM   1384  HD2 LYS A  91      23.010  20.500  26.590  1.00  0.00            
ATOM   1385  HD3 LYS A  91      22.830  21.160  28.170  1.00  0.00            
ATOM   1386  CE  LYS A  91      21.030  21.050  26.790  1.00  0.00            
ATOM   1387  HE2 LYS A  91      20.730  21.210  25.750  1.00  0.00            
ATOM   1388  HE3 LYS A  91      20.950  19.970  26.930  1.00  0.00            
ATOM   1389  NZ  LYS A  91      19.980  21.690  27.600  1.00  0.00            
ATOM   1390  HZ1 LYS A  91      20.210  22.660  27.690  1.00  0.00            
ATOM   1391  HZ2 LYS A  91      19.080  21.630  27.140  1.00  0.00            
ATOM   1392  HZ3 LYS A  91      19.750  21.350  28.520  1.00  0.00            
ATOM   1393  C   LYS A  91      24.440  25.510  28.840  1.00  0.00            
ATOM   1394  O   LYS A  91      25.540  25.480  29.390  1.00  0.00            
ATOM   1395  N   HID A  92      23.380  25.990  29.500  1.00  0.00            
ATOM   1396  H   HID A  92      22.460  25.900  29.100  1.00  0.00            
ATOM   1397  CA  HID A  92      23.380  26.750  30.730  1.00  0.00            
ATOM   1398  HA  HID A  92      24.370  27.190  30.840  1.00  0.00            
ATOM   1399  CB  HID A  92      22.310  27.840  30.690  1.00  0.00            
ATOM   1400  HB2 HID A  92      21.320  27.400  30.590  1.00  0.00            
ATOM   1401  HB3 HID A  92      22.380  28.410  31.610  1.00  0.00            
ATOM   1402  CG  HID A  92      22.410  28.850  29.590  1.00  0.00            
ATOM   1403  ND1 HID A  92      22.110  28.610  28.260  1.00  0.00            
ATOM   1404  HD1 HID A  92      21.750  27.720  27.950  1.00  0.00            
ATOM   1405  CE1 HID A  92      22.010  29.800  27.650  1.00  0.00            
ATOM   1406  HE1 HID A  92      21.800  29.930  26.600  1.00  0.00            
ATOM   1407  NE2 HID A  92      22.330  30.790  28.480  1.00  0.00            
ATOM   1408  CD2 HID A  92      22.590  30.210  29.720  1.00  0.00            
ATOM   1409  HD2 HID A  92      22.720  30.680  30.680  1.00  0.00            
ATOM   1410  C   HID A  92      23.150  25.720  31.830  1.00  0.00            
ATOM   1411  O   HID A  92      22.140  25.620  32.530  1.00  0.00            
ATOM   1412  N   THR A  93      24.250  24.970  31.970  1.00  0.00            
ATOM   1413  H   THR A  93      25.090  25.250  31.480  1.00  0.00            
ATOM   1414  CA  THR A  93      24.210  23.720  32.700  1.00  0.00            
ATOM   1415  HA  THR A  93      23.300  23.200  32.390  1.00  0.00            
ATOM   1416  CB  THR A  93      25.440  22.860  32.430  1.00  0.00            
ATOM   1417  HB  THR A  93      25.440  22.040  33.150  1.00  0.00            
ATOM   1418  CG2 THR A  93      25.460  22.280  31.020  1.00  0.00            
ATOM   1419 HG21 THR A  93      26.160  22.740  30.330  1.00  0.00            
ATOM   1420 HG22 THR A  93      25.850  21.280  31.170  1.00  0.00            
ATOM   1421 HG23 THR A  93      24.440  22.230  30.640  1.00  0.00            
ATOM   1422  OG1 THR A  93      26.680  23.530  32.430  1.00  0.00            
ATOM   1423  HG1 THR A  93      27.090  23.290  33.270  1.00  0.00            
ATOM   1424  C   THR A  93      24.080  24.040  34.180  1.00  0.00            
ATOM   1425  O   THR A  93      23.810  23.090  34.920  1.00  0.00            
ATOM   1426  N   GLY A  94      24.310  25.220  34.770  1.00  0.00            
ATOM   1427  H   GLY A  94      24.580  25.940  34.110  1.00  0.00            
ATOM   1428  CA  GLY A  94      24.310  25.520  36.190  1.00  0.00            
ATOM   1429  HA2 GLY A  94      23.290  25.260  36.480  1.00  0.00            
ATOM   1430  HA3 GLY A  94      25.000  24.800  36.650  1.00  0.00            
ATOM   1431  C   GLY A  94      24.690  26.960  36.500  1.00  0.00            
ATOM   1432  O   GLY A  94      24.740  27.740  35.560  1.00  0.00            
ATOM   1433  N   PRO A  95      24.920  27.350  37.750  1.00  0.00            
ATOM   1434  CD  PRO A  95      24.490  26.490  38.840  1.00  0.00            
ATOM   1435  HD2 PRO A  95      25.180  25.670  39.040  1.00  0.00            
ATOM   1436  HD3 PRO A  95      23.440  26.220  38.730  1.00  0.00            
ATOM   1437  CG  PRO A  95      24.550  27.490  39.990  1.00  0.00            
ATOM   1438  HG2 PRO A  95      24.660  26.880  40.890  1.00  0.00            
ATOM   1439  HG3 PRO A  95      23.610  28.030  39.890  1.00  0.00            
ATOM   1440  CB  PRO A  95      25.740  28.390  39.690  1.00  0.00            
ATOM   1441  HB2 PRO A  95      26.680  27.910  39.970  1.00  0.00            
ATOM   1442  HB3 PRO A  95      25.600  29.360  40.170  1.00  0.00            
ATOM   1443  CA  PRO A  95      25.610  28.550  38.180  1.00  0.00            
ATOM   1444  HA  PRO A  95      24.960  29.400  37.930  1.00  0.00            
ATOM   1445  C   PRO A  95      27.020  28.730  37.630  1.00  0.00            
ATOM   1446  O   PRO A  95      27.740  27.750  37.450  1.00  0.00            
ATOM   1447  N   GLY A  96      27.360  29.980  37.350  1.00  0.00            
ATOM   1448  H   GLY A  96      26.660  30.700  37.470  1.00  0.00            
ATOM   1449  CA  GLY A  96      28.670  30.410  36.910  1.00  0.00            
ATOM   1450  HA2 GLY A  96      28.830  31.440  37.240  1.00  0.00            
ATOM   1451  HA3 GLY A  96      29.410  29.690  37.260  1.00  0.00            
ATOM   1452  C   GLY A  96      28.950  30.340  35.410  1.00  0.00            
ATOM   1453  O   GLY A  96      29.930  30.880  34.910  1.00  0.00            
ATOM   1454  N   ILE A  97      28.030  29.780  34.620  1.00  0.00            
ATOM   1455  H   ILE A  97      27.300  29.300  35.120  1.00  0.00            
ATOM   1456  CA  ILE A  97      28.080  29.690  33.180  1.00  0.00            
ATOM   1457  HA  ILE A  97      29.020  29.330  32.760  1.00  0.00            
ATOM   1458  CB  ILE A  97      26.940  28.850  32.610  1.00  0.00            
ATOM   1459  HB  ILE A  97      26.050  29.250  33.100  1.00  0.00            
ATOM   1460  CG2 ILE A  97      26.910  28.940  31.090  1.00  0.00            
ATOM   1461 HG21 ILE A  97      27.930  28.980  30.730  1.00  0.00            
ATOM   1462 HG22 ILE A  97      26.300  28.110  30.730  1.00  0.00            
ATOM   1463 HG23 ILE A  97      26.270  29.740  30.720  1.00  0.00            
ATOM   1464  CG1 ILE A  97      26.880  27.380  33.000  1.00  0.00            
ATOM   1465 HG12 ILE A  97      26.960  27.320  34.090  1.00  0.00            
ATOM   1466 HG13 ILE A  97      25.890  26.940  32.840  1.00  0.00            
ATOM   1467  CD1 ILE A  97      27.950  26.450  32.440  1.00  0.00            
ATOM   1468 HD11 ILE A  97      28.900  26.970  32.390  1.00  0.00            
ATOM   1469 HD12 ILE A  97      28.200  25.600  33.080  1.00  0.00            
ATOM   1470 HD13 ILE A  97      27.680  26.080  31.460  1.00  0.00            
ATOM   1471  C   ILE A  97      27.940  31.100  32.620  1.00  0.00            
ATOM   1472  O   ILE A  97      27.060  31.810  33.100  1.00  0.00            
ATOM   1473  N   LEU A  98      28.630  31.400  31.520  1.00  0.00            
ATOM   1474  H   LEU A  98      29.090  30.610  31.090  1.00  0.00            
ATOM   1475  CA  LEU A  98      28.870  32.670  30.870  1.00  0.00            
ATOM   1476  HA  LEU A  98      28.370  33.450  31.440  1.00  0.00            
ATOM   1477  CB  LEU A  98      30.370  32.960  30.970  1.00  0.00            
ATOM   1478  HB2 LEU A  98      30.670  33.110  32.010  1.00  0.00            
ATOM   1479  HB3 LEU A  98      30.880  32.090  30.570  1.00  0.00            
ATOM   1480  CG  LEU A  98      30.850  34.160  30.160  1.00  0.00            
ATOM   1481  HG  LEU A  98      30.520  33.970  29.140  1.00  0.00            
ATOM   1482  CD1 LEU A  98      30.200  35.480  30.560  1.00  0.00            
ATOM   1483 HD11 LEU A  98      30.540  36.350  30.000  1.00  0.00            
ATOM   1484 HD12 LEU A  98      29.130  35.340  30.400  1.00  0.00            
ATOM   1485 HD13 LEU A  98      30.460  35.690  31.600  1.00  0.00            
ATOM   1486  CD2 LEU A  98      32.370  34.190  30.300  1.00  0.00            
ATOM   1487 HD21 LEU A  98      32.850  34.910  29.630  1.00  0.00            
ATOM   1488 HD22 LEU A  98      32.570  34.550  31.310  1.00  0.00            
ATOM   1489 HD23 LEU A  98      32.780  33.210  30.050  1.00  0.00            
ATOM   1490  C   LEU A  98      28.380  32.540  29.430  1.00  0.00            
ATOM   1491  O   LEU A  98      28.800  31.630  28.730  1.00  0.00            
ATOM   1492  N   SER A  99      27.410  33.390  29.080  1.00  0.00            
ATOM   1493  H   SER A  99      27.080  34.060  29.760  1.00  0.00            
ATOM   1494  CA  SER A  99      26.500  33.230  27.960  1.00  0.00            
ATOM   1495  HA  SER A  99      26.930  32.520  27.250  1.00  0.00            
ATOM   1496  CB  SER A  99      25.180  32.680  28.490  1.00  0.00            
ATOM   1497  HB2 SER A  99      25.320  31.770  29.070  1.00  0.00            
ATOM   1498  HB3 SER A  99      24.700  33.430  29.120  1.00  0.00            
ATOM   1499  OG  SER A  99      24.270  32.330  27.460  1.00  0.00            
ATOM   1500  HG  SER A  99      23.600  31.780  27.870  1.00  0.00            
ATOM   1501  C   SER A  99      26.260  34.620  27.390  1.00  0.00            
ATOM   1502  O   SER A  99      26.190  35.570  28.170  1.00  0.00            
ATOM   1503  N   MET A 100      26.120  34.740  26.070  1.00  0.00            
ATOM   1504  H   MET A 100      26.100  33.910  25.500  1.00  0.00            
ATOM   1505  CA  MET A 100      25.800  35.980  25.390  1.00  0.00            
ATOM   1506  HA  MET A 100      26.370  36.720  25.940  1.00  0.00            
ATOM   1507  CB  MET A 100      26.190  36.080  23.910  1.00  0.00            
ATOM   1508  HB2 MET A 100      25.730  35.230  23.400  1.00  0.00            
ATOM   1509  HB3 MET A 100      25.950  37.050  23.480  1.00  0.00            
ATOM   1510  CG  MET A 100      27.700  36.070  23.700  1.00  0.00            
ATOM   1511  HG2 MET A 100      28.110  35.180  24.180  1.00  0.00            
ATOM   1512  HG3 MET A 100      27.820  36.050  22.620  1.00  0.00            
ATOM   1513  SD  MET A 100      28.530  37.570  24.300  1.00  0.00            
ATOM   1514  CE  MET A 100      30.260  37.160  23.980  1.00  0.00            
ATOM   1515  HE1 MET A 100      30.390  36.180  24.440  1.00  0.00            
ATOM   1516  HE2 MET A 100      30.480  37.080  22.920  1.00  0.00            
ATOM   1517  HE3 MET A 100      30.900  37.900  24.470  1.00  0.00            
ATOM   1518  C   MET A 100      24.390  36.540  25.540  1.00  0.00            
ATOM   1519  O   MET A 100      23.390  35.920  25.160  1.00  0.00            
ATOM   1520  N   ALA A 101      24.330  37.820  25.910  1.00  0.00            
ATOM   1521  H   ALA A 101      25.180  38.330  26.080  1.00  0.00            
ATOM   1522  CA  ALA A 101      23.080  38.560  25.800  1.00  0.00            
ATOM   1523  HA  ALA A 101      22.210  37.940  26.010  1.00  0.00            
ATOM   1524  CB  ALA A 101      23.180  39.770  26.720  1.00  0.00            
ATOM   1525  HB1 ALA A 101      22.320  40.410  26.500  1.00  0.00            
ATOM   1526  HB2 ALA A 101      23.120  39.520  27.780  1.00  0.00            
ATOM   1527  HB3 ALA A 101      24.130  40.300  26.730  1.00  0.00            
ATOM   1528  C   ALA A 101      23.000  39.010  24.350  1.00  0.00            
ATOM   1529  O   ALA A 101      24.020  39.360  23.760  1.00  0.00            
ATOM   1530  N   ASN A 102      21.800  39.020  23.770  1.00  0.00            
ATOM   1531  H   ASN A 102      21.050  38.670  24.340  1.00  0.00            
ATOM   1532  CA  ASN A 102      21.520  39.480  22.430  1.00  0.00            
ATOM   1533  HA  ASN A 102      22.390  40.030  22.070  1.00  0.00            
ATOM   1534  CB  ASN A 102      21.350  38.190  21.630  1.00  0.00            
ATOM   1535  HB2 ASN A 102      21.040  38.370  20.600  1.00  0.00            
ATOM   1536  HB3 ASN A 102      22.320  37.720  21.480  1.00  0.00            
ATOM   1537  CG  ASN A 102      20.370  37.200  22.240  1.00  0.00            
ATOM   1538  OD1 ASN A 102      19.210  37.560  22.380  1.00  0.00            
ATOM   1539  ND2 ASN A 102      20.840  35.970  22.440  1.00  0.00            
ATOM   1540 HD21 ASN A 102      20.160  35.320  22.810  1.00  0.00            
ATOM   1541 HD22 ASN A 102      21.770  35.720  22.130  1.00  0.00            
ATOM   1542  C   ASN A 102      20.380  40.500  22.380  1.00  0.00            
ATOM   1543  O   ASN A 102      19.930  40.960  23.430  1.00  0.00            
ATOM   1544  N   ALA A 103      19.850  40.830  21.200  1.00  0.00            
ATOM   1545  H   ALA A 103      20.240  40.370  20.390  1.00  0.00            
ATOM   1546  CA  ALA A 103      18.530  41.420  21.090  1.00  0.00            
ATOM   1547  HA  ALA A 103      18.050  41.310  22.060  1.00  0.00            
ATOM   1548  CB  ALA A 103      18.700  42.930  20.900  1.00  0.00            
ATOM   1549  HB1 ALA A 103      19.050  43.360  21.840  1.00  0.00            
ATOM   1550  HB2 ALA A 103      19.490  43.160  20.190  1.00  0.00            
ATOM   1551  HB3 ALA A 103      17.750  43.350  20.570  1.00  0.00            
ATOM   1552  C   ALA A 103      17.580  40.620  20.210  1.00  0.00            
ATOM   1553  O   ALA A 103      16.630  41.250  19.750  1.00  0.00            
ATOM   1554  N   GLY A 104      17.760  39.350  19.860  1.00  0.00            
ATOM   1555  H   GLY A 104      18.480  38.880  20.390  1.00  0.00            
ATOM   1556  CA  GLY A 104      17.180  38.610  18.760  1.00  0.00            
ATOM   1557  HA2 GLY A 104      16.590  37.770  19.130  1.00  0.00            
ATOM   1558  HA3 GLY A 104      16.620  39.350  18.190  1.00  0.00            
ATOM   1559  C   GLY A 104      18.220  37.890  17.910  1.00  0.00            
ATOM   1560  O   GLY A 104      19.390  37.920  18.290  1.00  0.00            
ATOM   1561  N   PRO A 105      17.850  37.100  16.900  1.00  0.00            
ATOM   1562  CD  PRO A 105      16.510  37.010  16.360  1.00  0.00            
ATOM   1563  HD2 PRO A 105      16.070  37.990  16.160  1.00  0.00            
ATOM   1564  HD3 PRO A 105      15.910  36.410  17.050  1.00  0.00            
ATOM   1565  CG  PRO A 105      16.680  36.310  15.020  1.00  0.00            
ATOM   1566  HG2 PRO A 105      16.430  37.020  14.230  1.00  0.00            
ATOM   1567  HG3 PRO A 105      15.980  35.480  15.100  1.00  0.00            
ATOM   1568  CB  PRO A 105      18.110  35.780  14.890  1.00  0.00            
ATOM   1569  HB2 PRO A 105      18.540  35.960  13.910  1.00  0.00            
ATOM   1570  HB3 PRO A 105      18.160  34.710  15.080  1.00  0.00            
ATOM   1571  CA  PRO A 105      18.820  36.360  16.110  1.00  0.00            
ATOM   1572  HA  PRO A 105      19.130  35.590  16.810  1.00  0.00            
ATOM   1573  C   PRO A 105      19.970  37.190  15.550  1.00  0.00            
ATOM   1574  O   PRO A 105      19.660  38.230  14.980  1.00  0.00            
ATOM   1575  N   ASN A 106      21.210  36.700  15.590  1.00  0.00            
ATOM   1576  H   ASN A 106      21.310  35.890  16.180  1.00  0.00            
ATOM   1577  CA  ASN A 106      22.440  37.330  15.140  1.00  0.00            
ATOM   1578  HA  ASN A 106      23.290  36.920  15.690  1.00  0.00            
ATOM   1579  CB  ASN A 106      22.550  37.140  13.630  1.00  0.00            
ATOM   1580  HB2 ASN A 106      21.660  37.460  13.080  1.00  0.00            
ATOM   1581  HB3 ASN A 106      23.350  37.810  13.330  1.00  0.00            
ATOM   1582  CG  ASN A 106      22.910  35.740  13.160  1.00  0.00            
ATOM   1583  OD1 ASN A 106      22.980  34.710  13.820  1.00  0.00            
ATOM   1584  ND2 ASN A 106      23.210  35.630  11.870  1.00  0.00            
ATOM   1585 HD21 ASN A 106      23.470  34.720  11.510  1.00  0.00            
ATOM   1586 HD22 ASN A 106      22.870  36.290  11.180  1.00  0.00            
ATOM   1587  C   ASN A 106      22.530  38.800  15.530  1.00  0.00            
ATOM   1588  O   ASN A 106      22.380  39.620  14.630  1.00  0.00            
ATOM   1589  N   THR A 107      22.710  39.200  16.790  1.00  0.00            
ATOM   1590  H   THR A 107      22.510  38.470  17.460  1.00  0.00            
ATOM   1591  CA  THR A 107      22.830  40.520  17.370  1.00  0.00            
ATOM   1592  HA  THR A 107      23.070  41.280  16.630  1.00  0.00            
ATOM   1593  CB  THR A 107      21.480  41.020  17.880  1.00  0.00            
ATOM   1594  HB  THR A 107      21.620  41.970  18.410  1.00  0.00            
ATOM   1595  CG2 THR A 107      20.390  41.260  16.830  1.00  0.00            
ATOM   1596 HG21 THR A 107      20.840  41.530  15.880  1.00  0.00            
ATOM   1597 HG22 THR A 107      19.970  40.280  16.590  1.00  0.00            
ATOM   1598 HG23 THR A 107      19.700  42.040  17.120  1.00  0.00            
ATOM   1599  OG1 THR A 107      21.020  40.080  18.820  1.00  0.00            
ATOM   1600  HG1 THR A 107      20.850  39.220  18.440  1.00  0.00            
ATOM   1601  C   THR A 107      23.850  40.530  18.500  1.00  0.00            
ATOM   1602  O   THR A 107      23.710  41.340  19.420  1.00  0.00            
ATOM   1603  N   ASN A 108      24.780  39.570  18.460  1.00  0.00            
ATOM   1604  H   ASN A 108      24.820  38.910  17.700  1.00  0.00            
ATOM   1605  CA  ASN A 108      25.840  39.540  19.440  1.00  0.00            
ATOM   1606  HA  ASN A 108      25.390  39.640  20.420  1.00  0.00            
ATOM   1607  CB  ASN A 108      26.650  38.240  19.340  1.00  0.00            
ATOM   1608  HB2 ASN A 108      27.000  38.130  18.320  1.00  0.00            
ATOM   1609  HB3 ASN A 108      27.470  38.100  20.040  1.00  0.00            
ATOM   1610  CG  ASN A 108      25.650  37.140  19.670  1.00  0.00            
ATOM   1611  OD1 ASN A 108      25.070  37.120  20.750  1.00  0.00            
ATOM   1612  ND2 ASN A 108      25.490  36.100  18.850  1.00  0.00            
ATOM   1613 HD21 ASN A 108      24.710  35.490  19.040  1.00  0.00            
ATOM   1614 HD22 ASN A 108      26.110  35.950  18.060  1.00  0.00            
ATOM   1615  C   ASN A 108      26.740  40.770  19.390  1.00  0.00            
ATOM   1616  O   ASN A 108      27.030  41.250  18.290  1.00  0.00            
ATOM   1617  N   GLY A 109      27.270  41.270  20.510  1.00  0.00            
ATOM   1618  H   GLY A 109      27.040  40.790  21.370  1.00  0.00            
ATOM   1619  CA  GLY A 109      28.200  42.370  20.560  1.00  0.00            
ATOM   1620  HA2 GLY A 109      28.690  42.370  19.580  1.00  0.00            
ATOM   1621  HA3 GLY A 109      27.710  43.350  20.580  1.00  0.00            
ATOM   1622  C   GLY A 109      29.330  42.330  21.580  1.00  0.00            
ATOM   1623  O   GLY A 109      30.500  42.090  21.300  1.00  0.00            
ATOM   1624  N   SER A 110      28.920  42.800  22.760  1.00  0.00            
ATOM   1625  H   SER A 110      27.920  42.930  22.900  1.00  0.00            
ATOM   1626  CA  SER A 110      29.750  42.970  23.940  1.00  0.00            
ATOM   1627  HA  SER A 110      30.560  42.250  24.010  1.00  0.00            
ATOM   1628  CB  SER A 110      30.360  44.370  23.990  1.00  0.00            
ATOM   1629  HB2 SER A 110      31.110  44.330  24.780  1.00  0.00            
ATOM   1630  HB3 SER A 110      30.930  44.410  23.070  1.00  0.00            
ATOM   1631  OG  SER A 110      29.500  45.460  24.210  1.00  0.00            
ATOM   1632  HG  SER A 110      29.270  45.420  25.140  1.00  0.00            
ATOM   1633  C   SER A 110      29.000  42.650  25.220  1.00  0.00            
ATOM   1634  O   SER A 110      29.630  42.240  26.190  1.00  0.00            
ATOM   1635  N   GLN A 111      27.660  42.580  25.230  1.00  0.00            
ATOM   1636  H   GLN A 111      27.140  42.940  24.450  1.00  0.00            
ATOM   1637  CA  GLN A 111      26.910  42.220  26.420  1.00  0.00            
ATOM   1638  HA  GLN A 111      27.450  42.610  27.290  1.00  0.00            
ATOM   1639  CB  GLN A 111      25.510  42.820  26.310  1.00  0.00            
ATOM   1640  HB2 GLN A 111      25.060  42.640  25.340  1.00  0.00            
ATOM   1641  HB3 GLN A 111      24.910  42.510  27.160  1.00  0.00            
ATOM   1642  CG  GLN A 111      25.550  44.340  26.400  1.00  0.00            
ATOM   1643  HG2 GLN A 111      25.900  44.770  27.340  1.00  0.00            
ATOM   1644  HG3 GLN A 111      26.110  44.850  25.610  1.00  0.00            
ATOM   1645  CD  GLN A 111      24.110  44.820  26.300  1.00  0.00            
ATOM   1646  OE1 GLN A 111      23.210  44.530  27.080  1.00  0.00            
ATOM   1647  NE2 GLN A 111      23.770  45.590  25.260  1.00  0.00            
ATOM   1648 HE21 GLN A 111      22.810  45.890  25.280  1.00  0.00            
ATOM   1649 HE22 GLN A 111      24.400  45.890  24.530  1.00  0.00            
ATOM   1650  C   GLN A 111      26.830  40.730  26.670  1.00  0.00            
ATOM   1651  O   GLN A 111      26.640  39.850  25.830  1.00  0.00            
ATOM   1652  N   PHE A 112      26.930  40.420  27.970  1.00  0.00            
ATOM   1653  H   PHE A 112      26.980  41.180  28.640  1.00  0.00            
ATOM   1654  CA  PHE A 112      26.930  39.040  28.400  1.00  0.00            
ATOM   1655  HA  PHE A 112      26.530  38.380  27.630  1.00  0.00            
ATOM   1656  CB  PHE A 112      28.360  38.540  28.630  1.00  0.00            
ATOM   1657  HB2 PHE A 112      28.310  37.460  28.790  1.00  0.00            
ATOM   1658  HB3 PHE A 112      28.880  38.580  27.670  1.00  0.00            
ATOM   1659  CG  PHE A 112      29.160  39.320  29.640  1.00  0.00            
ATOM   1660  CD1 PHE A 112      29.460  38.750  30.880  1.00  0.00            
ATOM   1661  HD1 PHE A 112      28.950  37.850  31.190  1.00  0.00            
ATOM   1662  CE1 PHE A 112      30.270  39.410  31.820  1.00  0.00            
ATOM   1663  HE1 PHE A 112      30.370  39.010  32.820  1.00  0.00            
ATOM   1664  CZ  PHE A 112      30.780  40.680  31.530  1.00  0.00            
ATOM   1665  HZ  PHE A 112      31.370  41.200  32.270  1.00  0.00            
ATOM   1666  CE2 PHE A 112      30.610  41.220  30.250  1.00  0.00            
ATOM   1667  HE2 PHE A 112      31.210  42.070  29.970  1.00  0.00            
ATOM   1668  CD2 PHE A 112      29.780  40.540  29.350  1.00  0.00            
ATOM   1669  HD2 PHE A 112      29.690  40.990  28.380  1.00  0.00            
ATOM   1670  C   PHE A 112      26.120  38.750  29.650  1.00  0.00            
ATOM   1671  O   PHE A 112      25.610  39.670  30.290  1.00  0.00            
ATOM   1672  N   PHE A 113      25.980  37.540  30.180  1.00  0.00            
ATOM   1673  H   PHE A 113      26.370  36.760  29.670  1.00  0.00            
ATOM   1674  CA  PHE A 113      25.500  37.220  31.510  1.00  0.00            
ATOM   1675  HA  PHE A 113      25.770  38.060  32.150  1.00  0.00            
ATOM   1676  CB  PHE A 113      23.970  37.160  31.610  1.00  0.00            
ATOM   1677  HB2 PHE A 113      23.760  36.970  32.670  1.00  0.00            
ATOM   1678  HB3 PHE A 113      23.570  38.110  31.260  1.00  0.00            
ATOM   1679  CG  PHE A 113      23.220  36.140  30.800  1.00  0.00            
ATOM   1680  CD1 PHE A 113      23.100  36.310  29.410  1.00  0.00            
ATOM   1681  HD1 PHE A 113      23.500  37.180  28.930  1.00  0.00            
ATOM   1682  CE1 PHE A 113      22.560  35.300  28.610  1.00  0.00            
ATOM   1683  HE1 PHE A 113      22.530  35.390  27.530  1.00  0.00            
ATOM   1684  CZ  PHE A 113      22.160  34.110  29.240  1.00  0.00            
ATOM   1685  HZ  PHE A 113      21.820  33.270  28.660  1.00  0.00            
ATOM   1686  CE2 PHE A 113      22.360  33.900  30.610  1.00  0.00            
ATOM   1687  HE2 PHE A 113      22.220  32.880  30.940  1.00  0.00            
ATOM   1688  CD2 PHE A 113      22.880  34.930  31.410  1.00  0.00            
ATOM   1689  HD2 PHE A 113      23.280  34.670  32.380  1.00  0.00            
ATOM   1690  C   PHE A 113      26.100  35.940  32.080  1.00  0.00            
ATOM   1691  O   PHE A 113      26.620  35.100  31.350  1.00  0.00            
ATOM   1692  N   ILE A 114      26.060  35.860  33.410  1.00  0.00            
ATOM   1693  H   ILE A 114      25.770  36.700  33.880  1.00  0.00            
ATOM   1694  CA  ILE A 114      26.550  34.810  34.290  1.00  0.00            
ATOM   1695  HA  ILE A 114      26.940  33.960  33.740  1.00  0.00            
ATOM   1696  CB  ILE A 114      27.600  35.380  35.230  1.00  0.00            
ATOM   1697  HB  ILE A 114      27.250  35.960  36.080  1.00  0.00            
ATOM   1698  CG2 ILE A 114      28.250  34.170  35.900  1.00  0.00            
ATOM   1699 HG21 ILE A 114      28.990  34.530  36.620  1.00  0.00            
ATOM   1700 HG22 ILE A 114      27.450  33.610  36.400  1.00  0.00            
ATOM   1701 HG23 ILE A 114      28.690  33.460  35.210  1.00  0.00            
ATOM   1702  CG1 ILE A 114      28.580  36.370  34.590  1.00  0.00            
ATOM   1703 HG12 ILE A 114      29.170  35.890  33.820  1.00  0.00            
ATOM   1704 HG13 ILE A 114      28.110  37.200  34.060  1.00  0.00            
ATOM   1705  CD1 ILE A 114      29.500  36.970  35.640  1.00  0.00            
ATOM   1706 HD11 ILE A 114      28.950  37.560  36.370  1.00  0.00            
ATOM   1707 HD12 ILE A 114      30.180  36.220  36.050  1.00  0.00            
ATOM   1708 HD13 ILE A 114      30.120  37.740  35.180  1.00  0.00            
ATOM   1709  C   ILE A 114      25.370  34.290  35.090  1.00  0.00            
ATOM   1710  O   ILE A 114      24.820  35.000  35.920  1.00  0.00            
ATOM   1711  N   CYS A 115      24.950  33.030  34.900  1.00  0.00            
ATOM   1712  H   CYS A 115      25.390  32.470  34.190  1.00  0.00            
ATOM   1713  CA  CYS A 115      23.920  32.440  35.720  1.00  0.00            
ATOM   1714  HA  CYS A 115      23.080  33.130  35.830  1.00  0.00            
ATOM   1715  CB  CYS A 115      23.550  31.120  35.040  1.00  0.00            
ATOM   1716  HB2 CYS A 115      24.320  30.340  35.000  1.00  0.00            
ATOM   1717  HB3 CYS A 115      22.740  30.670  35.610  1.00  0.00            
ATOM   1718  SG  CYS A 115      22.790  31.410  33.420  1.00  0.00            
ATOM   1719  HG  CYS A 115      21.930  30.400  33.330  1.00  0.00            
ATOM   1720  C   CYS A 115      24.240  32.040  37.150  1.00  0.00            
ATOM   1721  O   CYS A 115      25.380  31.790  37.520  1.00  0.00            
ATOM   1722  N   THR A 116      23.240  31.970  38.040  1.00  0.00            
ATOM   1723  H   THR A 116      22.320  32.180  37.700  1.00  0.00            
ATOM   1724  CA  THR A 116      23.370  31.850  39.480  1.00  0.00            
ATOM   1725  HA  THR A 116      24.350  31.450  39.760  1.00  0.00            
ATOM   1726  CB  THR A 116      23.160  33.170  40.220  1.00  0.00            
ATOM   1727  HB  THR A 116      23.390  33.030  41.270  1.00  0.00            
ATOM   1728  CG2 THR A 116      24.050  34.310  39.750  1.00  0.00            
ATOM   1729 HG21 THR A 116      24.070  34.950  40.640  1.00  0.00            
ATOM   1730 HG22 THR A 116      25.070  33.950  39.620  1.00  0.00            
ATOM   1731 HG23 THR A 116      23.560  34.790  38.900  1.00  0.00            
ATOM   1732  OG1 THR A 116      21.820  33.580  40.020  1.00  0.00            
ATOM   1733  HG1 THR A 116      21.500  34.040  40.810  1.00  0.00            
ATOM   1734  C   THR A 116      22.370  30.840  40.030  1.00  0.00            
ATOM   1735  O   THR A 116      21.980  30.750  41.190  1.00  0.00            
ATOM   1736  N   ALA A 117      21.850  30.130  39.040  1.00  0.00            
ATOM   1737  H   ALA A 117      22.170  30.400  38.120  1.00  0.00            
ATOM   1738  CA  ALA A 117      21.050  28.920  39.010  1.00  0.00            
ATOM   1739  HA  ALA A 117      21.280  28.280  39.860  1.00  0.00            
ATOM   1740  CB  ALA A 117      19.600  29.400  39.050  1.00  0.00            
ATOM   1741  HB1 ALA A 117      19.380  30.060  39.890  1.00  0.00            
ATOM   1742  HB2 ALA A 117      19.410  30.070  38.210  1.00  0.00            
ATOM   1743  HB3 ALA A 117      18.920  28.550  39.020  1.00  0.00            
ATOM   1744  C   ALA A 117      21.200  28.180  37.690  1.00  0.00            
ATOM   1745  O   ALA A 117      21.800  28.770  36.800  1.00  0.00            
ATOM   1746  N   LYS A 118      20.620  27.000  37.470  1.00  0.00            
ATOM   1747  H   LYS A 118      20.030  26.620  38.210  1.00  0.00            
ATOM   1748  CA  LYS A 118      20.570  26.330  36.190  1.00  0.00            
ATOM   1749  HA  LYS A 118      21.540  26.510  35.720  1.00  0.00            
ATOM   1750  CB  LYS A 118      20.360  24.850  36.500  1.00  0.00            
ATOM   1751  HB2 LYS A 118      21.000  24.540  37.330  1.00  0.00            
ATOM   1752  HB3 LYS A 118      19.310  24.770  36.780  1.00  0.00            
ATOM   1753  CG  LYS A 118      20.620  23.900  35.340  1.00  0.00            
ATOM   1754  HG2 LYS A 118      19.880  24.140  34.570  1.00  0.00            
ATOM   1755  HG3 LYS A 118      21.630  24.130  35.010  1.00  0.00            
ATOM   1756  CD  LYS A 118      20.540  22.440  35.790  1.00  0.00            
ATOM   1757  HD2 LYS A 118      21.090  21.900  35.030  1.00  0.00            
ATOM   1758  HD3 LYS A 118      21.130  22.350  36.700  1.00  0.00            
ATOM   1759  CE  LYS A 118      19.160  21.800  35.930  1.00  0.00            
ATOM   1760  HE2 LYS A 118      19.260  20.720  36.090  1.00  0.00            
ATOM   1761  HE3 LYS A 118      18.710  22.160  36.850  1.00  0.00            
ATOM   1762  NZ  LYS A 118      18.310  21.970  34.740  1.00  0.00            
ATOM   1763  HZ1 LYS A 118      18.110  22.920  34.480  1.00  0.00            
ATOM   1764  HZ2 LYS A 118      18.790  21.580  33.940  1.00  0.00            
ATOM   1765  HZ3 LYS A 118      17.450  21.450  34.870  1.00  0.00            
ATOM   1766  C   LYS A 118      19.470  26.850  35.280  1.00  0.00            
ATOM   1767  O   LYS A 118      18.310  26.910  35.680  1.00  0.00            
ATOM   1768  N   THR A 119      19.730  27.230  34.030  1.00  0.00            
ATOM   1769  H   THR A 119      20.610  26.960  33.610  1.00  0.00            
ATOM   1770  CA  THR A 119      18.810  28.030  33.240  1.00  0.00            
ATOM   1771  HA  THR A 119      17.820  27.930  33.670  1.00  0.00            
ATOM   1772  CB  THR A 119      19.220  29.500  33.260  1.00  0.00            
ATOM   1773  HB  THR A 119      18.670  30.050  32.500  1.00  0.00            
ATOM   1774  CG2 THR A 119      19.120  30.210  34.610  1.00  0.00            
ATOM   1775 HG21 THR A 119      19.670  31.150  34.580  1.00  0.00            
ATOM   1776 HG22 THR A 119      18.070  30.390  34.860  1.00  0.00            
ATOM   1777 HG23 THR A 119      19.550  29.770  35.510  1.00  0.00            
ATOM   1778  OG1 THR A 119      20.600  29.620  32.990  1.00  0.00            
ATOM   1779  HG1 THR A 119      20.770  29.160  32.170  1.00  0.00            
ATOM   1780  C   THR A 119      18.640  27.420  31.860  1.00  0.00            
ATOM   1781  O   THR A 119      18.490  28.160  30.900  1.00  0.00            
ATOM   1782  N   GLU A 120      18.540  26.090  31.720  1.00  0.00            
ATOM   1783  H   GLU A 120      18.790  25.610  32.570  1.00  0.00            
ATOM   1784  CA  GLU A 120      18.440  25.420  30.440  1.00  0.00            
ATOM   1785  HA  GLU A 120      19.410  25.530  29.950  1.00  0.00            
ATOM   1786  CB  GLU A 120      18.360  23.920  30.720  1.00  0.00            
ATOM   1787  HB2 GLU A 120      17.500  23.590  31.300  1.00  0.00            
ATOM   1788  HB3 GLU A 120      18.290  23.450  29.740  1.00  0.00            
ATOM   1789  CG  GLU A 120      19.680  23.340  31.230  1.00  0.00            
ATOM   1790  HG2 GLU A 120      20.470  23.660  30.550  1.00  0.00            
ATOM   1791  HG3 GLU A 120      19.900  23.700  32.230  1.00  0.00            
ATOM   1792  CD  GLU A 120      19.540  21.830  31.190  1.00  0.00            
ATOM   1793  OE1 GLU A 120      19.000  21.390  32.230  1.00  0.00            
ATOM   1794  OE2 GLU A 120      19.840  21.120  30.210  1.00  0.00            
ATOM   1795  C   GLU A 120      17.400  25.860  29.420  1.00  0.00            
ATOM   1796  O   GLU A 120      17.470  25.510  28.240  1.00  0.00            
ATOM   1797  N   TRP A 121      16.320  26.480  29.880  1.00  0.00            
ATOM   1798  H   TRP A 121      16.200  26.610  30.880  1.00  0.00            
ATOM   1799  CA  TRP A 121      15.250  26.940  29.020  1.00  0.00            
ATOM   1800  HA  TRP A 121      14.960  26.100  28.390  1.00  0.00            
ATOM   1801  CB  TRP A 121      14.040  27.420  29.820  1.00  0.00            
ATOM   1802  HB2 TRP A 121      13.270  27.760  29.130  1.00  0.00            
ATOM   1803  HB3 TRP A 121      13.450  26.610  30.250  1.00  0.00            
ATOM   1804  CG  TRP A 121      14.350  28.550  30.750  1.00  0.00            
ATOM   1805  CD1 TRP A 121      14.260  29.860  30.410  1.00  0.00            
ATOM   1806  HD1 TRP A 121      14.100  30.330  29.460  1.00  0.00            
ATOM   1807  NE1 TRP A 121      14.590  30.660  31.490  1.00  0.00            
ATOM   1808  HE1 TRP A 121      14.490  31.660  31.420  1.00  0.00            
ATOM   1809  CE2 TRP A 121      14.950  29.870  32.560  1.00  0.00            
ATOM   1810  CZ2 TRP A 121      15.240  30.110  33.910  1.00  0.00            
ATOM   1811  HZ2 TRP A 121      15.430  31.140  34.180  1.00  0.00            
ATOM   1812  CH2 TRP A 121      15.430  29.090  34.850  1.00  0.00            
ATOM   1813  HH2 TRP A 121      15.970  29.170  35.780  1.00  0.00            
ATOM   1814  CZ3 TRP A 121      15.280  27.780  34.400  1.00  0.00            
ATOM   1815  HZ3 TRP A 121      15.570  26.960  35.040  1.00  0.00            
ATOM   1816  CE3 TRP A 121      14.860  27.490  33.100  1.00  0.00            
ATOM   1817  HE3 TRP A 121      14.560  26.490  32.790  1.00  0.00            
ATOM   1818  CD2 TRP A 121      14.740  28.520  32.150  1.00  0.00            
ATOM   1819  C   TRP A 121      15.690  27.990  28.000  1.00  0.00            
ATOM   1820  O   TRP A 121      14.880  28.230  27.100  1.00  0.00            
ATOM   1821  N   LEU A 122      16.890  28.550  28.160  1.00  0.00            
ATOM   1822  H   LEU A 122      17.430  28.500  29.010  1.00  0.00            
ATOM   1823  CA  LEU A 122      17.480  29.590  27.340  1.00  0.00            
ATOM   1824  HA  LEU A 122      16.640  30.080  26.860  1.00  0.00            
ATOM   1825  CB  LEU A 122      18.110  30.680  28.210  1.00  0.00            
ATOM   1826  HB2 LEU A 122      18.810  30.120  28.840  1.00  0.00            
ATOM   1827  HB3 LEU A 122      18.770  31.300  27.610  1.00  0.00            
ATOM   1828  CG  LEU A 122      17.220  31.540  29.090  1.00  0.00            
ATOM   1829  HG  LEU A 122      16.670  30.870  29.740  1.00  0.00            
ATOM   1830  CD1 LEU A 122      18.030  32.600  29.840  1.00  0.00            
ATOM   1831 HD11 LEU A 122      18.670  33.170  29.170  1.00  0.00            
ATOM   1832 HD12 LEU A 122      17.560  33.220  30.610  1.00  0.00            
ATOM   1833 HD13 LEU A 122      18.770  31.990  30.360  1.00  0.00            
ATOM   1834  CD2 LEU A 122      16.180  32.310  28.280  1.00  0.00            
ATOM   1835 HD21 LEU A 122      15.540  31.520  27.900  1.00  0.00            
ATOM   1836 HD22 LEU A 122      15.540  32.950  28.880  1.00  0.00            
ATOM   1837 HD23 LEU A 122      16.570  32.960  27.500  1.00  0.00            
ATOM   1838  C   LEU A 122      18.510  29.060  26.350  1.00  0.00            
ATOM   1839  O   LEU A 122      19.010  29.880  25.590  1.00  0.00            
ATOM   1840  N   ASP A 123      18.850  27.770  26.350  1.00  0.00            
ATOM   1841  H   ASP A 123      18.440  27.150  27.040  1.00  0.00            
ATOM   1842  CA  ASP A 123      19.920  27.190  25.570  1.00  0.00            
ATOM   1843  HA  ASP A 123      20.900  27.590  25.830  1.00  0.00            
ATOM   1844  CB  ASP A 123      19.910  25.690  25.850  1.00  0.00            
ATOM   1845  HB2 ASP A 123      18.890  25.360  25.700  1.00  0.00            
ATOM   1846  HB3 ASP A 123      20.560  25.090  25.210  1.00  0.00            
ATOM   1847  CG  ASP A 123      20.490  25.290  27.200  1.00  0.00            
ATOM   1848  OD1 ASP A 123      21.100  26.130  27.900  1.00  0.00            
ATOM   1849  OD2 ASP A 123      20.260  24.110  27.530  1.00  0.00            
ATOM   1850  C   ASP A 123      19.690  27.350  24.070  1.00  0.00            
ATOM   1851  O   ASP A 123      20.500  27.090  23.180  1.00  0.00            
ATOM   1852  N   GLY A 124      18.480  27.750  23.680  1.00  0.00            
ATOM   1853  H   GLY A 124      17.770  28.030  24.340  1.00  0.00            
ATOM   1854  CA  GLY A 124      18.130  28.060  22.310  1.00  0.00            
ATOM   1855  HA2 GLY A 124      18.800  27.490  21.670  1.00  0.00            
ATOM   1856  HA3 GLY A 124      17.090  27.740  22.150  1.00  0.00            
ATOM   1857  C   GLY A 124      18.180  29.540  21.970  1.00  0.00            
ATOM   1858  O   GLY A 124      18.550  29.890  20.860  1.00  0.00            
ATOM   1859  N   LYS A 125      17.990  30.450  22.930  1.00  0.00            
ATOM   1860  H   LYS A 125      17.710  30.090  23.830  1.00  0.00            
ATOM   1861  CA  LYS A 125      18.000  31.900  22.780  1.00  0.00            
ATOM   1862  HA  LYS A 125      17.680  32.140  21.770  1.00  0.00            
ATOM   1863  CB  LYS A 125      17.010  32.420  23.820  1.00  0.00            
ATOM   1864  HB2 LYS A 125      17.220  32.010  24.810  1.00  0.00            
ATOM   1865  HB3 LYS A 125      17.110  33.500  23.850  1.00  0.00            
ATOM   1866  CG  LYS A 125      15.600  32.010  23.390  1.00  0.00            
ATOM   1867  HG2 LYS A 125      15.260  32.350  22.410  1.00  0.00            
ATOM   1868  HG3 LYS A 125      15.500  30.930  23.390  1.00  0.00            
ATOM   1869  CD  LYS A 125      14.670  32.630  24.440  1.00  0.00            
ATOM   1870  HD2 LYS A 125      14.990  32.350  25.440  1.00  0.00            
ATOM   1871  HD3 LYS A 125      14.680  33.700  24.260  1.00  0.00            
ATOM   1872  CE  LYS A 125      13.230  32.160  24.260  1.00  0.00            
ATOM   1873  HE2 LYS A 125      12.850  32.260  23.250  1.00  0.00            
ATOM   1874  HE3 LYS A 125      13.230  31.080  24.380  1.00  0.00            
ATOM   1875  NZ  LYS A 125      12.330  32.870  25.190  1.00  0.00            
ATOM   1876  HZ1 LYS A 125      11.360  32.790  24.940  1.00  0.00            
ATOM   1877  HZ2 LYS A 125      12.500  32.620  26.150  1.00  0.00            
ATOM   1878  HZ3 LYS A 125      12.360  33.880  25.150  1.00  0.00            
ATOM   1879  C   LYS A 125      19.370  32.530  22.930  1.00  0.00            
ATOM   1880  O   LYS A 125      19.600  33.680  22.560  1.00  0.00            
ATOM   1881  N   HID A 126      20.390  31.940  23.560  1.00  0.00            
ATOM   1882  H   HID A 126      20.190  31.070  24.020  1.00  0.00            
ATOM   1883  CA  HID A 126      21.650  32.560  23.920  1.00  0.00            
ATOM   1884  HA  HID A 126      21.840  33.520  23.420  1.00  0.00            
ATOM   1885  CB  HID A 126      21.520  32.800  25.420  1.00  0.00            
ATOM   1886  HB2 HID A 126      21.300  31.890  25.970  1.00  0.00            
ATOM   1887  HB3 HID A 126      22.480  33.150  25.810  1.00  0.00            
ATOM   1888  CG  HID A 126      20.530  33.880  25.730  1.00  0.00            
ATOM   1889  ND1 HID A 126      20.720  35.230  25.500  1.00  0.00            
ATOM   1890  HD1 HID A 126      21.550  35.660  25.120  1.00  0.00            
ATOM   1891  CE1 HID A 126      19.630  35.890  25.930  1.00  0.00            
ATOM   1892  HE1 HID A 126      19.450  36.960  25.850  1.00  0.00            
ATOM   1893  NE2 HID A 126      18.660  34.990  26.120  1.00  0.00            
ATOM   1894  CD2 HID A 126      19.230  33.720  26.150  1.00  0.00            
ATOM   1895  HD2 HID A 126      18.710  32.810  26.430  1.00  0.00            
ATOM   1896  C   HID A 126      22.890  31.720  23.650  1.00  0.00            
ATOM   1897  O   HID A 126      22.920  30.540  23.960  1.00  0.00            
ATOM   1898  N   VAL A 127      23.990  32.310  23.170  1.00  0.00            
ATOM   1899  H   VAL A 127      23.950  33.280  22.900  1.00  0.00            
ATOM   1900  CA  VAL A 127      25.180  31.540  22.870  1.00  0.00            
ATOM   1901  HA  VAL A 127      24.950  30.570  22.420  1.00  0.00            
ATOM   1902  CB  VAL A 127      26.030  32.290  21.840  1.00  0.00            
ATOM   1903  HB  VAL A 127      26.100  33.330  22.190  1.00  0.00            
ATOM   1904  CG1 VAL A 127      27.450  31.750  21.640  1.00  0.00            
ATOM   1905 HG11 VAL A 127      28.160  32.280  21.010  1.00  0.00            
ATOM   1906 HG12 VAL A 127      27.960  31.480  22.570  1.00  0.00            
ATOM   1907 HG13 VAL A 127      27.250  30.740  21.270  1.00  0.00            
ATOM   1908  CG2 VAL A 127      25.340  32.240  20.480  1.00  0.00            
ATOM   1909 HG21 VAL A 127      25.370  31.240  20.050  1.00  0.00            
ATOM   1910 HG22 VAL A 127      24.300  32.540  20.590  1.00  0.00            
ATOM   1911 HG23 VAL A 127      25.800  32.970  19.810  1.00  0.00            
ATOM   1912  C   VAL A 127      26.000  31.350  24.140  1.00  0.00            
ATOM   1913  O   VAL A 127      26.510  32.350  24.650  1.00  0.00            
ATOM   1914  N   VAL A 128      26.090  30.110  24.610  1.00  0.00            
ATOM   1915  H   VAL A 128      25.560  29.410  24.110  1.00  0.00            
ATOM   1916  CA  VAL A 128      26.890  29.780  25.770  1.00  0.00            
ATOM   1917  HA  VAL A 128      26.780  30.620  26.450  1.00  0.00            
ATOM   1918  CB  VAL A 128      26.390  28.480  26.420  1.00  0.00            
ATOM   1919  HB  VAL A 128      26.190  27.710  25.670  1.00  0.00            
ATOM   1920  CG1 VAL A 128      27.390  28.040  27.490  1.00  0.00            
ATOM   1921 HG11 VAL A 128      27.570  28.810  28.230  1.00  0.00            
ATOM   1922 HG12 VAL A 128      26.890  27.290  28.100  1.00  0.00            
ATOM   1923 HG13 VAL A 128      28.310  27.720  26.990  1.00  0.00            
ATOM   1924  CG2 VAL A 128      25.090  28.690  27.180  1.00  0.00            
ATOM   1925 HG21 VAL A 128      25.030  29.450  27.960  1.00  0.00            
ATOM   1926 HG22 VAL A 128      24.320  28.790  26.420  1.00  0.00            
ATOM   1927 HG23 VAL A 128      24.770  27.720  27.580  1.00  0.00            
ATOM   1928  C   VAL A 128      28.380  29.750  25.460  1.00  0.00            
ATOM   1929  O   VAL A 128      28.730  29.390  24.340  1.00  0.00            
ATOM   1930  N   PHE A 129      29.240  30.200  26.370  1.00  0.00            
ATOM   1931  H   PHE A 129      29.010  30.500  27.310  1.00  0.00            
ATOM   1932  CA  PHE A 129      30.630  30.410  26.030  1.00  0.00            
ATOM   1933  HA  PHE A 129      30.890  29.580  25.360  1.00  0.00            
ATOM   1934  CB  PHE A 129      30.660  31.670  25.170  1.00  0.00            
ATOM   1935  HB2 PHE A 129      31.520  31.520  24.520  1.00  0.00            
ATOM   1936  HB3 PHE A 129      29.750  31.820  24.590  1.00  0.00            
ATOM   1937  CG  PHE A 129      30.830  32.960  25.930  1.00  0.00            
ATOM   1938  CD1 PHE A 129      29.700  33.740  26.180  1.00  0.00            
ATOM   1939  HD1 PHE A 129      28.760  33.250  25.990  1.00  0.00            
ATOM   1940  CE1 PHE A 129      29.780  34.960  26.870  1.00  0.00            
ATOM   1941  HE1 PHE A 129      28.880  35.510  27.090  1.00  0.00            
ATOM   1942  CZ  PHE A 129      31.060  35.470  27.120  1.00  0.00            
ATOM   1943  HZ  PHE A 129      31.240  36.480  27.460  1.00  0.00            
ATOM   1944  CE2 PHE A 129      32.220  34.740  26.860  1.00  0.00            
ATOM   1945  HE2 PHE A 129      33.190  35.100  27.170  1.00  0.00            
ATOM   1946  CD2 PHE A 129      32.090  33.470  26.290  1.00  0.00            
ATOM   1947  HD2 PHE A 129      33.020  32.920  26.250  1.00  0.00            
ATOM   1948  C   PHE A 129      31.730  30.320  27.080  1.00  0.00            
ATOM   1949  O   PHE A 129      32.860  30.600  26.710  1.00  0.00            
ATOM   1950  N   GLY A 130      31.460  29.910  28.320  1.00  0.00            
ATOM   1951  H   GLY A 130      30.530  29.730  28.690  1.00  0.00            
ATOM   1952  CA  GLY A 130      32.490  29.750  29.330  1.00  0.00            
ATOM   1953  HA2 GLY A 130      33.200  28.970  29.060  1.00  0.00            
ATOM   1954  HA3 GLY A 130      32.970  30.700  29.570  1.00  0.00            
ATOM   1955  C   GLY A 130      31.810  29.480  30.660  1.00  0.00            
ATOM   1956  O   GLY A 130      30.630  29.170  30.790  1.00  0.00            
ATOM   1957  N   LYS A 131      32.640  29.430  31.700  1.00  0.00            
ATOM   1958  H   LYS A 131      33.630  29.290  31.580  1.00  0.00            
ATOM   1959  CA  LYS A 131      32.180  29.330  33.070  1.00  0.00            
ATOM   1960  HA  LYS A 131      31.210  29.830  33.160  1.00  0.00            
ATOM   1961  CB  LYS A 131      32.070  27.840  33.400  1.00  0.00            
ATOM   1962  HB2 LYS A 131      31.460  27.330  32.650  1.00  0.00            
ATOM   1963  HB3 LYS A 131      33.070  27.400  33.420  1.00  0.00            
ATOM   1964  CG  LYS A 131      31.330  27.620  34.720  1.00  0.00            
ATOM   1965  HG2 LYS A 131      31.880  27.960  35.590  1.00  0.00            
ATOM   1966  HG3 LYS A 131      30.340  28.090  34.770  1.00  0.00            
ATOM   1967  CD  LYS A 131      31.250  26.120  34.950  1.00  0.00            
ATOM   1968  HD2 LYS A 131      30.770  25.970  35.920  1.00  0.00            
ATOM   1969  HD3 LYS A 131      30.630  25.600  34.220  1.00  0.00            
ATOM   1970  CE  LYS A 131      32.610  25.440  35.120  1.00  0.00            
ATOM   1971  HE2 LYS A 131      33.140  25.460  34.170  1.00  0.00            
ATOM   1972  HE3 LYS A 131      33.160  25.920  35.930  1.00  0.00            
ATOM   1973  NZ  LYS A 131      32.480  24.020  35.440  1.00  0.00            
ATOM   1974  HZ1 LYS A 131      31.880  23.910  36.240  1.00  0.00            
ATOM   1975  HZ2 LYS A 131      31.990  23.570  34.680  1.00  0.00            
ATOM   1976  HZ3 LYS A 131      33.340  23.530  35.660  1.00  0.00            
ATOM   1977  C   LYS A 131      33.160  29.990  34.030  1.00  0.00            
ATOM   1978  O   LYS A 131      34.340  30.040  33.690  1.00  0.00            
ATOM   1979  N   VAL A 132      32.640  30.380  35.200  1.00  0.00            
ATOM   1980  H   VAL A 132      31.640  30.250  35.290  1.00  0.00            
ATOM   1981  CA  VAL A 132      33.470  30.750  36.330  1.00  0.00            
ATOM   1982  HA  VAL A 132      34.140  31.540  36.000  1.00  0.00            
ATOM   1983  CB  VAL A 132      32.690  31.310  37.520  1.00  0.00            
ATOM   1984  HB  VAL A 132      31.910  30.580  37.760  1.00  0.00            
ATOM   1985  CG1 VAL A 132      33.560  31.460  38.760  1.00  0.00            
ATOM   1986 HG11 VAL A 132      34.340  32.210  38.700  1.00  0.00            
ATOM   1987 HG12 VAL A 132      32.940  31.810  39.580  1.00  0.00            
ATOM   1988 HG13 VAL A 132      33.930  30.510  39.150  1.00  0.00            
ATOM   1989  CG2 VAL A 132      32.010  32.660  37.300  1.00  0.00            
ATOM   1990 HG21 VAL A 132      31.220  32.610  36.550  1.00  0.00            
ATOM   1991 HG22 VAL A 132      31.560  33.110  38.180  1.00  0.00            
ATOM   1992 HG23 VAL A 132      32.760  33.330  36.890  1.00  0.00            
ATOM   1993  C   VAL A 132      34.420  29.670  36.800  1.00  0.00            
ATOM   1994  O   VAL A 132      33.910  28.580  37.050  1.00  0.00            
ATOM   1995  N   LYS A 133      35.720  29.910  37.000  1.00  0.00            
ATOM   1996  H   LYS A 133      36.020  30.840  36.730  1.00  0.00            
ATOM   1997  CA  LYS A 133      36.770  29.010  37.420  1.00  0.00            
ATOM   1998  HA  LYS A 133      36.470  27.980  37.240  1.00  0.00            
ATOM   1999  CB  LYS A 133      38.030  29.290  36.600  1.00  0.00            
ATOM   2000  HB2 LYS A 133      37.740  29.650  35.610  1.00  0.00            
ATOM   2001  HB3 LYS A 133      38.590  30.110  37.050  1.00  0.00            
ATOM   2002  CG  LYS A 133      38.950  28.070  36.500  1.00  0.00            
ATOM   2003  HG2 LYS A 133      39.320  27.820  37.500  1.00  0.00            
ATOM   2004  HG3 LYS A 133      38.450  27.180  36.110  1.00  0.00            
ATOM   2005  CD  LYS A 133      40.150  28.470  35.650  1.00  0.00            
ATOM   2006  HD2 LYS A 133      39.750  28.850  34.710  1.00  0.00            
ATOM   2007  HD3 LYS A 133      40.760  29.190  36.190  1.00  0.00            
ATOM   2008  CE  LYS A 133      40.900  27.180  35.350  1.00  0.00            
ATOM   2009  HE2 LYS A 133      41.940  27.370  35.080  1.00  0.00            
ATOM   2010  HE3 LYS A 133      40.840  26.580  36.260  1.00  0.00            
ATOM   2011  NZ  LYS A 133      40.240  26.330  34.340  1.00  0.00            
ATOM   2012  HZ1 LYS A 133      39.250  26.190  34.450  1.00  0.00            
ATOM   2013  HZ2 LYS A 133      40.400  26.710  33.420  1.00  0.00            
ATOM   2014  HZ3 LYS A 133      40.690  25.430  34.290  1.00  0.00            
ATOM   2015  C   LYS A 133      37.060  29.240  38.900  1.00  0.00            
ATOM   2016  O   LYS A 133      37.570  28.350  39.580  1.00  0.00            
ATOM   2017  N   GLU A 134      36.800  30.450  39.400  1.00  0.00            
ATOM   2018  H   GLU A 134      36.420  31.170  38.800  1.00  0.00            
ATOM   2019  CA  GLU A 134      36.930  30.970  40.750  1.00  0.00            
ATOM   2020  HA  GLU A 134      36.500  30.190  41.380  1.00  0.00            
ATOM   2021  CB  GLU A 134      38.410  31.250  41.000  1.00  0.00            
ATOM   2022  HB2 GLU A 134      39.060  30.420  40.730  1.00  0.00            
ATOM   2023  HB3 GLU A 134      38.770  32.090  40.400  1.00  0.00            
ATOM   2024  CG  GLU A 134      38.550  31.630  42.480  1.00  0.00            
ATOM   2025  HG2 GLU A 134      37.890  32.430  42.800  1.00  0.00            
ATOM   2026  HG3 GLU A 134      38.350  30.810  43.170  1.00  0.00            
ATOM   2027  CD  GLU A 134      39.960  32.180  42.660  1.00  0.00            
ATOM   2028  OE1 GLU A 134      41.000  31.490  42.550  1.00  0.00            
ATOM   2029  OE2 GLU A 134      40.050  33.410  42.820  1.00  0.00            
ATOM   2030  C   GLU A 134      36.140  32.260  40.890  1.00  0.00            
ATOM   2031  O   GLU A 134      36.430  33.170  40.110  1.00  0.00            
ATOM   2032  N   GLY A 135      35.210  32.370  41.840  1.00  0.00            
ATOM   2033  H   GLY A 135      35.060  31.600  42.480  1.00  0.00            
ATOM   2034  CA  GLY A 135      34.560  33.620  42.160  1.00  0.00            
ATOM   2035  HA2 GLY A 135      34.960  34.180  43.010  1.00  0.00            
ATOM   2036  HA3 GLY A 135      34.690  34.310  41.320  1.00  0.00            
ATOM   2037  C   GLY A 135      33.060  33.510  42.390  1.00  0.00            
ATOM   2038  O   GLY A 135      32.410  34.530  42.620  1.00  0.00            
ATOM   2039  N   MET A 136      32.400  32.360  42.500  1.00  0.00            
ATOM   2040  H   MET A 136      32.880  31.510  42.240  1.00  0.00            
ATOM   2041  CA  MET A 136      31.000  32.170  42.830  1.00  0.00            
ATOM   2042  HA  MET A 136      30.380  32.740  42.140  1.00  0.00            
ATOM   2043  CB  MET A 136      30.610  30.700  42.730  1.00  0.00            
ATOM   2044  HB2 MET A 136      31.220  30.110  43.410  1.00  0.00            
ATOM   2045  HB3 MET A 136      29.570  30.500  42.980  1.00  0.00            
ATOM   2046  CG  MET A 136      30.850  30.090  41.350  1.00  0.00            
ATOM   2047  HG2 MET A 136      31.910  30.210  41.100  1.00  0.00            
ATOM   2048  HG3 MET A 136      30.660  29.020  41.400  1.00  0.00            
ATOM   2049  SD  MET A 136      29.890  30.810  39.990  1.00  0.00            
ATOM   2050  CE  MET A 136      28.190  30.890  40.580  1.00  0.00            
ATOM   2051  HE1 MET A 136      27.840  29.900  40.900  1.00  0.00            
ATOM   2052  HE2 MET A 136      28.100  31.710  41.290  1.00  0.00            
ATOM   2053  HE3 MET A 136      27.560  31.190  39.740  1.00  0.00            
ATOM   2054  C   MET A 136      30.590  32.650  44.220  1.00  0.00            
ATOM   2055  O   MET A 136      29.430  32.700  44.610  1.00  0.00            
ATOM   2056  N   ASN A 137      31.540  32.900  45.120  1.00  0.00            
ATOM   2057  H   ASN A 137      32.450  32.540  44.850  1.00  0.00            
ATOM   2058  CA  ASN A 137      31.410  33.680  46.330  1.00  0.00            
ATOM   2059  HA  ASN A 137      30.490  33.370  46.830  1.00  0.00            
ATOM   2060  CB  ASN A 137      32.580  33.300  47.240  1.00  0.00            
ATOM   2061  HB2 ASN A 137      32.390  33.700  48.240  1.00  0.00            
ATOM   2062  HB3 ASN A 137      32.660  32.220  47.330  1.00  0.00            
ATOM   2063  CG  ASN A 137      33.880  33.860  46.700  1.00  0.00            
ATOM   2064  OD1 ASN A 137      34.350  33.570  45.600  1.00  0.00            
ATOM   2065  ND2 ASN A 137      34.560  34.800  47.370  1.00  0.00            
ATOM   2066 HD21 ASN A 137      35.530  34.960  47.130  1.00  0.00            
ATOM   2067 HD22 ASN A 137      34.330  35.060  48.320  1.00  0.00            
ATOM   2068  C   ASN A 137      31.270  35.180  46.080  1.00  0.00            
ATOM   2069  O   ASN A 137      30.480  35.830  46.750  1.00  0.00            
ATOM   2070  N   ILE A 138      32.000  35.720  45.110  1.00  0.00            
ATOM   2071  H   ILE A 138      32.650  35.190  44.540  1.00  0.00            
ATOM   2072  CA  ILE A 138      31.720  37.050  44.590  1.00  0.00            
ATOM   2073  HA  ILE A 138      31.660  37.660  45.490  1.00  0.00            
ATOM   2074  CB  ILE A 138      32.890  37.490  43.710  1.00  0.00            
ATOM   2075  HB  ILE A 138      32.830  36.890  42.800  1.00  0.00            
ATOM   2076  CG2 ILE A 138      32.670  38.940  43.290  1.00  0.00            
ATOM   2077 HG21 ILE A 138      31.750  39.010  42.710  1.00  0.00            
ATOM   2078 HG22 ILE A 138      32.630  39.610  44.150  1.00  0.00            
ATOM   2079 HG23 ILE A 138      33.470  39.250  42.610  1.00  0.00            
ATOM   2080  CG1 ILE A 138      34.250  37.390  44.390  1.00  0.00            
ATOM   2081 HG12 ILE A 138      34.510  36.330  44.400  1.00  0.00            
ATOM   2082 HG13 ILE A 138      34.920  37.940  43.720  1.00  0.00            
ATOM   2083  CD1 ILE A 138      34.260  38.000  45.780  1.00  0.00            
ATOM   2084 HD11 ILE A 138      33.940  39.040  45.670  1.00  0.00            
ATOM   2085 HD12 ILE A 138      33.630  37.520  46.530  1.00  0.00            
ATOM   2086 HD13 ILE A 138      35.280  38.100  46.160  1.00  0.00            
ATOM   2087  C   ILE A 138      30.340  37.140  43.950  1.00  0.00            
ATOM   2088  O   ILE A 138      29.570  38.050  44.240  1.00  0.00            
ATOM   2089  N   VAL A 139      29.960  36.140  43.160  1.00  0.00            
ATOM   2090  H   VAL A 139      30.640  35.430  42.910  1.00  0.00            
ATOM   2091  CA  VAL A 139      28.710  36.230  42.420  1.00  0.00            
ATOM   2092  HA  VAL A 139      28.750  37.090  41.750  1.00  0.00            
ATOM   2093  CB  VAL A 139      28.640  35.100  41.390  1.00  0.00            
ATOM   2094  HB  VAL A 139      28.730  34.200  42.000  1.00  0.00            
ATOM   2095  CG1 VAL A 139      27.370  35.080  40.550  1.00  0.00            
ATOM   2096 HG11 VAL A 139      26.480  34.870  41.150  1.00  0.00            
ATOM   2097 HG12 VAL A 139      27.200  36.090  40.180  1.00  0.00            
ATOM   2098 HG13 VAL A 139      27.470  34.260  39.840  1.00  0.00            
ATOM   2099  CG2 VAL A 139      29.800  35.260  40.410  1.00  0.00            
ATOM   2100 HG21 VAL A 139      29.700  34.490  39.640  1.00  0.00            
ATOM   2101 HG22 VAL A 139      29.930  36.260  39.980  1.00  0.00            
ATOM   2102 HG23 VAL A 139      30.730  35.110  40.950  1.00  0.00            
ATOM   2103  C   VAL A 139      27.490  36.190  43.320  1.00  0.00            
ATOM   2104  O   VAL A 139      26.460  36.790  43.010  1.00  0.00            
ATOM   2105  N   GLU A 140      27.630  35.540  44.480  1.00  0.00            
ATOM   2106  H   GLU A 140      28.420  34.920  44.570  1.00  0.00            
ATOM   2107  CA  GLU A 140      26.770  35.430  45.640  1.00  0.00            
ATOM   2108  HA  GLU A 140      25.800  35.080  45.290  1.00  0.00            
ATOM   2109  CB  GLU A 140      27.390  34.440  46.620  1.00  0.00            
ATOM   2110  HB2 GLU A 140      27.500  33.540  46.000  1.00  0.00            
ATOM   2111  HB3 GLU A 140      28.370  34.780  46.930  1.00  0.00            
ATOM   2112  CG  GLU A 140      26.510  34.190  47.840  1.00  0.00            
ATOM   2113  HG2 GLU A 140      26.370  35.160  48.330  1.00  0.00            
ATOM   2114  HG3 GLU A 140      25.530  33.820  47.540  1.00  0.00            
ATOM   2115  CD  GLU A 140      27.260  33.290  48.800  1.00  0.00            
ATOM   2116  OE1 GLU A 140      28.180  33.820  49.460  1.00  0.00            
ATOM   2117  OE2 GLU A 140      26.920  32.120  49.060  1.00  0.00            
ATOM   2118  C   GLU A 140      26.520  36.810  46.230  1.00  0.00            
ATOM   2119  O   GLU A 140      25.420  37.340  46.390  1.00  0.00            
ATOM   2120  N   ALA A 141      27.620  37.540  46.410  1.00  0.00            
ATOM   2121  H   ALA A 141      28.530  37.170  46.170  1.00  0.00            
ATOM   2122  CA  ALA A 141      27.580  38.910  46.870  1.00  0.00            
ATOM   2123  HA  ALA A 141      26.960  38.950  47.760  1.00  0.00            
ATOM   2124  CB  ALA A 141      29.000  39.160  47.380  1.00  0.00            
ATOM   2125  HB1 ALA A 141      29.060  40.180  47.750  1.00  0.00            
ATOM   2126  HB2 ALA A 141      29.170  38.500  48.240  1.00  0.00            
ATOM   2127  HB3 ALA A 141      29.770  38.940  46.650  1.00  0.00            
ATOM   2128  C   ALA A 141      27.150  39.990  45.880  1.00  0.00            
ATOM   2129  O   ALA A 141      26.470  40.960  46.240  1.00  0.00            
ATOM   2130  N   MET A 142      27.480  39.770  44.610  1.00  0.00            
ATOM   2131  H   MET A 142      28.220  39.100  44.430  1.00  0.00            
ATOM   2132  CA  MET A 142      26.870  40.520  43.520  1.00  0.00            
ATOM   2133  HA  MET A 142      26.940  41.600  43.640  1.00  0.00            
ATOM   2134  CB  MET A 142      27.580  40.190  42.210  1.00  0.00            
ATOM   2135  HB2 MET A 142      28.610  40.530  42.170  1.00  0.00            
ATOM   2136  HB3 MET A 142      27.570  39.110  42.070  1.00  0.00            
ATOM   2137  CG  MET A 142      26.870  40.740  40.980  1.00  0.00            
ATOM   2138  HG2 MET A 142      25.960  40.140  40.820  1.00  0.00            
ATOM   2139  HG3 MET A 142      26.390  41.690  41.200  1.00  0.00            
ATOM   2140  SD  MET A 142      27.810  40.880  39.440  1.00  0.00            
ATOM   2141  CE  MET A 142      28.600  39.250  39.310  1.00  0.00            
ATOM   2142  HE1 MET A 142      29.060  39.190  38.320  1.00  0.00            
ATOM   2143  HE2 MET A 142      29.330  39.020  40.080  1.00  0.00            
ATOM   2144  HE3 MET A 142      27.880  38.440  39.380  1.00  0.00            
ATOM   2145  C   MET A 142      25.360  40.320  43.490  1.00  0.00            
ATOM   2146  O   MET A 142      24.600  41.240  43.200  1.00  0.00            
ATOM   2147  N   GLU A 143      24.840  39.100  43.550  1.00  0.00            
ATOM   2148  H   GLU A 143      25.450  38.300  43.650  1.00  0.00            
ATOM   2149  CA  GLU A 143      23.450  38.740  43.330  1.00  0.00            
ATOM   2150  HA  GLU A 143      23.200  38.820  42.270  1.00  0.00            
ATOM   2151  CB  GLU A 143      23.230  37.260  43.600  1.00  0.00            
ATOM   2152  HB2 GLU A 143      24.120  36.700  43.290  1.00  0.00            
ATOM   2153  HB3 GLU A 143      23.020  37.070  44.650  1.00  0.00            
ATOM   2154  CG  GLU A 143      22.140  36.690  42.690  1.00  0.00            
ATOM   2155  HG2 GLU A 143      21.300  37.340  42.920  1.00  0.00            
ATOM   2156  HG3 GLU A 143      22.330  36.870  41.630  1.00  0.00            
ATOM   2157  CD  GLU A 143      21.760  35.250  42.990  1.00  0.00            
ATOM   2158  OE1 GLU A 143      22.180  34.690  44.020  1.00  0.00            
ATOM   2159  OE2 GLU A 143      20.990  34.630  42.230  1.00  0.00            
ATOM   2160  C   GLU A 143      22.400  39.530  44.100  1.00  0.00            
ATOM   2161  O   GLU A 143      21.380  40.020  43.600  1.00  0.00            
ATOM   2162  N   ARG A 144      22.780  39.770  45.360  1.00  0.00            
ATOM   2163  H   ARG A 144      23.540  39.200  45.700  1.00  0.00            
ATOM   2164  CA  ARG A 144      21.910  40.450  46.290  1.00  0.00            
ATOM   2165  HA  ARG A 144      21.000  39.890  46.490  1.00  0.00            
ATOM   2166  CB  ARG A 144      22.610  40.690  47.630  1.00  0.00            
ATOM   2167  HB2 ARG A 144      23.530  41.240  47.410  1.00  0.00            
ATOM   2168  HB3 ARG A 144      21.970  41.220  48.320  1.00  0.00            
ATOM   2169  CG  ARG A 144      23.030  39.360  48.230  1.00  0.00            
ATOM   2170  HG2 ARG A 144      23.580  38.730  47.530  1.00  0.00            
ATOM   2171  HG3 ARG A 144      23.720  39.590  49.050  1.00  0.00            
ATOM   2172  CD  ARG A 144      21.900  38.510  48.810  1.00  0.00            
ATOM   2173  HD2 ARG A 144      21.390  39.080  49.590  1.00  0.00            
ATOM   2174  HD3 ARG A 144      21.060  38.330  48.140  1.00  0.00            
ATOM   2175  NE  ARG A 144      22.380  37.280  49.450  1.00  0.00            
ATOM   2176  HE  ARG A 144      22.510  37.310  50.450  1.00  0.00            
ATOM   2177  CZ  ARG A 144      22.870  36.150  48.920  1.00  0.00            
ATOM   2178  NH1 ARG A 144      22.630  35.860  47.640  1.00  0.00            
ATOM   2179 HH11 ARG A 144      21.960  36.410  47.120  1.00  0.00            
ATOM   2180 HH12 ARG A 144      22.960  34.930  47.390  1.00  0.00            
ATOM   2181  NH2 ARG A 144      23.510  35.250  49.680  1.00  0.00            
ATOM   2182 HH21 ARG A 144      23.690  35.490  50.650  1.00  0.00            
ATOM   2183 HH22 ARG A 144      23.560  34.280  49.420  1.00  0.00            
ATOM   2184  C   ARG A 144      21.550  41.850  45.810  1.00  0.00            
ATOM   2185  O   ARG A 144      20.590  42.510  46.220  1.00  0.00            
ATOM   2186  N   PHE A 145      22.350  42.520  44.980  1.00  0.00            
ATOM   2187  H   PHE A 145      23.160  41.970  44.720  1.00  0.00            
ATOM   2188  CA  PHE A 145      22.190  43.840  44.400  1.00  0.00            
ATOM   2189  HA  PHE A 145      21.730  44.510  45.130  1.00  0.00            
ATOM   2190  CB  PHE A 145      23.530  44.410  43.970  1.00  0.00            
ATOM   2191  HB2 PHE A 145      23.940  43.800  43.170  1.00  0.00            
ATOM   2192  HB3 PHE A 145      23.310  45.400  43.570  1.00  0.00            
ATOM   2193  CG  PHE A 145      24.490  44.600  45.130  1.00  0.00            
ATOM   2194  CD1 PHE A 145      24.030  45.330  46.240  1.00  0.00            
ATOM   2195  HD1 PHE A 145      23.110  45.880  46.130  1.00  0.00            
ATOM   2196  CE1 PHE A 145      24.850  45.480  47.370  1.00  0.00            
ATOM   2197  HE1 PHE A 145      24.610  46.220  48.110  1.00  0.00            
ATOM   2198  CZ  PHE A 145      26.070  44.800  47.480  1.00  0.00            
ATOM   2199  HZ  PHE A 145      26.760  44.950  48.290  1.00  0.00            
ATOM   2200  CE2 PHE A 145      26.530  44.040  46.400  1.00  0.00            
ATOM   2201  HE2 PHE A 145      27.500  43.580  46.460  1.00  0.00            
ATOM   2202  CD2 PHE A 145      25.670  43.870  45.310  1.00  0.00            
ATOM   2203  HD2 PHE A 145      25.910  43.320  44.410  1.00  0.00            
ATOM   2204  C   PHE A 145      21.160  43.870  43.280  1.00  0.00            
ATOM   2205  O   PHE A 145      21.030  44.990  42.790  1.00  0.00            
ATOM   2206  N   GLY A 146      20.410  42.820  42.940  1.00  0.00            
ATOM   2207  H   GLY A 146      20.630  41.940  43.390  1.00  0.00            
ATOM   2208  CA  GLY A 146      19.380  42.800  41.920  1.00  0.00            
ATOM   2209  HA2 GLY A 146      19.450  43.590  41.170  1.00  0.00            
ATOM   2210  HA3 GLY A 146      19.430  41.780  41.550  1.00  0.00            
ATOM   2211  C   GLY A 146      17.960  43.000  42.410  1.00  0.00            
ATOM   2212  O   GLY A 146      17.770  43.360  43.570  1.00  0.00            
ATOM   2213  N   SER A 147      16.970  42.590  41.600  1.00  0.00            
ATOM   2214  H   SER A 147      17.110  42.260  40.660  1.00  0.00            
ATOM   2215  CA  SER A 147      15.610  42.340  42.020  1.00  0.00            
ATOM   2216  HA  SER A 147      15.710  41.910  43.020  1.00  0.00            
ATOM   2217  CB  SER A 147      14.940  43.710  42.110  1.00  0.00            
ATOM   2218  HB2 SER A 147      13.900  43.560  42.380  1.00  0.00            
ATOM   2219  HB3 SER A 147      15.350  44.330  42.900  1.00  0.00            
ATOM   2220  OG  SER A 147      15.110  44.330  40.850  1.00  0.00            
ATOM   2221  HG  SER A 147      15.920  44.830  40.910  1.00  0.00            
ATOM   2222  C   SER A 147      14.960  41.340  41.080  1.00  0.00            
ATOM   2223  O   SER A 147      15.440  41.170  39.960  1.00  0.00            
ATOM   2224  N   ARG A 148      13.710  40.920  41.340  1.00  0.00            
ATOM   2225  H   ARG A 148      13.350  41.150  42.250  1.00  0.00            
ATOM   2226  CA  ARG A 148      12.970  40.040  40.450  1.00  0.00            
ATOM   2227  HA  ARG A 148      13.540  39.140  40.240  1.00  0.00            
ATOM   2228  CB  ARG A 148      11.680  39.630  41.150  1.00  0.00            
ATOM   2229  HB2 ARG A 148      11.950  39.100  42.060  1.00  0.00            
ATOM   2230  HB3 ARG A 148      11.090  40.520  41.370  1.00  0.00            
ATOM   2231  CG  ARG A 148      10.820  38.670  40.330  1.00  0.00            
ATOM   2232  HG2 ARG A 148      10.020  39.150  39.770  1.00  0.00            
ATOM   2233  HG3 ARG A 148      11.450  38.120  39.620  1.00  0.00            
ATOM   2234  CD  ARG A 148      10.030  37.740  41.240  1.00  0.00            
ATOM   2235  HD2 ARG A 148      10.650  37.160  41.930  1.00  0.00            
ATOM   2236  HD3 ARG A 148       9.400  38.380  41.860  1.00  0.00            
ATOM   2237  NE  ARG A 148       9.210  36.750  40.540  1.00  0.00            
ATOM   2238  HE  ARG A 148       9.490  36.510  39.600  1.00  0.00            
ATOM   2239  CZ  ARG A 148       8.190  36.150  41.170  1.00  0.00            
ATOM   2240  NH1 ARG A 148       7.740  36.400  42.410  1.00  0.00            
ATOM   2241 HH11 ARG A 148       8.230  36.910  43.130  1.00  0.00            
ATOM   2242 HH12 ARG A 148       6.830  36.050  42.660  1.00  0.00            
ATOM   2243  NH2 ARG A 148       7.510  35.240  40.450  1.00  0.00            
ATOM   2244 HH21 ARG A 148       7.830  34.990  39.520  1.00  0.00            
ATOM   2245 HH22 ARG A 148       6.770  34.720  40.880  1.00  0.00            
ATOM   2246  C   ARG A 148      12.700  40.710  39.110  1.00  0.00            
ATOM   2247  O   ARG A 148      12.740  40.050  38.080  1.00  0.00            
ATOM   2248  N   ASN A 149      12.490  42.020  39.150  1.00  0.00            
ATOM   2249  H   ASN A 149      12.430  42.520  40.020  1.00  0.00            
ATOM   2250  CA  ASN A 149      12.380  42.940  38.030  1.00  0.00            
ATOM   2251  HA  ASN A 149      11.660  42.700  37.240  1.00  0.00            
ATOM   2252  CB  ASN A 149      11.920  44.250  38.640  1.00  0.00            
ATOM   2253  HB2 ASN A 149      10.910  44.120  39.040  1.00  0.00            
ATOM   2254  HB3 ASN A 149      12.630  44.580  39.400  1.00  0.00            
ATOM   2255  CG  ASN A 149      11.850  45.340  37.580  1.00  0.00            
ATOM   2256  OD1 ASN A 149      11.620  45.140  36.390  1.00  0.00            
ATOM   2257  ND2 ASN A 149      11.980  46.600  37.990  1.00  0.00            
ATOM   2258 HD21 ASN A 149      12.330  47.280  37.320  1.00  0.00            
ATOM   2259 HD22 ASN A 149      12.030  46.810  38.980  1.00  0.00            
ATOM   2260  C   ASN A 149      13.710  42.960  37.280  1.00  0.00            
ATOM   2261  O   ASN A 149      13.660  42.710  36.080  1.00  0.00            
ATOM   2262  N   GLY A 150      14.840  43.120  37.970  1.00  0.00            
ATOM   2263  H   GLY A 150      14.850  43.060  38.970  1.00  0.00            
ATOM   2264  CA  GLY A 150      16.160  43.070  37.360  1.00  0.00            
ATOM   2265  HA2 GLY A 150      16.670  42.230  37.840  1.00  0.00            
ATOM   2266  HA3 GLY A 150      16.030  43.000  36.280  1.00  0.00            
ATOM   2267  C   GLY A 150      17.090  44.230  37.650  1.00  0.00            
ATOM   2268  O   GLY A 150      18.310  44.080  37.530  1.00  0.00            
ATOM   2269  N   LYS A 151      16.500  45.390  37.970  1.00  0.00            
ATOM   2270  H   LYS A 151      15.490  45.350  38.010  1.00  0.00            
ATOM   2271  CA  LYS A 151      17.150  46.630  38.340  1.00  0.00            
ATOM   2272  HA  LYS A 151      17.870  46.910  37.570  1.00  0.00            
ATOM   2273  CB  LYS A 151      16.060  47.690  38.450  1.00  0.00            
ATOM   2274  HB2 LYS A 151      15.580  47.750  37.470  1.00  0.00            
ATOM   2275  HB3 LYS A 151      15.350  47.310  39.190  1.00  0.00            
ATOM   2276  CG  LYS A 151      16.510  49.060  38.940  1.00  0.00            
ATOM   2277  HG2 LYS A 151      16.540  49.060  40.030  1.00  0.00            
ATOM   2278  HG3 LYS A 151      17.530  49.240  38.590  1.00  0.00            
ATOM   2279  CD  LYS A 151      15.550  50.200  38.610  1.00  0.00            
ATOM   2280  HD2 LYS A 151      15.900  51.050  39.190  1.00  0.00            
ATOM   2281  HD3 LYS A 151      15.710  50.540  37.590  1.00  0.00            
ATOM   2282  CE  LYS A 151      14.060  49.940  38.810  1.00  0.00            
ATOM   2283  HE2 LYS A 151      13.920  48.960  38.350  1.00  0.00            
ATOM   2284  HE3 LYS A 151      13.830  49.920  39.880  1.00  0.00            
ATOM   2285  NZ  LYS A 151      13.220  50.850  38.010  1.00  0.00            
ATOM   2286  HZ1 LYS A 151      12.990  51.670  38.540  1.00  0.00            
ATOM   2287  HZ2 LYS A 151      13.670  51.220  37.190  1.00  0.00            
ATOM   2288  HZ3 LYS A 151      12.340  50.400  37.760  1.00  0.00            
ATOM   2289  C   LYS A 151      18.060  46.450  39.540  1.00  0.00            
ATOM   2290  O   LYS A 151      17.570  45.970  40.560  1.00  0.00            
ATOM   2291  N   THR A 152      19.320  46.900  39.470  1.00  0.00            
ATOM   2292  H   THR A 152      19.660  47.180  38.560  1.00  0.00            
ATOM   2293  CA  THR A 152      20.250  46.920  40.580  1.00  0.00            
ATOM   2294  HA  THR A 152      19.950  46.010  41.100  1.00  0.00            
ATOM   2295  CB  THR A 152      21.670  46.750  40.040  1.00  0.00            
ATOM   2296  HB  THR A 152      22.300  46.470  40.890  1.00  0.00            
ATOM   2297  CG2 THR A 152      21.970  45.580  39.110  1.00  0.00            
ATOM   2298 HG21 THR A 152      21.550  44.700  39.590  1.00  0.00            
ATOM   2299 HG22 THR A 152      21.500  45.630  38.130  1.00  0.00            
ATOM   2300 HG23 THR A 152      23.030  45.340  39.140  1.00  0.00            
ATOM   2301  OG1 THR A 152      22.150  47.930  39.430  1.00  0.00            
ATOM   2302  HG1 THR A 152      21.500  47.950  38.730  1.00  0.00            
ATOM   2303  C   THR A 152      20.070  48.060  41.560  1.00  0.00            
ATOM   2304  O   THR A 152      19.770  49.200  41.200  1.00  0.00            
ATOM   2305  N   SER A 153      20.330  47.620  42.800  1.00  0.00            
ATOM   2306  H   SER A 153      20.540  46.640  42.910  1.00  0.00            
ATOM   2307  CA  SER A 153      20.260  48.480  43.970  1.00  0.00            
ATOM   2308  HA  SER A 153      19.680  49.360  43.710  1.00  0.00            
ATOM   2309  CB  SER A 153      19.570  47.750  45.110  1.00  0.00            
ATOM   2310  HB2 SER A 153      19.500  48.450  45.940  1.00  0.00            
ATOM   2311  HB3 SER A 153      18.550  47.430  44.880  1.00  0.00            
ATOM   2312  OG  SER A 153      20.290  46.670  45.670  1.00  0.00            
ATOM   2313  HG  SER A 153      19.820  46.320  46.430  1.00  0.00            
ATOM   2314  C   SER A 153      21.620  49.040  44.380  1.00  0.00            
ATOM   2315  O   SER A 153      21.540  50.000  45.130  1.00  0.00            
ATOM   2316  N   LYS A 154      22.740  48.510  43.870  1.00  0.00            
ATOM   2317  H   LYS A 154      22.610  47.610  43.430  1.00  0.00            
ATOM   2318  CA  LYS A 154      24.000  49.230  43.890  1.00  0.00            
ATOM   2319  HA  LYS A 154      23.730  50.280  43.960  1.00  0.00            
ATOM   2320  CB  LYS A 154      24.980  48.810  44.980  1.00  0.00            
ATOM   2321  HB2 LYS A 154      25.410  47.830  44.800  1.00  0.00            
ATOM   2322  HB3 LYS A 154      25.900  49.390  44.930  1.00  0.00            
ATOM   2323  CG  LYS A 154      24.450  48.980  46.410  1.00  0.00            
ATOM   2324  HG2 LYS A 154      23.420  48.630  46.420  1.00  0.00            
ATOM   2325  HG3 LYS A 154      25.090  48.350  47.030  1.00  0.00            
ATOM   2326  CD  LYS A 154      24.610  50.440  46.820  1.00  0.00            
ATOM   2327  HD2 LYS A 154      25.640  50.670  47.110  1.00  0.00            
ATOM   2328  HD3 LYS A 154      24.390  51.100  45.980  1.00  0.00            
ATOM   2329  CE  LYS A 154      23.700  50.870  47.960  1.00  0.00            
ATOM   2330  HE2 LYS A 154      24.080  51.840  48.280  1.00  0.00            
ATOM   2331  HE3 LYS A 154      22.660  50.940  47.640  1.00  0.00            
ATOM   2332  NZ  LYS A 154      23.530  49.910  49.070  1.00  0.00            
ATOM   2333  HZ1 LYS A 154      24.440  49.710  49.440  1.00  0.00            
ATOM   2334  HZ2 LYS A 154      23.000  50.340  49.820  1.00  0.00            
ATOM   2335  HZ3 LYS A 154      22.990  49.080  48.870  1.00  0.00            
ATOM   2336  C   LYS A 154      24.710  49.190  42.550  1.00  0.00            
ATOM   2337  O   LYS A 154      24.400  48.310  41.750  1.00  0.00            
ATOM   2338  N   LYS A 155      25.600  50.150  42.280  1.00  0.00            
ATOM   2339  H   LYS A 155      25.770  50.850  42.980  1.00  0.00            
ATOM   2340  CA  LYS A 155      26.340  50.360  41.050  1.00  0.00            
ATOM   2341  HA  LYS A 155      25.870  50.050  40.110  1.00  0.00            
ATOM   2342  CB  LYS A 155      26.610  51.860  40.950  1.00  0.00            
ATOM   2343  HB2 LYS A 155      27.210  52.140  41.820  1.00  0.00            
ATOM   2344  HB3 LYS A 155      27.230  52.080  40.090  1.00  0.00            
ATOM   2345  CG  LYS A 155      25.360  52.710  40.780  1.00  0.00            
ATOM   2346  HG2 LYS A 155      24.720  52.490  39.930  1.00  0.00            
ATOM   2347  HG3 LYS A 155      24.700  52.600  41.640  1.00  0.00            
ATOM   2348  CD  LYS A 155      25.770  54.170  40.620  1.00  0.00            
ATOM   2349  HD2 LYS A 155      25.940  54.520  41.640  1.00  0.00            
ATOM   2350  HD3 LYS A 155      26.710  54.280  40.070  1.00  0.00            
ATOM   2351  CE  LYS A 155      24.560  54.980  40.170  1.00  0.00            
ATOM   2352  HE2 LYS A 155      24.900  56.000  39.990  1.00  0.00            
ATOM   2353  HE3 LYS A 155      24.210  54.530  39.240  1.00  0.00            
ATOM   2354  NZ  LYS A 155      23.480  55.090  41.170  1.00  0.00            
ATOM   2355  HZ1 LYS A 155      23.760  55.070  42.140  1.00  0.00            
ATOM   2356  HZ2 LYS A 155      23.060  56.000  41.080  1.00  0.00            
ATOM   2357  HZ3 LYS A 155      22.840  54.330  41.020  1.00  0.00            
ATOM   2358  C   LYS A 155      27.530  49.420  41.000  1.00  0.00            
ATOM   2359  O   LYS A 155      28.640  49.770  41.380  1.00  0.00            
ATOM   2360  N   ILE A 156      27.280  48.160  40.640  1.00  0.00            
ATOM   2361  H   ILE A 156      26.390  47.980  40.190  1.00  0.00            
ATOM   2362  CA  ILE A 156      28.330  47.170  40.490  1.00  0.00            
ATOM   2363  HA  ILE A 156      28.950  47.300  41.370  1.00  0.00            
ATOM   2364  CB  ILE A 156      27.760  45.750  40.600  1.00  0.00            
ATOM   2365  HB  ILE A 156      27.200  45.570  39.680  1.00  0.00            
ATOM   2366  CG2 ILE A 156      28.880  44.730  40.730  1.00  0.00            
ATOM   2367 HG21 ILE A 156      29.270  44.850  41.750  1.00  0.00            
ATOM   2368 HG22 ILE A 156      28.570  43.690  40.720  1.00  0.00            
ATOM   2369 HG23 ILE A 156      29.690  44.840  40.010  1.00  0.00            
ATOM   2370  CG1 ILE A 156      26.660  45.550  41.640  1.00  0.00            
ATOM   2371 HG12 ILE A 156      25.840  46.140  41.230  1.00  0.00            
ATOM   2372 HG13 ILE A 156      26.370  44.500  41.660  1.00  0.00            
ATOM   2373  CD1 ILE A 156      27.040  46.070  43.030  1.00  0.00            
ATOM   2374 HD11 ILE A 156      27.460  47.070  42.960  1.00  0.00            
ATOM   2375 HD12 ILE A 156      26.080  46.240  43.520  1.00  0.00            
ATOM   2376 HD13 ILE A 156      27.610  45.400  43.660  1.00  0.00            
ATOM   2377  C   ILE A 156      29.120  47.360  39.210  1.00  0.00            
ATOM   2378  O   ILE A 156      28.600  47.250  38.100  1.00  0.00            
ATOM   2379  N   THR A 157      30.430  47.570  39.360  1.00  0.00            
ATOM   2380  H   THR A 157      30.760  47.700  40.310  1.00  0.00            
ATOM   2381  CA  THR A 157      31.260  48.180  38.340  1.00  0.00            
ATOM   2382  HA  THR A 157      30.870  47.890  37.370  1.00  0.00            
ATOM   2383  CB  THR A 157      31.540  49.670  38.480  1.00  0.00            
ATOM   2384  HB  THR A 157      32.230  49.900  37.680  1.00  0.00            
ATOM   2385  CG2 THR A 157      30.370  50.650  38.350  1.00  0.00            
ATOM   2386 HG21 THR A 157      30.770  51.570  37.910  1.00  0.00            
ATOM   2387 HG22 THR A 157      29.600  50.150  37.760  1.00  0.00            
ATOM   2388 HG23 THR A 157      29.920  50.890  39.310  1.00  0.00            
ATOM   2389  OG1 THR A 157      32.170  49.940  39.710  1.00  0.00            
ATOM   2390  HG1 THR A 157      32.860  50.580  39.500  1.00  0.00            
ATOM   2391  C   THR A 157      32.640  47.540  38.230  1.00  0.00            
ATOM   2392  O   THR A 157      33.140  46.950  39.190  1.00  0.00            
ATOM   2393  N   ILE A 158      33.180  47.570  37.010  1.00  0.00            
ATOM   2394  H   ILE A 158      32.790  48.040  36.210  1.00  0.00            
ATOM   2395  CA  ILE A 158      34.420  46.870  36.730  1.00  0.00            
ATOM   2396  HA  ILE A 158      34.480  46.070  37.470  1.00  0.00            
ATOM   2397  CB  ILE A 158      34.530  46.270  35.330  1.00  0.00            
ATOM   2398  HB  ILE A 158      34.600  47.110  34.640  1.00  0.00            
ATOM   2399  CG2 ILE A 158      35.820  45.470  35.220  1.00  0.00            
ATOM   2400 HG21 ILE A 158      35.570  44.660  34.530  1.00  0.00            
ATOM   2401 HG22 ILE A 158      36.570  46.110  34.760  1.00  0.00            
ATOM   2402 HG23 ILE A 158      36.230  45.130  36.170  1.00  0.00            
ATOM   2403  CG1 ILE A 158      33.360  45.390  34.910  1.00  0.00            
ATOM   2404 HG12 ILE A 158      32.390  45.890  34.990  1.00  0.00            
ATOM   2405 HG13 ILE A 158      33.540  45.010  33.900  1.00  0.00            
ATOM   2406  CD1 ILE A 158      33.110  44.170  35.790  1.00  0.00            
ATOM   2407 HD11 ILE A 158      33.660  43.330  35.360  1.00  0.00            
ATOM   2408 HD12 ILE A 158      33.490  44.300  36.800  1.00  0.00            
ATOM   2409 HD13 ILE A 158      32.080  43.830  35.620  1.00  0.00            
ATOM   2410  C   ILE A 158      35.630  47.740  37.020  1.00  0.00            
ATOM   2411  O   ILE A 158      35.570  48.890  36.610  1.00  0.00            
ATOM   2412  N   ALA A 159      36.660  47.210  37.710  1.00  0.00            
ATOM   2413  H   ALA A 159      36.550  46.320  38.160  1.00  0.00            
ATOM   2414  CA  ALA A 159      37.840  47.960  38.100  1.00  0.00            
ATOM   2415  HA  ALA A 159      37.820  49.000  37.780  1.00  0.00            
ATOM   2416  CB  ALA A 159      37.890  48.110  39.610  1.00  0.00            
ATOM   2417  HB1 ALA A 159      38.130  47.230  40.210  1.00  0.00            
ATOM   2418  HB2 ALA A 159      38.650  48.840  39.900  1.00  0.00            
ATOM   2419  HB3 ALA A 159      36.910  48.480  39.920  1.00  0.00            
ATOM   2420  C   ALA A 159      39.130  47.460  37.460  1.00  0.00            
ATOM   2421  O   ALA A 159      40.110  48.190  37.310  1.00  0.00            
ATOM   2422  N   ASP A 160      39.130  46.210  37.000  1.00  0.00            
ATOM   2423  H   ASP A 160      38.330  45.670  37.270  1.00  0.00            
ATOM   2424  CA  ASP A 160      40.210  45.560  36.290  1.00  0.00            
ATOM   2425  HA  ASP A 160      40.400  46.220  35.440  1.00  0.00            
ATOM   2426  CB  ASP A 160      41.350  45.370  37.290  1.00  0.00            
ATOM   2427  HB2 ASP A 160      41.490  46.180  38.010  1.00  0.00            
ATOM   2428  HB3 ASP A 160      41.330  44.370  37.730  1.00  0.00            
ATOM   2429  CG  ASP A 160      42.620  45.310  36.460  1.00  0.00            
ATOM   2430  OD1 ASP A 160      42.710  46.020  35.440  1.00  0.00            
ATOM   2431  OD2 ASP A 160      43.580  44.600  36.840  1.00  0.00            
ATOM   2432  C   ASP A 160      39.820  44.230  35.660  1.00  0.00            
ATOM   2433  O   ASP A 160      38.790  43.650  36.020  1.00  0.00            
ATOM   2434  N   CYS A 161      40.560  43.750  34.660  1.00  0.00            
ATOM   2435  H   CYS A 161      41.310  44.340  34.330  1.00  0.00            
ATOM   2436  CA  CYS A 161      40.370  42.500  33.960  1.00  0.00            
ATOM   2437  HA  CYS A 161      40.440  41.670  34.650  1.00  0.00            
ATOM   2438  CB  CYS A 161      39.160  42.600  33.030  1.00  0.00            
ATOM   2439  HB2 CYS A 161      39.040  41.700  32.410  1.00  0.00            
ATOM   2440  HB3 CYS A 161      38.270  42.720  33.640  1.00  0.00            
ATOM   2441  SG  CYS A 161      39.290  44.080  32.000  1.00  0.00            
ATOM   2442  HG  CYS A 161      39.980  43.370  31.110  1.00  0.00            
ATOM   2443  C   CYS A 161      41.580  42.170  33.100  1.00  0.00            
ATOM   2444  O   CYS A 161      42.430  43.030  32.880  1.00  0.00            
ATOM   2445  N   GLY A 162      41.650  40.940  32.580  1.00  0.00            
ATOM   2446  H   GLY A 162      41.040  40.250  32.990  1.00  0.00            
ATOM   2447  CA  GLY A 162      42.690  40.520  31.660  1.00  0.00            
ATOM   2448  HA2 GLY A 162      42.580  40.830  30.620  1.00  0.00            
ATOM   2449  HA3 GLY A 162      43.680  40.780  32.040  1.00  0.00            
ATOM   2450  C   GLY A 162      42.710  39.000  31.710  1.00  0.00            
ATOM   2451  O   GLY A 162      41.720  38.290  31.870  1.00  0.00            
ATOM   2452  N   GLN A 163      43.850  38.400  31.370  1.00  0.00            
ATOM   2453  H   GLN A 163      44.510  39.000  30.880  1.00  0.00            
ATOM   2454  CA  GLN A 163      44.030  36.980  31.140  1.00  0.00            
ATOM   2455  HA  GLN A 163      43.180  36.410  31.510  1.00  0.00            
ATOM   2456  CB  GLN A 163      44.010  36.670  29.650  1.00  0.00            
ATOM   2457  HB2 GLN A 163      43.990  35.610  29.390  1.00  0.00            
ATOM   2458  HB3 GLN A 163      43.050  37.010  29.260  1.00  0.00            
ATOM   2459  CG  GLN A 163      45.090  37.360  28.820  1.00  0.00            
ATOM   2460  HG2 GLN A 163      45.170  38.440  28.940  1.00  0.00            
ATOM   2461  HG3 GLN A 163      45.990  36.820  29.120  1.00  0.00            
ATOM   2462  CD  GLN A 163      44.930  37.020  27.340  1.00  0.00            
ATOM   2463  OE1 GLN A 163      43.790  36.890  26.910  1.00  0.00            
ATOM   2464  NE2 GLN A 163      46.050  36.860  26.630  1.00  0.00            
ATOM   2465 HE21 GLN A 163      45.860  36.550  25.690  1.00  0.00            
ATOM   2466 HE22 GLN A 163      46.940  36.940  27.100  1.00  0.00            
ATOM   2467  C   GLN A 163      45.180  36.380  31.930  1.00  0.00            
ATOM   2468  O   GLN A 163      46.090  37.030  32.440  1.00  0.00            
ATOM   2469  N   LEU A 164      45.080  35.070  32.190  1.00  0.00            
ATOM   2470  H   LEU A 164      44.440  34.550  31.630  1.00  0.00            
ATOM   2471  CA  LEU A 164      45.930  34.250  33.030  1.00  0.00            
ATOM   2472  HA  LEU A 164      46.590  34.870  33.650  1.00  0.00            
ATOM   2473  CB  LEU A 164      45.020  33.440  33.950  1.00  0.00            
ATOM   2474  HB2 LEU A 164      44.450  32.700  33.400  1.00  0.00            
ATOM   2475  HB3 LEU A 164      45.640  32.800  34.580  1.00  0.00            
ATOM   2476  CG  LEU A 164      44.040  34.270  34.790  1.00  0.00            
ATOM   2477  HG  LEU A 164      43.290  34.660  34.110  1.00  0.00            
ATOM   2478  CD1 LEU A 164      43.470  33.300  35.830  1.00  0.00            
ATOM   2479 HD11 LEU A 164      42.920  32.490  35.360  1.00  0.00            
ATOM   2480 HD12 LEU A 164      44.250  32.940  36.500  1.00  0.00            
ATOM   2481 HD13 LEU A 164      42.770  33.910  36.400  1.00  0.00            
ATOM   2482  CD2 LEU A 164      44.750  35.340  35.620  1.00  0.00            
ATOM   2483 HD21 LEU A 164      45.120  36.120  34.960  1.00  0.00            
ATOM   2484 HD22 LEU A 164      43.910  35.610  36.260  1.00  0.00            
ATOM   2485 HD23 LEU A 164      45.540  34.840  36.170  1.00  0.00            
ATOM   2486  C   LEU A 164      46.960  33.400  32.300  1.00  0.00            
ATOM   2487  O   LEU A 164      47.260  32.230  32.540  1.00  0.00            
ATOM   2488  N   GLU A 165      47.630  34.070  31.360  1.00  0.00            
ATOM   2489  H   GLU A 165      47.310  34.970  31.040  1.00  0.00            
ATOM   2490  CA  GLU A 165      48.840  33.700  30.640  1.00  0.00            
ATOM   2491  HA  GLU A 165      48.740  32.710  30.190  1.00  0.00            
ATOM   2492  CB  GLU A 165      49.120  34.740  29.570  1.00  0.00            
ATOM   2493  HB2 GLU A 165      50.160  34.640  29.240  1.00  0.00            
ATOM   2494  HB3 GLU A 165      48.490  34.420  28.740  1.00  0.00            
ATOM   2495  CG  GLU A 165      48.920  36.220  29.900  1.00  0.00            
ATOM   2496  HG2 GLU A 165      47.840  36.340  30.020  1.00  0.00            
ATOM   2497  HG3 GLU A 165      49.410  36.540  30.820  1.00  0.00            
ATOM   2498  CD  GLU A 165      49.410  37.060  28.730  1.00  0.00            
ATOM   2499  OE1 GLU A 165      48.610  37.430  27.850  1.00  0.00            
ATOM   2500  OE2 GLU A 165      50.570  37.520  28.800  1.00  0.00            
ATOM   2501  C   GLU A 165      50.040  33.510  31.560  1.00  0.00            
ATOM   2502  O   GLU A 165      50.940  32.690  31.260  1.00  0.00            
ATOM   2503  OXT GLU A 165      50.080  34.310  32.520  1.00  0.00            
ATOM   2504  N   HID B 166      11.810  45.980  30.250  1.00  0.00            
ATOM   2505  H1  HID B 166      11.660  46.680  29.540  1.00  0.00            
ATOM   2506  H2  HID B 166      12.260  46.430  31.030  1.00  0.00            
ATOM   2507  H3  HID B 166      10.900  45.610  30.460  1.00  0.00            
ATOM   2508  CA  HID B 166      12.620  44.850  29.750  1.00  0.00            
ATOM   2509  HA  HID B 166      12.690  44.160  30.590  1.00  0.00            
ATOM   2510  CB  HID B 166      11.880  44.310  28.530  1.00  0.00            
ATOM   2511  HB2 HID B 166      10.860  44.000  28.760  1.00  0.00            
ATOM   2512  HB3 HID B 166      11.790  44.980  27.680  1.00  0.00            
ATOM   2513  CG  HID B 166      12.590  43.150  27.870  1.00  0.00            
ATOM   2514  ND1 HID B 166      12.320  41.820  28.150  1.00  0.00            
ATOM   2515  HD1 HID B 166      11.490  41.550  28.660  1.00  0.00            
ATOM   2516  CE1 HID B 166      13.090  41.140  27.300  1.00  0.00            
ATOM   2517  HE1 HID B 166      12.920  40.080  27.200  1.00  0.00            
ATOM   2518  NE2 HID B 166      13.880  41.920  26.540  1.00  0.00            
ATOM   2519  CD2 HID B 166      13.540  43.210  26.890  1.00  0.00            
ATOM   2520  HD2 HID B 166      13.920  44.140  26.480  1.00  0.00            
ATOM   2521  C   HID B 166      14.050  45.290  29.430  1.00  0.00            
ATOM   2522  O   HID B 166      14.240  46.080  28.510  1.00  0.00            
ATOM   2523  N   ALA B 167      15.000  44.630  30.090  1.00  0.00            
ATOM   2524  H   ALA B 167      14.690  43.970  30.790  1.00  0.00            
ATOM   2525  CA  ALA B 167      16.420  44.890  29.970  1.00  0.00            
ATOM   2526  HA  ALA B 167      16.430  45.670  29.210  1.00  0.00            
ATOM   2527  CB  ALA B 167      16.930  45.680  31.170  1.00  0.00            
ATOM   2528  HB1 ALA B 167      16.330  46.570  31.330  1.00  0.00            
ATOM   2529  HB2 ALA B 167      17.010  45.010  32.030  1.00  0.00            
ATOM   2530  HB3 ALA B 167      17.880  46.180  30.980  1.00  0.00            
ATOM   2531  C   ALA B 167      17.280  43.670  29.660  1.00  0.00            
ATOM   2532  O   ALA B 167      18.500  43.830  29.640  1.00  0.00            
ATOM   2533  N   GLY B 168      16.700  42.490  29.450  1.00  0.00            
ATOM   2534  H   GLY B 168      15.690  42.430  29.540  1.00  0.00            
ATOM   2535  CA  GLY B 168      17.380  41.270  29.090  1.00  0.00            
ATOM   2536  HA2 GLY B 168      17.580  41.390  28.030  1.00  0.00            
ATOM   2537  HA3 GLY B 168      18.300  41.070  29.650  1.00  0.00            
ATOM   2538  C   GLY B 168      16.630  39.980  29.380  1.00  0.00            
ATOM   2539  O   GLY B 168      15.410  40.090  29.490  1.00  0.00            
ATOM   2540  N   PRO B 169      17.180  38.760  29.360  1.00  0.00            
ATOM   2541  CD  PRO B 169      18.610  38.530  29.380  1.00  0.00            
ATOM   2542  HD2 PRO B 169      18.970  38.900  30.340  1.00  0.00            
ATOM   2543  HD3 PRO B 169      19.160  39.060  28.600  1.00  0.00            
ATOM   2544  CG  PRO B 169      18.820  37.020  29.230  1.00  0.00            
ATOM   2545  HG2 PRO B 169      19.120  36.540  30.160  1.00  0.00            
ATOM   2546  HG3 PRO B 169      19.540  36.790  28.450  1.00  0.00            
ATOM   2547  CB  PRO B 169      17.440  36.560  28.760  1.00  0.00            
ATOM   2548  HB2 PRO B 169      17.190  35.540  29.050  1.00  0.00            
ATOM   2549  HB3 PRO B 169      17.380  36.590  27.670  1.00  0.00            
ATOM   2550  CA  PRO B 169      16.410  37.540  29.310  1.00  0.00            
ATOM   2551  HA  PRO B 169      15.560  37.560  28.640  1.00  0.00            
ATOM   2552  C   PRO B 169      16.000  37.090  30.710  1.00  0.00            
ATOM   2553  O   PRO B 169      16.510  37.480  31.760  1.00  0.00            
ATOM   2554  N   ILE B 170      14.940  36.280  30.790  1.00  0.00            
ATOM   2555  H   ILE B 170      14.480  36.050  29.930  1.00  0.00            
ATOM   2556  CA  ILE B 170      14.730  35.400  31.920  1.00  0.00            
ATOM   2557  HA  ILE B 170      15.680  34.980  32.250  1.00  0.00            
ATOM   2558  CB  ILE B 170      14.080  36.170  33.060  1.00  0.00            
ATOM   2559  HB  ILE B 170      14.250  37.230  32.880  1.00  0.00            
ATOM   2560  CG2 ILE B 170      12.560  36.060  33.080  1.00  0.00            
ATOM   2561 HG21 ILE B 170      12.140  35.070  33.250  1.00  0.00            
ATOM   2562 HG22 ILE B 170      12.270  36.780  33.840  1.00  0.00            
ATOM   2563 HG23 ILE B 170      12.140  36.420  32.140  1.00  0.00            
ATOM   2564  CG1 ILE B 170      14.680  35.800  34.420  1.00  0.00            
ATOM   2565 HG12 ILE B 170      14.290  36.400  35.240  1.00  0.00            
ATOM   2566 HG13 ILE B 170      14.610  34.740  34.690  1.00  0.00            
ATOM   2567  CD1 ILE B 170      16.160  36.090  34.600  1.00  0.00            
ATOM   2568 HD11 ILE B 170      16.790  35.430  34.000  1.00  0.00            
ATOM   2569 HD12 ILE B 170      16.320  37.140  34.360  1.00  0.00            
ATOM   2570 HD13 ILE B 170      16.440  35.980  35.650  1.00  0.00            
ATOM   2571  C   ILE B 170      13.930  34.150  31.570  1.00  0.00            
ATOM   2572  O   ILE B 170      14.050  33.180  32.310  1.00  0.00            
ATOM   2573  N   ALA B 171      13.090  34.140  30.530  1.00  0.00            
ATOM   2574  H   ALA B 171      13.120  34.940  29.910  1.00  0.00            
ATOM   2575  CA  ALA B 171      12.360  33.010  29.980  1.00  0.00            
ATOM   2576  HA  ALA B 171      13.110  32.270  30.250  1.00  0.00            
ATOM   2577  CB  ALA B 171      11.040  32.810  30.710  1.00  0.00            
ATOM   2578  HB1 ALA B 171      10.480  31.940  30.350  1.00  0.00            
ATOM   2579  HB2 ALA B 171      11.100  32.850  31.800  1.00  0.00            
ATOM   2580  HB3 ALA B 171      10.430  33.680  30.480  1.00  0.00            
ATOM   2581  C   ALA B 171      12.290  33.070  28.460  1.00  0.00            
ATOM   2582  O   ALA B 171      12.360  34.140  27.820  1.00  0.00            
ATOM   2583  OXT ALA B 171      12.390  31.970  27.860  1.00  0.00            
END
