# Supplementary material for: Mechanism of Action of Cyclophilin A Explored by Metadynamics Simulations
Source: PLoS Comput Biol. 2009 Mar 13;5(3):e1000309. doi: 10.1371/journal.pcbi.1000309 (PMC2643488; doi:10.1371/journal.pcbi.1000309)
Supplement: Dataset S3 — Representative structure of cis0 conformation (center of the lower free energy cluster within cis0 region) in PDB format. (0.21 MB TXT) [file pcbi.1000309.s003.txt]

ATOM      1  N   MET A   1      41.320  56.640  43.180  1.00  0.00            
ATOM      2  H1  MET A   1      42.250  56.320  43.390  1.00  0.00            
ATOM      3  H2  MET A   1      40.940  57.040  44.030  1.00  0.00            
ATOM      4  H3  MET A   1      41.240  57.180  42.330  1.00  0.00            
ATOM      5  CA  MET A   1      40.370  55.530  42.990  1.00  0.00            
ATOM      6  HA  MET A   1      40.300  54.990  43.930  1.00  0.00            
ATOM      7  CB  MET A   1      39.000  56.110  42.630  1.00  0.00            
ATOM      8  HB2 MET A   1      38.690  56.900  43.310  1.00  0.00            
ATOM      9  HB3 MET A   1      39.050  56.600  41.660  1.00  0.00            
ATOM     10  CG  MET A   1      37.840  55.120  42.510  1.00  0.00            
ATOM     11  HG2 MET A   1      37.790  54.460  43.370  1.00  0.00            
ATOM     12  HG3 MET A   1      37.000  55.810  42.630  1.00  0.00            
ATOM     13  SD  MET A   1      37.760  54.110  41.000  1.00  0.00            
ATOM     14  CE  MET A   1      37.700  55.450  39.780  1.00  0.00            
ATOM     15  HE1 MET A   1      38.680  55.900  39.600  1.00  0.00            
ATOM     16  HE2 MET A   1      37.410  54.980  38.840  1.00  0.00            
ATOM     17  HE3 MET A   1      36.960  56.200  40.050  1.00  0.00            
ATOM     18  C   MET A   1      40.920  54.520  41.990  1.00  0.00            
ATOM     19  O   MET A   1      41.430  55.000  40.990  1.00  0.00            
ATOM     20  N   VAL A   2      40.790  53.200  42.200  1.00  0.00            
ATOM     21  H   VAL A   2      40.330  52.980  43.070  1.00  0.00            
ATOM     22  CA  VAL A   2      41.420  52.130  41.460  1.00  0.00            
ATOM     23  HA  VAL A   2      41.870  52.550  40.560  1.00  0.00            
ATOM     24  CB  VAL A   2      42.580  51.520  42.240  1.00  0.00            
ATOM     25  HB  VAL A   2      43.020  50.760  41.600  1.00  0.00            
ATOM     26  CG1 VAL A   2      43.670  52.550  42.530  1.00  0.00            
ATOM     27 HG11 VAL A   2      43.970  53.010  41.590  1.00  0.00            
ATOM     28 HG12 VAL A   2      43.410  53.390  43.170  1.00  0.00            
ATOM     29 HG13 VAL A   2      44.560  52.120  42.990  1.00  0.00            
ATOM     30  CG2 VAL A   2      42.270  50.820  43.570  1.00  0.00            
ATOM     31 HG21 VAL A   2      41.390  50.190  43.650  1.00  0.00            
ATOM     32 HG22 VAL A   2      43.170  50.210  43.700  1.00  0.00            
ATOM     33 HG23 VAL A   2      42.150  51.470  44.440  1.00  0.00            
ATOM     34  C   VAL A   2      40.480  51.020  41.000  1.00  0.00            
ATOM     35  O   VAL A   2      40.930  50.020  40.460  1.00  0.00            
ATOM     36  N   ASN A   3      39.180  51.130  41.300  1.00  0.00            
ATOM     37  H   ASN A   3      38.960  52.010  41.760  1.00  0.00            
ATOM     38  CA  ASN A   3      38.170  50.110  41.170  1.00  0.00            
ATOM     39  HA  ASN A   3      38.360  49.380  40.380  1.00  0.00            
ATOM     40  CB  ASN A   3      38.060  49.450  42.540  1.00  0.00            
ATOM     41  HB2 ASN A   3      38.510  50.020  43.360  1.00  0.00            
ATOM     42  HB3 ASN A   3      37.000  49.340  42.750  1.00  0.00            
ATOM     43  CG  ASN A   3      38.710  48.080  42.650  1.00  0.00            
ATOM     44  OD1 ASN A   3      38.290  47.200  43.390  1.00  0.00            
ATOM     45  ND2 ASN A   3      39.810  47.930  41.890  1.00  0.00            
ATOM     46 HD21 ASN A   3      40.250  47.030  41.880  1.00  0.00            
ATOM     47 HD22 ASN A   3      40.150  48.750  41.400  1.00  0.00            
ATOM     48  C   ASN A   3      36.850  50.720  40.710  1.00  0.00            
ATOM     49  O   ASN A   3      36.110  51.170  41.580  1.00  0.00            
ATOM     50  N   PRO A   4      36.530  50.980  39.440  1.00  0.00            
ATOM     51  CD  PRO A   4      37.360  50.750  38.280  1.00  0.00            
ATOM     52  HD2 PRO A   4      37.050  49.780  37.880  1.00  0.00            
ATOM     53  HD3 PRO A   4      38.420  50.760  38.520  1.00  0.00            
ATOM     54  CG  PRO A   4      37.010  51.800  37.220  1.00  0.00            
ATOM     55  HG2 PRO A   4      37.190  51.380  36.230  1.00  0.00            
ATOM     56  HG3 PRO A   4      37.690  52.640  37.310  1.00  0.00            
ATOM     57  CB  PRO A   4      35.560  52.120  37.570  1.00  0.00            
ATOM     58  HB2 PRO A   4      34.930  51.550  36.890  1.00  0.00            
ATOM     59  HB3 PRO A   4      35.270  53.150  37.350  1.00  0.00            
ATOM     60  CA  PRO A   4      35.400  51.790  39.050  1.00  0.00            
ATOM     61  HA  PRO A   4      35.480  52.750  39.580  1.00  0.00            
ATOM     62  C   PRO A   4      34.060  51.090  39.240  1.00  0.00            
ATOM     63  O   PRO A   4      34.080  49.880  39.440  1.00  0.00            
ATOM     64  N   THR A   5      32.990  51.870  39.070  1.00  0.00            
ATOM     65  H   THR A   5      33.250  52.840  39.030  1.00  0.00            
ATOM     66  CA  THR A   5      31.630  51.380  38.930  1.00  0.00            
ATOM     67  HA  THR A   5      31.550  50.290  38.860  1.00  0.00            
ATOM     68  CB  THR A   5      30.750  51.770  40.110  1.00  0.00            
ATOM     69  HB  THR A   5      29.720  51.640  39.780  1.00  0.00            
ATOM     70  CG2 THR A   5      30.940  50.900  41.350  1.00  0.00            
ATOM     71 HG21 THR A   5      31.990  50.640  41.470  1.00  0.00            
ATOM     72 HG22 THR A   5      30.640  51.460  42.230  1.00  0.00            
ATOM     73 HG23 THR A   5      30.340  49.990  41.300  1.00  0.00            
ATOM     74  OG1 THR A   5      31.050  53.110  40.430  1.00  0.00            
ATOM     75  HG1 THR A   5      30.630  53.690  39.790  1.00  0.00            
ATOM     76  C   THR A   5      30.970  51.880  37.660  1.00  0.00            
ATOM     77  O   THR A   5      31.240  52.960  37.130  1.00  0.00            
ATOM     78  N   VAL A   6      29.990  51.080  37.240  1.00  0.00            
ATOM     79  H   VAL A   6      29.830  50.180  37.670  1.00  0.00            
ATOM     80  CA  VAL A   6      29.260  51.190  35.990  1.00  0.00            
ATOM     81  HA  VAL A   6      29.100  52.240  35.790  1.00  0.00            
ATOM     82  CB  VAL A   6      29.940  50.450  34.840  1.00  0.00            
ATOM     83  HB  VAL A   6      29.200  50.540  34.040  1.00  0.00            
ATOM     84  CG1 VAL A   6      31.170  51.200  34.330  1.00  0.00            
ATOM     85 HG11 VAL A   6      32.040  51.100  34.970  1.00  0.00            
ATOM     86 HG12 VAL A   6      31.430  50.820  33.340  1.00  0.00            
ATOM     87 HG13 VAL A   6      30.840  52.240  34.250  1.00  0.00            
ATOM     88  CG2 VAL A   6      30.160  48.950  35.030  1.00  0.00            
ATOM     89 HG21 VAL A   6      29.150  48.540  34.970  1.00  0.00            
ATOM     90 HG22 VAL A   6      30.750  48.470  34.250  1.00  0.00            
ATOM     91 HG23 VAL A   6      30.630  48.710  35.980  1.00  0.00            
ATOM     92  C   VAL A   6      27.860  50.650  36.240  1.00  0.00            
ATOM     93  O   VAL A   6      27.550  49.900  37.160  1.00  0.00            
ATOM     94  N   PHE A   7      26.890  51.000  35.390  1.00  0.00            
ATOM     95  H   PHE A   7      27.150  51.660  34.670  1.00  0.00            
ATOM     96  CA  PHE A   7      25.490  50.630  35.470  1.00  0.00            
ATOM     97  HA  PHE A   7      25.500  49.700  36.040  1.00  0.00            
ATOM     98  CB  PHE A   7      24.630  51.750  36.050  1.00  0.00            
ATOM     99  HB2 PHE A   7      23.690  51.300  36.370  1.00  0.00            
ATOM    100  HB3 PHE A   7      25.050  52.120  36.980  1.00  0.00            
ATOM    101  CG  PHE A   7      24.230  52.840  35.090  1.00  0.00            
ATOM    102  CD1 PHE A   7      23.090  52.720  34.280  1.00  0.00            
ATOM    103  HD1 PHE A   7      22.540  51.810  34.400  1.00  0.00            
ATOM    104  CE1 PHE A   7      22.650  53.770  33.450  1.00  0.00            
ATOM    105  HE1 PHE A   7      21.730  53.650  32.900  1.00  0.00            
ATOM    106  CZ  PHE A   7      23.380  54.960  33.380  1.00  0.00            
ATOM    107  HZ  PHE A   7      23.100  55.760  32.710  1.00  0.00            
ATOM    108  CE2 PHE A   7      24.490  55.110  34.220  1.00  0.00            
ATOM    109  HE2 PHE A   7      25.020  56.050  34.220  1.00  0.00            
ATOM    110  CD2 PHE A   7      24.980  54.020  34.950  1.00  0.00            
ATOM    111  HD2 PHE A   7      25.840  54.180  35.590  1.00  0.00            
ATOM    112  C   PHE A   7      24.910  50.180  34.130  1.00  0.00            
ATOM    113  O   PHE A   7      25.390  50.430  33.030  1.00  0.00            
ATOM    114  N   PHE A   8      23.810  49.440  34.260  1.00  0.00            
ATOM    115  H   PHE A   8      23.590  49.200  35.220  1.00  0.00            
ATOM    116  CA  PHE A   8      23.140  48.630  33.270  1.00  0.00            
ATOM    117  HA  PHE A   8      23.400  48.960  32.260  1.00  0.00            
ATOM    118  CB  PHE A   8      23.640  47.190  33.340  1.00  0.00            
ATOM    119  HB2 PHE A   8      23.690  46.850  34.370  1.00  0.00            
ATOM    120  HB3 PHE A   8      22.880  46.530  32.920  1.00  0.00            
ATOM    121  CG  PHE A   8      24.920  46.830  32.610  1.00  0.00            
ATOM    122  CD1 PHE A   8      24.790  46.280  31.340  1.00  0.00            
ATOM    123  HD1 PHE A   8      23.820  46.160  30.880  1.00  0.00            
ATOM    124  CE1 PHE A   8      25.980  45.900  30.710  1.00  0.00            
ATOM    125  HE1 PHE A   8      25.840  45.290  29.830  1.00  0.00            
ATOM    126  CZ  PHE A   8      27.230  46.250  31.250  1.00  0.00            
ATOM    127  HZ  PHE A   8      28.100  46.130  30.630  1.00  0.00            
ATOM    128  CE2 PHE A   8      27.360  46.890  32.490  1.00  0.00            
ATOM    129  HE2 PHE A   8      28.300  47.230  32.880  1.00  0.00            
ATOM    130  CD2 PHE A   8      26.170  47.070  33.200  1.00  0.00            
ATOM    131  HD2 PHE A   8      26.170  47.410  34.230  1.00  0.00            
ATOM    132  C   PHE A   8      21.620  48.670  33.390  1.00  0.00            
ATOM    133  O   PHE A   8      21.180  48.590  34.540  1.00  0.00            
ATOM    134  N   ASP A   9      20.880  48.820  32.290  1.00  0.00            
ATOM    135  H   ASP A   9      21.380  48.930  31.420  1.00  0.00            
ATOM    136  CA  ASP A   9      19.440  48.990  32.320  1.00  0.00            
ATOM    137  HA  ASP A   9      19.100  48.820  33.340  1.00  0.00            
ATOM    138  CB  ASP A   9      19.020  50.390  31.880  1.00  0.00            
ATOM    139  HB2 ASP A   9      19.700  51.100  32.360  1.00  0.00            
ATOM    140  HB3 ASP A   9      19.040  50.610  30.820  1.00  0.00            
ATOM    141  CG  ASP A   9      17.570  50.590  32.300  1.00  0.00            
ATOM    142  OD1 ASP A   9      17.290  51.140  33.390  1.00  0.00            
ATOM    143  OD2 ASP A   9      16.630  50.240  31.560  1.00  0.00            
ATOM    144  C   ASP A   9      18.680  47.960  31.490  1.00  0.00            
ATOM    145  O   ASP A   9      18.950  47.740  30.310  1.00  0.00            
ATOM    146  N   ILE A  10      17.860  47.170  32.180  1.00  0.00            
ATOM    147  H   ILE A  10      17.740  47.250  33.180  1.00  0.00            
ATOM    148  CA  ILE A  10      17.450  45.920  31.570  1.00  0.00            
ATOM    149  HA  ILE A  10      17.920  45.830  30.590  1.00  0.00            
ATOM    150  CB  ILE A  10      17.870  44.760  32.470  1.00  0.00            
ATOM    151  HB  ILE A  10      17.490  44.950  33.480  1.00  0.00            
ATOM    152  CG2 ILE A  10      17.190  43.430  32.160  1.00  0.00            
ATOM    153 HG21 ILE A  10      17.390  43.110  31.140  1.00  0.00            
ATOM    154 HG22 ILE A  10      17.600  42.600  32.730  1.00  0.00            
ATOM    155 HG23 ILE A  10      16.140  43.450  32.460  1.00  0.00            
ATOM    156  CG1 ILE A  10      19.390  44.630  32.440  1.00  0.00            
ATOM    157 HG12 ILE A  10      19.710  44.490  31.400  1.00  0.00            
ATOM    158 HG13 ILE A  10      19.770  45.590  32.780  1.00  0.00            
ATOM    159  CD1 ILE A  10      20.160  43.590  33.250  1.00  0.00            
ATOM    160 HD11 ILE A  10      19.840  43.660  34.290  1.00  0.00            
ATOM    161 HD12 ILE A  10      20.040  42.550  32.930  1.00  0.00            
ATOM    162 HD13 ILE A  10      21.220  43.840  33.280  1.00  0.00            
ATOM    163  C   ILE A  10      15.960  45.970  31.230  1.00  0.00            
ATOM    164  O   ILE A  10      15.200  46.590  31.970  1.00  0.00            
ATOM    165  N   ALA A  11      15.520  45.300  30.160  1.00  0.00            
ATOM    166  H   ALA A  11      16.300  44.890  29.660  1.00  0.00            
ATOM    167  CA  ALA A  11      14.190  45.040  29.640  1.00  0.00            
ATOM    168  HA  ALA A  11      13.450  45.340  30.370  1.00  0.00            
ATOM    169  CB  ALA A  11      13.840  45.880  28.410  1.00  0.00            
ATOM    170  HB1 ALA A  11      14.700  45.870  27.740  1.00  0.00            
ATOM    171  HB2 ALA A  11      13.000  45.380  27.930  1.00  0.00            
ATOM    172  HB3 ALA A  11      13.550  46.900  28.630  1.00  0.00            
ATOM    173  C   ALA A  11      14.020  43.560  29.370  1.00  0.00            
ATOM    174  O   ALA A  11      14.980  42.920  28.960  1.00  0.00            
ATOM    175  N   VAL A  12      12.750  43.150  29.490  1.00  0.00            
ATOM    176  H   VAL A  12      12.010  43.810  29.660  1.00  0.00            
ATOM    177  CA  VAL A  12      12.280  41.810  29.190  1.00  0.00            
ATOM    178  HA  VAL A  12      13.060  41.310  28.610  1.00  0.00            
ATOM    179  CB  VAL A  12      12.190  40.950  30.440  1.00  0.00            
ATOM    180  HB  VAL A  12      11.460  41.400  31.120  1.00  0.00            
ATOM    181  CG1 VAL A  12      11.750  39.550  30.020  1.00  0.00            
ATOM    182 HG11 VAL A  12      11.920  39.220  29.000  1.00  0.00            
ATOM    183 HG12 VAL A  12      12.310  38.800  30.580  1.00  0.00            
ATOM    184 HG13 VAL A  12      10.730  39.460  30.390  1.00  0.00            
ATOM    185  CG2 VAL A  12      13.490  40.790  31.230  1.00  0.00            
ATOM    186 HG21 VAL A  12      13.330  39.980  31.940  1.00  0.00            
ATOM    187 HG22 VAL A  12      14.360  40.610  30.610  1.00  0.00            
ATOM    188 HG23 VAL A  12      13.570  41.700  31.830  1.00  0.00            
ATOM    189  C   VAL A  12      11.000  41.800  28.370  1.00  0.00            
ATOM    190  O   VAL A  12      10.060  42.470  28.800  1.00  0.00            
ATOM    191  N   ASP A  13      10.930  41.050  27.270  1.00  0.00            
ATOM    192  H   ASP A  13      11.820  40.680  26.960  1.00  0.00            
ATOM    193  CA  ASP A  13       9.780  41.000  26.390  1.00  0.00            
ATOM    194  HA  ASP A  13      10.170  40.680  25.420  1.00  0.00            
ATOM    195  CB  ASP A  13       8.850  39.940  26.970  1.00  0.00            
ATOM    196  HB2 ASP A  13       9.420  39.050  27.240  1.00  0.00            
ATOM    197  HB3 ASP A  13       8.370  40.290  27.880  1.00  0.00            
ATOM    198  CG  ASP A  13       7.800  39.490  25.960  1.00  0.00            
ATOM    199  OD1 ASP A  13       8.120  39.520  24.750  1.00  0.00            
ATOM    200  OD2 ASP A  13       6.650  39.180  26.340  1.00  0.00            
ATOM    201  C   ASP A  13       9.190  42.350  26.000  1.00  0.00            
ATOM    202  O   ASP A  13       7.980  42.550  25.930  1.00  0.00            
ATOM    203  N   GLY A  14      10.000  43.390  25.780  1.00  0.00            
ATOM    204  H   GLY A  14      11.000  43.230  25.810  1.00  0.00            
ATOM    205  CA  GLY A  14       9.520  44.690  25.370  1.00  0.00            
ATOM    206  HA2 GLY A  14      10.270  45.150  24.730  1.00  0.00            
ATOM    207  HA3 GLY A  14       8.690  44.540  24.690  1.00  0.00            
ATOM    208  C   GLY A  14       9.090  45.640  26.480  1.00  0.00            
ATOM    209  O   GLY A  14       8.330  46.540  26.130  1.00  0.00            
ATOM    210  N   GLU A  15       9.380  45.390  27.760  1.00  0.00            
ATOM    211  H   GLU A  15       9.870  44.570  28.090  1.00  0.00            
ATOM    212  CA  GLU A  15       9.090  46.330  28.820  1.00  0.00            
ATOM    213  HA  GLU A  15       9.040  47.320  28.360  1.00  0.00            
ATOM    214  CB  GLU A  15       7.710  46.070  29.420  1.00  0.00            
ATOM    215  HB2 GLU A  15       6.960  45.930  28.650  1.00  0.00            
ATOM    216  HB3 GLU A  15       7.780  45.180  30.050  1.00  0.00            
ATOM    217  CG  GLU A  15       7.210  47.290  30.200  1.00  0.00            
ATOM    218  HG2 GLU A  15       7.810  47.410  31.100  1.00  0.00            
ATOM    219  HG3 GLU A  15       7.300  48.140  29.540  1.00  0.00            
ATOM    220  CD  GLU A  15       5.770  47.130  30.660  1.00  0.00            
ATOM    221  OE1 GLU A  15       5.470  46.420  31.650  1.00  0.00            
ATOM    222  OE2 GLU A  15       4.970  47.800  29.970  1.00  0.00            
ATOM    223  C   GLU A  15      10.130  46.250  29.930  1.00  0.00            
ATOM    224  O   GLU A  15      10.800  45.240  30.130  1.00  0.00            
ATOM    225  N   PRO A  16      10.520  47.380  30.510  1.00  0.00            
ATOM    226  CD  PRO A  16      10.350  48.740  30.040  1.00  0.00            
ATOM    227  HD2 PRO A  16       9.270  48.940  30.060  1.00  0.00            
ATOM    228  HD3 PRO A  16      10.730  48.960  29.050  1.00  0.00            
ATOM    229  CG  PRO A  16      11.030  49.710  31.010  1.00  0.00            
ATOM    230  HG2 PRO A  16      10.340  50.530  31.200  1.00  0.00            
ATOM    231  HG3 PRO A  16      12.050  49.930  30.700  1.00  0.00            
ATOM    232  CB  PRO A  16      11.210  48.830  32.240  1.00  0.00            
ATOM    233  HB2 PRO A  16      10.230  48.720  32.720  1.00  0.00            
ATOM    234  HB3 PRO A  16      11.960  49.170  32.950  1.00  0.00            
ATOM    235  CA  PRO A  16      11.420  47.430  31.650  1.00  0.00            
ATOM    236  HA  PRO A  16      12.390  47.330  31.180  1.00  0.00            
ATOM    237  C   PRO A  16      11.280  46.300  32.660  1.00  0.00            
ATOM    238  O   PRO A  16      10.150  45.880  32.920  1.00  0.00            
ATOM    239  N   LEU A  17      12.420  46.080  33.330  1.00  0.00            
ATOM    240  H   LEU A  17      13.210  46.590  32.960  1.00  0.00            
ATOM    241  CA  LEU A  17      12.560  45.220  34.480  1.00  0.00            
ATOM    242  HA  LEU A  17      11.530  45.110  34.820  1.00  0.00            
ATOM    243  CB  LEU A  17      13.240  43.900  34.120  1.00  0.00            
ATOM    244  HB2 LEU A  17      12.660  43.480  33.300  1.00  0.00            
ATOM    245  HB3 LEU A  17      14.250  44.070  33.760  1.00  0.00            
ATOM    246  CG  LEU A  17      13.250  42.940  35.310  1.00  0.00            
ATOM    247  HG  LEU A  17      13.760  43.390  36.160  1.00  0.00            
ATOM    248  CD1 LEU A  17      11.870  42.390  35.650  1.00  0.00            
ATOM    249 HD11 LEU A  17      11.190  42.250  34.810  1.00  0.00            
ATOM    250 HD12 LEU A  17      12.010  41.440  36.170  1.00  0.00            
ATOM    251 HD13 LEU A  17      11.400  43.120  36.310  1.00  0.00            
ATOM    252  CD2 LEU A  17      14.150  41.780  34.880  1.00  0.00            
ATOM    253 HD21 LEU A  17      14.200  40.960  35.590  1.00  0.00            
ATOM    254 HD22 LEU A  17      13.700  41.270  34.030  1.00  0.00            
ATOM    255 HD23 LEU A  17      15.150  42.090  34.590  1.00  0.00            
ATOM    256  C   LEU A  17      13.250  45.950  35.620  1.00  0.00            
ATOM    257  O   LEU A  17      12.820  45.760  36.760  1.00  0.00            
ATOM    258  N   GLY A  18      14.400  46.600  35.410  1.00  0.00            
ATOM    259  H   GLY A  18      14.600  46.680  34.430  1.00  0.00            
ATOM    260  CA  GLY A  18      15.050  47.480  36.360  1.00  0.00            
ATOM    261  HA2 GLY A  18      14.610  48.480  36.400  1.00  0.00            
ATOM    262  HA3 GLY A  18      15.020  47.020  37.350  1.00  0.00            
ATOM    263  C   GLY A  18      16.480  47.830  35.970  1.00  0.00            
ATOM    264  O   GLY A  18      16.930  47.640  34.850  1.00  0.00            
ATOM    265  N   ARG A  19      17.240  48.370  36.930  1.00  0.00            
ATOM    266  H   ARG A  19      16.690  48.720  37.700  1.00  0.00            
ATOM    267  CA  ARG A  19      18.580  48.890  36.730  1.00  0.00            
ATOM    268  HA  ARG A  19      18.910  48.620  35.730  1.00  0.00            
ATOM    269  CB  ARG A  19      18.490  50.410  36.850  1.00  0.00            
ATOM    270  HB2 ARG A  19      17.740  50.880  36.220  1.00  0.00            
ATOM    271  HB3 ARG A  19      18.280  50.740  37.870  1.00  0.00            
ATOM    272  CG  ARG A  19      19.790  51.120  36.500  1.00  0.00            
ATOM    273  HG2 ARG A  19      20.460  50.940  37.350  1.00  0.00            
ATOM    274  HG3 ARG A  19      20.290  50.700  35.630  1.00  0.00            
ATOM    275  CD  ARG A  19      19.640  52.620  36.260  1.00  0.00            
ATOM    276  HD2 ARG A  19      19.070  53.110  37.050  1.00  0.00            
ATOM    277  HD3 ARG A  19      20.620  53.090  36.260  1.00  0.00            
ATOM    278  NE  ARG A  19      18.930  52.910  35.020  1.00  0.00            
ATOM    279  HE  ARG A  19      18.260  52.280  34.600  1.00  0.00            
ATOM    280  CZ  ARG A  19      19.110  53.930  34.170  1.00  0.00            
ATOM    281  NH1 ARG A  19      19.950  54.950  34.400  1.00  0.00            
ATOM    282 HH11 ARG A  19      20.460  55.130  35.250  1.00  0.00            
ATOM    283 HH12 ARG A  19      19.830  55.780  33.830  1.00  0.00            
ATOM    284  NH2 ARG A  19      18.520  53.970  32.970  1.00  0.00            
ATOM    285 HH21 ARG A  19      17.980  53.140  32.770  1.00  0.00            
ATOM    286 HH22 ARG A  19      18.520  54.820  32.420  1.00  0.00            
ATOM    287  C   ARG A  19      19.460  48.260  37.800  1.00  0.00            
ATOM    288  O   ARG A  19      19.070  47.920  38.910  1.00  0.00            
ATOM    289  N   VAL A  20      20.720  48.170  37.350  1.00  0.00            
ATOM    290  H   VAL A  20      20.890  48.470  36.400  1.00  0.00            
ATOM    291  CA  VAL A  20      21.740  47.410  38.050  1.00  0.00            
ATOM    292  HA  VAL A  20      21.560  47.280  39.110  1.00  0.00            
ATOM    293  CB  VAL A  20      21.860  46.020  37.440  1.00  0.00            
ATOM    294  HB  VAL A  20      22.350  46.130  36.470  1.00  0.00            
ATOM    295  CG1 VAL A  20      22.660  45.120  38.380  1.00  0.00            
ATOM    296 HG11 VAL A  20      23.120  44.330  37.780  1.00  0.00            
ATOM    297 HG12 VAL A  20      23.460  45.610  38.930  1.00  0.00            
ATOM    298 HG13 VAL A  20      21.980  44.710  39.120  1.00  0.00            
ATOM    299  CG2 VAL A  20      20.540  45.320  37.130  1.00  0.00            
ATOM    300 HG21 VAL A  20      20.800  44.290  36.870  1.00  0.00            
ATOM    301 HG22 VAL A  20      19.890  45.300  38.010  1.00  0.00            
ATOM    302 HG23 VAL A  20      19.990  45.840  36.340  1.00  0.00            
ATOM    303  C   VAL A  20      23.080  48.130  37.980  1.00  0.00            
ATOM    304  O   VAL A  20      23.340  48.830  37.010  1.00  0.00            
ATOM    305  N   SER A  21      23.940  48.040  39.000  1.00  0.00            
ATOM    306  H   SER A  21      23.600  47.600  39.850  1.00  0.00            
ATOM    307  CA  SER A  21      25.240  48.660  39.130  1.00  0.00            
ATOM    308  HA  SER A  21      25.600  49.170  38.230  1.00  0.00            
ATOM    309  CB  SER A  21      25.090  49.810  40.120  1.00  0.00            
ATOM    310  HB2 SER A  21      24.510  50.660  39.770  1.00  0.00            
ATOM    311  HB3 SER A  21      24.510  49.410  40.960  1.00  0.00            
ATOM    312  OG  SER A  21      26.300  50.340  40.600  1.00  0.00            
ATOM    313  HG  SER A  21      26.020  50.910  41.310  1.00  0.00            
ATOM    314  C   SER A  21      26.270  47.670  39.660  1.00  0.00            
ATOM    315  O   SER A  21      25.960  46.880  40.540  1.00  0.00            
ATOM    316  N   PHE A  22      27.460  47.740  39.050  1.00  0.00            
ATOM    317  H   PHE A  22      27.580  48.390  38.290  1.00  0.00            
ATOM    318  CA  PHE A  22      28.520  46.790  39.310  1.00  0.00            
ATOM    319  HA  PHE A  22      28.230  46.250  40.210  1.00  0.00            
ATOM    320  CB  PHE A  22      28.710  45.910  38.080  1.00  0.00            
ATOM    321  HB2 PHE A  22      28.940  46.590  37.250  1.00  0.00            
ATOM    322  HB3 PHE A  22      29.500  45.220  38.370  1.00  0.00            
ATOM    323  CG  PHE A  22      27.520  45.130  37.560  1.00  0.00            
ATOM    324  CD1 PHE A  22      26.580  45.800  36.770  1.00  0.00            
ATOM    325  HD1 PHE A  22      26.730  46.870  36.670  1.00  0.00            
ATOM    326  CE1 PHE A  22      25.650  45.070  36.010  1.00  0.00            
ATOM    327  HE1 PHE A  22      24.970  45.520  35.300  1.00  0.00            
ATOM    328  CZ  PHE A  22      25.390  43.720  36.240  1.00  0.00            
ATOM    329  HZ  PHE A  22      24.640  43.180  35.670  1.00  0.00            
ATOM    330  CE2 PHE A  22      26.330  43.070  37.040  1.00  0.00            
ATOM    331  HE2 PHE A  22      26.250  42.020  37.260  1.00  0.00            
ATOM    332  CD2 PHE A  22      27.320  43.760  37.750  1.00  0.00            
ATOM    333  HD2 PHE A  22      28.070  43.220  38.320  1.00  0.00            
ATOM    334  C   PHE A  22      29.880  47.420  39.580  1.00  0.00            
ATOM    335  O   PHE A  22      30.260  48.380  38.910  1.00  0.00            
ATOM    336  N   GLU A  23      30.600  46.900  40.570  1.00  0.00            
ATOM    337  H   GLU A  23      30.230  46.070  41.000  1.00  0.00            
ATOM    338  CA  GLU A  23      31.980  47.280  40.850  1.00  0.00            
ATOM    339  HA  GLU A  23      32.260  48.280  40.510  1.00  0.00            
ATOM    340  CB  GLU A  23      32.200  47.140  42.350  1.00  0.00            
ATOM    341  HB2 GLU A  23      31.610  47.930  42.830  1.00  0.00            
ATOM    342  HB3 GLU A  23      31.900  46.140  42.660  1.00  0.00            
ATOM    343  CG  GLU A  23      33.610  47.350  42.880  1.00  0.00            
ATOM    344  HG2 GLU A  23      34.360  46.650  42.520  1.00  0.00            
ATOM    345  HG3 GLU A  23      33.940  48.300  42.470  1.00  0.00            
ATOM    346  CD  GLU A  23      33.680  47.520  44.390  1.00  0.00            
ATOM    347  OE1 GLU A  23      33.800  46.520  45.140  1.00  0.00            
ATOM    348  OE2 GLU A  23      33.480  48.650  44.890  1.00  0.00            
ATOM    349  C   GLU A  23      32.950  46.500  39.980  1.00  0.00            
ATOM    350  O   GLU A  23      32.840  45.290  39.870  1.00  0.00            
ATOM    351  N   LEU A  24      33.880  47.190  39.310  1.00  0.00            
ATOM    352  H   LEU A  24      33.990  48.180  39.460  1.00  0.00            
ATOM    353  CA  LEU A  24      34.930  46.570  38.520  1.00  0.00            
ATOM    354  HA  LEU A  24      34.630  45.540  38.320  1.00  0.00            
ATOM    355  CB  LEU A  24      35.090  47.400  37.250  1.00  0.00            
ATOM    356  HB2 LEU A  24      35.220  48.430  37.590  1.00  0.00            
ATOM    357  HB3 LEU A  24      35.970  47.110  36.680  1.00  0.00            
ATOM    358  CG  LEU A  24      33.900  47.330  36.290  1.00  0.00            
ATOM    359  HG  LEU A  24      33.030  47.610  36.880  1.00  0.00            
ATOM    360  CD1 LEU A  24      34.050  48.320  35.150  1.00  0.00            
ATOM    361 HD11 LEU A  24      33.170  48.430  34.510  1.00  0.00            
ATOM    362 HD12 LEU A  24      34.110  49.310  35.610  1.00  0.00            
ATOM    363 HD13 LEU A  24      34.950  47.990  34.640  1.00  0.00            
ATOM    364  CD2 LEU A  24      33.740  45.940  35.680  1.00  0.00            
ATOM    365 HD21 LEU A  24      33.500  45.240  36.470  1.00  0.00            
ATOM    366 HD22 LEU A  24      32.830  45.950  35.080  1.00  0.00            
ATOM    367 HD23 LEU A  24      34.650  45.650  35.150  1.00  0.00            
ATOM    368  C   LEU A  24      36.290  46.520  39.220  1.00  0.00            
ATOM    369  O   LEU A  24      36.700  47.490  39.850  1.00  0.00            
ATOM    370  N   PHE A  25      36.990  45.420  38.950  1.00  0.00            
ATOM    371  H   PHE A  25      36.670  44.800  38.210  1.00  0.00            
ATOM    372  CA  PHE A  25      38.270  45.120  39.540  1.00  0.00            
ATOM    373  HA  PHE A  25      38.380  45.680  40.470  1.00  0.00            
ATOM    374  CB  PHE A  25      38.300  43.640  39.890  1.00  0.00            
ATOM    375  HB2 PHE A  25      38.360  43.100  38.950  1.00  0.00            
ATOM    376  HB3 PHE A  25      39.230  43.400  40.400  1.00  0.00            
ATOM    377  CG  PHE A  25      37.150  43.200  40.770  1.00  0.00            
ATOM    378  CD1 PHE A  25      36.460  44.000  41.700  1.00  0.00            
ATOM    379  HD1 PHE A  25      36.870  44.990  41.860  1.00  0.00            
ATOM    380  CE1 PHE A  25      35.330  43.500  42.340  1.00  0.00            
ATOM    381  HE1 PHE A  25      34.710  44.170  42.910  1.00  0.00            
ATOM    382  CZ  PHE A  25      34.910  42.180  42.110  1.00  0.00            
ATOM    383  HZ  PHE A  25      34.160  41.700  42.720  1.00  0.00            
ATOM    384  CE2 PHE A  25      35.690  41.340  41.300  1.00  0.00            
ATOM    385  HE2 PHE A  25      35.420  40.290  41.270  1.00  0.00            
ATOM    386  CD2 PHE A  25      36.800  41.850  40.620  1.00  0.00            
ATOM    387  HD2 PHE A  25      37.350  41.210  39.960  1.00  0.00            
ATOM    388  C   PHE A  25      39.510  45.590  38.780  1.00  0.00            
ATOM    389  O   PHE A  25      40.440  44.820  38.570  1.00  0.00            
ATOM    390  N   ALA A  26      39.370  46.830  38.280  1.00  0.00            
ATOM    391  H   ALA A  26      38.430  47.190  38.200  1.00  0.00            
ATOM    392  CA  ALA A  26      40.340  47.380  37.360  1.00  0.00            
ATOM    393  HA  ALA A  26      40.460  46.700  36.520  1.00  0.00            
ATOM    394  CB  ALA A  26      39.930  48.790  36.950  1.00  0.00            
ATOM    395  HB1 ALA A  26      38.970  48.790  36.420  1.00  0.00            
ATOM    396  HB2 ALA A  26      39.830  49.370  37.860  1.00  0.00            
ATOM    397  HB3 ALA A  26      40.730  49.220  36.340  1.00  0.00            
ATOM    398  C   ALA A  26      41.760  47.370  37.930  1.00  0.00            
ATOM    399  O   ALA A  26      42.700  47.150  37.170  1.00  0.00            
ATOM    400  N   ASP A  27      42.020  47.490  39.230  1.00  0.00            
ATOM    401  H   ASP A  27      41.210  47.560  39.840  1.00  0.00            
ATOM    402  CA  ASP A  27      43.260  47.200  39.910  1.00  0.00            
ATOM    403  HA  ASP A  27      44.020  47.870  39.500  1.00  0.00            
ATOM    404  CB  ASP A  27      43.140  47.620  41.380  1.00  0.00            
ATOM    405  HB2 ASP A  27      44.150  47.740  41.760  1.00  0.00            
ATOM    406  HB3 ASP A  27      42.610  48.570  41.300  1.00  0.00            
ATOM    407  CG  ASP A  27      42.470  46.580  42.260  1.00  0.00            
ATOM    408  OD1 ASP A  27      43.160  46.180  43.230  1.00  0.00            
ATOM    409  OD2 ASP A  27      41.440  45.960  41.920  1.00  0.00            
ATOM    410  C   ASP A  27      43.840  45.800  39.790  1.00  0.00            
ATOM    411  O   ASP A  27      45.010  45.680  40.140  1.00  0.00            
ATOM    412  N   LYS A  28      43.100  44.780  39.370  1.00  0.00            
ATOM    413  H   LYS A  28      42.110  44.920  39.200  1.00  0.00            
ATOM    414  CA  LYS A  28      43.720  43.470  39.250  1.00  0.00            
ATOM    415  HA  LYS A  28      44.790  43.430  39.450  1.00  0.00            
ATOM    416  CB  LYS A  28      43.030  42.530  40.230  1.00  0.00            
ATOM    417  HB2 LYS A  28      41.950  42.650  40.110  1.00  0.00            
ATOM    418  HB3 LYS A  28      43.180  41.460  40.110  1.00  0.00            
ATOM    419  CG  LYS A  28      43.410  42.950  41.650  1.00  0.00            
ATOM    420  HG2 LYS A  28      44.490  42.900  41.710  1.00  0.00            
ATOM    421  HG3 LYS A  28      43.050  43.980  41.740  1.00  0.00            
ATOM    422  CD  LYS A  28      42.850  42.010  42.710  1.00  0.00            
ATOM    423  HD2 LYS A  28      41.790  41.830  42.530  1.00  0.00            
ATOM    424  HD3 LYS A  28      43.410  41.070  42.660  1.00  0.00            
ATOM    425  CE  LYS A  28      42.870  42.590  44.120  1.00  0.00            
ATOM    426  HE2 LYS A  28      42.400  41.890  44.810  1.00  0.00            
ATOM    427  HE3 LYS A  28      43.910  42.600  44.440  1.00  0.00            
ATOM    428  NZ  LYS A  28      42.250  43.920  44.220  1.00  0.00            
ATOM    429  HZ1 LYS A  28      42.510  44.300  45.120  1.00  0.00            
ATOM    430  HZ2 LYS A  28      42.730  44.630  43.700  1.00  0.00            
ATOM    431  HZ3 LYS A  28      41.250  44.020  44.120  1.00  0.00            
ATOM    432  C   LYS A  28      43.540  42.960  37.820  1.00  0.00            
ATOM    433  O   LYS A  28      44.420  42.200  37.430  1.00  0.00            
ATOM    434  N   VAL A  29      42.540  43.420  37.070  1.00  0.00            
ATOM    435  H   VAL A  29      41.800  43.840  37.610  1.00  0.00            
ATOM    436  CA  VAL A  29      42.330  43.010  35.690  1.00  0.00            
ATOM    437  HA  VAL A  29      43.240  42.510  35.370  1.00  0.00            
ATOM    438  CB  VAL A  29      41.210  41.980  35.520  1.00  0.00            
ATOM    439  HB  VAL A  29      40.990  41.790  34.470  1.00  0.00            
ATOM    440  CG1 VAL A  29      41.700  40.620  36.010  1.00  0.00            
ATOM    441 HG11 VAL A  29      40.930  39.910  35.710  1.00  0.00            
ATOM    442 HG12 VAL A  29      42.610  40.330  35.480  1.00  0.00            
ATOM    443 HG13 VAL A  29      41.700  40.700  37.090  1.00  0.00            
ATOM    444  CG2 VAL A  29      39.890  42.450  36.120  1.00  0.00            
ATOM    445 HG21 VAL A  29      39.600  43.500  36.030  1.00  0.00            
ATOM    446 HG22 VAL A  29      39.080  41.830  35.750  1.00  0.00            
ATOM    447 HG23 VAL A  29      40.120  42.180  37.150  1.00  0.00            
ATOM    448  C   VAL A  29      42.180  44.250  34.810  1.00  0.00            
ATOM    449  O   VAL A  29      41.070  44.360  34.310  1.00  0.00            
ATOM    450  N   PRO A  30      43.140  45.160  34.650  1.00  0.00            
ATOM    451  CD  PRO A  30      44.480  45.140  35.210  1.00  0.00            
ATOM    452  HD2 PRO A  30      45.000  44.180  35.190  1.00  0.00            
ATOM    453  HD3 PRO A  30      44.460  45.500  36.240  1.00  0.00            
ATOM    454  CG  PRO A  30      45.230  46.200  34.410  1.00  0.00            
ATOM    455  HG2 PRO A  30      45.720  45.830  33.510  1.00  0.00            
ATOM    456  HG3 PRO A  30      45.960  46.730  35.040  1.00  0.00            
ATOM    457  CB  PRO A  30      44.140  47.170  33.970  1.00  0.00            
ATOM    458  HB2 PRO A  30      44.420  47.620  33.020  1.00  0.00            
ATOM    459  HB3 PRO A  30      44.050  47.960  34.710  1.00  0.00            
ATOM    460  CA  PRO A  30      42.870  46.330  33.840  1.00  0.00            
ATOM    461  HA  PRO A  30      42.190  46.910  34.470  1.00  0.00            
ATOM    462  C   PRO A  30      42.430  46.310  32.380  1.00  0.00            
ATOM    463  O   PRO A  30      41.730  47.240  31.980  1.00  0.00            
ATOM    464  N   LYS A  31      42.740  45.320  31.550  1.00  0.00            
ATOM    465  H   LYS A  31      43.180  44.510  31.970  1.00  0.00            
ATOM    466  CA  LYS A  31      42.440  45.170  30.140  1.00  0.00            
ATOM    467  HA  LYS A  31      42.340  46.180  29.740  1.00  0.00            
ATOM    468  CB  LYS A  31      43.570  44.480  29.390  1.00  0.00            
ATOM    469  HB2 LYS A  31      44.420  45.160  29.480  1.00  0.00            
ATOM    470  HB3 LYS A  31      43.720  43.500  29.850  1.00  0.00            
ATOM    471  CG  LYS A  31      43.360  44.330  27.880  1.00  0.00            
ATOM    472  HG2 LYS A  31      42.380  43.890  27.710  1.00  0.00            
ATOM    473  HG3 LYS A  31      43.410  45.280  27.360  1.00  0.00            
ATOM    474  CD  LYS A  31      44.350  43.390  27.200  1.00  0.00            
ATOM    475  HD2 LYS A  31      45.340  43.760  27.420  1.00  0.00            
ATOM    476  HD3 LYS A  31      44.340  42.370  27.580  1.00  0.00            
ATOM    477  CE  LYS A  31      44.060  43.350  25.700  1.00  0.00            
ATOM    478  HE2 LYS A  31      43.050  43.060  25.420  1.00  0.00            
ATOM    479  HE3 LYS A  31      44.170  44.390  25.360  1.00  0.00            
ATOM    480  NZ  LYS A  31      44.980  42.520  24.900  1.00  0.00            
ATOM    481  HZ1 LYS A  31      45.140  41.630  25.350  1.00  0.00            
ATOM    482  HZ2 LYS A  31      44.520  42.200  24.060  1.00  0.00            
ATOM    483  HZ3 LYS A  31      45.840  42.960  24.600  1.00  0.00            
ATOM    484  C   LYS A  31      41.030  44.610  30.020  1.00  0.00            
ATOM    485  O   LYS A  31      40.210  45.190  29.310  1.00  0.00            
ATOM    486  N   THR A  32      40.760  43.650  30.910  1.00  0.00            
ATOM    487  H   THR A  32      41.580  43.210  31.290  1.00  0.00            
ATOM    488  CA  THR A  32      39.410  43.130  31.050  1.00  0.00            
ATOM    489  HA  THR A  32      39.090  42.790  30.060  1.00  0.00            
ATOM    490  CB  THR A  32      39.360  41.950  32.010  1.00  0.00            
ATOM    491  HB  THR A  32      39.660  42.380  32.970  1.00  0.00            
ATOM    492  CG2 THR A  32      37.980  41.290  32.040  1.00  0.00            
ATOM    493 HG21 THR A  32      37.200  42.030  32.220  1.00  0.00            
ATOM    494 HG22 THR A  32      37.850  40.900  31.040  1.00  0.00            
ATOM    495 HG23 THR A  32      37.930  40.510  32.800  1.00  0.00            
ATOM    496  OG1 THR A  32      40.210  40.880  31.640  1.00  0.00            
ATOM    497  HG1 THR A  32      41.120  41.110  31.840  1.00  0.00            
ATOM    498  C   THR A  32      38.490  44.260  31.480  1.00  0.00            
ATOM    499  O   THR A  32      37.480  44.570  30.850  1.00  0.00            
ATOM    500  N   ALA A  33      38.800  44.990  32.560  1.00  0.00            
ATOM    501  H   ALA A  33      39.670  44.700  32.990  1.00  0.00            
ATOM    502  CA  ALA A  33      37.890  45.980  33.100  1.00  0.00            
ATOM    503  HA  ALA A  33      36.910  45.500  33.140  1.00  0.00            
ATOM    504  CB  ALA A  33      38.350  46.300  34.520  1.00  0.00            
ATOM    505  HB1 ALA A  33      39.320  46.790  34.500  1.00  0.00            
ATOM    506  HB2 ALA A  33      37.730  47.140  34.840  1.00  0.00            
ATOM    507  HB3 ALA A  33      38.270  45.480  35.230  1.00  0.00            
ATOM    508  C   ALA A  33      37.850  47.210  32.200  1.00  0.00            
ATOM    509  O   ALA A  33      36.750  47.670  31.870  1.00  0.00            
ATOM    510  N   GLU A  34      38.980  47.670  31.660  1.00  0.00            
ATOM    511  H   GLU A  34      39.870  47.220  31.820  1.00  0.00            
ATOM    512  CA  GLU A  34      38.900  48.850  30.820  1.00  0.00            
ATOM    513  HA  GLU A  34      38.510  49.650  31.450  1.00  0.00            
ATOM    514  CB  GLU A  34      40.310  49.330  30.500  1.00  0.00            
ATOM    515  HB2 GLU A  34      40.910  49.600  31.370  1.00  0.00            
ATOM    516  HB3 GLU A  34      40.780  48.570  29.880  1.00  0.00            
ATOM    517  CG  GLU A  34      40.400  50.490  29.510  1.00  0.00            
ATOM    518  HG2 GLU A  34      41.440  50.730  29.290  1.00  0.00            
ATOM    519  HG3 GLU A  34      40.010  50.160  28.550  1.00  0.00            
ATOM    520  CD  GLU A  34      39.640  51.720  29.980  1.00  0.00            
ATOM    521  OE1 GLU A  34      39.480  51.920  31.200  1.00  0.00            
ATOM    522  OE2 GLU A  34      39.340  52.620  29.170  1.00  0.00            
ATOM    523  C   GLU A  34      38.080  48.660  29.560  1.00  0.00            
ATOM    524  O   GLU A  34      37.330  49.560  29.170  1.00  0.00            
ATOM    525  N   ASN A  35      38.140  47.470  28.970  1.00  0.00            
ATOM    526  H   ASN A  35      38.850  46.790  29.220  1.00  0.00            
ATOM    527  CA  ASN A  35      37.250  47.040  27.920  1.00  0.00            
ATOM    528  HA  ASN A  35      37.350  47.730  27.070  1.00  0.00            
ATOM    529  CB  ASN A  35      37.700  45.640  27.510  1.00  0.00            
ATOM    530  HB2 ASN A  35      38.660  45.670  26.980  1.00  0.00            
ATOM    531  HB3 ASN A  35      37.800  45.040  28.410  1.00  0.00            
ATOM    532  CG  ASN A  35      36.730  44.930  26.580  1.00  0.00            
ATOM    533  OD1 ASN A  35      36.670  45.400  25.450  1.00  0.00            
ATOM    534  ND2 ASN A  35      36.080  43.840  27.000  1.00  0.00            
ATOM    535 HD21 ASN A  35      35.480  43.380  26.340  1.00  0.00            
ATOM    536 HD22 ASN A  35      36.060  43.700  28.000  1.00  0.00            
ATOM    537  C   ASN A  35      35.810  47.100  28.420  1.00  0.00            
ATOM    538  O   ASN A  35      35.030  47.790  27.780  1.00  0.00            
ATOM    539  N   PHE A  36      35.420  46.430  29.510  1.00  0.00            
ATOM    540  H   PHE A  36      36.100  46.040  30.150  1.00  0.00            
ATOM    541  CA  PHE A  36      34.060  46.530  29.990  1.00  0.00            
ATOM    542  HA  PHE A  36      33.470  46.210  29.130  1.00  0.00            
ATOM    543  CB  PHE A  36      34.010  45.570  31.180  1.00  0.00            
ATOM    544  HB2 PHE A  36      34.490  44.610  30.990  1.00  0.00            
ATOM    545  HB3 PHE A  36      34.570  46.100  31.950  1.00  0.00            
ATOM    546  CG  PHE A  36      32.580  45.340  31.620  1.00  0.00            
ATOM    547  CD1 PHE A  36      31.850  44.270  31.090  1.00  0.00            
ATOM    548  HD1 PHE A  36      32.260  43.690  30.280  1.00  0.00            
ATOM    549  CE1 PHE A  36      30.540  44.050  31.530  1.00  0.00            
ATOM    550  HE1 PHE A  36      29.880  43.280  31.160  1.00  0.00            
ATOM    551  CZ  PHE A  36      29.960  44.810  32.560  1.00  0.00            
ATOM    552  HZ  PHE A  36      29.010  44.650  33.040  1.00  0.00            
ATOM    553  CE2 PHE A  36      30.720  45.820  33.160  1.00  0.00            
ATOM    554  HE2 PHE A  36      30.340  46.390  34.000  1.00  0.00            
ATOM    555  CD2 PHE A  36      31.990  46.100  32.640  1.00  0.00            
ATOM    556  HD2 PHE A  36      32.490  47.010  32.930  1.00  0.00            
ATOM    557  C   PHE A  36      33.630  47.920  30.440  1.00  0.00            
ATOM    558  O   PHE A  36      32.480  48.270  30.190  1.00  0.00            
ATOM    559  N   ARG A  37      34.440  48.750  31.100  1.00  0.00            
ATOM    560  H   ARG A  37      35.380  48.440  31.320  1.00  0.00            
ATOM    561  CA  ARG A  37      34.160  50.130  31.410  1.00  0.00            
ATOM    562  HA  ARG A  37      33.240  50.350  31.960  1.00  0.00            
ATOM    563  CB  ARG A  37      35.290  50.620  32.310  1.00  0.00            
ATOM    564  HB2 ARG A  37      35.490  49.950  33.150  1.00  0.00            
ATOM    565  HB3 ARG A  37      36.190  50.700  31.700  1.00  0.00            
ATOM    566  CG  ARG A  37      35.040  52.000  32.920  1.00  0.00            
ATOM    567  HG2 ARG A  37      34.310  52.510  32.290  1.00  0.00            
ATOM    568  HG3 ARG A  37      34.610  51.850  33.910  1.00  0.00            
ATOM    569  CD  ARG A  37      36.320  52.800  33.140  1.00  0.00            
ATOM    570  HD2 ARG A  37      36.180  53.650  33.810  1.00  0.00            
ATOM    571  HD3 ARG A  37      36.970  52.120  33.710  1.00  0.00            
ATOM    572  NE  ARG A  37      37.040  53.290  31.960  1.00  0.00            
ATOM    573  HE  ARG A  37      37.990  52.980  31.830  1.00  0.00            
ATOM    574  CZ  ARG A  37      36.550  54.110  31.020  1.00  0.00            
ATOM    575  NH1 ARG A  37      35.360  54.720  31.030  1.00  0.00            
ATOM    576 HH11 ARG A  37      34.800  54.830  31.870  1.00  0.00            
ATOM    577 HH12 ARG A  37      35.100  55.080  30.130  1.00  0.00            
ATOM    578  NH2 ARG A  37      37.410  54.450  30.050  1.00  0.00            
ATOM    579 HH21 ARG A  37      38.210  53.900  29.810  1.00  0.00            
ATOM    580 HH22 ARG A  37      37.010  55.040  29.340  1.00  0.00            
ATOM    581  C   ARG A  37      33.960  50.930  30.130  1.00  0.00            
ATOM    582  O   ARG A  37      32.950  51.630  30.090  1.00  0.00            
ATOM    583  N   ALA A  38      34.750  50.720  29.080  1.00  0.00            
ATOM    584  H   ALA A  38      35.530  50.080  29.130  1.00  0.00            
ATOM    585  CA  ALA A  38      34.530  51.450  27.850  1.00  0.00            
ATOM    586  HA  ALA A  38      34.400  52.490  28.160  1.00  0.00            
ATOM    587  CB  ALA A  38      35.810  51.270  27.030  1.00  0.00            
ATOM    588  HB1 ALA A  38      36.030  50.210  26.910  1.00  0.00            
ATOM    589  HB2 ALA A  38      35.780  51.710  26.030  1.00  0.00            
ATOM    590  HB3 ALA A  38      36.680  51.620  27.590  1.00  0.00            
ATOM    591  C   ALA A  38      33.330  51.010  27.030  1.00  0.00            
ATOM    592  O   ALA A  38      32.620  51.850  26.480  1.00  0.00            
ATOM    593  N   LEU A  39      33.140  49.700  26.840  1.00  0.00            
ATOM    594  H   LEU A  39      33.810  49.080  27.280  1.00  0.00            
ATOM    595  CA  LEU A  39      31.890  49.130  26.380  1.00  0.00            
ATOM    596  HA  LEU A  39      31.730  49.490  25.360  1.00  0.00            
ATOM    597  CB  LEU A  39      31.970  47.610  26.240  1.00  0.00            
ATOM    598  HB2 LEU A  39      32.050  47.210  27.250  1.00  0.00            
ATOM    599  HB3 LEU A  39      31.050  47.210  25.820  1.00  0.00            
ATOM    600  CG  LEU A  39      33.090  47.060  25.360  1.00  0.00            
ATOM    601  HG  LEU A  39      34.020  47.510  25.700  1.00  0.00            
ATOM    602  CD1 LEU A  39      33.150  45.540  25.310  1.00  0.00            
ATOM    603 HD11 LEU A  39      33.310  45.250  26.350  1.00  0.00            
ATOM    604 HD12 LEU A  39      32.160  45.180  25.040  1.00  0.00            
ATOM    605 HD13 LEU A  39      33.890  45.100  24.650  1.00  0.00            
ATOM    606  CD2 LEU A  39      32.990  47.580  23.930  1.00  0.00            
ATOM    607 HD21 LEU A  39      33.800  47.110  23.360  1.00  0.00            
ATOM    608 HD22 LEU A  39      32.030  47.230  23.560  1.00  0.00            
ATOM    609 HD23 LEU A  39      33.180  48.660  23.920  1.00  0.00            
ATOM    610  C   LEU A  39      30.640  49.570  27.140  1.00  0.00            
ATOM    611  O   LEU A  39      29.530  49.570  26.610  1.00  0.00            
ATOM    612  N   SER A  40      30.850  49.980  28.390  1.00  0.00            
ATOM    613  H   SER A  40      31.740  49.840  28.850  1.00  0.00            
ATOM    614  CA  SER A  40      29.760  50.480  29.210  1.00  0.00            
ATOM    615  HA  SER A  40      28.900  49.820  29.100  1.00  0.00            
ATOM    616  CB  SER A  40      30.050  50.470  30.710  1.00  0.00            
ATOM    617  HB2 SER A  40      30.990  50.930  30.990  1.00  0.00            
ATOM    618  HB3 SER A  40      29.280  51.000  31.270  1.00  0.00            
ATOM    619  OG  SER A  40      30.010  49.130  31.140  1.00  0.00            
ATOM    620  HG  SER A  40      30.800  48.640  30.870  1.00  0.00            
ATOM    621  C   SER A  40      29.380  51.900  28.800  1.00  0.00            
ATOM    622  O   SER A  40      28.200  52.210  28.720  1.00  0.00            
ATOM    623  N   THR A  41      30.360  52.780  28.570  1.00  0.00            
ATOM    624  H   THR A  41      31.300  52.420  28.690  1.00  0.00            
ATOM    625  CA  THR A  41      30.120  54.170  28.230  1.00  0.00            
ATOM    626  HA  THR A  41      29.260  54.500  28.810  1.00  0.00            
ATOM    627  CB  THR A  41      31.310  55.030  28.640  1.00  0.00            
ATOM    628  HB  THR A  41      31.210  56.080  28.360  1.00  0.00            
ATOM    629  CG2 THR A  41      31.560  55.070  30.150  1.00  0.00            
ATOM    630 HG21 THR A  41      32.580  55.400  30.310  1.00  0.00            
ATOM    631 HG22 THR A  41      30.800  55.680  30.640  1.00  0.00            
ATOM    632 HG23 THR A  41      31.440  54.110  30.650  1.00  0.00            
ATOM    633  OG1 THR A  41      32.430  54.460  28.010  1.00  0.00            
ATOM    634  HG1 THR A  41      33.250  54.790  28.390  1.00  0.00            
ATOM    635  C   THR A  41      29.860  54.430  26.760  1.00  0.00            
ATOM    636  O   THR A  41      29.160  55.370  26.380  1.00  0.00            
ATOM    637  N   GLY A  42      30.300  53.530  25.880  1.00  0.00            
ATOM    638  H   GLY A  42      30.840  52.760  26.260  1.00  0.00            
ATOM    639  CA  GLY A  42      30.340  53.730  24.440  1.00  0.00            
ATOM    640  HA2 GLY A  42      30.460  52.740  23.990  1.00  0.00            
ATOM    641  HA3 GLY A  42      29.450  54.260  24.100  1.00  0.00            
ATOM    642  C   GLY A  42      31.480  54.650  24.030  1.00  0.00            
ATOM    643  O   GLY A  42      31.450  55.160  22.910  1.00  0.00            
ATOM    644  N   GLU A  43      32.470  55.050  24.840  1.00  0.00            
ATOM    645  H   GLU A  43      32.540  54.600  25.740  1.00  0.00            
ATOM    646  CA  GLU A  43      33.350  56.160  24.500  1.00  0.00            
ATOM    647  HA  GLU A  43      32.610  56.920  24.250  1.00  0.00            
ATOM    648  CB  GLU A  43      34.140  56.520  25.750  1.00  0.00            
ATOM    649  HB2 GLU A  43      34.810  57.360  25.540  1.00  0.00            
ATOM    650  HB3 GLU A  43      33.470  56.870  26.530  1.00  0.00            
ATOM    651  CG  GLU A  43      35.100  55.440  26.250  1.00  0.00            
ATOM    652  HG2 GLU A  43      34.540  54.510  26.290  1.00  0.00            
ATOM    653  HG3 GLU A  43      35.880  55.280  25.500  1.00  0.00            
ATOM    654  CD  GLU A  43      35.640  55.680  27.650  1.00  0.00            
ATOM    655  OE1 GLU A  43      34.880  55.500  28.630  1.00  0.00            
ATOM    656  OE2 GLU A  43      36.840  55.950  27.880  1.00  0.00            
ATOM    657  C   GLU A  43      34.250  56.000  23.290  1.00  0.00            
ATOM    658  O   GLU A  43      34.850  56.910  22.710  1.00  0.00            
ATOM    659  N   LYS A  44      34.420  54.770  22.810  1.00  0.00            
ATOM    660  H   LYS A  44      33.980  54.030  23.340  1.00  0.00            
ATOM    661  CA  LYS A  44      35.110  54.410  21.580  1.00  0.00            
ATOM    662  HA  LYS A  44      35.950  55.070  21.370  1.00  0.00            
ATOM    663  CB  LYS A  44      35.710  53.030  21.810  1.00  0.00            
ATOM    664  HB2 LYS A  44      34.920  52.280  21.900  1.00  0.00            
ATOM    665  HB3 LYS A  44      36.240  52.850  20.870  1.00  0.00            
ATOM    666  CG  LYS A  44      36.680  52.920  22.980  1.00  0.00            
ATOM    667  HG2 LYS A  44      36.160  53.080  23.930  1.00  0.00            
ATOM    668  HG3 LYS A  44      36.980  51.880  22.890  1.00  0.00            
ATOM    669  CD  LYS A  44      37.910  53.820  22.830  1.00  0.00            
ATOM    670  HD2 LYS A  44      38.520  53.590  21.960  1.00  0.00            
ATOM    671  HD3 LYS A  44      37.600  54.860  22.780  1.00  0.00            
ATOM    672  CE  LYS A  44      38.830  53.580  24.030  1.00  0.00            
ATOM    673  HE2 LYS A  44      38.360  54.010  24.910  1.00  0.00            
ATOM    674  HE3 LYS A  44      38.950  52.510  24.200  1.00  0.00            
ATOM    675  NZ  LYS A  44      40.160  54.200  23.940  1.00  0.00            
ATOM    676  HZ1 LYS A  44      40.660  54.020  24.800  1.00  0.00            
ATOM    677  HZ2 LYS A  44      40.800  53.790  23.270  1.00  0.00            
ATOM    678  HZ3 LYS A  44      40.110  55.200  23.810  1.00  0.00            
ATOM    679  C   LYS A  44      34.260  54.420  20.320  1.00  0.00            
ATOM    680  O   LYS A  44      34.800  54.300  19.230  1.00  0.00            
ATOM    681  N   GLY A  45      32.940  54.560  20.470  1.00  0.00            
ATOM    682  H   GLY A  45      32.610  54.790  21.400  1.00  0.00            
ATOM    683  CA  GLY A  45      31.920  54.460  19.440  1.00  0.00            
ATOM    684  HA2 GLY A  45      31.410  55.400  19.240  1.00  0.00            
ATOM    685  HA3 GLY A  45      32.510  54.280  18.540  1.00  0.00            
ATOM    686  C   GLY A  45      30.900  53.330  19.570  1.00  0.00            
ATOM    687  O   GLY A  45      29.950  53.310  18.780  1.00  0.00            
ATOM    688  N   PHE A  46      31.060  52.340  20.440  1.00  0.00            
ATOM    689  H   PHE A  46      31.870  52.260  21.030  1.00  0.00            
ATOM    690  CA  PHE A  46      30.330  51.090  20.440  1.00  0.00            
ATOM    691  HA  PHE A  46      29.270  51.290  20.300  1.00  0.00            
ATOM    692  CB  PHE A  46      30.800  50.150  19.330  1.00  0.00            
ATOM    693  HB2 PHE A  46      30.200  49.240  19.320  1.00  0.00            
ATOM    694  HB3 PHE A  46      30.550  50.610  18.370  1.00  0.00            
ATOM    695  CG  PHE A  46      32.290  49.920  19.390  1.00  0.00            
ATOM    696  CD1 PHE A  46      32.900  48.900  20.130  1.00  0.00            
ATOM    697  HD1 PHE A  46      32.310  48.270  20.790  1.00  0.00            
ATOM    698  CE1 PHE A  46      34.290  48.740  20.130  1.00  0.00            
ATOM    699  HE1 PHE A  46      34.640  47.930  20.750  1.00  0.00            
ATOM    700  CZ  PHE A  46      35.130  49.600  19.420  1.00  0.00            
ATOM    701  HZ  PHE A  46      36.200  49.750  19.510  1.00  0.00            
ATOM    702  CE2 PHE A  46      34.540  50.590  18.630  1.00  0.00            
ATOM    703  HE2 PHE A  46      35.090  51.330  18.070  1.00  0.00            
ATOM    704  CD2 PHE A  46      33.150  50.740  18.640  1.00  0.00            
ATOM    705  HD2 PHE A  46      32.780  51.590  18.090  1.00  0.00            
ATOM    706  C   PHE A  46      30.320  50.370  21.780  1.00  0.00            
ATOM    707  O   PHE A  46      31.200  50.750  22.560  1.00  0.00            
ATOM    708  N   GLY A  47      29.390  49.470  22.090  1.00  0.00            
ATOM    709  H   GLY A  47      28.780  49.170  21.340  1.00  0.00            
ATOM    710  CA  GLY A  47      29.200  48.800  23.370  1.00  0.00            
ATOM    711  HA2 GLY A  47      29.830  47.920  23.260  1.00  0.00            
ATOM    712  HA3 GLY A  47      29.520  49.510  24.140  1.00  0.00            
ATOM    713  C   GLY A  47      27.810  48.280  23.700  1.00  0.00            
ATOM    714  O   GLY A  47      26.960  48.060  22.830  1.00  0.00            
ATOM    715  N   TYR A  48      27.670  47.920  24.980  1.00  0.00            
ATOM    716  H   TYR A  48      28.350  48.220  25.650  1.00  0.00            
ATOM    717  CA  TYR A  48      26.620  47.060  25.480  1.00  0.00            
ATOM    718  HA  TYR A  48      26.560  46.140  24.900  1.00  0.00            
ATOM    719  CB  TYR A  48      26.910  46.520  26.880  1.00  0.00            
ATOM    720  HB2 TYR A  48      27.040  47.430  27.460  1.00  0.00            
ATOM    721  HB3 TYR A  48      26.100  45.950  27.350  1.00  0.00            
ATOM    722  CG  TYR A  48      28.200  45.750  27.040  1.00  0.00            
ATOM    723  CD1 TYR A  48      28.280  44.490  26.440  1.00  0.00            
ATOM    724  HD1 TYR A  48      27.470  44.120  25.830  1.00  0.00            
ATOM    725  CE1 TYR A  48      29.410  43.680  26.650  1.00  0.00            
ATOM    726  HE1 TYR A  48      29.470  42.740  26.130  1.00  0.00            
ATOM    727  CZ  TYR A  48      30.400  44.180  27.520  1.00  0.00            
ATOM    728  OH  TYR A  48      31.460  43.440  27.950  1.00  0.00            
ATOM    729  HH  TYR A  48      31.600  42.550  27.610  1.00  0.00            
ATOM    730  CE2 TYR A  48      30.280  45.400  28.210  1.00  0.00            
ATOM    731  HE2 TYR A  48      31.010  45.650  28.960  1.00  0.00            
ATOM    732  CD2 TYR A  48      29.120  46.170  28.000  1.00  0.00            
ATOM    733  HD2 TYR A  48      28.920  47.010  28.660  1.00  0.00            
ATOM    734  C   TYR A  48      25.220  47.670  25.590  1.00  0.00            
ATOM    735  O   TYR A  48      24.280  47.060  26.100  1.00  0.00            
ATOM    736  N   LYS A  49      25.060  48.890  25.080  1.00  0.00            
ATOM    737  H   LYS A  49      25.930  49.300  24.770  1.00  0.00            
ATOM    738  CA  LYS A  49      23.890  49.730  25.240  1.00  0.00            
ATOM    739  HA  LYS A  49      23.700  49.930  26.300  1.00  0.00            
ATOM    740  CB  LYS A  49      24.240  51.060  24.590  1.00  0.00            
ATOM    741  HB2 LYS A  49      25.160  51.400  25.070  1.00  0.00            
ATOM    742  HB3 LYS A  49      24.360  50.960  23.510  1.00  0.00            
ATOM    743  CG  LYS A  49      23.220  52.190  24.740  1.00  0.00            
ATOM    744  HG2 LYS A  49      22.280  51.950  24.260  1.00  0.00            
ATOM    745  HG3 LYS A  49      23.100  52.380  25.800  1.00  0.00            
ATOM    746  CD  LYS A  49      23.870  53.390  24.050  1.00  0.00            
ATOM    747  HD2 LYS A  49      24.860  53.480  24.510  1.00  0.00            
ATOM    748  HD3 LYS A  49      24.090  53.210  23.000  1.00  0.00            
ATOM    749  CE  LYS A  49      22.950  54.600  24.180  1.00  0.00            
ATOM    750  HE2 LYS A  49      23.210  55.410  23.500  1.00  0.00            
ATOM    751  HE3 LYS A  49      21.960  54.210  23.950  1.00  0.00            
ATOM    752  NZ  LYS A  49      22.950  55.230  25.510  1.00  0.00            
ATOM    753  HZ1 LYS A  49      22.840  54.680  26.350  1.00  0.00            
ATOM    754  HZ2 LYS A  49      23.830  55.710  25.640  1.00  0.00            
ATOM    755  HZ3 LYS A  49      22.270  55.970  25.650  1.00  0.00            
ATOM    756  C   LYS A  49      22.580  49.190  24.690  1.00  0.00            
ATOM    757  O   LYS A  49      21.510  49.690  25.050  1.00  0.00            
ATOM    758  N   GLY A  50      22.560  48.260  23.740  1.00  0.00            
ATOM    759  H   GLY A  50      23.450  48.040  23.310  1.00  0.00            
ATOM    760  CA  GLY A  50      21.410  47.490  23.320  1.00  0.00            
ATOM    761  HA2 GLY A  50      20.520  47.790  23.870  1.00  0.00            
ATOM    762  HA3 GLY A  50      21.160  47.790  22.300  1.00  0.00            
ATOM    763  C   GLY A  50      21.600  45.990  23.240  1.00  0.00            
ATOM    764  O   GLY A  50      20.960  45.250  22.500  1.00  0.00            
ATOM    765  N   SER A  51      22.560  45.480  24.020  1.00  0.00            
ATOM    766  H   SER A  51      23.150  46.110  24.540  1.00  0.00            
ATOM    767  CA  SER A  51      23.030  44.110  23.950  1.00  0.00            
ATOM    768  HA  SER A  51      23.230  43.810  22.920  1.00  0.00            
ATOM    769  CB  SER A  51      24.360  44.200  24.690  1.00  0.00            
ATOM    770  HB2 SER A  51      25.170  44.650  24.120  1.00  0.00            
ATOM    771  HB3 SER A  51      24.160  44.790  25.580  1.00  0.00            
ATOM    772  OG  SER A  51      24.850  42.930  25.050  1.00  0.00            
ATOM    773  HG  SER A  51      24.910  42.480  24.200  1.00  0.00            
ATOM    774  C   SER A  51      22.040  43.090  24.490  1.00  0.00            
ATOM    775  O   SER A  51      21.120  43.450  25.220  1.00  0.00            
ATOM    776  N   CYS A  52      22.180  41.800  24.170  1.00  0.00            
ATOM    777  H   CYS A  52      22.970  41.520  23.610  1.00  0.00            
ATOM    778  CA  CYS A  52      21.260  40.730  24.530  1.00  0.00            
ATOM    779  HA  CYS A  52      20.350  41.080  25.010  1.00  0.00            
ATOM    780  CB  CYS A  52      20.830  40.070  23.220  1.00  0.00            
ATOM    781  HB2 CYS A  52      20.140  39.280  23.520  1.00  0.00            
ATOM    782  HB3 CYS A  52      20.200  40.800  22.700  1.00  0.00            
ATOM    783  SG  CYS A  52      22.090  39.350  22.150  1.00  0.00            
ATOM    784  HG  CYS A  52      22.630  38.550  23.070  1.00  0.00            
ATOM    785  C   CYS A  52      21.930  39.780  25.510  1.00  0.00            
ATOM    786  O   CYS A  52      23.100  39.440  25.330  1.00  0.00            
ATOM    787  N   PHE A  53      21.120  39.310  26.460  1.00  0.00            
ATOM    788  H   PHE A  53      20.190  39.700  26.570  1.00  0.00            
ATOM    789  CA  PHE A  53      21.400  38.060  27.130  1.00  0.00            
ATOM    790  HA  PHE A  53      22.490  38.050  27.200  1.00  0.00            
ATOM    791  CB  PHE A  53      20.710  37.980  28.490  1.00  0.00            
ATOM    792  HB2 PHE A  53      19.680  38.240  28.230  1.00  0.00            
ATOM    793  HB3 PHE A  53      20.770  36.960  28.870  1.00  0.00            
ATOM    794  CG  PHE A  53      21.220  38.930  29.540  1.00  0.00            
ATOM    795  CD1 PHE A  53      20.750  40.250  29.580  1.00  0.00            
ATOM    796  HD1 PHE A  53      19.980  40.600  28.920  1.00  0.00            
ATOM    797  CE1 PHE A  53      21.280  41.160  30.510  1.00  0.00            
ATOM    798  HE1 PHE A  53      20.770  42.100  30.650  1.00  0.00            
ATOM    799  CZ  PHE A  53      22.350  40.780  31.330  1.00  0.00            
ATOM    800  HZ  PHE A  53      22.730  41.550  31.990  1.00  0.00            
ATOM    801  CE2 PHE A  53      22.780  39.450  31.330  1.00  0.00            
ATOM    802  HE2 PHE A  53      23.480  39.100  32.080  1.00  0.00            
ATOM    803  CD2 PHE A  53      22.230  38.530  30.430  1.00  0.00            
ATOM    804  HD2 PHE A  53      22.500  37.500  30.550  1.00  0.00            
ATOM    805  C   PHE A  53      20.940  36.920  26.230  1.00  0.00            
ATOM    806  O   PHE A  53      20.370  37.090  25.150  1.00  0.00            
ATOM    807  N   HID A  54      21.400  35.760  26.700  1.00  0.00            
ATOM    808  H   HID A  54      22.010  35.850  27.500  1.00  0.00            
ATOM    809  CA  HID A  54      21.540  34.590  25.860  1.00  0.00            
ATOM    810  HA  HID A  54      20.970  34.490  24.930  1.00  0.00            
ATOM    811  CB  HID A  54      22.960  34.700  25.320  1.00  0.00            
ATOM    812  HB2 HID A  54      22.900  35.540  24.620  1.00  0.00            
ATOM    813  HB3 HID A  54      23.670  34.850  26.130  1.00  0.00            
ATOM    814  CG  HID A  54      23.350  33.500  24.500  1.00  0.00            
ATOM    815  ND1 HID A  54      24.440  32.670  24.710  1.00  0.00            
ATOM    816  HD1 HID A  54      25.140  32.820  25.420  1.00  0.00            
ATOM    817  CE1 HID A  54      24.400  31.720  23.760  1.00  0.00            
ATOM    818  HE1 HID A  54      25.160  30.950  23.770  1.00  0.00            
ATOM    819  NE2 HID A  54      23.320  31.850  22.980  1.00  0.00            
ATOM    820  CD2 HID A  54      22.700  33.040  23.380  1.00  0.00            
ATOM    821  HD2 HID A  54      21.780  33.440  22.990  1.00  0.00            
ATOM    822  C   HID A  54      21.260  33.250  26.540  1.00  0.00            
ATOM    823  O   HID A  54      20.480  32.460  26.020  1.00  0.00            
ATOM    824  N   ARG A  55      21.900  33.010  27.690  1.00  0.00            
ATOM    825  H   ARG A  55      22.600  33.650  28.030  1.00  0.00            
ATOM    826  CA  ARG A  55      21.740  31.850  28.540  1.00  0.00            
ATOM    827  HA  ARG A  55      20.760  31.470  28.250  1.00  0.00            
ATOM    828  CB  ARG A  55      22.980  30.950  28.520  1.00  0.00            
ATOM    829  HB2 ARG A  55      23.770  31.650  28.790  1.00  0.00            
ATOM    830  HB3 ARG A  55      22.920  30.120  29.220  1.00  0.00            
ATOM    831  CG  ARG A  55      23.240  30.450  27.100  1.00  0.00            
ATOM    832  HG2 ARG A  55      23.350  31.420  26.600  1.00  0.00            
ATOM    833  HG3 ARG A  55      24.140  29.850  27.190  1.00  0.00            
ATOM    834  CD  ARG A  55      22.150  29.530  26.580  1.00  0.00            
ATOM    835  HD2 ARG A  55      22.610  28.540  26.510  1.00  0.00            
ATOM    836  HD3 ARG A  55      21.260  29.550  27.200  1.00  0.00            
ATOM    837  NE  ARG A  55      21.980  29.810  25.150  1.00  0.00            
ATOM    838  HE  ARG A  55      22.130  30.780  24.900  1.00  0.00            
ATOM    839  CZ  ARG A  55      21.550  29.030  24.150  1.00  0.00            
ATOM    840  NH1 ARG A  55      21.080  27.800  24.380  1.00  0.00            
ATOM    841 HH11 ARG A  55      21.180  27.470  25.330  1.00  0.00            
ATOM    842 HH12 ARG A  55      20.770  27.090  23.720  1.00  0.00            
ATOM    843  NH2 ARG A  55      21.660  29.390  22.860  1.00  0.00            
ATOM    844 HH21 ARG A  55      22.140  30.260  22.690  1.00  0.00            
ATOM    845 HH22 ARG A  55      21.140  28.890  22.150  1.00  0.00            
ATOM    846  C   ARG A  55      21.570  32.240  30.000  1.00  0.00            
ATOM    847  O   ARG A  55      22.270  33.120  30.500  1.00  0.00            
ATOM    848  N   ILE A  56      20.680  31.540  30.710  1.00  0.00            
ATOM    849  H   ILE A  56      20.180  30.830  30.190  1.00  0.00            
ATOM    850  CA  ILE A  56      20.550  31.730  32.140  1.00  0.00            
ATOM    851  HA  ILE A  56      21.450  32.190  32.550  1.00  0.00            
ATOM    852  CB  ILE A  56      19.390  32.660  32.460  1.00  0.00            
ATOM    853  HB  ILE A  56      18.520  32.180  32.010  1.00  0.00            
ATOM    854  CG2 ILE A  56      19.280  32.810  33.980  1.00  0.00            
ATOM    855 HG21 ILE A  56      20.280  33.170  34.240  1.00  0.00            
ATOM    856 HG22 ILE A  56      18.540  33.540  34.320  1.00  0.00            
ATOM    857 HG23 ILE A  56      19.090  31.860  34.480  1.00  0.00            
ATOM    858  CG1 ILE A  56      19.500  34.010  31.760  1.00  0.00            
ATOM    859 HG12 ILE A  56      20.370  34.590  32.040  1.00  0.00            
ATOM    860 HG13 ILE A  56      19.450  33.840  30.680  1.00  0.00            
ATOM    861  CD1 ILE A  56      18.270  34.900  31.960  1.00  0.00            
ATOM    862 HD11 ILE A  56      17.510  34.510  31.280  1.00  0.00            
ATOM    863 HD12 ILE A  56      17.960  35.020  33.000  1.00  0.00            
ATOM    864 HD13 ILE A  56      18.570  35.940  31.810  1.00  0.00            
ATOM    865  C   ILE A  56      20.400  30.350  32.750  1.00  0.00            
ATOM    866  O   ILE A  56      19.530  29.530  32.440  1.00  0.00            
ATOM    867  N   ILE A  57      21.240  29.960  33.710  1.00  0.00            
ATOM    868  H   ILE A  57      21.890  30.640  34.100  1.00  0.00            
ATOM    869  CA  ILE A  57      21.230  28.750  34.510  1.00  0.00            
ATOM    870  HA  ILE A  57      20.550  27.990  34.140  1.00  0.00            
ATOM    871  CB  ILE A  57      22.570  28.020  34.550  1.00  0.00            
ATOM    872  HB  ILE A  57      23.310  28.690  34.990  1.00  0.00            
ATOM    873  CG2 ILE A  57      22.380  26.800  35.450  1.00  0.00            
ATOM    874 HG21 ILE A  57      23.330  26.280  35.570  1.00  0.00            
ATOM    875 HG22 ILE A  57      22.010  26.900  36.470  1.00  0.00            
ATOM    876 HG23 ILE A  57      21.650  26.120  35.000  1.00  0.00            
ATOM    877  CG1 ILE A  57      23.140  27.580  33.210  1.00  0.00            
ATOM    878 HG12 ILE A  57      24.010  26.910  33.250  1.00  0.00            
ATOM    879 HG13 ILE A  57      22.410  26.910  32.770  1.00  0.00            
ATOM    880  CD1 ILE A  57      23.540  28.640  32.190  1.00  0.00            
ATOM    881 HD11 ILE A  57      22.800  29.400  31.950  1.00  0.00            
ATOM    882 HD12 ILE A  57      24.410  29.140  32.620  1.00  0.00            
ATOM    883 HD13 ILE A  57      23.890  28.240  31.230  1.00  0.00            
ATOM    884  C   ILE A  57      20.790  29.180  35.900  1.00  0.00            
ATOM    885  O   ILE A  57      21.510  29.880  36.610  1.00  0.00            
ATOM    886  N   PRO A  58      19.580  28.840  36.340  1.00  0.00            
ATOM    887  CD  PRO A  58      18.550  28.190  35.570  1.00  0.00            
ATOM    888  HD2 PRO A  58      18.860  27.150  35.490  1.00  0.00            
ATOM    889  HD3 PRO A  58      18.410  28.510  34.530  1.00  0.00            
ATOM    890  CG  PRO A  58      17.220  28.590  36.210  1.00  0.00            
ATOM    891  HG2 PRO A  58      16.420  27.860  36.060  1.00  0.00            
ATOM    892  HG3 PRO A  58      17.000  29.560  35.760  1.00  0.00            
ATOM    893  CB  PRO A  58      17.700  28.660  37.660  1.00  0.00            
ATOM    894  HB2 PRO A  58      17.680  27.640  38.050  1.00  0.00            
ATOM    895  HB3 PRO A  58      17.020  29.330  38.170  1.00  0.00            
ATOM    896  CA  PRO A  58      19.120  29.210  37.670  1.00  0.00            
ATOM    897  HA  PRO A  58      19.090  30.300  37.650  1.00  0.00            
ATOM    898  C   PRO A  58      19.840  28.610  38.870  1.00  0.00            
ATOM    899  O   PRO A  58      20.290  27.460  38.860  1.00  0.00            
ATOM    900  N   GLY A  59      20.080  29.430  39.890  1.00  0.00            
ATOM    901  H   GLY A  59      19.690  30.360  39.860  1.00  0.00            
ATOM    902  CA  GLY A  59      21.030  29.200  40.960  1.00  0.00            
ATOM    903  HA2 GLY A  59      21.010  30.100  41.570  1.00  0.00            
ATOM    904  HA3 GLY A  59      20.790  28.300  41.540  1.00  0.00            
ATOM    905  C   GLY A  59      22.430  28.880  40.460  1.00  0.00            
ATOM    906  O   GLY A  59      23.060  27.920  40.890  1.00  0.00            
ATOM    907  N   PHE A  60      22.910  29.650  39.470  1.00  0.00            
ATOM    908  H   PHE A  60      22.390  30.490  39.270  1.00  0.00            
ATOM    909  CA  PHE A  60      24.260  29.480  38.960  1.00  0.00            
ATOM    910  HA  PHE A  60      24.940  29.150  39.730  1.00  0.00            
ATOM    911  CB  PHE A  60      24.280  28.320  37.970  1.00  0.00            
ATOM    912  HB2 PHE A  60      23.400  27.700  38.140  1.00  0.00            
ATOM    913  HB3 PHE A  60      24.130  28.820  37.010  1.00  0.00            
ATOM    914  CG  PHE A  60      25.560  27.520  37.940  1.00  0.00            
ATOM    915  CD1 PHE A  60      26.630  27.610  37.050  1.00  0.00            
ATOM    916  HD1 PHE A  60      26.750  28.400  36.320  1.00  0.00            
ATOM    917  CE1 PHE A  60      27.720  26.720  37.120  1.00  0.00            
ATOM    918  HE1 PHE A  60      28.420  26.810  36.300  1.00  0.00            
ATOM    919  CZ  PHE A  60      27.800  25.750  38.120  1.00  0.00            
ATOM    920  HZ  PHE A  60      28.690  25.160  38.300  1.00  0.00            
ATOM    921  CE2 PHE A  60      26.800  25.750  39.090  1.00  0.00            
ATOM    922  HE2 PHE A  60      26.830  24.980  39.850  1.00  0.00            
ATOM    923  CD2 PHE A  60      25.650  26.540  38.940  1.00  0.00            
ATOM    924  HD2 PHE A  60      24.840  26.540  39.650  1.00  0.00            
ATOM    925  C   PHE A  60      24.810  30.790  38.400  1.00  0.00            
ATOM    926  O   PHE A  60      25.710  31.370  39.000  1.00  0.00            
ATOM    927  N   MET A  61      24.200  31.300  37.330  1.00  0.00            
ATOM    928  H   MET A  61      23.410  30.750  37.030  1.00  0.00            
ATOM    929  CA  MET A  61      24.650  32.290  36.380  1.00  0.00            
ATOM    930  HA  MET A  61      24.950  33.170  36.950  1.00  0.00            
ATOM    931  CB  MET A  61      25.940  31.810  35.720  1.00  0.00            
ATOM    932  HB2 MET A  61      26.450  32.750  35.500  1.00  0.00            
ATOM    933  HB3 MET A  61      26.620  31.160  36.280  1.00  0.00            
ATOM    934  CG  MET A  61      25.620  31.020  34.460  1.00  0.00            
ATOM    935  HG2 MET A  61      24.850  30.300  34.710  1.00  0.00            
ATOM    936  HG3 MET A  61      25.120  31.680  33.740  1.00  0.00            
ATOM    937  SD  MET A  61      26.910  30.090  33.590  1.00  0.00            
ATOM    938  CE  MET A  61      28.190  31.350  33.350  1.00  0.00            
ATOM    939  HE1 MET A  61      28.910  30.940  32.640  1.00  0.00            
ATOM    940  HE2 MET A  61      27.760  32.040  32.630  1.00  0.00            
ATOM    941  HE3 MET A  61      28.770  31.600  34.240  1.00  0.00            
ATOM    942  C   MET A  61      23.590  32.800  35.410  1.00  0.00            
ATOM    943  O   MET A  61      22.640  32.090  35.070  1.00  0.00            
ATOM    944  N   CYS A  62      23.810  33.980  34.840  1.00  0.00            
ATOM    945  H   CYS A  62      24.490  34.490  35.390  1.00  0.00            
ATOM    946  CA  CYS A  62      23.260  34.500  33.600  1.00  0.00            
ATOM    947  HA  CYS A  62      22.860  33.670  33.010  1.00  0.00            
ATOM    948  CB  CYS A  62      22.110  35.480  33.840  1.00  0.00            
ATOM    949  HB2 CYS A  62      21.760  35.910  32.900  1.00  0.00            
ATOM    950  HB3 CYS A  62      21.190  34.990  34.160  1.00  0.00            
ATOM    951  SG  CYS A  62      22.500  36.850  34.960  1.00  0.00            
ATOM    952  HG  CYS A  62      22.740  36.130  36.060  1.00  0.00            
ATOM    953  C   CYS A  62      24.290  35.130  32.680  1.00  0.00            
ATOM    954  O   CYS A  62      25.240  35.720  33.180  1.00  0.00            
ATOM    955  N   GLN A  63      24.230  34.900  31.370  1.00  0.00            
ATOM    956  H   GLN A  63      23.480  34.290  31.070  1.00  0.00            
ATOM    957  CA  GLN A  63      25.240  35.130  30.360  1.00  0.00            
ATOM    958  HA  GLN A  63      25.960  35.800  30.830  1.00  0.00            
ATOM    959  CB  GLN A  63      25.790  33.780  29.910  1.00  0.00            
ATOM    960  HB2 GLN A  63      26.230  33.290  30.780  1.00  0.00            
ATOM    961  HB3 GLN A  63      24.970  33.230  29.450  1.00  0.00            
ATOM    962  CG  GLN A  63      27.010  33.690  29.000  1.00  0.00            
ATOM    963  HG2 GLN A  63      27.830  34.360  29.280  1.00  0.00            
ATOM    964  HG3 GLN A  63      27.490  32.710  29.070  1.00  0.00            
ATOM    965  CD  GLN A  63      26.680  33.900  27.540  1.00  0.00            
ATOM    966  OE1 GLN A  63      25.880  33.160  26.970  1.00  0.00            
ATOM    967  NE2 GLN A  63      27.220  34.920  26.860  1.00  0.00            
ATOM    968 HE21 GLN A  63      27.060  34.900  25.860  1.00  0.00            
ATOM    969 HE22 GLN A  63      27.890  35.560  27.270  1.00  0.00            
ATOM    970  C   GLN A  63      24.750  35.910  29.150  1.00  0.00            
ATOM    971  O   GLN A  63      23.670  35.580  28.680  1.00  0.00            
ATOM    972  N   GLY A  64      25.610  36.790  28.620  1.00  0.00            
ATOM    973  H   GLY A  64      26.350  37.050  29.270  1.00  0.00            
ATOM    974  CA  GLY A  64      25.320  37.770  27.600  1.00  0.00            
ATOM    975  HA2 GLY A  64      24.840  37.320  26.740  1.00  0.00            
ATOM    976  HA3 GLY A  64      24.650  38.470  28.100  1.00  0.00            
ATOM    977  C   GLY A  64      26.550  38.500  27.070  1.00  0.00            
ATOM    978  O   GLY A  64      27.680  38.180  27.440  1.00  0.00            
ATOM    979  N   GLY A  65      26.280  39.590  26.350  1.00  0.00            
ATOM    980  H   GLY A  65      25.340  39.690  26.000  1.00  0.00            
ATOM    981  CA  GLY A  65      27.280  40.560  25.940  1.00  0.00            
ATOM    982  HA2 GLY A  65      26.930  41.430  26.480  1.00  0.00            
ATOM    983  HA3 GLY A  65      28.300  40.230  26.130  1.00  0.00            
ATOM    984  C   GLY A  65      27.340  40.850  24.440  1.00  0.00            
ATOM    985  O   GLY A  65      27.970  41.840  24.060  1.00  0.00            
ATOM    986  N   ASP A  66      26.710  40.050  23.580  1.00  0.00            
ATOM    987  H   ASP A  66      26.200  39.240  23.880  1.00  0.00            
ATOM    988  CA  ASP A  66      26.660  40.420  22.180  1.00  0.00            
ATOM    989  HA  ASP A  66      27.700  40.480  21.870  1.00  0.00            
ATOM    990  CB  ASP A  66      25.890  39.250  21.570  1.00  0.00            
ATOM    991  HB2 ASP A  66      26.500  38.400  21.870  1.00  0.00            
ATOM    992  HB3 ASP A  66      24.870  39.150  21.950  1.00  0.00            
ATOM    993  CG  ASP A  66      25.650  39.270  20.070  1.00  0.00            
ATOM    994  OD1 ASP A  66      25.970  40.280  19.400  1.00  0.00            
ATOM    995  OD2 ASP A  66      25.070  38.250  19.650  1.00  0.00            
ATOM    996  C   ASP A  66      25.870  41.690  21.890  1.00  0.00            
ATOM    997  O   ASP A  66      24.900  42.070  22.540  1.00  0.00            
ATOM    998  N   PHE A  67      26.450  42.460  20.970  1.00  0.00            
ATOM    999  H   PHE A  67      27.290  42.060  20.580  1.00  0.00            
ATOM   1000  CA  PHE A  67      26.080  43.800  20.550  1.00  0.00            
ATOM   1001  HA  PHE A  67      25.010  44.010  20.600  1.00  0.00            
ATOM   1002  CB  PHE A  67      26.740  44.820  21.480  1.00  0.00            
ATOM   1003  HB2 PHE A  67      26.170  45.710  21.220  1.00  0.00            
ATOM   1004  HB3 PHE A  67      26.420  44.570  22.480  1.00  0.00            
ATOM   1005  CG  PHE A  67      28.240  45.030  21.420  1.00  0.00            
ATOM   1006  CD1 PHE A  67      28.790  45.860  20.440  1.00  0.00            
ATOM   1007  HD1 PHE A  67      28.130  46.190  19.640  1.00  0.00            
ATOM   1008  CE1 PHE A  67      30.140  46.210  20.470  1.00  0.00            
ATOM   1009  HE1 PHE A  67      30.600  46.800  19.690  1.00  0.00            
ATOM   1010  CZ  PHE A  67      30.900  45.750  21.550  1.00  0.00            
ATOM   1011  HZ  PHE A  67      31.890  46.170  21.630  1.00  0.00            
ATOM   1012  CE2 PHE A  67      30.400  44.920  22.560  1.00  0.00            
ATOM   1013  HE2 PHE A  67      31.000  44.430  23.320  1.00  0.00            
ATOM   1014  CD2 PHE A  67      29.040  44.620  22.500  1.00  0.00            
ATOM   1015  HD2 PHE A  67      28.620  43.980  23.250  1.00  0.00            
ATOM   1016  C   PHE A  67      26.390  44.070  19.090  1.00  0.00            
ATOM   1017  O   PHE A  67      26.310  45.180  18.570  1.00  0.00            
ATOM   1018  N   THR A  68      26.670  42.980  18.370  1.00  0.00            
ATOM   1019  H   THR A  68      26.590  42.100  18.870  1.00  0.00            
ATOM   1020  CA  THR A  68      27.040  42.910  16.970  1.00  0.00            
ATOM   1021  HA  THR A  68      26.700  43.830  16.480  1.00  0.00            
ATOM   1022  CB  THR A  68      28.550  42.820  16.750  1.00  0.00            
ATOM   1023  HB  THR A  68      28.750  42.700  15.680  1.00  0.00            
ATOM   1024  CG2 THR A  68      29.390  43.990  17.270  1.00  0.00            
ATOM   1025 HG21 THR A  68      29.240  43.910  18.340  1.00  0.00            
ATOM   1026 HG22 THR A  68      30.410  43.840  16.910  1.00  0.00            
ATOM   1027 HG23 THR A  68      29.040  44.930  16.840  1.00  0.00            
ATOM   1028  OG1 THR A  68      28.980  41.540  17.160  1.00  0.00            
ATOM   1029  HG1 THR A  68      29.630  41.190  16.560  1.00  0.00            
ATOM   1030  C   THR A  68      26.320  41.920  16.080  1.00  0.00            
ATOM   1031  O   THR A  68      26.410  42.090  14.860  1.00  0.00            
ATOM   1032  N   ARG A  69      25.710  40.860  16.610  1.00  0.00            
ATOM   1033  H   ARG A  69      25.940  40.660  17.580  1.00  0.00            
ATOM   1034  CA  ARG A  69      24.800  39.900  16.030  1.00  0.00            
ATOM   1035  HA  ARG A  69      24.460  40.230  15.050  1.00  0.00            
ATOM   1036  CB  ARG A  69      25.530  38.570  15.840  1.00  0.00            
ATOM   1037  HB2 ARG A  69      25.650  38.210  16.870  1.00  0.00            
ATOM   1038  HB3 ARG A  69      24.920  37.890  15.240  1.00  0.00            
ATOM   1039  CG  ARG A  69      26.880  38.590  15.140  1.00  0.00            
ATOM   1040  HG2 ARG A  69      27.590  39.220  15.690  1.00  0.00            
ATOM   1041  HG3 ARG A  69      27.290  37.580  15.180  1.00  0.00            
ATOM   1042  CD  ARG A  69      26.730  39.090  13.710  1.00  0.00            
ATOM   1043  HD2 ARG A  69      26.200  40.040  13.610  1.00  0.00            
ATOM   1044  HD3 ARG A  69      27.740  39.260  13.330  1.00  0.00            
ATOM   1045  NE  ARG A  69      26.060  38.120  12.840  1.00  0.00            
ATOM   1046  HE  ARG A  69      26.040  37.180  13.200  1.00  0.00            
ATOM   1047  CZ  ARG A  69      25.090  38.370  11.950  1.00  0.00            
ATOM   1048  NH1 ARG A  69      24.590  39.560  11.610  1.00  0.00            
ATOM   1049 HH11 ARG A  69      24.890  40.490  11.860  1.00  0.00            
ATOM   1050 HH12 ARG A  69      23.870  39.560  10.910  1.00  0.00            
ATOM   1051  NH2 ARG A  69      24.670  37.220  11.390  1.00  0.00            
ATOM   1052 HH21 ARG A  69      25.040  36.350  11.740  1.00  0.00            
ATOM   1053 HH22 ARG A  69      24.010  37.310  10.630  1.00  0.00            
ATOM   1054  C   ARG A  69      23.490  39.720  16.790  1.00  0.00            
ATOM   1055  O   ARG A  69      22.560  39.100  16.280  1.00  0.00            
ATOM   1056  N   HID A  70      23.440  40.280  18.000  1.00  0.00            
ATOM   1057  H   HID A  70      24.280  40.760  18.280  1.00  0.00            
ATOM   1058  CA  HID A  70      22.300  40.120  18.890  1.00  0.00            
ATOM   1059  HA  HID A  70      22.690  40.400  19.860  1.00  0.00            
ATOM   1060  CB  HID A  70      21.340  41.250  18.530  1.00  0.00            
ATOM   1061  HB2 HID A  70      20.980  41.110  17.510  1.00  0.00            
ATOM   1062  HB3 HID A  70      20.500  41.280  19.230  1.00  0.00            
ATOM   1063  CG  HID A  70      22.030  42.580  18.700  1.00  0.00            
ATOM   1064  ND1 HID A  70      22.610  43.280  17.660  1.00  0.00            
ATOM   1065  HD1 HID A  70      22.700  42.960  16.700  1.00  0.00            
ATOM   1066  CE1 HID A  70      23.260  44.320  18.200  1.00  0.00            
ATOM   1067  HE1 HID A  70      23.930  44.950  17.620  1.00  0.00            
ATOM   1068  NE2 HID A  70      23.090  44.420  19.520  1.00  0.00            
ATOM   1069  CD2 HID A  70      22.300  43.320  19.820  1.00  0.00            
ATOM   1070  HD2 HID A  70      22.090  42.900  20.800  1.00  0.00            
ATOM   1071  C   HID A  70      21.750  38.710  19.000  1.00  0.00            
ATOM   1072  O   HID A  70      20.540  38.520  19.100  1.00  0.00            
ATOM   1073  N   ASN A  71      22.600  37.690  18.880  1.00  0.00            
ATOM   1074  H   ASN A  71      23.580  37.940  18.850  1.00  0.00            
ATOM   1075  CA  ASN A  71      22.170  36.310  18.990  1.00  0.00            
ATOM   1076  HA  ASN A  71      21.200  36.300  19.490  1.00  0.00            
ATOM   1077  CB  ASN A  71      22.130  35.790  17.550  1.00  0.00            
ATOM   1078  HB2 ASN A  71      21.860  36.540  16.810  1.00  0.00            
ATOM   1079  HB3 ASN A  71      23.210  35.660  17.420  1.00  0.00            
ATOM   1080  CG  ASN A  71      21.370  34.490  17.290  1.00  0.00            
ATOM   1081  OD1 ASN A  71      20.210  34.320  17.650  1.00  0.00            
ATOM   1082  ND2 ASN A  71      21.960  33.460  16.690  1.00  0.00            
ATOM   1083 HD21 ASN A  71      21.420  32.620  16.540  1.00  0.00            
ATOM   1084 HD22 ASN A  71      22.820  33.750  16.250  1.00  0.00            
ATOM   1085  C   ASN A  71      22.920  35.400  19.940  1.00  0.00            
ATOM   1086  O   ASN A  71      22.810  34.170  19.860  1.00  0.00            
ATOM   1087  N   GLY A  72      23.710  36.080  20.780  1.00  0.00            
ATOM   1088  H   GLY A  72      23.570  37.070  20.920  1.00  0.00            
ATOM   1089  CA  GLY A  72      24.700  35.410  21.590  1.00  0.00            
ATOM   1090  HA2 GLY A  72      24.950  36.040  22.440  1.00  0.00            
ATOM   1091  HA3 GLY A  72      24.310  34.450  21.930  1.00  0.00            
ATOM   1092  C   GLY A  72      25.970  35.080  20.820  1.00  0.00            
ATOM   1093  O   GLY A  72      26.760  34.360  21.430  1.00  0.00            
ATOM   1094  N   THR A  73      26.160  35.480  19.560  1.00  0.00            
ATOM   1095  H   THR A  73      25.510  36.170  19.220  1.00  0.00            
ATOM   1096  CA  THR A  73      27.190  34.980  18.680  1.00  0.00            
ATOM   1097  HA  THR A  73      27.770  34.240  19.220  1.00  0.00            
ATOM   1098  CB  THR A  73      26.670  34.320  17.400  1.00  0.00            
ATOM   1099  HB  THR A  73      27.440  33.860  16.780  1.00  0.00            
ATOM   1100  CG2 THR A  73      25.710  33.180  17.710  1.00  0.00            
ATOM   1101 HG21 THR A  73      26.010  32.780  18.680  1.00  0.00            
ATOM   1102 HG22 THR A  73      24.730  33.610  17.920  1.00  0.00            
ATOM   1103 HG23 THR A  73      25.660  32.440  16.900  1.00  0.00            
ATOM   1104  OG1 THR A  73      26.070  35.280  16.560  1.00  0.00            
ATOM   1105  HG1 THR A  73      25.740  34.780  15.810  1.00  0.00            
ATOM   1106  C   THR A  73      28.210  36.040  18.270  1.00  0.00            
ATOM   1107  O   THR A  73      29.280  35.790  17.720  1.00  0.00            
ATOM   1108  N   GLY A  74      27.850  37.280  18.590  1.00  0.00            
ATOM   1109  H   GLY A  74      26.920  37.400  18.980  1.00  0.00            
ATOM   1110  CA  GLY A  74      28.650  38.470  18.410  1.00  0.00            
ATOM   1111  HA2 GLY A  74      29.590  38.140  17.970  1.00  0.00            
ATOM   1112  HA3 GLY A  74      28.160  39.250  17.830  1.00  0.00            
ATOM   1113  C   GLY A  74      29.010  39.170  19.720  1.00  0.00            
ATOM   1114  O   GLY A  74      28.960  38.580  20.790  1.00  0.00            
ATOM   1115  N   GLY A  75      29.300  40.460  19.600  1.00  0.00            
ATOM   1116  H   GLY A  75      29.200  40.910  18.700  1.00  0.00            
ATOM   1117  CA  GLY A  75      30.120  41.280  20.460  1.00  0.00            
ATOM   1118  HA2 GLY A  75      29.760  42.310  20.480  1.00  0.00            
ATOM   1119  HA3 GLY A  75      30.050  40.950  21.500  1.00  0.00            
ATOM   1120  C   GLY A  75      31.550  41.270  19.940  1.00  0.00            
ATOM   1121  O   GLY A  75      32.040  40.400  19.220  1.00  0.00            
ATOM   1122  N   LYS A  76      32.260  42.340  20.310  1.00  0.00            
ATOM   1123  H   LYS A  76      31.730  43.040  20.820  1.00  0.00            
ATOM   1124  CA  LYS A  76      33.630  42.710  20.050  1.00  0.00            
ATOM   1125  HA  LYS A  76      34.360  41.900  19.960  1.00  0.00            
ATOM   1126  CB  LYS A  76      33.690  43.410  18.700  1.00  0.00            
ATOM   1127  HB2 LYS A  76      34.720  43.610  18.400  1.00  0.00            
ATOM   1128  HB3 LYS A  76      33.260  42.750  17.950  1.00  0.00            
ATOM   1129  CG  LYS A  76      32.930  44.740  18.620  1.00  0.00            
ATOM   1130  HG2 LYS A  76      31.860  44.720  18.810  1.00  0.00            
ATOM   1131  HG3 LYS A  76      33.410  45.520  19.210  1.00  0.00            
ATOM   1132  CD  LYS A  76      32.960  45.300  17.210  1.00  0.00            
ATOM   1133  HD2 LYS A  76      32.530  44.610  16.490  1.00  0.00            
ATOM   1134  HD3 LYS A  76      32.280  46.160  17.230  1.00  0.00            
ATOM   1135  CE  LYS A  76      34.380  45.520  16.690  1.00  0.00            
ATOM   1136  HE2 LYS A  76      34.950  45.990  17.490  1.00  0.00            
ATOM   1137  HE3 LYS A  76      34.810  44.520  16.570  1.00  0.00            
ATOM   1138  NZ  LYS A  76      34.490  46.280  15.440  1.00  0.00            
ATOM   1139  HZ1 LYS A  76      33.950  45.800  14.730  1.00  0.00            
ATOM   1140  HZ2 LYS A  76      34.090  47.210  15.540  1.00  0.00            
ATOM   1141  HZ3 LYS A  76      35.450  46.320  15.140  1.00  0.00            
ATOM   1142  C   LYS A  76      34.250  43.610  21.100  1.00  0.00            
ATOM   1143  O   LYS A  76      33.670  44.500  21.720  1.00  0.00            
ATOM   1144  N   SER A  77      35.550  43.430  21.350  1.00  0.00            
ATOM   1145  H   SER A  77      36.060  42.750  20.800  1.00  0.00            
ATOM   1146  CA  SER A  77      36.360  44.200  22.280  1.00  0.00            
ATOM   1147  HA  SER A  77      35.880  44.340  23.250  1.00  0.00            
ATOM   1148  CB  SER A  77      37.570  43.340  22.610  1.00  0.00            
ATOM   1149  HB2 SER A  77      37.890  43.750  23.570  1.00  0.00            
ATOM   1150  HB3 SER A  77      37.210  42.320  22.780  1.00  0.00            
ATOM   1151  OG  SER A  77      38.690  43.390  21.750  1.00  0.00            
ATOM   1152  HG  SER A  77      39.000  42.520  21.520  1.00  0.00            
ATOM   1153  C   SER A  77      36.720  45.570  21.740  1.00  0.00            
ATOM   1154  O   SER A  77      36.930  45.700  20.540  1.00  0.00            
ATOM   1155  N   ILE A  78      37.010  46.580  22.570  1.00  0.00            
ATOM   1156  H   ILE A  78      36.860  46.450  23.560  1.00  0.00            
ATOM   1157  CA  ILE A  78      37.610  47.800  22.070  1.00  0.00            
ATOM   1158  HA  ILE A  78      36.810  48.090  21.380  1.00  0.00            
ATOM   1159  CB  ILE A  78      37.700  48.870  23.150  1.00  0.00            
ATOM   1160  HB  ILE A  78      38.070  49.790  22.690  1.00  0.00            
ATOM   1161  CG2 ILE A  78      36.350  49.190  23.790  1.00  0.00            
ATOM   1162 HG21 ILE A  78      35.610  49.350  23.010  1.00  0.00            
ATOM   1163 HG22 ILE A  78      36.050  48.460  24.550  1.00  0.00            
ATOM   1164 HG23 ILE A  78      36.480  50.090  24.380  1.00  0.00            
ATOM   1165  CG1 ILE A  78      38.670  48.400  24.220  1.00  0.00            
ATOM   1166 HG12 ILE A  78      38.400  47.480  24.740  1.00  0.00            
ATOM   1167 HG13 ILE A  78      39.600  48.040  23.770  1.00  0.00            
ATOM   1168  CD1 ILE A  78      39.150  49.500  25.170  1.00  0.00            
ATOM   1169 HD11 ILE A  78      39.500  50.330  24.560  1.00  0.00            
ATOM   1170 HD12 ILE A  78      38.360  49.800  25.840  1.00  0.00            
ATOM   1171 HD13 ILE A  78      39.910  49.100  25.850  1.00  0.00            
ATOM   1172  C   ILE A  78      38.850  47.660  21.200  1.00  0.00            
ATOM   1173  O   ILE A  78      39.110  48.610  20.460  1.00  0.00            
ATOM   1174  N   TYR A  79      39.520  46.510  21.290  1.00  0.00            
ATOM   1175  H   TYR A  79      39.250  45.940  22.080  1.00  0.00            
ATOM   1176  CA  TYR A  79      40.700  46.170  20.520  1.00  0.00            
ATOM   1177  HA  TYR A  79      41.270  47.080  20.320  1.00  0.00            
ATOM   1178  CB  TYR A  79      41.660  45.360  21.400  1.00  0.00            
ATOM   1179  HB2 TYR A  79      41.270  44.350  21.330  1.00  0.00            
ATOM   1180  HB3 TYR A  79      42.670  45.440  20.990  1.00  0.00            
ATOM   1181  CG  TYR A  79      41.630  45.780  22.850  1.00  0.00            
ATOM   1182  CD1 TYR A  79      42.160  47.010  23.230  1.00  0.00            
ATOM   1183  HD1 TYR A  79      42.670  47.620  22.500  1.00  0.00            
ATOM   1184  CE1 TYR A  79      42.210  47.230  24.610  1.00  0.00            
ATOM   1185  HE1 TYR A  79      42.550  48.200  24.960  1.00  0.00            
ATOM   1186  CZ  TYR A  79      41.510  46.480  25.570  1.00  0.00            
ATOM   1187  OH  TYR A  79      41.530  46.880  26.880  1.00  0.00            
ATOM   1188  HH  TYR A  79      42.180  47.580  26.980  1.00  0.00            
ATOM   1189  CE2 TYR A  79      40.890  45.300  25.110  1.00  0.00            
ATOM   1190  HE2 TYR A  79      40.240  44.750  25.770  1.00  0.00            
ATOM   1191  CD2 TYR A  79      40.990  44.930  23.760  1.00  0.00            
ATOM   1192  HD2 TYR A  79      40.710  43.950  23.410  1.00  0.00            
ATOM   1193  C   TYR A  79      40.410  45.600  19.140  1.00  0.00            
ATOM   1194  O   TYR A  79      41.320  45.520  18.320  1.00  0.00            
ATOM   1195  N   GLY A  80      39.170  45.170  18.910  1.00  0.00            
ATOM   1196  H   GLY A  80      38.480  45.280  19.640  1.00  0.00            
ATOM   1197  CA  GLY A  80      38.730  44.590  17.660  1.00  0.00            
ATOM   1198  HA2 GLY A  80      37.650  44.500  17.770  1.00  0.00            
ATOM   1199  HA3 GLY A  80      39.060  45.260  16.870  1.00  0.00            
ATOM   1200  C   GLY A  80      39.260  43.180  17.410  1.00  0.00            
ATOM   1201  O   GLY A  80      39.350  42.630  16.320  1.00  0.00            
ATOM   1202  N   GLU A  81      39.720  42.530  18.490  1.00  0.00            
ATOM   1203  H   GLU A  81      39.580  42.960  19.390  1.00  0.00            
ATOM   1204  CA  GLU A  81      40.340  41.230  18.540  1.00  0.00            
ATOM   1205  HA  GLU A  81      39.900  40.590  17.770  1.00  0.00            
ATOM   1206  CB  GLU A  81      41.840  41.350  18.240  1.00  0.00            
ATOM   1207  HB2 GLU A  81      42.240  40.340  18.160  1.00  0.00            
ATOM   1208  HB3 GLU A  81      41.960  41.860  17.280  1.00  0.00            
ATOM   1209  CG  GLU A  81      42.720  42.030  19.280  1.00  0.00            
ATOM   1210  HG2 GLU A  81      42.470  43.090  19.310  1.00  0.00            
ATOM   1211  HG3 GLU A  81      42.650  41.650  20.290  1.00  0.00            
ATOM   1212  CD  GLU A  81      44.220  42.010  18.970  1.00  0.00            
ATOM   1213  OE1 GLU A  81      44.710  41.970  17.820  1.00  0.00            
ATOM   1214  OE2 GLU A  81      45.020  42.060  19.930  1.00  0.00            
ATOM   1215  C   GLU A  81      40.090  40.630  19.910  1.00  0.00            
ATOM   1216  O   GLU A  81      39.550  41.200  20.860  1.00  0.00            
ATOM   1217  N   LYS A  82      40.450  39.370  20.170  1.00  0.00            
ATOM   1218  H   LYS A  82      41.000  38.920  19.450  1.00  0.00            
ATOM   1219  CA  LYS A  82      40.390  38.690  21.440  1.00  0.00            
ATOM   1220  HA  LYS A  82      39.510  39.010  22.000  1.00  0.00            
ATOM   1221  CB  LYS A  82      40.220  37.180  21.250  1.00  0.00            
ATOM   1222  HB2 LYS A  82      41.060  36.710  20.760  1.00  0.00            
ATOM   1223  HB3 LYS A  82      40.040  36.780  22.250  1.00  0.00            
ATOM   1224  CG  LYS A  82      39.050  36.840  20.330  1.00  0.00            
ATOM   1225  HG2 LYS A  82      39.270  37.340  19.390  1.00  0.00            
ATOM   1226  HG3 LYS A  82      39.070  35.780  20.070  1.00  0.00            
ATOM   1227  CD  LYS A  82      37.670  37.250  20.850  1.00  0.00            
ATOM   1228  HD2 LYS A  82      37.570  37.040  21.920  1.00  0.00            
ATOM   1229  HD3 LYS A  82      37.690  38.320  20.650  1.00  0.00            
ATOM   1230  CE  LYS A  82      36.730  36.630  19.820  1.00  0.00            
ATOM   1231  HE2 LYS A  82      36.840  37.070  18.830  1.00  0.00            
ATOM   1232  HE3 LYS A  82      37.110  35.600  19.800  1.00  0.00            
ATOM   1233  NZ  LYS A  82      35.290  36.670  20.120  1.00  0.00            
ATOM   1234  HZ1 LYS A  82      34.960  37.600  20.340  1.00  0.00            
ATOM   1235  HZ2 LYS A  82      34.720  36.430  19.320  1.00  0.00            
ATOM   1236  HZ3 LYS A  82      34.990  36.030  20.850  1.00  0.00            
ATOM   1237  C   LYS A  82      41.610  38.970  22.310  1.00  0.00            
ATOM   1238  O   LYS A  82      42.720  39.200  21.840  1.00  0.00            
ATOM   1239  N   PHE A  83      41.440  38.850  23.630  1.00  0.00            
ATOM   1240  H   PHE A  83      40.540  38.480  23.890  1.00  0.00            
ATOM   1241  CA  PHE A  83      42.480  39.130  24.600  1.00  0.00            
ATOM   1242  HA  PHE A  83      43.430  39.230  24.080  1.00  0.00            
ATOM   1243  CB  PHE A  83      42.330  40.490  25.270  1.00  0.00            
ATOM   1244  HB2 PHE A  83      43.180  40.790  25.890  1.00  0.00            
ATOM   1245  HB3 PHE A  83      42.360  41.300  24.540  1.00  0.00            
ATOM   1246  CG  PHE A  83      41.070  40.650  26.080  1.00  0.00            
ATOM   1247  CD1 PHE A  83      40.050  41.470  25.580  1.00  0.00            
ATOM   1248  HD1 PHE A  83      40.120  41.820  24.560  1.00  0.00            
ATOM   1249  CE1 PHE A  83      39.010  41.860  26.420  1.00  0.00            
ATOM   1250  HE1 PHE A  83      38.190  42.470  26.060  1.00  0.00            
ATOM   1251  CZ  PHE A  83      38.950  41.420  27.750  1.00  0.00            
ATOM   1252  HZ  PHE A  83      38.110  41.650  28.380  1.00  0.00            
ATOM   1253  CE2 PHE A  83      40.050  40.720  28.280  1.00  0.00            
ATOM   1254  HE2 PHE A  83      40.090  40.390  29.300  1.00  0.00            
ATOM   1255  CD2 PHE A  83      41.090  40.300  27.440  1.00  0.00            
ATOM   1256  HD2 PHE A  83      41.880  39.740  27.910  1.00  0.00            
ATOM   1257  C   PHE A  83      42.700  38.050  25.650  1.00  0.00            
ATOM   1258  O   PHE A  83      41.890  37.130  25.750  1.00  0.00            
ATOM   1259  N   GLU A  84      43.830  38.190  26.340  1.00  0.00            
ATOM   1260  H   GLU A  84      44.400  38.990  26.090  1.00  0.00            
ATOM   1261  CA  GLU A  84      44.340  37.250  27.320  1.00  0.00            
ATOM   1262  HA  GLU A  84      44.320  36.250  26.900  1.00  0.00            
ATOM   1263  CB  GLU A  84      45.790  37.560  27.690  1.00  0.00            
ATOM   1264  HB2 GLU A  84      45.840  37.020  28.640  1.00  0.00            
ATOM   1265  HB3 GLU A  84      46.460  37.030  27.020  1.00  0.00            
ATOM   1266  CG  GLU A  84      46.430  38.930  27.840  1.00  0.00            
ATOM   1267  HG2 GLU A  84      45.780  39.570  28.440  1.00  0.00            
ATOM   1268  HG3 GLU A  84      47.390  38.840  28.350  1.00  0.00            
ATOM   1269  CD  GLU A  84      46.620  39.520  26.450  1.00  0.00            
ATOM   1270  OE1 GLU A  84      47.690  39.270  25.840  1.00  0.00            
ATOM   1271  OE2 GLU A  84      45.700  40.130  25.880  1.00  0.00            
ATOM   1272  C   GLU A  84      43.470  37.010  28.550  1.00  0.00            
ATOM   1273  O   GLU A  84      42.710  37.860  29.020  1.00  0.00            
ATOM   1274  N   ASP A  85      43.690  35.930  29.310  1.00  0.00            
ATOM   1275  H   ASP A  85      44.370  35.240  29.020  1.00  0.00            
ATOM   1276  CA  ASP A  85      43.270  35.680  30.670  1.00  0.00            
ATOM   1277  HA  ASP A  85      42.310  36.190  30.760  1.00  0.00            
ATOM   1278  CB  ASP A  85      43.130  34.180  30.930  1.00  0.00            
ATOM   1279  HB2 ASP A  85      44.020  33.760  30.470  1.00  0.00            
ATOM   1280  HB3 ASP A  85      42.950  33.960  31.980  1.00  0.00            
ATOM   1281  CG  ASP A  85      41.950  33.560  30.200  1.00  0.00            
ATOM   1282  OD1 ASP A  85      42.070  32.890  29.150  1.00  0.00            
ATOM   1283  OD2 ASP A  85      40.800  33.990  30.440  1.00  0.00            
ATOM   1284  C   ASP A  85      44.250  36.310  31.640  1.00  0.00            
ATOM   1285  O   ASP A  85      45.420  35.990  31.790  1.00  0.00            
ATOM   1286  N   GLU A  86      43.690  37.260  32.400  1.00  0.00            
ATOM   1287  H   GLU A  86      42.690  37.370  32.340  1.00  0.00            
ATOM   1288  CA  GLU A  86      44.380  38.300  33.120  1.00  0.00            
ATOM   1289  HA  GLU A  86      45.380  38.200  32.690  1.00  0.00            
ATOM   1290  CB  GLU A  86      43.740  39.630  32.740  1.00  0.00            
ATOM   1291  HB2 GLU A  86      43.560  39.650  31.670  1.00  0.00            
ATOM   1292  HB3 GLU A  86      42.690  39.730  33.000  1.00  0.00            
ATOM   1293  CG  GLU A  86      44.530  40.920  32.960  1.00  0.00            
ATOM   1294  HG2 GLU A  86      44.840  41.000  34.000  1.00  0.00            
ATOM   1295  HG3 GLU A  86      45.450  40.770  32.400  1.00  0.00            
ATOM   1296  CD  GLU A  86      43.850  42.190  32.460  1.00  0.00            
ATOM   1297  OE1 GLU A  86      42.600  42.250  32.330  1.00  0.00            
ATOM   1298  OE2 GLU A  86      44.530  43.160  32.080  1.00  0.00            
ATOM   1299  C   GLU A  86      44.530  38.130  34.630  1.00  0.00            
ATOM   1300  O   GLU A  86      45.480  38.650  35.210  1.00  0.00            
ATOM   1301  N   ASN A  87      43.660  37.290  35.190  1.00  0.00            
ATOM   1302  H   ASN A  87      43.020  36.700  34.670  1.00  0.00            
ATOM   1303  CA  ASN A  87      43.700  36.920  36.590  1.00  0.00            
ATOM   1304  HA  ASN A  87      44.710  37.100  36.940  1.00  0.00            
ATOM   1305  CB  ASN A  87      42.730  37.870  37.300  1.00  0.00            
ATOM   1306  HB2 ASN A  87      43.210  38.850  37.320  1.00  0.00            
ATOM   1307  HB3 ASN A  87      41.760  38.030  36.830  1.00  0.00            
ATOM   1308  CG  ASN A  87      42.430  37.480  38.740  1.00  0.00            
ATOM   1309  OD1 ASN A  87      41.520  36.690  38.960  1.00  0.00            
ATOM   1310  ND2 ASN A  87      43.230  37.990  39.670  1.00  0.00            
ATOM   1311 HD21 ASN A  87      42.950  37.770  40.620  1.00  0.00            
ATOM   1312 HD22 ASN A  87      43.930  38.640  39.350  1.00  0.00            
ATOM   1313  C   ASN A  87      43.330  35.480  36.910  1.00  0.00            
ATOM   1314  O   ASN A  87      42.510  34.890  36.220  1.00  0.00            
ATOM   1315  N   PHE A  88      44.060  34.910  37.880  1.00  0.00            
ATOM   1316  H   PHE A  88      44.870  35.400  38.230  1.00  0.00            
ATOM   1317  CA  PHE A  88      43.800  33.550  38.300  1.00  0.00            
ATOM   1318  HA  PHE A  88      42.880  33.190  37.840  1.00  0.00            
ATOM   1319  CB  PHE A  88      45.000  32.670  37.970  1.00  0.00            
ATOM   1320  HB2 PHE A  88      45.510  33.000  37.070  1.00  0.00            
ATOM   1321  HB3 PHE A  88      45.700  32.790  38.800  1.00  0.00            
ATOM   1322  CG  PHE A  88      44.710  31.220  37.660  1.00  0.00            
ATOM   1323  CD1 PHE A  88      44.570  30.790  36.340  1.00  0.00            
ATOM   1324  HD1 PHE A  88      44.590  31.560  35.590  1.00  0.00            
ATOM   1325  CE1 PHE A  88      44.440  29.430  36.030  1.00  0.00            
ATOM   1326  HE1 PHE A  88      44.310  29.050  35.030  1.00  0.00            
ATOM   1327  CZ  PHE A  88      44.430  28.500  37.080  1.00  0.00            
ATOM   1328  HZ  PHE A  88      44.410  27.440  36.880  1.00  0.00            
ATOM   1329  CE2 PHE A  88      44.670  28.910  38.400  1.00  0.00            
ATOM   1330  HE2 PHE A  88      44.720  28.230  39.240  1.00  0.00            
ATOM   1331  CD2 PHE A  88      44.760  30.280  38.690  1.00  0.00            
ATOM   1332  HD2 PHE A  88      45.010  30.660  39.670  1.00  0.00            
ATOM   1333  C   PHE A  88      43.460  33.440  39.780  1.00  0.00            
ATOM   1334  O   PHE A  88      43.220  32.370  40.320  1.00  0.00            
ATOM   1335  N   ILE A  89      43.350  34.570  40.490  1.00  0.00            
ATOM   1336  H   ILE A  89      43.830  35.370  40.110  1.00  0.00            
ATOM   1337  CA  ILE A  89      43.200  34.680  41.930  1.00  0.00            
ATOM   1338  HA  ILE A  89      42.960  33.690  42.310  1.00  0.00            
ATOM   1339  CB  ILE A  89      44.460  35.160  42.650  1.00  0.00            
ATOM   1340  HB  ILE A  89      45.260  34.570  42.200  1.00  0.00            
ATOM   1341  CG2 ILE A  89      44.790  36.590  42.240  1.00  0.00            
ATOM   1342 HG21 ILE A  89      44.060  37.230  42.740  1.00  0.00            
ATOM   1343 HG22 ILE A  89      45.820  36.800  42.530  1.00  0.00            
ATOM   1344 HG23 ILE A  89      44.860  36.740  41.170  1.00  0.00            
ATOM   1345  CG1 ILE A  89      44.570  34.970  44.160  1.00  0.00            
ATOM   1346 HG12 ILE A  89      45.610  35.090  44.480  1.00  0.00            
ATOM   1347 HG13 ILE A  89      44.080  35.790  44.680  1.00  0.00            
ATOM   1348  CD1 ILE A  89      44.130  33.610  44.710  1.00  0.00            
ATOM   1349 HD11 ILE A  89      43.050  33.550  44.750  1.00  0.00            
ATOM   1350 HD12 ILE A  89      44.490  32.800  44.090  1.00  0.00            
ATOM   1351 HD13 ILE A  89      44.660  33.490  45.660  1.00  0.00            
ATOM   1352  C   ILE A  89      41.940  35.350  42.460  1.00  0.00            
ATOM   1353  O   ILE A  89      41.690  35.440  43.660  1.00  0.00            
ATOM   1354  N   LEU A  90      40.970  35.650  41.590  1.00  0.00            
ATOM   1355  H   LEU A  90      41.170  35.340  40.650  1.00  0.00            
ATOM   1356  CA  LEU A  90      39.660  36.170  41.920  1.00  0.00            
ATOM   1357  HA  LEU A  90      39.560  36.310  43.000  1.00  0.00            
ATOM   1358  CB  LEU A  90      39.260  37.500  41.290  1.00  0.00            
ATOM   1359  HB2 LEU A  90      39.350  37.300  40.220  1.00  0.00            
ATOM   1360  HB3 LEU A  90      38.200  37.680  41.460  1.00  0.00            
ATOM   1361  CG  LEU A  90      40.160  38.710  41.580  1.00  0.00            
ATOM   1362  HG  LEU A  90      41.130  38.370  41.220  1.00  0.00            
ATOM   1363  CD1 LEU A  90      39.790  39.960  40.790  1.00  0.00            
ATOM   1364 HD11 LEU A  90      39.530  39.800  39.740  1.00  0.00            
ATOM   1365 HD12 LEU A  90      38.980  40.460  41.320  1.00  0.00            
ATOM   1366 HD13 LEU A  90      40.570  40.700  40.910  1.00  0.00            
ATOM   1367  CD2 LEU A  90      40.350  39.060  43.050  1.00  0.00            
ATOM   1368 HD21 LEU A  90      41.060  39.870  43.260  1.00  0.00            
ATOM   1369 HD22 LEU A  90      39.400  39.250  43.540  1.00  0.00            
ATOM   1370 HD23 LEU A  90      40.850  38.240  43.550  1.00  0.00            
ATOM   1371  C   LEU A  90      38.680  35.030  41.670  1.00  0.00            
ATOM   1372  O   LEU A  90      38.940  34.220  40.790  1.00  0.00            
ATOM   1373  N   LYS A  91      37.640  34.950  42.510  1.00  0.00            
ATOM   1374  H   LYS A  91      37.420  35.710  43.130  1.00  0.00            
ATOM   1375  CA  LYS A  91      36.910  33.710  42.600  1.00  0.00            
ATOM   1376  HA  LYS A  91      36.960  33.110  41.690  1.00  0.00            
ATOM   1377  CB  LYS A  91      37.370  32.900  43.820  1.00  0.00            
ATOM   1378  HB2 LYS A  91      37.150  33.480  44.720  1.00  0.00            
ATOM   1379  HB3 LYS A  91      36.710  32.030  43.790  1.00  0.00            
ATOM   1380  CG  LYS A  91      38.790  32.360  43.880  1.00  0.00            
ATOM   1381  HG2 LYS A  91      39.010  31.700  43.050  1.00  0.00            
ATOM   1382  HG3 LYS A  91      39.460  33.220  43.870  1.00  0.00            
ATOM   1383  CD  LYS A  91      39.300  31.690  45.150  1.00  0.00            
ATOM   1384  HD2 LYS A  91      40.290  31.220  45.100  1.00  0.00            
ATOM   1385  HD3 LYS A  91      39.430  32.460  45.920  1.00  0.00            
ATOM   1386  CE  LYS A  91      38.270  30.860  45.910  1.00  0.00            
ATOM   1387  HE2 LYS A  91      38.620  30.640  46.920  1.00  0.00            
ATOM   1388  HE3 LYS A  91      37.360  31.450  46.040  1.00  0.00            
ATOM   1389  NZ  LYS A  91      37.970  29.620  45.180  1.00  0.00            
ATOM   1390  HZ1 LYS A  91      37.430  29.060  45.820  1.00  0.00            
ATOM   1391  HZ2 LYS A  91      37.430  29.790  44.350  1.00  0.00            
ATOM   1392  HZ3 LYS A  91      38.810  29.090  44.980  1.00  0.00            
ATOM   1393  C   LYS A  91      35.410  33.980  42.650  1.00  0.00            
ATOM   1394  O   LYS A  91      34.940  35.020  43.110  1.00  0.00            
ATOM   1395  N   HID A  92      34.590  32.990  42.300  1.00  0.00            
ATOM   1396  H   HID A  92      35.140  32.260  41.860  1.00  0.00            
ATOM   1397  CA  HID A  92      33.140  32.940  42.230  1.00  0.00            
ATOM   1398  HA  HID A  92      32.810  33.940  41.920  1.00  0.00            
ATOM   1399  CB  HID A  92      32.720  32.080  41.040  1.00  0.00            
ATOM   1400  HB2 HID A  92      33.000  31.050  41.270  1.00  0.00            
ATOM   1401  HB3 HID A  92      31.630  32.060  40.960  1.00  0.00            
ATOM   1402  CG  HID A  92      33.370  32.410  39.730  1.00  0.00            
ATOM   1403  ND1 HID A  92      34.680  32.190  39.330  1.00  0.00            
ATOM   1404  HD1 HID A  92      35.370  31.720  39.900  1.00  0.00            
ATOM   1405  CE1 HID A  92      34.820  32.380  38.010  1.00  0.00            
ATOM   1406  HE1 HID A  92      35.610  32.090  37.330  1.00  0.00            
ATOM   1407  NE2 HID A  92      33.640  32.790  37.530  1.00  0.00            
ATOM   1408  CD2 HID A  92      32.730  32.820  38.590  1.00  0.00            
ATOM   1409  HD2 HID A  92      31.660  32.920  38.490  1.00  0.00            
ATOM   1410  C   HID A  92      32.500  32.610  43.560  1.00  0.00            
ATOM   1411  O   HID A  92      31.540  31.840  43.650  1.00  0.00            
ATOM   1412  N   THR A  93      32.950  33.290  44.620  1.00  0.00            
ATOM   1413  H   THR A  93      33.480  34.140  44.490  1.00  0.00            
ATOM   1414  CA  THR A  93      32.620  32.930  45.980  1.00  0.00            
ATOM   1415  HA  THR A  93      32.700  31.840  46.090  1.00  0.00            
ATOM   1416  CB  THR A  93      33.480  33.730  46.950  1.00  0.00            
ATOM   1417  HB  THR A  93      33.030  33.770  47.940  1.00  0.00            
ATOM   1418  CG2 THR A  93      34.800  33.010  47.230  1.00  0.00            
ATOM   1419 HG21 THR A  93      35.300  33.410  48.110  1.00  0.00            
ATOM   1420 HG22 THR A  93      34.610  31.970  47.490  1.00  0.00            
ATOM   1421 HG23 THR A  93      35.420  33.040  46.330  1.00  0.00            
ATOM   1422  OG1 THR A  93      33.660  35.070  46.590  1.00  0.00            
ATOM   1423  HG1 THR A  93      32.900  35.560  46.900  1.00  0.00            
ATOM   1424  C   THR A  93      31.160  33.100  46.380  1.00  0.00            
ATOM   1425  O   THR A  93      30.890  32.920  47.570  1.00  0.00            
ATOM   1426  N   GLY A  94      30.270  33.600  45.530  1.00  0.00            
ATOM   1427  H   GLY A  94      30.550  33.820  44.590  1.00  0.00            
ATOM   1428  CA  GLY A  94      28.950  34.040  45.950  1.00  0.00            
ATOM   1429  HA2 GLY A  94      28.440  33.230  46.480  1.00  0.00            
ATOM   1430  HA3 GLY A  94      29.180  34.810  46.680  1.00  0.00            
ATOM   1431  C   GLY A  94      28.140  34.660  44.820  1.00  0.00            
ATOM   1432  O   GLY A  94      28.610  34.730  43.680  1.00  0.00            
ATOM   1433  N   PRO A  95      26.870  34.970  45.080  1.00  0.00            
ATOM   1434  CD  PRO A  95      26.180  34.670  46.320  1.00  0.00            
ATOM   1435  HD2 PRO A  95      26.650  35.030  47.240  1.00  0.00            
ATOM   1436  HD3 PRO A  95      26.040  33.600  46.490  1.00  0.00            
ATOM   1437  CG  PRO A  95      24.910  35.480  46.130  1.00  0.00            
ATOM   1438  HG2 PRO A  95      25.150  36.520  46.380  1.00  0.00            
ATOM   1439  HG3 PRO A  95      24.050  35.230  46.750  1.00  0.00            
ATOM   1440  CB  PRO A  95      24.660  35.560  44.620  1.00  0.00            
ATOM   1441  HB2 PRO A  95      24.030  36.420  44.400  1.00  0.00            
ATOM   1442  HB3 PRO A  95      24.260  34.680  44.110  1.00  0.00            
ATOM   1443  CA  PRO A  95      26.080  35.660  44.080  1.00  0.00            
ATOM   1444  HA  PRO A  95      26.200  35.190  43.110  1.00  0.00            
ATOM   1445  C   PRO A  95      26.520  37.080  43.770  1.00  0.00            
ATOM   1446  O   PRO A  95      27.090  37.760  44.610  1.00  0.00            
ATOM   1447  N   GLY A  96      26.210  37.600  42.580  1.00  0.00            
ATOM   1448  H   GLY A  96      25.630  37.050  41.970  1.00  0.00            
ATOM   1449  CA  GLY A  96      26.590  38.950  42.190  1.00  0.00            
ATOM   1450  HA2 GLY A  96      25.920  39.210  41.360  1.00  0.00            
ATOM   1451  HA3 GLY A  96      26.450  39.700  42.970  1.00  0.00            
ATOM   1452  C   GLY A  96      27.970  39.130  41.570  1.00  0.00            
ATOM   1453  O   GLY A  96      28.280  40.210  41.080  1.00  0.00            
ATOM   1454  N   ILE A  97      28.780  38.080  41.480  1.00  0.00            
ATOM   1455  H   ILE A  97      28.440  37.300  42.030  1.00  0.00            
ATOM   1456  CA  ILE A  97      30.100  38.120  40.890  1.00  0.00            
ATOM   1457  HA  ILE A  97      30.700  38.980  41.200  1.00  0.00            
ATOM   1458  CB  ILE A  97      30.850  36.950  41.520  1.00  0.00            
ATOM   1459  HB  ILE A  97      30.380  35.980  41.380  1.00  0.00            
ATOM   1460  CG2 ILE A  97      32.270  36.960  40.960  1.00  0.00            
ATOM   1461 HG21 ILE A  97      32.830  36.210  41.520  1.00  0.00            
ATOM   1462 HG22 ILE A  97      32.330  36.830  39.880  1.00  0.00            
ATOM   1463 HG23 ILE A  97      32.810  37.880  41.190  1.00  0.00            
ATOM   1464  CG1 ILE A  97      30.940  37.210  43.020  1.00  0.00            
ATOM   1465 HG12 ILE A  97      29.950  37.050  43.450  1.00  0.00            
ATOM   1466 HG13 ILE A  97      31.610  36.450  43.430  1.00  0.00            
ATOM   1467  CD1 ILE A  97      31.340  38.520  43.690  1.00  0.00            
ATOM   1468 HD11 ILE A  97      32.240  38.930  43.230  1.00  0.00            
ATOM   1469 HD12 ILE A  97      30.500  39.220  43.590  1.00  0.00            
ATOM   1470 HD13 ILE A  97      31.520  38.430  44.760  1.00  0.00            
ATOM   1471  C   ILE A  97      30.020  38.030  39.380  1.00  0.00            
ATOM   1472  O   ILE A  97      29.280  37.190  38.870  1.00  0.00            
ATOM   1473  N   LEU A  98      30.840  38.800  38.650  1.00  0.00            
ATOM   1474  H   LEU A  98      31.370  39.420  39.250  1.00  0.00            
ATOM   1475  CA  LEU A  98      30.920  39.010  37.220  1.00  0.00            
ATOM   1476  HA  LEU A  98      30.120  38.430  36.760  1.00  0.00            
ATOM   1477  CB  LEU A  98      30.710  40.470  36.840  1.00  0.00            
ATOM   1478  HB2 LEU A  98      29.690  40.630  37.190  1.00  0.00            
ATOM   1479  HB3 LEU A  98      31.320  41.010  37.560  1.00  0.00            
ATOM   1480  CG  LEU A  98      31.080  41.050  35.470  1.00  0.00            
ATOM   1481  HG  LEU A  98      32.140  40.920  35.290  1.00  0.00            
ATOM   1482  CD1 LEU A  98      30.190  40.490  34.360  1.00  0.00            
ATOM   1483 HD11 LEU A  98      30.630  39.610  33.910  1.00  0.00            
ATOM   1484 HD12 LEU A  98      29.290  40.120  34.860  1.00  0.00            
ATOM   1485 HD13 LEU A  98      29.920  41.190  33.570  1.00  0.00            
ATOM   1486  CD2 LEU A  98      30.680  42.520  35.590  1.00  0.00            
ATOM   1487 HD21 LEU A  98      31.390  43.090  34.990  1.00  0.00            
ATOM   1488 HD22 LEU A  98      29.610  42.700  35.550  1.00  0.00            
ATOM   1489 HD23 LEU A  98      31.040  42.830  36.570  1.00  0.00            
ATOM   1490  C   LEU A  98      32.230  38.580  36.580  1.00  0.00            
ATOM   1491  O   LEU A  98      33.290  38.850  37.140  1.00  0.00            
ATOM   1492  N   SER A  99      32.210  37.760  35.530  1.00  0.00            
ATOM   1493  H   SER A  99      31.290  37.650  35.140  1.00  0.00            
ATOM   1494  CA  SER A  99      33.250  36.890  35.020  1.00  0.00            
ATOM   1495  HA  SER A  99      34.160  37.410  35.330  1.00  0.00            
ATOM   1496  CB  SER A  99      33.190  35.560  35.760  1.00  0.00            
ATOM   1497  HB2 SER A  99      32.320  35.050  35.350  1.00  0.00            
ATOM   1498  HB3 SER A  99      34.110  35.020  35.520  1.00  0.00            
ATOM   1499  OG  SER A  99      33.020  35.590  37.160  1.00  0.00            
ATOM   1500  HG  SER A  99      33.280  34.760  37.580  1.00  0.00            
ATOM   1501  C   SER A  99      33.230  36.610  33.520  1.00  0.00            
ATOM   1502  O   SER A  99      32.140  36.530  32.950  1.00  0.00            
ATOM   1503  N   MET A 100      34.350  36.590  32.800  1.00  0.00            
ATOM   1504  H   MET A 100      35.230  36.580  33.310  1.00  0.00            
ATOM   1505  CA  MET A 100      34.340  36.490  31.360  1.00  0.00            
ATOM   1506  HA  MET A 100      33.590  37.170  30.940  1.00  0.00            
ATOM   1507  CB  MET A 100      35.630  36.980  30.720  1.00  0.00            
ATOM   1508  HB2 MET A 100      36.460  36.440  31.190  1.00  0.00            
ATOM   1509  HB3 MET A 100      35.700  36.590  29.700  1.00  0.00            
ATOM   1510  CG  MET A 100      35.890  38.480  30.650  1.00  0.00            
ATOM   1511  HG2 MET A 100      35.550  38.870  31.610  1.00  0.00            
ATOM   1512  HG3 MET A 100      36.950  38.680  30.490  1.00  0.00            
ATOM   1513  SD  MET A 100      35.030  39.440  29.380  1.00  0.00            
ATOM   1514  CE  MET A 100      35.190  41.170  29.900  1.00  0.00            
ATOM   1515  HE1 MET A 100      34.470  41.730  29.300  1.00  0.00            
ATOM   1516  HE2 MET A 100      34.950  41.360  30.940  1.00  0.00            
ATOM   1517  HE3 MET A 100      36.210  41.550  29.750  1.00  0.00            
ATOM   1518  C   MET A 100      33.970  35.140  30.760  1.00  0.00            
ATOM   1519  O   MET A 100      34.550  34.130  31.150  1.00  0.00            
ATOM   1520  N   ALA A 101      33.010  35.160  29.830  1.00  0.00            
ATOM   1521  H   ALA A 101      32.490  36.010  29.670  1.00  0.00            
ATOM   1522  CA  ALA A 101      32.760  34.090  28.880  1.00  0.00            
ATOM   1523  HA  ALA A 101      32.550  33.220  29.500  1.00  0.00            
ATOM   1524  CB  ALA A 101      31.350  34.460  28.410  1.00  0.00            
ATOM   1525  HB1 ALA A 101      30.830  35.070  29.140  1.00  0.00            
ATOM   1526  HB2 ALA A 101      31.460  35.090  27.530  1.00  0.00            
ATOM   1527  HB3 ALA A 101      30.690  33.660  28.090  1.00  0.00            
ATOM   1528  C   ALA A 101      33.790  33.940  27.780  1.00  0.00            
ATOM   1529  O   ALA A 101      34.220  34.920  27.180  1.00  0.00            
ATOM   1530  N   ASN A 102      34.260  32.720  27.490  1.00  0.00            
ATOM   1531  H   ASN A 102      33.880  31.920  27.980  1.00  0.00            
ATOM   1532  CA  ASN A 102      35.480  32.380  26.780  1.00  0.00            
ATOM   1533  HA  ASN A 102      35.620  33.230  26.120  1.00  0.00            
ATOM   1534  CB  ASN A 102      36.740  32.290  27.640  1.00  0.00            
ATOM   1535  HB2 ASN A 102      37.630  32.010  27.090  1.00  0.00            
ATOM   1536  HB3 ASN A 102      36.940  33.330  27.930  1.00  0.00            
ATOM   1537  CG  ASN A 102      36.610  31.380  28.860  1.00  0.00            
ATOM   1538  OD1 ASN A 102      35.840  30.430  28.820  1.00  0.00            
ATOM   1539  ND2 ASN A 102      37.300  31.540  29.990  1.00  0.00            
ATOM   1540 HD21 ASN A 102      37.220  30.790  30.660  1.00  0.00            
ATOM   1541 HD22 ASN A 102      37.790  32.390  30.230  1.00  0.00            
ATOM   1542  C   ASN A 102      35.300  31.120  25.950  1.00  0.00            
ATOM   1543  O   ASN A 102      34.360  30.370  26.150  1.00  0.00            
ATOM   1544  N   ALA A 103      36.200  30.910  24.980  1.00  0.00            
ATOM   1545  H   ALA A 103      36.950  31.560  24.820  1.00  0.00            
ATOM   1546  CA  ALA A 103      36.250  29.730  24.150  1.00  0.00            
ATOM   1547  HA  ALA A 103      35.600  29.020  24.670  1.00  0.00            
ATOM   1548  CB  ALA A 103      35.600  29.960  22.790  1.00  0.00            
ATOM   1549  HB1 ALA A 103      34.790  30.680  22.940  1.00  0.00            
ATOM   1550  HB2 ALA A 103      36.370  30.430  22.180  1.00  0.00            
ATOM   1551  HB3 ALA A 103      35.310  29.010  22.360  1.00  0.00            
ATOM   1552  C   ALA A 103      37.600  29.020  24.090  1.00  0.00            
ATOM   1553  O   ALA A 103      37.980  28.490  23.050  1.00  0.00            
ATOM   1554  N   GLY A 104      38.430  29.140  25.130  1.00  0.00            
ATOM   1555  H   GLY A 104      37.960  29.490  25.950  1.00  0.00            
ATOM   1556  CA  GLY A 104      39.760  28.630  25.370  1.00  0.00            
ATOM   1557  HA2 GLY A 104      39.730  28.050  26.280  1.00  0.00            
ATOM   1558  HA3 GLY A 104      40.050  28.050  24.490  1.00  0.00            
ATOM   1559  C   GLY A 104      40.750  29.770  25.610  1.00  0.00            
ATOM   1560  O   GLY A 104      40.360  30.880  25.960  1.00  0.00            
ATOM   1561  N   PRO A 105      42.050  29.590  25.370  1.00  0.00            
ATOM   1562  CD  PRO A 105      42.680  28.310  25.100  1.00  0.00            
ATOM   1563  HD2 PRO A 105      42.330  27.920  24.150  1.00  0.00            
ATOM   1564  HD3 PRO A 105      42.490  27.630  25.930  1.00  0.00            
ATOM   1565  CG  PRO A 105      44.170  28.630  25.040  1.00  0.00            
ATOM   1566  HG2 PRO A 105      44.510  28.610  24.000  1.00  0.00            
ATOM   1567  HG3 PRO A 105      44.700  27.800  25.500  1.00  0.00            
ATOM   1568  CB  PRO A 105      44.290  29.950  25.790  1.00  0.00            
ATOM   1569  HB2 PRO A 105      45.090  30.540  25.340  1.00  0.00            
ATOM   1570  HB3 PRO A 105      44.380  29.710  26.850  1.00  0.00            
ATOM   1571  CA  PRO A 105      42.970  30.690  25.550  1.00  0.00            
ATOM   1572  HA  PRO A 105      42.670  31.260  26.430  1.00  0.00            
ATOM   1573  C   PRO A 105      43.150  31.680  24.410  1.00  0.00            
ATOM   1574  O   PRO A 105      43.100  31.270  23.260  1.00  0.00            
ATOM   1575  N   ASN A 106      43.400  32.920  24.840  1.00  0.00            
ATOM   1576  H   ASN A 106      43.640  33.100  25.800  1.00  0.00            
ATOM   1577  CA  ASN A 106      43.200  34.120  24.050  1.00  0.00            
ATOM   1578  HA  ASN A 106      43.150  34.900  24.810  1.00  0.00            
ATOM   1579  CB  ASN A 106      44.430  34.370  23.190  1.00  0.00            
ATOM   1580  HB2 ASN A 106      45.330  34.240  23.780  1.00  0.00            
ATOM   1581  HB3 ASN A 106      44.470  33.830  22.250  1.00  0.00            
ATOM   1582  CG  ASN A 106      44.500  35.840  22.790  1.00  0.00            
ATOM   1583  OD1 ASN A 106      44.930  36.660  23.600  1.00  0.00            
ATOM   1584  ND2 ASN A 106      43.950  36.280  21.650  1.00  0.00            
ATOM   1585 HD21 ASN A 106      44.040  37.250  21.410  1.00  0.00            
ATOM   1586 HD22 ASN A 106      43.460  35.640  21.040  1.00  0.00            
ATOM   1587  C   ASN A 106      41.880  34.180  23.300  1.00  0.00            
ATOM   1588  O   ASN A 106      41.760  34.230  22.070  1.00  0.00            
ATOM   1589  N   THR A 107      40.750  34.130  24.010  1.00  0.00            
ATOM   1590  H   THR A 107      40.820  34.180  25.020  1.00  0.00            
ATOM   1591  CA  THR A 107      39.400  34.250  23.500  1.00  0.00            
ATOM   1592  HA  THR A 107      39.480  34.660  22.490  1.00  0.00            
ATOM   1593  CB  THR A 107      38.700  32.930  23.230  1.00  0.00            
ATOM   1594  HB  THR A 107      37.720  33.080  22.780  1.00  0.00            
ATOM   1595  CG2 THR A 107      39.450  31.890  22.390  1.00  0.00            
ATOM   1596 HG21 THR A 107      40.230  31.470  23.020  1.00  0.00            
ATOM   1597 HG22 THR A 107      38.770  31.070  22.180  1.00  0.00            
ATOM   1598 HG23 THR A 107      39.990  32.330  21.550  1.00  0.00            
ATOM   1599  OG1 THR A 107      38.470  32.360  24.500  1.00  0.00            
ATOM   1600  HG1 THR A 107      39.310  31.920  24.680  1.00  0.00            
ATOM   1601  C   THR A 107      38.470  35.180  24.260  1.00  0.00            
ATOM   1602  O   THR A 107      37.340  35.350  23.800  1.00  0.00            
ATOM   1603  N   ASN A 108      38.930  35.800  25.350  1.00  0.00            
ATOM   1604  H   ASN A 108      39.880  35.690  25.680  1.00  0.00            
ATOM   1605  CA  ASN A 108      38.170  36.840  26.010  1.00  0.00            
ATOM   1606  HA  ASN A 108      37.170  36.490  26.300  1.00  0.00            
ATOM   1607  CB  ASN A 108      38.940  37.240  27.260  1.00  0.00            
ATOM   1608  HB2 ASN A 108      39.990  37.400  27.010  1.00  0.00            
ATOM   1609  HB3 ASN A 108      38.570  38.170  27.710  1.00  0.00            
ATOM   1610  CG  ASN A 108      39.130  36.250  28.400  1.00  0.00            
ATOM   1611  OD1 ASN A 108      38.390  35.310  28.690  1.00  0.00            
ATOM   1612  ND2 ASN A 108      40.250  36.260  29.120  1.00  0.00            
ATOM   1613 HD21 ASN A 108      40.330  35.470  29.740  1.00  0.00            
ATOM   1614 HD22 ASN A 108      41.000  36.930  28.940  1.00  0.00            
ATOM   1615  C   ASN A 108      37.990  38.050  25.110  1.00  0.00            
ATOM   1616  O   ASN A 108      38.830  38.450  24.310  1.00  0.00            
ATOM   1617  N   GLY A 109      36.810  38.670  25.160  1.00  0.00            
ATOM   1618  H   GLY A 109      36.060  38.330  25.750  1.00  0.00            
ATOM   1619  CA  GLY A 109      36.530  39.810  24.300  1.00  0.00            
ATOM   1620  HA2 GLY A 109      37.510  40.270  24.170  1.00  0.00            
ATOM   1621  HA3 GLY A 109      36.230  39.300  23.380  1.00  0.00            
ATOM   1622  C   GLY A 109      35.420  40.780  24.680  1.00  0.00            
ATOM   1623  O   GLY A 109      35.700  41.960  24.860  1.00  0.00            
ATOM   1624  N   SER A 110      34.180  40.290  24.840  1.00  0.00            
ATOM   1625  H   SER A 110      33.900  39.470  24.320  1.00  0.00            
ATOM   1626  CA  SER A 110      33.090  41.130  25.300  1.00  0.00            
ATOM   1627  HA  SER A 110      33.540  41.810  26.030  1.00  0.00            
ATOM   1628  CB  SER A 110      32.410  41.890  24.170  1.00  0.00            
ATOM   1629  HB2 SER A 110      31.590  42.380  24.700  1.00  0.00            
ATOM   1630  HB3 SER A 110      33.040  42.650  23.710  1.00  0.00            
ATOM   1631  OG  SER A 110      31.940  41.030  23.160  1.00  0.00            
ATOM   1632  HG  SER A 110      32.560  40.320  22.960  1.00  0.00            
ATOM   1633  C   SER A 110      31.950  40.430  26.020  1.00  0.00            
ATOM   1634  O   SER A 110      31.090  41.010  26.680  1.00  0.00            
ATOM   1635  N   GLN A 111      31.900  39.100  25.900  1.00  0.00            
ATOM   1636  H   GLN A 111      32.490  38.670  25.200  1.00  0.00            
ATOM   1637  CA  GLN A 111      30.830  38.340  26.520  1.00  0.00            
ATOM   1638  HA  GLN A 111      29.950  38.970  26.630  1.00  0.00            
ATOM   1639  CB  GLN A 111      30.330  37.150  25.700  1.00  0.00            
ATOM   1640  HB2 GLN A 111      31.110  36.400  25.590  1.00  0.00            
ATOM   1641  HB3 GLN A 111      29.550  36.690  26.310  1.00  0.00            
ATOM   1642  CG  GLN A 111      29.680  37.360  24.340  1.00  0.00            
ATOM   1643  HG2 GLN A 111      28.910  38.110  24.540  1.00  0.00            
ATOM   1644  HG3 GLN A 111      30.260  38.010  23.690  1.00  0.00            
ATOM   1645  CD  GLN A 111      29.170  36.100  23.640  1.00  0.00            
ATOM   1646  OE1 GLN A 111      28.960  35.040  24.230  1.00  0.00            
ATOM   1647  NE2 GLN A 111      29.000  36.110  22.320  1.00  0.00            
ATOM   1648 HE21 GLN A 111      28.560  35.320  21.870  1.00  0.00            
ATOM   1649 HE22 GLN A 111      29.160  37.020  21.900  1.00  0.00            
ATOM   1650  C   GLN A 111      31.130  37.980  27.970  1.00  0.00            
ATOM   1651  O   GLN A 111      32.240  37.900  28.470  1.00  0.00            
ATOM   1652  N   PHE A 112      30.050  38.050  28.760  1.00  0.00            
ATOM   1653  H   PHE A 112      29.150  38.110  28.320  1.00  0.00            
ATOM   1654  CA  PHE A 112      30.210  37.950  30.190  1.00  0.00            
ATOM   1655  HA  PHE A 112      31.160  37.540  30.540  1.00  0.00            
ATOM   1656  CB  PHE A 112      30.250  39.350  30.810  1.00  0.00            
ATOM   1657  HB2 PHE A 112      30.270  39.240  31.890  1.00  0.00            
ATOM   1658  HB3 PHE A 112      31.160  39.910  30.580  1.00  0.00            
ATOM   1659  CG  PHE A 112      29.000  40.150  30.560  1.00  0.00            
ATOM   1660  CD1 PHE A 112      27.880  40.080  31.400  1.00  0.00            
ATOM   1661  HD1 PHE A 112      27.880  39.290  32.140  1.00  0.00            
ATOM   1662  CE1 PHE A 112      26.720  40.790  31.070  1.00  0.00            
ATOM   1663  HE1 PHE A 112      25.860  40.590  31.690  1.00  0.00            
ATOM   1664  CZ  PHE A 112      26.780  41.750  30.060  1.00  0.00            
ATOM   1665  HZ  PHE A 112      25.830  42.230  29.880  1.00  0.00            
ATOM   1666  CE2 PHE A 112      27.920  41.910  29.260  1.00  0.00            
ATOM   1667  HE2 PHE A 112      27.930  42.570  28.410  1.00  0.00            
ATOM   1668  CD2 PHE A 112      29.000  41.060  29.500  1.00  0.00            
ATOM   1669  HD2 PHE A 112      29.810  41.080  28.780  1.00  0.00            
ATOM   1670  C   PHE A 112      29.110  37.170  30.880  1.00  0.00            
ATOM   1671  O   PHE A 112      28.020  36.970  30.350  1.00  0.00            
ATOM   1672  N   PHE A 113      29.400  36.870  32.150  1.00  0.00            
ATOM   1673  H   PHE A 113      30.280  37.150  32.540  1.00  0.00            
ATOM   1674  CA  PHE A 113      28.390  36.250  33.000  1.00  0.00            
ATOM   1675  HA  PHE A 113      27.450  36.530  32.530  1.00  0.00            
ATOM   1676  CB  PHE A 113      28.420  34.730  33.020  1.00  0.00            
ATOM   1677  HB2 PHE A 113      27.610  34.280  33.590  1.00  0.00            
ATOM   1678  HB3 PHE A 113      28.160  34.560  31.970  1.00  0.00            
ATOM   1679  CG  PHE A 113      29.710  34.080  33.470  1.00  0.00            
ATOM   1680  CD1 PHE A 113      30.670  33.600  32.580  1.00  0.00            
ATOM   1681  HD1 PHE A 113      30.630  33.900  31.540  1.00  0.00            
ATOM   1682  CE1 PHE A 113      31.750  32.850  33.080  1.00  0.00            
ATOM   1683  HE1 PHE A 113      32.530  32.590  32.380  1.00  0.00            
ATOM   1684  CZ  PHE A 113      31.880  32.580  34.450  1.00  0.00            
ATOM   1685  HZ  PHE A 113      32.650  31.930  34.830  1.00  0.00            
ATOM   1686  CE2 PHE A 113      30.880  33.040  35.320  1.00  0.00            
ATOM   1687  HE2 PHE A 113      30.880  32.830  36.380  1.00  0.00            
ATOM   1688  CD2 PHE A 113      29.790  33.770  34.830  1.00  0.00            
ATOM   1689  HD2 PHE A 113      29.190  34.350  35.520  1.00  0.00            
ATOM   1690  C   PHE A 113      28.340  36.860  34.390  1.00  0.00            
ATOM   1691  O   PHE A 113      29.340  37.390  34.860  1.00  0.00            
ATOM   1692  N   ILE A 114      27.180  36.660  35.020  1.00  0.00            
ATOM   1693  H   ILE A 114      26.540  36.040  34.550  1.00  0.00            
ATOM   1694  CA  ILE A 114      26.810  37.210  36.310  1.00  0.00            
ATOM   1695  HA  ILE A 114      27.730  37.570  36.760  1.00  0.00            
ATOM   1696  CB  ILE A 114      25.850  38.390  36.290  1.00  0.00            
ATOM   1697  HB  ILE A 114      24.900  37.930  36.000  1.00  0.00            
ATOM   1698  CG2 ILE A 114      25.820  38.900  37.730  1.00  0.00            
ATOM   1699 HG21 ILE A 114      25.390  38.220  38.470  1.00  0.00            
ATOM   1700 HG22 ILE A 114      26.820  38.950  38.150  1.00  0.00            
ATOM   1701 HG23 ILE A 114      25.150  39.760  37.860  1.00  0.00            
ATOM   1702  CG1 ILE A 114      26.370  39.480  35.360  1.00  0.00            
ATOM   1703 HG12 ILE A 114      27.060  40.090  35.940  1.00  0.00            
ATOM   1704 HG13 ILE A 114      26.940  39.170  34.480  1.00  0.00            
ATOM   1705  CD1 ILE A 114      25.340  40.450  34.790  1.00  0.00            
ATOM   1706 HD11 ILE A 114      24.580  40.010  34.140  1.00  0.00            
ATOM   1707 HD12 ILE A 114      24.820  40.910  35.630  1.00  0.00            
ATOM   1708 HD13 ILE A 114      25.750  41.210  34.120  1.00  0.00            
ATOM   1709  C   ILE A 114      26.230  36.060  37.140  1.00  0.00            
ATOM   1710  O   ILE A 114      25.160  35.560  36.810  1.00  0.00            
ATOM   1711  N   CYS A 115      26.870  35.630  38.230  1.00  0.00            
ATOM   1712  H   CYS A 115      27.810  35.950  38.400  1.00  0.00            
ATOM   1713  CA  CYS A 115      26.520  34.500  39.070  1.00  0.00            
ATOM   1714  HA  CYS A 115      26.410  33.630  38.420  1.00  0.00            
ATOM   1715  CB  CYS A 115      27.590  34.090  40.070  1.00  0.00            
ATOM   1716  HB2 CYS A 115      27.970  34.950  40.630  1.00  0.00            
ATOM   1717  HB3 CYS A 115      27.350  33.310  40.790  1.00  0.00            
ATOM   1718  SG  CYS A 115      28.940  33.540  39.010  1.00  0.00            
ATOM   1719  HG  CYS A 115      29.300  32.390  39.590  1.00  0.00            
ATOM   1720  C   CYS A 115      25.320  34.820  39.950  1.00  0.00            
ATOM   1721  O   CYS A 115      25.240  35.800  40.690  1.00  0.00            
ATOM   1722  N   THR A 116      24.420  33.840  40.010  1.00  0.00            
ATOM   1723  H   THR A 116      24.560  32.990  39.480  1.00  0.00            
ATOM   1724  CA  THR A 116      23.260  33.920  40.880  1.00  0.00            
ATOM   1725  HA  THR A 116      23.200  34.890  41.360  1.00  0.00            
ATOM   1726  CB  THR A 116      21.970  33.600  40.140  1.00  0.00            
ATOM   1727  HB  THR A 116      21.200  33.480  40.900  1.00  0.00            
ATOM   1728  CG2 THR A 116      21.590  34.720  39.170  1.00  0.00            
ATOM   1729 HG21 THR A 116      20.510  34.600  39.050  1.00  0.00            
ATOM   1730 HG22 THR A 116      21.830  35.630  39.710  1.00  0.00            
ATOM   1731 HG23 THR A 116      22.150  34.670  38.230  1.00  0.00            
ATOM   1732  OG1 THR A 116      22.070  32.370  39.460  1.00  0.00            
ATOM   1733  HG1 THR A 116      21.140  32.160  39.430  1.00  0.00            
ATOM   1734  C   THR A 116      23.350  32.970  42.070  1.00  0.00            
ATOM   1735  O   THR A 116      22.380  32.830  42.810  1.00  0.00            
ATOM   1736  N   ALA A 117      24.550  32.430  42.320  1.00  0.00            
ATOM   1737  H   ALA A 117      25.140  32.480  41.510  1.00  0.00            
ATOM   1738  CA  ALA A 117      24.980  31.700  43.500  1.00  0.00            
ATOM   1739  HA  ALA A 117      24.530  32.150  44.390  1.00  0.00            
ATOM   1740  CB  ALA A 117      24.560  30.250  43.320  1.00  0.00            
ATOM   1741  HB1 ALA A 117      24.990  29.610  44.090  1.00  0.00            
ATOM   1742  HB2 ALA A 117      23.480  30.110  43.370  1.00  0.00            
ATOM   1743  HB3 ALA A 117      24.850  29.770  42.380  1.00  0.00            
ATOM   1744  C   ALA A 117      26.500  31.670  43.600  1.00  0.00            
ATOM   1745  O   ALA A 117      27.250  31.990  42.680  1.00  0.00            
ATOM   1746  N   LYS A 118      27.020  31.180  44.720  1.00  0.00            
ATOM   1747  H   LYS A 118      26.490  31.130  45.580  1.00  0.00            
ATOM   1748  CA  LYS A 118      28.360  30.700  45.000  1.00  0.00            
ATOM   1749  HA  LYS A 118      29.200  31.390  44.880  1.00  0.00            
ATOM   1750  CB  LYS A 118      28.560  30.270  46.450  1.00  0.00            
ATOM   1751  HB2 LYS A 118      28.490  31.200  47.020  1.00  0.00            
ATOM   1752  HB3 LYS A 118      27.730  29.730  46.910  1.00  0.00            
ATOM   1753  CG  LYS A 118      29.860  29.650  46.940  1.00  0.00            
ATOM   1754  HG2 LYS A 118      29.730  28.610  46.650  1.00  0.00            
ATOM   1755  HG3 LYS A 118      30.680  30.150  46.430  1.00  0.00            
ATOM   1756  CD  LYS A 118      30.000  29.600  48.460  1.00  0.00            
ATOM   1757  HD2 LYS A 118      29.850  30.600  48.870  1.00  0.00            
ATOM   1758  HD3 LYS A 118      29.170  28.930  48.700  1.00  0.00            
ATOM   1759  CE  LYS A 118      31.330  28.960  48.850  1.00  0.00            
ATOM   1760  HE2 LYS A 118      31.230  27.870  48.820  1.00  0.00            
ATOM   1761  HE3 LYS A 118      32.130  29.380  48.250  1.00  0.00            
ATOM   1762  NZ  LYS A 118      31.560  29.310  50.260  1.00  0.00            
ATOM   1763  HZ1 LYS A 118      31.460  30.310  50.380  1.00  0.00            
ATOM   1764  HZ2 LYS A 118      30.910  28.960  50.950  1.00  0.00            
ATOM   1765  HZ3 LYS A 118      32.530  29.090  50.470  1.00  0.00            
ATOM   1766  C   LYS A 118      28.650  29.510  44.100  1.00  0.00            
ATOM   1767  O   LYS A 118      27.840  28.590  44.150  1.00  0.00            
ATOM   1768  N   THR A 119      29.800  29.600  43.410  1.00  0.00            
ATOM   1769  H   THR A 119      30.450  30.360  43.470  1.00  0.00            
ATOM   1770  CA  THR A 119      30.080  28.840  42.210  1.00  0.00            
ATOM   1771  HA  THR A 119      29.660  27.840  42.280  1.00  0.00            
ATOM   1772  CB  THR A 119      29.340  29.420  41.000  1.00  0.00            
ATOM   1773  HB  THR A 119      29.860  29.050  40.120  1.00  0.00            
ATOM   1774  CG2 THR A 119      27.870  29.030  40.900  1.00  0.00            
ATOM   1775 HG21 THR A 119      27.800  27.990  40.600  1.00  0.00            
ATOM   1776 HG22 THR A 119      27.270  29.200  41.790  1.00  0.00            
ATOM   1777 HG23 THR A 119      27.430  29.670  40.130  1.00  0.00            
ATOM   1778  OG1 THR A 119      29.340  30.830  41.050  1.00  0.00            
ATOM   1779  HG1 THR A 119      28.510  31.120  41.420  1.00  0.00            
ATOM   1780  C   THR A 119      31.560  28.620  41.910  1.00  0.00            
ATOM   1781  O   THR A 119      32.000  28.830  40.780  1.00  0.00            
ATOM   1782  N   GLU A 120      32.300  28.300  42.970  1.00  0.00            
ATOM   1783  H   GLU A 120      31.880  28.050  43.850  1.00  0.00            
ATOM   1784  CA  GLU A 120      33.730  28.110  42.980  1.00  0.00            
ATOM   1785  HA  GLU A 120      34.240  29.020  42.670  1.00  0.00            
ATOM   1786  CB  GLU A 120      34.200  27.770  44.390  1.00  0.00            
ATOM   1787  HB2 GLU A 120      33.790  26.830  44.750  1.00  0.00            
ATOM   1788  HB3 GLU A 120      35.270  27.610  44.200  1.00  0.00            
ATOM   1789  CG  GLU A 120      33.980  28.880  45.410  1.00  0.00            
ATOM   1790  HG2 GLU A 120      34.590  29.730  45.110  1.00  0.00            
ATOM   1791  HG3 GLU A 120      32.950  29.220  45.510  1.00  0.00            
ATOM   1792  CD  GLU A 120      34.570  28.500  46.760  1.00  0.00            
ATOM   1793  OE1 GLU A 120      33.900  28.090  47.730  1.00  0.00            
ATOM   1794  OE2 GLU A 120      35.810  28.650  46.720  1.00  0.00            
ATOM   1795  C   GLU A 120      34.270  27.090  41.980  1.00  0.00            
ATOM   1796  O   GLU A 120      35.470  26.870  41.830  1.00  0.00            
ATOM   1797  N   TRP A 121      33.380  26.470  41.190  1.00  0.00            
ATOM   1798  H   TRP A 121      32.430  26.790  41.210  1.00  0.00            
ATOM   1799  CA  TRP A 121      33.560  25.460  40.170  1.00  0.00            
ATOM   1800  HA  TRP A 121      34.370  24.840  40.560  1.00  0.00            
ATOM   1801  CB  TRP A 121      32.250  24.750  39.840  1.00  0.00            
ATOM   1802  HB2 TRP A 121      31.620  25.190  39.070  1.00  0.00            
ATOM   1803  HB3 TRP A 121      32.530  23.830  39.320  1.00  0.00            
ATOM   1804  CG  TRP A 121      31.460  24.530  41.090  1.00  0.00            
ATOM   1805  CD1 TRP A 121      30.130  24.730  41.210  1.00  0.00            
ATOM   1806  HD1 TRP A 121      29.530  25.180  40.430  1.00  0.00            
ATOM   1807  NE1 TRP A 121      29.680  24.730  42.520  1.00  0.00            
ATOM   1808  HE1 TRP A 121      28.790  25.000  42.910  1.00  0.00            
ATOM   1809  CE2 TRP A 121      30.750  24.280  43.270  1.00  0.00            
ATOM   1810  CZ2 TRP A 121      30.780  24.030  44.650  1.00  0.00            
ATOM   1811  HZ2 TRP A 121      29.890  24.160  45.250  1.00  0.00            
ATOM   1812  CH2 TRP A 121      31.940  23.410  45.140  1.00  0.00            
ATOM   1813  HH2 TRP A 121      32.050  23.230  46.200  1.00  0.00            
ATOM   1814  CZ3 TRP A 121      33.030  23.110  44.320  1.00  0.00            
ATOM   1815  HZ3 TRP A 121      33.950  22.950  44.860  1.00  0.00            
ATOM   1816  CE3 TRP A 121      33.000  23.470  42.960  1.00  0.00            
ATOM   1817  HE3 TRP A 121      33.910  23.300  42.400  1.00  0.00            
ATOM   1818  CD2 TRP A 121      31.860  24.070  42.410  1.00  0.00            
ATOM   1819  C   TRP A 121      34.130  26.070  38.890  1.00  0.00            
ATOM   1820  O   TRP A 121      34.550  25.300  38.030  1.00  0.00            
ATOM   1821  N   LEU A 122      34.050  27.390  38.790  1.00  0.00            
ATOM   1822  H   LEU A 122      33.470  27.850  39.470  1.00  0.00            
ATOM   1823  CA  LEU A 122      34.330  28.130  37.570  1.00  0.00            
ATOM   1824  HA  LEU A 122      34.350  27.490  36.680  1.00  0.00            
ATOM   1825  CB  LEU A 122      33.130  29.040  37.310  1.00  0.00            
ATOM   1826  HB2 LEU A 122      33.060  29.830  38.060  1.00  0.00            
ATOM   1827  HB3 LEU A 122      33.400  29.670  36.470  1.00  0.00            
ATOM   1828  CG  LEU A 122      31.740  28.430  37.130  1.00  0.00            
ATOM   1829  HG  LEU A 122      31.690  27.670  37.910  1.00  0.00            
ATOM   1830  CD1 LEU A 122      30.610  29.440  37.310  1.00  0.00            
ATOM   1831 HD11 LEU A 122      29.600  29.090  37.110  1.00  0.00            
ATOM   1832 HD12 LEU A 122      30.610  29.520  38.400  1.00  0.00            
ATOM   1833 HD13 LEU A 122      30.650  30.340  36.700  1.00  0.00            
ATOM   1834  CD2 LEU A 122      31.360  27.870  35.760  1.00  0.00            
ATOM   1835 HD21 LEU A 122      31.470  28.610  34.970  1.00  0.00            
ATOM   1836 HD22 LEU A 122      31.950  27.030  35.390  1.00  0.00            
ATOM   1837 HD23 LEU A 122      30.330  27.530  35.880  1.00  0.00            
ATOM   1838  C   LEU A 122      35.670  28.820  37.690  1.00  0.00            
ATOM   1839  O   LEU A 122      36.140  29.280  36.650  1.00  0.00            
ATOM   1840  N   ASP A 123      36.330  28.750  38.850  1.00  0.00            
ATOM   1841  H   ASP A 123      35.840  28.240  39.570  1.00  0.00            
ATOM   1842  CA  ASP A 123      37.670  29.160  39.220  1.00  0.00            
ATOM   1843  HA  ASP A 123      37.780  30.240  39.080  1.00  0.00            
ATOM   1844  CB  ASP A 123      37.700  28.950  40.730  1.00  0.00            
ATOM   1845  HB2 ASP A 123      37.350  27.950  40.980  1.00  0.00            
ATOM   1846  HB3 ASP A 123      38.710  29.030  41.130  1.00  0.00            
ATOM   1847  CG  ASP A 123      36.890  29.990  41.500  1.00  0.00            
ATOM   1848  OD1 ASP A 123      36.240  30.950  41.030  1.00  0.00            
ATOM   1849  OD2 ASP A 123      36.900  29.780  42.730  1.00  0.00            
ATOM   1850  C   ASP A 123      38.780  28.600  38.340  1.00  0.00            
ATOM   1851  O   ASP A 123      38.710  27.440  37.950  1.00  0.00            
ATOM   1852  N   GLY A 124      39.760  29.430  37.960  1.00  0.00            
ATOM   1853  H   GLY A 124      39.760  30.360  38.360  1.00  0.00            
ATOM   1854  CA  GLY A 124      40.850  29.040  37.100  1.00  0.00            
ATOM   1855  HA2 GLY A 124      41.650  29.780  37.000  1.00  0.00            
ATOM   1856  HA3 GLY A 124      41.410  28.220  37.560  1.00  0.00            
ATOM   1857  C   GLY A 124      40.570  28.680  35.650  1.00  0.00            
ATOM   1858  O   GLY A 124      41.530  28.370  34.950  1.00  0.00            
ATOM   1859  N   LYS A 125      39.300  28.640  35.240  1.00  0.00            
ATOM   1860  H   LYS A 125      38.600  28.750  35.960  1.00  0.00            
ATOM   1861  CA  LYS A 125      38.730  28.620  33.900  1.00  0.00            
ATOM   1862  HA  LYS A 125      39.570  28.520  33.210  1.00  0.00            
ATOM   1863  CB  LYS A 125      37.830  27.390  33.890  1.00  0.00            
ATOM   1864  HB2 LYS A 125      37.070  27.490  34.660  1.00  0.00            
ATOM   1865  HB3 LYS A 125      37.180  27.460  33.020  1.00  0.00            
ATOM   1866  CG  LYS A 125      38.510  26.020  33.880  1.00  0.00            
ATOM   1867  HG2 LYS A 125      39.040  25.880  32.940  1.00  0.00            
ATOM   1868  HG3 LYS A 125      39.330  25.930  34.590  1.00  0.00            
ATOM   1869  CD  LYS A 125      37.480  24.910  34.030  1.00  0.00            
ATOM   1870  HD2 LYS A 125      38.000  23.950  34.110  1.00  0.00            
ATOM   1871  HD3 LYS A 125      36.870  25.120  34.910  1.00  0.00            
ATOM   1872  CE  LYS A 125      36.470  24.860  32.890  1.00  0.00            
ATOM   1873  HE2 LYS A 125      35.900  25.780  33.010  1.00  0.00            
ATOM   1874  HE3 LYS A 125      36.920  24.920  31.910  1.00  0.00            
ATOM   1875  NZ  LYS A 125      35.660  23.630  33.010  1.00  0.00            
ATOM   1876  HZ1 LYS A 125      35.140  23.560  33.870  1.00  0.00            
ATOM   1877  HZ2 LYS A 125      35.150  23.410  32.160  1.00  0.00            
ATOM   1878  HZ3 LYS A 125      36.190  22.800  33.200  1.00  0.00            
ATOM   1879  C   LYS A 125      37.910  29.830  33.470  1.00  0.00            
ATOM   1880  O   LYS A 125      37.570  29.910  32.290  1.00  0.00            
ATOM   1881  N   HID A 126      37.650  30.800  34.350  1.00  0.00            
ATOM   1882  H   HID A 126      37.980  30.670  35.290  1.00  0.00            
ATOM   1883  CA  HID A 126      37.060  32.080  34.010  1.00  0.00            
ATOM   1884  HA  HID A 126      37.180  32.180  32.930  1.00  0.00            
ATOM   1885  CB  HID A 126      35.550  32.060  34.210  1.00  0.00            
ATOM   1886  HB2 HID A 126      35.340  31.570  35.160  1.00  0.00            
ATOM   1887  HB3 HID A 126      35.210  33.070  33.980  1.00  0.00            
ATOM   1888  CG  HID A 126      34.870  31.120  33.250  1.00  0.00            
ATOM   1889  ND1 HID A 126      34.630  31.370  31.900  1.00  0.00            
ATOM   1890  HD1 HID A 126      34.900  32.180  31.370  1.00  0.00            
ATOM   1891  CE1 HID A 126      33.840  30.400  31.420  1.00  0.00            
ATOM   1892  HE1 HID A 126      33.570  30.380  30.380  1.00  0.00            
ATOM   1893  NE2 HID A 126      33.620  29.440  32.320  1.00  0.00            
ATOM   1894  CD2 HID A 126      34.210  29.940  33.480  1.00  0.00            
ATOM   1895  HD2 HID A 126      34.090  29.460  34.440  1.00  0.00            
ATOM   1896  C   HID A 126      37.800  33.150  34.800  1.00  0.00            
ATOM   1897  O   HID A 126      37.970  33.040  36.010  1.00  0.00            
ATOM   1898  N   VAL A 127      38.140  34.260  34.140  1.00  0.00            
ATOM   1899  H   VAL A 127      37.890  34.320  33.160  1.00  0.00            
ATOM   1900  CA  VAL A 127      38.490  35.460  34.870  1.00  0.00            
ATOM   1901  HA  VAL A 127      39.210  35.260  35.670  1.00  0.00            
ATOM   1902  CB  VAL A 127      39.150  36.400  33.870  1.00  0.00            
ATOM   1903  HB  VAL A 127      38.360  36.600  33.140  1.00  0.00            
ATOM   1904  CG1 VAL A 127      39.590  37.740  34.450  1.00  0.00            
ATOM   1905 HG11 VAL A 127      39.840  38.430  33.640  1.00  0.00            
ATOM   1906 HG12 VAL A 127      38.700  38.120  34.940  1.00  0.00            
ATOM   1907 HG13 VAL A 127      40.430  37.540  35.120  1.00  0.00            
ATOM   1908  CG2 VAL A 127      40.350  35.730  33.210  1.00  0.00            
ATOM   1909 HG21 VAL A 127      41.070  35.440  33.970  1.00  0.00            
ATOM   1910 HG22 VAL A 127      40.020  34.860  32.640  1.00  0.00            
ATOM   1911 HG23 VAL A 127      40.790  36.410  32.480  1.00  0.00            
ATOM   1912  C   VAL A 127      37.300  36.110  35.560  1.00  0.00            
ATOM   1913  O   VAL A 127      36.330  36.570  34.960  1.00  0.00            
ATOM   1914  N   VAL A 128      37.350  36.270  36.880  1.00  0.00            
ATOM   1915  H   VAL A 128      38.140  35.870  37.360  1.00  0.00            
ATOM   1916  CA  VAL A 128      36.460  37.190  37.560  1.00  0.00            
ATOM   1917  HA  VAL A 128      35.490  37.100  37.070  1.00  0.00            
ATOM   1918  CB  VAL A 128      36.320  36.650  38.980  1.00  0.00            
ATOM   1919  HB  VAL A 128      37.280  36.810  39.460  1.00  0.00            
ATOM   1920  CG1 VAL A 128      35.300  37.480  39.770  1.00  0.00            
ATOM   1921 HG11 VAL A 128      35.100  37.010  40.740  1.00  0.00            
ATOM   1922 HG12 VAL A 128      35.540  38.520  39.970  1.00  0.00            
ATOM   1923 HG13 VAL A 128      34.390  37.400  39.180  1.00  0.00            
ATOM   1924  CG2 VAL A 128      35.890  35.190  39.070  1.00  0.00            
ATOM   1925 HG21 VAL A 128      35.060  35.070  38.370  1.00  0.00            
ATOM   1926 HG22 VAL A 128      36.710  34.490  38.870  1.00  0.00            
ATOM   1927 HG23 VAL A 128      35.590  34.990  40.100  1.00  0.00            
ATOM   1928  C   VAL A 128      36.980  38.620  37.580  1.00  0.00            
ATOM   1929  O   VAL A 128      38.200  38.780  37.660  1.00  0.00            
ATOM   1930  N   PHE A 129      36.100  39.610  37.440  1.00  0.00            
ATOM   1931  H   PHE A 129      35.140  39.320  37.380  1.00  0.00            
ATOM   1932  CA  PHE A 129      36.430  40.970  37.070  1.00  0.00            
ATOM   1933  HA  PHE A 129      37.390  41.150  37.560  1.00  0.00            
ATOM   1934  CB  PHE A 129      36.610  41.120  35.560  1.00  0.00            
ATOM   1935  HB2 PHE A 129      37.130  42.050  35.380  1.00  0.00            
ATOM   1936  HB3 PHE A 129      37.300  40.380  35.160  1.00  0.00            
ATOM   1937  CG  PHE A 129      35.360  41.140  34.710  1.00  0.00            
ATOM   1938  CD1 PHE A 129      34.930  40.070  33.920  1.00  0.00            
ATOM   1939  HD1 PHE A 129      35.360  39.080  33.950  1.00  0.00            
ATOM   1940  CE1 PHE A 129      33.920  40.170  32.960  1.00  0.00            
ATOM   1941  HE1 PHE A 129      33.520  39.330  32.400  1.00  0.00            
ATOM   1942  CZ  PHE A 129      33.420  41.460  32.730  1.00  0.00            
ATOM   1943  HZ  PHE A 129      32.630  41.620  32.010  1.00  0.00            
ATOM   1944  CE2 PHE A 129      33.790  42.560  33.510  1.00  0.00            
ATOM   1945  HE2 PHE A 129      33.270  43.500  33.360  1.00  0.00            
ATOM   1946  CD2 PHE A 129      34.770  42.390  34.500  1.00  0.00            
ATOM   1947  HD2 PHE A 129      34.970  43.280  35.070  1.00  0.00            
ATOM   1948  C   PHE A 129      35.550  42.060  37.660  1.00  0.00            
ATOM   1949  O   PHE A 129      35.940  43.230  37.640  1.00  0.00            
ATOM   1950  N   GLY A 130      34.400  41.650  38.190  1.00  0.00            
ATOM   1951  H   GLY A 130      34.140  40.680  38.280  1.00  0.00            
ATOM   1952  CA  GLY A 130      33.570  42.550  38.970  1.00  0.00            
ATOM   1953  HA2 GLY A 130      34.230  43.160  39.600  1.00  0.00            
ATOM   1954  HA3 GLY A 130      32.990  43.130  38.250  1.00  0.00            
ATOM   1955  C   GLY A 130      32.460  41.900  39.780  1.00  0.00            
ATOM   1956  O   GLY A 130      32.480  40.680  39.960  1.00  0.00            
ATOM   1957  N   LYS A 131      31.630  42.700  40.450  1.00  0.00            
ATOM   1958  H   LYS A 131      31.870  43.670  40.400  1.00  0.00            
ATOM   1959  CA  LYS A 131      30.530  42.270  41.290  1.00  0.00            
ATOM   1960  HA  LYS A 131      30.050  41.450  40.750  1.00  0.00            
ATOM   1961  CB  LYS A 131      30.950  41.890  42.710  1.00  0.00            
ATOM   1962  HB2 LYS A 131      30.130  41.480  43.290  1.00  0.00            
ATOM   1963  HB3 LYS A 131      31.570  41.000  42.680  1.00  0.00            
ATOM   1964  CG  LYS A 131      31.560  43.100  43.410  1.00  0.00            
ATOM   1965  HG2 LYS A 131      32.350  43.620  42.860  1.00  0.00            
ATOM   1966  HG3 LYS A 131      30.830  43.890  43.540  1.00  0.00            
ATOM   1967  CD  LYS A 131      32.180  42.670  44.740  1.00  0.00            
ATOM   1968  HD2 LYS A 131      31.310  42.300  45.260  1.00  0.00            
ATOM   1969  HD3 LYS A 131      32.940  41.930  44.470  1.00  0.00            
ATOM   1970  CE  LYS A 131      32.940  43.690  45.590  1.00  0.00            
ATOM   1971  HE2 LYS A 131      33.760  44.140  45.020  1.00  0.00            
ATOM   1972  HE3 LYS A 131      32.350  44.580  45.800  1.00  0.00            
ATOM   1973  NZ  LYS A 131      33.380  43.070  46.850  1.00  0.00            
ATOM   1974  HZ1 LYS A 131      34.090  43.710  47.180  1.00  0.00            
ATOM   1975  HZ2 LYS A 131      32.590  42.990  47.470  1.00  0.00            
ATOM   1976  HZ3 LYS A 131      33.850  42.210  46.600  1.00  0.00            
ATOM   1977  C   LYS A 131      29.430  43.320  41.310  1.00  0.00            
ATOM   1978  O   LYS A 131      29.630  44.500  41.030  1.00  0.00            
ATOM   1979  N   VAL A 132      28.190  42.870  41.500  1.00  0.00            
ATOM   1980  H   VAL A 132      27.980  41.890  41.650  1.00  0.00            
ATOM   1981  CA  VAL A 132      27.010  43.710  41.510  1.00  0.00            
ATOM   1982  HA  VAL A 132      27.120  44.350  40.640  1.00  0.00            
ATOM   1983  CB  VAL A 132      25.760  42.840  41.400  1.00  0.00            
ATOM   1984  HB  VAL A 132      25.910  42.030  42.110  1.00  0.00            
ATOM   1985  CG1 VAL A 132      24.520  43.660  41.730  1.00  0.00            
ATOM   1986 HG11 VAL A 132      23.630  43.040  41.600  1.00  0.00            
ATOM   1987 HG12 VAL A 132      24.550  43.880  42.800  1.00  0.00            
ATOM   1988 HG13 VAL A 132      24.510  44.620  41.220  1.00  0.00            
ATOM   1989  CG2 VAL A 132      25.550  42.110  40.070  1.00  0.00            
ATOM   1990 HG21 VAL A 132      24.650  41.520  40.230  1.00  0.00            
ATOM   1991 HG22 VAL A 132      25.320  42.940  39.400  1.00  0.00            
ATOM   1992 HG23 VAL A 132      26.410  41.530  39.740  1.00  0.00            
ATOM   1993  C   VAL A 132      27.060  44.560  42.780  1.00  0.00            
ATOM   1994  O   VAL A 132      27.150  44.000  43.870  1.00  0.00            
ATOM   1995  N   LYS A 133      27.190  45.880  42.700  1.00  0.00            
ATOM   1996  H   LYS A 133      27.390  46.240  41.770  1.00  0.00            
ATOM   1997  CA  LYS A 133      27.200  46.820  43.800  1.00  0.00            
ATOM   1998  HA  LYS A 133      27.710  46.440  44.680  1.00  0.00            
ATOM   1999  CB  LYS A 133      27.910  48.110  43.390  1.00  0.00            
ATOM   2000  HB2 LYS A 133      28.900  47.830  43.020  1.00  0.00            
ATOM   2001  HB3 LYS A 133      27.350  48.650  42.630  1.00  0.00            
ATOM   2002  CG  LYS A 133      28.070  49.060  44.570  1.00  0.00            
ATOM   2003  HG2 LYS A 133      27.070  49.440  44.800  1.00  0.00            
ATOM   2004  HG3 LYS A 133      28.520  48.530  45.410  1.00  0.00            
ATOM   2005  CD  LYS A 133      29.110  50.130  44.250  1.00  0.00            
ATOM   2006  HD2 LYS A 133      30.070  49.680  44.040  1.00  0.00            
ATOM   2007  HD3 LYS A 133      28.820  50.730  43.380  1.00  0.00            
ATOM   2008  CE  LYS A 133      29.310  51.130  45.380  1.00  0.00            
ATOM   2009  HE2 LYS A 133      28.340  51.600  45.550  1.00  0.00            
ATOM   2010  HE3 LYS A 133      29.690  50.620  46.270  1.00  0.00            
ATOM   2011  NZ  LYS A 133      30.280  52.180  45.020  1.00  0.00            
ATOM   2012  HZ1 LYS A 133      30.430  52.730  45.860  1.00  0.00            
ATOM   2013  HZ2 LYS A 133      31.100  51.650  44.760  1.00  0.00            
ATOM   2014  HZ3 LYS A 133      29.970  52.720  44.230  1.00  0.00            
ATOM   2015  C   LYS A 133      25.750  47.070  44.210  1.00  0.00            
ATOM   2016  O   LYS A 133      25.460  47.020  45.400  1.00  0.00            
ATOM   2017  N   GLU A 134      24.840  47.230  43.250  1.00  0.00            
ATOM   2018  H   GLU A 134      25.160  47.350  42.300  1.00  0.00            
ATOM   2019  CA  GLU A 134      23.450  47.440  43.590  1.00  0.00            
ATOM   2020  HA  GLU A 134      23.320  46.730  44.410  1.00  0.00            
ATOM   2021  CB  GLU A 134      23.150  48.830  44.150  1.00  0.00            
ATOM   2022  HB2 GLU A 134      23.790  49.160  44.970  1.00  0.00            
ATOM   2023  HB3 GLU A 134      23.340  49.520  43.340  1.00  0.00            
ATOM   2024  CG  GLU A 134      21.710  48.880  44.660  1.00  0.00            
ATOM   2025  HG2 GLU A 134      21.570  49.910  44.980  1.00  0.00            
ATOM   2026  HG3 GLU A 134      21.080  48.700  43.780  1.00  0.00            
ATOM   2027  CD  GLU A 134      21.370  47.940  45.800  1.00  0.00            
ATOM   2028  OE1 GLU A 134      21.140  46.740  45.530  1.00  0.00            
ATOM   2029  OE2 GLU A 134      21.440  48.350  46.980  1.00  0.00            
ATOM   2030  C   GLU A 134      22.510  47.020  42.470  1.00  0.00            
ATOM   2031  O   GLU A 134      22.870  47.080  41.300  1.00  0.00            
ATOM   2032  N   GLY A 135      21.390  46.360  42.760  1.00  0.00            
ATOM   2033  H   GLY A 135      21.260  46.310  43.760  1.00  0.00            
ATOM   2034  CA  GLY A 135      20.310  45.920  41.900  1.00  0.00            
ATOM   2035  HA2 GLY A 135      19.310  46.040  42.340  1.00  0.00            
ATOM   2036  HA3 GLY A 135      20.300  46.450  40.950  1.00  0.00            
ATOM   2037  C   GLY A 135      20.310  44.430  41.600  1.00  0.00            
ATOM   2038  O   GLY A 135      19.760  43.940  40.610  1.00  0.00            
ATOM   2039  N   MET A 136      21.010  43.620  42.400  1.00  0.00            
ATOM   2040  H   MET A 136      21.350  43.900  43.300  1.00  0.00            
ATOM   2041  CA  MET A 136      20.990  42.180  42.290  1.00  0.00            
ATOM   2042  HA  MET A 136      21.430  41.840  41.350  1.00  0.00            
ATOM   2043  CB  MET A 136      21.800  41.480  43.370  1.00  0.00            
ATOM   2044  HB2 MET A 136      22.770  41.970  43.430  1.00  0.00            
ATOM   2045  HB3 MET A 136      21.490  41.590  44.410  1.00  0.00            
ATOM   2046  CG  MET A 136      22.120  40.000  43.200  1.00  0.00            
ATOM   2047  HG2 MET A 136      22.840  39.660  43.950  1.00  0.00            
ATOM   2048  HG3 MET A 136      21.230  39.380  43.170  1.00  0.00            
ATOM   2049  SD  MET A 136      22.820  39.650  41.570  1.00  0.00            
ATOM   2050  CE  MET A 136      22.930  37.850  41.480  1.00  0.00            
ATOM   2051  HE1 MET A 136      23.460  37.440  42.340  1.00  0.00            
ATOM   2052  HE2 MET A 136      21.980  37.310  41.410  1.00  0.00            
ATOM   2053  HE3 MET A 136      23.530  37.640  40.600  1.00  0.00            
ATOM   2054  C   MET A 136      19.570  41.630  42.390  1.00  0.00            
ATOM   2055  O   MET A 136      19.230  40.680  41.700  1.00  0.00            
ATOM   2056  N   ASN A 137      18.590  42.230  43.070  1.00  0.00            
ATOM   2057  H   ASN A 137      18.710  43.040  43.650  1.00  0.00            
ATOM   2058  CA  ASN A 137      17.230  41.780  42.860  1.00  0.00            
ATOM   2059  HA  ASN A 137      17.020  40.810  43.320  1.00  0.00            
ATOM   2060  CB  ASN A 137      16.390  42.690  43.750  1.00  0.00            
ATOM   2061  HB2 ASN A 137      15.340  42.400  43.660  1.00  0.00            
ATOM   2062  HB3 ASN A 137      16.750  42.660  44.780  1.00  0.00            
ATOM   2063  CG  ASN A 137      16.450  44.130  43.240  1.00  0.00            
ATOM   2064  OD1 ASN A 137      17.460  44.810  43.110  1.00  0.00            
ATOM   2065  ND2 ASN A 137      15.310  44.740  42.900  1.00  0.00            
ATOM   2066 HD21 ASN A 137      15.470  45.670  42.550  1.00  0.00            
ATOM   2067 HD22 ASN A 137      14.440  44.240  42.760  1.00  0.00            
ATOM   2068  C   ASN A 137      16.620  41.790  41.460  1.00  0.00            
ATOM   2069  O   ASN A 137      15.820  40.900  41.180  1.00  0.00            
ATOM   2070  N   ILE A 138      17.020  42.690  40.570  1.00  0.00            
ATOM   2071  H   ILE A 138      17.660  43.400  40.900  1.00  0.00            
ATOM   2072  CA  ILE A 138      16.730  42.630  39.150  1.00  0.00            
ATOM   2073  HA  ILE A 138      15.650  42.630  39.090  1.00  0.00            
ATOM   2074  CB  ILE A 138      17.210  43.890  38.440  1.00  0.00            
ATOM   2075  HB  ILE A 138      18.300  43.870  38.320  1.00  0.00            
ATOM   2076  CG2 ILE A 138      16.750  43.950  36.990  1.00  0.00            
ATOM   2077 HG21 ILE A 138      17.440  43.270  36.480  1.00  0.00            
ATOM   2078 HG22 ILE A 138      15.770  43.470  36.920  1.00  0.00            
ATOM   2079 HG23 ILE A 138      16.710  44.940  36.530  1.00  0.00            
ATOM   2080  CG1 ILE A 138      16.890  45.210  39.140  1.00  0.00            
ATOM   2081 HG12 ILE A 138      17.330  45.240  40.140  1.00  0.00            
ATOM   2082 HG13 ILE A 138      17.170  46.060  38.530  1.00  0.00            
ATOM   2083  CD1 ILE A 138      15.380  45.280  39.350  1.00  0.00            
ATOM   2084 HD11 ILE A 138      14.930  45.000  38.400  1.00  0.00            
ATOM   2085 HD12 ILE A 138      15.000  44.560  40.080  1.00  0.00            
ATOM   2086 HD13 ILE A 138      15.140  46.290  39.680  1.00  0.00            
ATOM   2087  C   ILE A 138      17.340  41.410  38.470  1.00  0.00            
ATOM   2088  O   ILE A 138      16.700  40.870  37.570  1.00  0.00            
ATOM   2089  N   VAL A 139      18.550  41.010  38.860  1.00  0.00            
ATOM   2090  H   VAL A 139      18.850  41.500  39.690  1.00  0.00            
ATOM   2091  CA  VAL A 139      19.150  39.800  38.340  1.00  0.00            
ATOM   2092  HA  VAL A 139      18.920  39.750  37.270  1.00  0.00            
ATOM   2093  CB  VAL A 139      20.670  39.690  38.490  1.00  0.00            
ATOM   2094  HB  VAL A 139      20.930  39.580  39.550  1.00  0.00            
ATOM   2095  CG1 VAL A 139      21.310  38.490  37.810  1.00  0.00            
ATOM   2096 HG11 VAL A 139      20.690  37.610  37.980  1.00  0.00            
ATOM   2097 HG12 VAL A 139      21.250  38.700  36.740  1.00  0.00            
ATOM   2098 HG13 VAL A 139      22.330  38.250  38.110  1.00  0.00            
ATOM   2099  CG2 VAL A 139      21.380  40.910  37.920  1.00  0.00            
ATOM   2100 HG21 VAL A 139      21.240  41.770  38.580  1.00  0.00            
ATOM   2101 HG22 VAL A 139      22.460  40.810  37.890  1.00  0.00            
ATOM   2102 HG23 VAL A 139      21.010  41.210  36.940  1.00  0.00            
ATOM   2103  C   VAL A 139      18.430  38.540  38.820  1.00  0.00            
ATOM   2104  O   VAL A 139      18.030  37.670  38.050  1.00  0.00            
ATOM   2105  N   GLU A 140      18.160  38.500  40.120  1.00  0.00            
ATOM   2106  H   GLU A 140      18.600  39.180  40.720  1.00  0.00            
ATOM   2107  CA  GLU A 140      17.340  37.460  40.710  1.00  0.00            
ATOM   2108  HA  GLU A 140      17.860  36.520  40.540  1.00  0.00            
ATOM   2109  CB  GLU A 140      17.200  37.750  42.210  1.00  0.00            
ATOM   2110  HB2 GLU A 140      16.880  38.780  42.360  1.00  0.00            
ATOM   2111  HB3 GLU A 140      16.370  37.150  42.590  1.00  0.00            
ATOM   2112  CG  GLU A 140      18.410  37.480  43.100  1.00  0.00            
ATOM   2113  HG2 GLU A 140      18.660  36.460  42.820  1.00  0.00            
ATOM   2114  HG3 GLU A 140      19.200  38.180  42.830  1.00  0.00            
ATOM   2115  CD  GLU A 140      18.040  37.640  44.560  1.00  0.00            
ATOM   2116  OE1 GLU A 140      17.480  36.720  45.190  1.00  0.00            
ATOM   2117  OE2 GLU A 140      18.340  38.740  45.080  1.00  0.00            
ATOM   2118  C   GLU A 140      15.930  37.290  40.150  1.00  0.00            
ATOM   2119  O   GLU A 140      15.430  36.180  40.000  1.00  0.00            
ATOM   2120  N   ALA A 141      15.310  38.440  39.850  1.00  0.00            
ATOM   2121  H   ALA A 141      15.560  39.390  40.070  1.00  0.00            
ATOM   2122  CA  ALA A 141      14.090  38.510  39.070  1.00  0.00            
ATOM   2123  HA  ALA A 141      13.400  37.870  39.620  1.00  0.00            
ATOM   2124  CB  ALA A 141      13.470  39.900  39.250  1.00  0.00            
ATOM   2125  HB1 ALA A 141      14.020  40.580  38.590  1.00  0.00            
ATOM   2126  HB2 ALA A 141      12.460  39.890  38.840  1.00  0.00            
ATOM   2127  HB3 ALA A 141      13.510  40.220  40.290  1.00  0.00            
ATOM   2128  C   ALA A 141      14.240  38.230  37.580  1.00  0.00            
ATOM   2129  O   ALA A 141      13.190  38.030  36.970  1.00  0.00            
ATOM   2130  N   MET A 142      15.450  38.130  37.030  1.00  0.00            
ATOM   2131  H   MET A 142      16.300  38.370  37.530  1.00  0.00            
ATOM   2132  CA  MET A 142      15.650  37.810  35.630  1.00  0.00            
ATOM   2133  HA  MET A 142      14.740  38.100  35.100  1.00  0.00            
ATOM   2134  CB  MET A 142      16.810  38.590  35.030  1.00  0.00            
ATOM   2135  HB2 MET A 142      16.690  39.580  35.460  1.00  0.00            
ATOM   2136  HB3 MET A 142      17.720  38.120  35.400  1.00  0.00            
ATOM   2137  CG  MET A 142      16.920  38.730  33.510  1.00  0.00            
ATOM   2138  HG2 MET A 142      16.980  37.710  33.130  1.00  0.00            
ATOM   2139  HG3 MET A 142      16.120  39.250  32.990  1.00  0.00            
ATOM   2140  SD  MET A 142      18.470  39.640  33.270  1.00  0.00            
ATOM   2141  CE  MET A 142      19.770  38.600  33.980  1.00  0.00            
ATOM   2142  HE1 MET A 142      20.670  39.180  33.780  1.00  0.00            
ATOM   2143  HE2 MET A 142      19.820  38.630  35.060  1.00  0.00            
ATOM   2144  HE3 MET A 142      19.820  37.560  33.670  1.00  0.00            
ATOM   2145  C   MET A 142      16.000  36.340  35.450  1.00  0.00            
ATOM   2146  O   MET A 142      15.730  35.870  34.350  1.00  0.00            
ATOM   2147  N   GLU A 143      16.250  35.600  36.540  1.00  0.00            
ATOM   2148  H   GLU A 143      16.380  36.040  37.430  1.00  0.00            
ATOM   2149  CA  GLU A 143      16.390  34.160  36.530  1.00  0.00            
ATOM   2150  HA  GLU A 143      17.180  33.880  35.830  1.00  0.00            
ATOM   2151  CB  GLU A 143      16.920  33.830  37.920  1.00  0.00            
ATOM   2152  HB2 GLU A 143      17.640  34.600  38.170  1.00  0.00            
ATOM   2153  HB3 GLU A 143      16.110  33.970  38.630  1.00  0.00            
ATOM   2154  CG  GLU A 143      17.510  32.420  38.010  1.00  0.00            
ATOM   2155  HG2 GLU A 143      16.710  31.730  37.740  1.00  0.00            
ATOM   2156  HG3 GLU A 143      18.310  32.260  37.280  1.00  0.00            
ATOM   2157  CD  GLU A 143      18.080  32.060  39.370  1.00  0.00            
ATOM   2158  OE1 GLU A 143      17.330  31.750  40.320  1.00  0.00            
ATOM   2159  OE2 GLU A 143      19.330  32.050  39.470  1.00  0.00            
ATOM   2160  C   GLU A 143      15.100  33.460  36.120  1.00  0.00            
ATOM   2161  O   GLU A 143      15.180  32.330  35.630  1.00  0.00            
ATOM   2162  N   ARG A 144      13.970  34.110  36.400  1.00  0.00            
ATOM   2163  H   ARG A 144      14.110  35.030  36.790  1.00  0.00            
ATOM   2164  CA  ARG A 144      12.590  33.710  36.170  1.00  0.00            
ATOM   2165  HA  ARG A 144      12.410  32.790  36.730  1.00  0.00            
ATOM   2166  CB  ARG A 144      11.650  34.770  36.720  1.00  0.00            
ATOM   2167  HB2 ARG A 144      11.860  35.670  36.140  1.00  0.00            
ATOM   2168  HB3 ARG A 144      10.600  34.500  36.640  1.00  0.00            
ATOM   2169  CG  ARG A 144      11.890  34.950  38.220  1.00  0.00            
ATOM   2170  HG2 ARG A 144      11.600  34.020  38.710  1.00  0.00            
ATOM   2171  HG3 ARG A 144      12.920  35.140  38.530  1.00  0.00            
ATOM   2172  CD  ARG A 144      10.930  36.060  38.660  1.00  0.00            
ATOM   2173  HD2 ARG A 144      11.430  36.930  38.240  1.00  0.00            
ATOM   2174  HD3 ARG A 144       9.960  35.760  38.280  1.00  0.00            
ATOM   2175  NE  ARG A 144      10.960  36.150  40.120  1.00  0.00            
ATOM   2176  HE  ARG A 144      11.300  35.310  40.570  1.00  0.00            
ATOM   2177  CZ  ARG A 144      10.920  37.260  40.870  1.00  0.00            
ATOM   2178  NH1 ARG A 144      10.500  38.440  40.400  1.00  0.00            
ATOM   2179 HH11 ARG A 144      10.200  38.510  39.440  1.00  0.00            
ATOM   2180 HH12 ARG A 144      10.760  39.250  40.950  1.00  0.00            
ATOM   2181  NH2 ARG A 144      11.360  37.280  42.130  1.00  0.00            
ATOM   2182 HH21 ARG A 144      11.640  36.390  42.520  1.00  0.00            
ATOM   2183 HH22 ARG A 144      11.830  38.100  42.480  1.00  0.00            
ATOM   2184  C   ARG A 144      12.280  33.430  34.710  1.00  0.00            
ATOM   2185  O   ARG A 144      11.110  33.370  34.330  1.00  0.00            
ATOM   2186  N   PHE A 145      13.290  33.340  33.850  1.00  0.00            
ATOM   2187  H   PHE A 145      14.200  33.380  34.290  1.00  0.00            
ATOM   2188  CA  PHE A 145      13.260  33.010  32.440  1.00  0.00            
ATOM   2189  HA  PHE A 145      12.360  32.510  32.080  1.00  0.00            
ATOM   2190  CB  PHE A 145      13.400  34.280  31.610  1.00  0.00            
ATOM   2191  HB2 PHE A 145      14.440  34.590  31.740  1.00  0.00            
ATOM   2192  HB3 PHE A 145      13.320  33.940  30.580  1.00  0.00            
ATOM   2193  CG  PHE A 145      12.470  35.420  31.930  1.00  0.00            
ATOM   2194  CD1 PHE A 145      11.260  35.550  31.230  1.00  0.00            
ATOM   2195  HD1 PHE A 145      10.920  34.760  30.570  1.00  0.00            
ATOM   2196  CE1 PHE A 145      10.350  36.590  31.460  1.00  0.00            
ATOM   2197  HE1 PHE A 145       9.420  36.680  30.910  1.00  0.00            
ATOM   2198  CZ  PHE A 145      10.570  37.480  32.510  1.00  0.00            
ATOM   2199  HZ  PHE A 145       9.910  38.290  32.810  1.00  0.00            
ATOM   2200  CE2 PHE A 145      11.820  37.440  33.140  1.00  0.00            
ATOM   2201  HE2 PHE A 145      12.110  38.140  33.910  1.00  0.00            
ATOM   2202  CD2 PHE A 145      12.760  36.460  32.820  1.00  0.00            
ATOM   2203  HD2 PHE A 145      13.690  36.480  33.370  1.00  0.00            
ATOM   2204  C   PHE A 145      14.350  32.060  31.940  1.00  0.00            
ATOM   2205  O   PHE A 145      14.290  31.620  30.790  1.00  0.00            
ATOM   2206  N   GLY A 146      15.260  31.700  32.840  1.00  0.00            
ATOM   2207  H   GLY A 146      15.060  32.000  33.780  1.00  0.00            
ATOM   2208  CA  GLY A 146      16.290  30.700  32.660  1.00  0.00            
ATOM   2209  HA2 GLY A 146      16.660  30.750  31.640  1.00  0.00            
ATOM   2210  HA3 GLY A 146      17.180  30.940  33.260  1.00  0.00            
ATOM   2211  C   GLY A 146      15.820  29.270  32.870  1.00  0.00            
ATOM   2212  O   GLY A 146      14.660  29.040  33.210  1.00  0.00            
ATOM   2213  N   SER A 147      16.720  28.300  32.650  1.00  0.00            
ATOM   2214  H   SER A 147      17.600  28.640  32.320  1.00  0.00            
ATOM   2215  CA  SER A 147      16.510  26.880  32.840  1.00  0.00            
ATOM   2216  HA  SER A 147      16.050  26.750  33.820  1.00  0.00            
ATOM   2217  CB  SER A 147      15.610  26.340  31.730  1.00  0.00            
ATOM   2218  HB2 SER A 147      15.240  25.370  32.050  1.00  0.00            
ATOM   2219  HB3 SER A 147      14.740  27.000  31.740  1.00  0.00            
ATOM   2220  OG  SER A 147      16.220  26.150  30.470  1.00  0.00            
ATOM   2221  HG  SER A 147      16.320  27.040  30.140  1.00  0.00            
ATOM   2222  C   SER A 147      17.800  26.070  32.910  1.00  0.00            
ATOM   2223  O   SER A 147      18.800  26.600  32.440  1.00  0.00            
ATOM   2224  N   ARG A 148      17.780  24.840  33.420  1.00  0.00            
ATOM   2225  H   ARG A 148      16.910  24.460  33.780  1.00  0.00            
ATOM   2226  CA  ARG A 148      18.920  24.040  33.820  1.00  0.00            
ATOM   2227  HA  ARG A 148      19.310  24.530  34.710  1.00  0.00            
ATOM   2228  CB  ARG A 148      18.420  22.640  34.150  1.00  0.00            
ATOM   2229  HB2 ARG A 148      17.470  22.590  34.680  1.00  0.00            
ATOM   2230  HB3 ARG A 148      18.370  22.090  33.210  1.00  0.00            
ATOM   2231  CG  ARG A 148      19.340  21.770  34.990  1.00  0.00            
ATOM   2232  HG2 ARG A 148      20.360  21.710  34.600  1.00  0.00            
ATOM   2233  HG3 ARG A 148      19.500  22.220  35.970  1.00  0.00            
ATOM   2234  CD  ARG A 148      18.790  20.350  35.100  1.00  0.00            
ATOM   2235  HD2 ARG A 148      17.900  20.370  35.720  1.00  0.00            
ATOM   2236  HD3 ARG A 148      18.590  19.970  34.100  1.00  0.00            
ATOM   2237  NE  ARG A 148      19.820  19.530  35.750  1.00  0.00            
ATOM   2238  HE  ARG A 148      19.870  19.550  36.760  1.00  0.00            
ATOM   2239  CZ  ARG A 148      20.630  18.630  35.190  1.00  0.00            
ATOM   2240  NH1 ARG A 148      20.680  18.430  33.870  1.00  0.00            
ATOM   2241 HH11 ARG A 148      20.230  19.200  33.410  1.00  0.00            
ATOM   2242 HH12 ARG A 148      21.290  17.710  33.510  1.00  0.00            
ATOM   2243  NH2 ARG A 148      21.420  17.840  35.940  1.00  0.00            
ATOM   2244 HH21 ARG A 148      21.580  18.050  36.920  1.00  0.00            
ATOM   2245 HH22 ARG A 148      21.820  16.980  35.610  1.00  0.00            
ATOM   2246  C   ARG A 148      20.120  23.920  32.900  1.00  0.00            
ATOM   2247  O   ARG A 148      21.230  23.940  33.410  1.00  0.00            
ATOM   2248  N   ASN A 149      19.870  23.760  31.590  1.00  0.00            
ATOM   2249  H   ASN A 149      18.920  23.580  31.300  1.00  0.00            
ATOM   2250  CA  ASN A 149      20.850  23.650  30.540  1.00  0.00            
ATOM   2251  HA  ASN A 149      21.770  23.250  30.960  1.00  0.00            
ATOM   2252  CB  ASN A 149      20.250  22.790  29.430  1.00  0.00            
ATOM   2253  HB2 ASN A 149      21.050  22.360  28.830  1.00  0.00            
ATOM   2254  HB3 ASN A 149      19.800  21.900  29.880  1.00  0.00            
ATOM   2255  CG  ASN A 149      19.270  23.530  28.540  1.00  0.00            
ATOM   2256  OD1 ASN A 149      18.810  24.650  28.780  1.00  0.00            
ATOM   2257  ND2 ASN A 149      19.030  22.900  27.390  1.00  0.00            
ATOM   2258 HD21 ASN A 149      18.540  23.510  26.750  1.00  0.00            
ATOM   2259 HD22 ASN A 149      19.460  22.050  27.060  1.00  0.00            
ATOM   2260  C   ASN A 149      21.240  25.020  30.010  1.00  0.00            
ATOM   2261  O   ASN A 149      22.060  24.970  29.090  1.00  0.00            
ATOM   2262  N   GLY A 150      20.670  26.130  30.490  1.00  0.00            
ATOM   2263  H   GLY A 150      20.140  25.950  31.330  1.00  0.00            
ATOM   2264  CA  GLY A 150      20.990  27.500  30.170  1.00  0.00            
ATOM   2265  HA2 GLY A 150      21.110  28.040  31.110  1.00  0.00            
ATOM   2266  HA3 GLY A 150      21.860  27.630  29.530  1.00  0.00            
ATOM   2267  C   GLY A 150      19.900  28.130  29.310  1.00  0.00            
ATOM   2268  O   GLY A 150      20.010  29.340  29.170  1.00  0.00            
ATOM   2269  N   LYS A 151      19.010  27.380  28.660  1.00  0.00            
ATOM   2270  H   LYS A 151      18.920  26.390  28.830  1.00  0.00            
ATOM   2271  CA  LYS A 151      18.050  27.870  27.700  1.00  0.00            
ATOM   2272  HA  LYS A 151      18.620  28.510  27.020  1.00  0.00            
ATOM   2273  CB  LYS A 151      17.230  26.730  27.100  1.00  0.00            
ATOM   2274  HB2 LYS A 151      17.940  26.170  26.500  1.00  0.00            
ATOM   2275  HB3 LYS A 151      16.790  26.180  27.930  1.00  0.00            
ATOM   2276  CG  LYS A 151      16.090  27.160  26.180  1.00  0.00            
ATOM   2277  HG2 LYS A 151      15.170  27.510  26.650  1.00  0.00            
ATOM   2278  HG3 LYS A 151      16.380  28.050  25.630  1.00  0.00            
ATOM   2279  CD  LYS A 151      15.440  26.030  25.390  1.00  0.00            
ATOM   2280  HD2 LYS A 151      16.230  25.390  25.020  1.00  0.00            
ATOM   2281  HD3 LYS A 151      14.760  25.420  25.980  1.00  0.00            
ATOM   2282  CE  LYS A 151      14.600  26.500  24.200  1.00  0.00            
ATOM   2283  HE2 LYS A 151      15.160  26.940  23.370  1.00  0.00            
ATOM   2284  HE3 LYS A 151      14.130  25.610  23.790  1.00  0.00            
ATOM   2285  NZ  LYS A 151      13.500  27.400  24.570  1.00  0.00            
ATOM   2286  HZ1 LYS A 151      13.300  27.360  25.560  1.00  0.00            
ATOM   2287  HZ2 LYS A 151      13.580  28.360  24.270  1.00  0.00            
ATOM   2288  HZ3 LYS A 151      12.650  27.160  24.080  1.00  0.00            
ATOM   2289  C   LYS A 151      17.020  28.800  28.340  1.00  0.00            
ATOM   2290  O   LYS A 151      16.660  28.640  29.500  1.00  0.00            
ATOM   2291  N   THR A 152      16.480  29.790  27.630  1.00  0.00            
ATOM   2292  H   THR A 152      16.570  29.760  26.630  1.00  0.00            
ATOM   2293  CA  THR A 152      15.560  30.820  28.080  1.00  0.00            
ATOM   2294  HA  THR A 152      15.400  30.600  29.130  1.00  0.00            
ATOM   2295  CB  THR A 152      16.260  32.160  27.840  1.00  0.00            
ATOM   2296  HB  THR A 152      15.640  32.930  28.300  1.00  0.00            
ATOM   2297  CG2 THR A 152      17.620  32.260  28.510  1.00  0.00            
ATOM   2298 HG21 THR A 152      18.290  31.440  28.260  1.00  0.00            
ATOM   2299 HG22 THR A 152      18.100  33.180  28.190  1.00  0.00            
ATOM   2300 HG23 THR A 152      17.450  32.380  29.580  1.00  0.00            
ATOM   2301  OG1 THR A 152      16.350  32.570  26.490  1.00  0.00            
ATOM   2302  HG1 THR A 152      16.410  33.530  26.560  1.00  0.00            
ATOM   2303  C   THR A 152      14.290  30.790  27.240  1.00  0.00            
ATOM   2304  O   THR A 152      14.080  30.080  26.270  1.00  0.00            
ATOM   2305  N   SER A 153      13.340  31.660  27.590  1.00  0.00            
ATOM   2306  H   SER A 153      13.540  32.190  28.420  1.00  0.00            
ATOM   2307  CA  SER A 153      11.980  31.570  27.080  1.00  0.00            
ATOM   2308  HA  SER A 153      11.800  30.820  26.310  1.00  0.00            
ATOM   2309  CB  SER A 153      11.150  31.220  28.310  1.00  0.00            
ATOM   2310  HB2 SER A 153      10.100  31.300  28.070  1.00  0.00            
ATOM   2311  HB3 SER A 153      11.380  30.210  28.650  1.00  0.00            
ATOM   2312  OG  SER A 153      11.340  32.060  29.430  1.00  0.00            
ATOM   2313  HG  SER A 153      10.980  31.640  30.210  1.00  0.00            
ATOM   2314  C   SER A 153      11.490  32.900  26.530  1.00  0.00            
ATOM   2315  O   SER A 153      10.310  32.890  26.170  1.00  0.00            
ATOM   2316  N   LYS A 154      12.240  34.010  26.530  1.00  0.00            
ATOM   2317  H   LYS A 154      13.200  33.890  26.790  1.00  0.00            
ATOM   2318  CA  LYS A 154      11.770  35.350  26.250  1.00  0.00            
ATOM   2319  HA  LYS A 154      10.990  35.280  25.500  1.00  0.00            
ATOM   2320  CB  LYS A 154      11.180  36.000  27.500  1.00  0.00            
ATOM   2321  HB2 LYS A 154      11.770  35.870  28.400  1.00  0.00            
ATOM   2322  HB3 LYS A 154      11.110  37.070  27.320  1.00  0.00            
ATOM   2323  CG  LYS A 154       9.790  35.470  27.860  1.00  0.00            
ATOM   2324  HG2 LYS A 154       9.820  34.390  27.970  1.00  0.00            
ATOM   2325  HG3 LYS A 154       9.480  35.950  28.790  1.00  0.00            
ATOM   2326  CD  LYS A 154       8.780  35.900  26.790  1.00  0.00            
ATOM   2327  HD2 LYS A 154       9.040  36.890  26.430  1.00  0.00            
ATOM   2328  HD3 LYS A 154       8.870  35.130  26.020  1.00  0.00            
ATOM   2329  CE  LYS A 154       7.320  35.830  27.230  1.00  0.00            
ATOM   2330  HE2 LYS A 154       7.190  36.360  28.180  1.00  0.00            
ATOM   2331  HE3 LYS A 154       6.710  36.240  26.430  1.00  0.00            
ATOM   2332  NZ  LYS A 154       6.860  34.450  27.480  1.00  0.00            
ATOM   2333  HZ1 LYS A 154       7.120  33.940  26.660  1.00  0.00            
ATOM   2334  HZ2 LYS A 154       7.280  33.990  28.280  1.00  0.00            
ATOM   2335  HZ3 LYS A 154       5.860  34.410  27.570  1.00  0.00            
ATOM   2336  C   LYS A 154      12.890  36.270  25.770  1.00  0.00            
ATOM   2337  O   LYS A 154      14.040  36.030  26.130  1.00  0.00            
ATOM   2338  N   LYS A 155      12.670  37.280  24.930  1.00  0.00            
ATOM   2339  H   LYS A 155      11.800  37.380  24.430  1.00  0.00            
ATOM   2340  CA  LYS A 155      13.680  38.240  24.520  1.00  0.00            
ATOM   2341  HA  LYS A 155      14.460  37.580  24.150  1.00  0.00            
ATOM   2342  CB  LYS A 155      13.250  39.170  23.390  1.00  0.00            
ATOM   2343  HB2 LYS A 155      12.240  39.480  23.670  1.00  0.00            
ATOM   2344  HB3 LYS A 155      13.900  40.040  23.460  1.00  0.00            
ATOM   2345  CG  LYS A 155      13.240  38.580  21.980  1.00  0.00            
ATOM   2346  HG2 LYS A 155      14.270  38.380  21.700  1.00  0.00            
ATOM   2347  HG3 LYS A 155      12.700  37.630  22.000  1.00  0.00            
ATOM   2348  CD  LYS A 155      12.700  39.620  21.000  1.00  0.00            
ATOM   2349  HD2 LYS A 155      11.690  39.950  21.240  1.00  0.00            
ATOM   2350  HD3 LYS A 155      13.330  40.500  21.010  1.00  0.00            
ATOM   2351  CE  LYS A 155      12.640  39.240  19.520  1.00  0.00            
ATOM   2352  HE2 LYS A 155      12.600  40.080  18.830  1.00  0.00            
ATOM   2353  HE3 LYS A 155      13.560  38.710  19.290  1.00  0.00            
ATOM   2354  NZ  LYS A 155      11.540  38.290  19.290  1.00  0.00            
ATOM   2355  HZ1 LYS A 155      10.670  38.750  19.070  1.00  0.00            
ATOM   2356  HZ2 LYS A 155      11.830  37.700  18.520  1.00  0.00            
ATOM   2357  HZ3 LYS A 155      11.450  37.580  20.000  1.00  0.00            
ATOM   2358  C   LYS A 155      14.030  39.130  25.700  1.00  0.00            
ATOM   2359  O   LYS A 155      13.190  39.890  26.180  1.00  0.00            
ATOM   2360  N   ILE A 156      15.290  39.120  26.140  1.00  0.00            
ATOM   2361  H   ILE A 156      15.950  38.550  25.620  1.00  0.00            
ATOM   2362  CA  ILE A 156      15.940  39.760  27.270  1.00  0.00            
ATOM   2363  HA  ILE A 156      15.210  40.530  27.540  1.00  0.00            
ATOM   2364  CB  ILE A 156      16.280  38.750  28.360  1.00  0.00            
ATOM   2365  HB  ILE A 156      17.030  38.030  28.020  1.00  0.00            
ATOM   2366  CG2 ILE A 156      17.090  39.410  29.470  1.00  0.00            
ATOM   2367 HG21 ILE A 156      17.960  39.870  29.000  1.00  0.00            
ATOM   2368 HG22 ILE A 156      16.540  40.220  29.940  1.00  0.00            
ATOM   2369 HG23 ILE A 156      17.460  38.700  30.210  1.00  0.00            
ATOM   2370  CG1 ILE A 156      15.040  38.010  28.870  1.00  0.00            
ATOM   2371 HG12 ILE A 156      14.170  38.660  28.850  1.00  0.00            
ATOM   2372 HG13 ILE A 156      14.870  37.250  28.120  1.00  0.00            
ATOM   2373  CD1 ILE A 156      15.150  37.280  30.210  1.00  0.00            
ATOM   2374 HD11 ILE A 156      15.910  36.510  30.310  1.00  0.00            
ATOM   2375 HD12 ILE A 156      15.370  38.020  30.980  1.00  0.00            
ATOM   2376 HD13 ILE A 156      14.220  36.720  30.360  1.00  0.00            
ATOM   2377  C   ILE A 156      17.140  40.530  26.750  1.00  0.00            
ATOM   2378  O   ILE A 156      18.150  40.040  26.250  1.00  0.00            
ATOM   2379  N   THR A 157      17.060  41.840  27.000  1.00  0.00            
ATOM   2380  H   THR A 157      16.370  42.110  27.680  1.00  0.00            
ATOM   2381  CA  THR A 157      17.870  42.860  26.370  1.00  0.00            
ATOM   2382  HA  THR A 157      18.800  42.450  25.990  1.00  0.00            
ATOM   2383  CB  THR A 157      17.190  43.580  25.210  1.00  0.00            
ATOM   2384  HB  THR A 157      17.680  44.460  24.800  1.00  0.00            
ATOM   2385  CG2 THR A 157      17.230  42.640  24.000  1.00  0.00            
ATOM   2386 HG21 THR A 157      16.570  41.810  24.280  1.00  0.00            
ATOM   2387 HG22 THR A 157      16.850  43.180  23.140  1.00  0.00            
ATOM   2388 HG23 THR A 157      18.240  42.300  23.810  1.00  0.00            
ATOM   2389  OG1 THR A 157      15.890  44.000  25.560  1.00  0.00            
ATOM   2390  HG1 THR A 157      15.740  44.800  25.040  1.00  0.00            
ATOM   2391  C   THR A 157      18.250  43.970  27.340  1.00  0.00            
ATOM   2392  O   THR A 157      17.490  44.230  28.270  1.00  0.00            
ATOM   2393  N   ILE A 158      19.360  44.610  26.970  1.00  0.00            
ATOM   2394  H   ILE A 158      19.890  44.250  26.190  1.00  0.00            
ATOM   2395  CA  ILE A 158      19.790  45.860  27.580  1.00  0.00            
ATOM   2396  HA  ILE A 158      19.370  45.990  28.580  1.00  0.00            
ATOM   2397  CB  ILE A 158      21.300  45.990  27.760  1.00  0.00            
ATOM   2398  HB  ILE A 158      21.650  45.860  26.740  1.00  0.00            
ATOM   2399  CG2 ILE A 158      21.740  47.410  28.120  1.00  0.00            
ATOM   2400 HG21 ILE A 158      21.230  47.670  29.050  1.00  0.00            
ATOM   2401 HG22 ILE A 158      22.810  47.320  28.310  1.00  0.00            
ATOM   2402 HG23 ILE A 158      21.500  48.100  27.310  1.00  0.00            
ATOM   2403  CG1 ILE A 158      21.910  44.930  28.690  1.00  0.00            
ATOM   2404 HG12 ILE A 158      21.850  45.230  29.730  1.00  0.00            
ATOM   2405 HG13 ILE A 158      21.370  43.990  28.590  1.00  0.00            
ATOM   2406  CD1 ILE A 158      23.350  44.540  28.360  1.00  0.00            
ATOM   2407 HD11 ILE A 158      23.290  43.940  27.450  1.00  0.00            
ATOM   2408 HD12 ILE A 158      23.930  45.450  28.220  1.00  0.00            
ATOM   2409 HD13 ILE A 158      23.620  43.910  29.200  1.00  0.00            
ATOM   2410  C   ILE A 158      19.160  47.030  26.850  1.00  0.00            
ATOM   2411  O   ILE A 158      19.140  47.100  25.620  1.00  0.00            
ATOM   2412  N   ALA A 159      18.680  48.060  27.550  1.00  0.00            
ATOM   2413  H   ALA A 159      18.710  48.080  28.560  1.00  0.00            
ATOM   2414  CA  ALA A 159      18.140  49.260  26.960  1.00  0.00            
ATOM   2415  HA  ALA A 159      17.840  49.080  25.920  1.00  0.00            
ATOM   2416  CB  ALA A 159      16.940  49.680  27.800  1.00  0.00            
ATOM   2417  HB1 ALA A 159      16.210  48.880  27.910  1.00  0.00            
ATOM   2418  HB2 ALA A 159      17.220  49.850  28.840  1.00  0.00            
ATOM   2419  HB3 ALA A 159      16.460  50.500  27.270  1.00  0.00            
ATOM   2420  C   ALA A 159      19.150  50.390  27.020  1.00  0.00            
ATOM   2421  O   ALA A 159      19.040  51.380  26.290  1.00  0.00            
ATOM   2422  N   ASP A 160      20.070  50.350  27.990  1.00  0.00            
ATOM   2423  H   ASP A 160      20.010  49.580  28.640  1.00  0.00            
ATOM   2424  CA  ASP A 160      21.180  51.270  28.080  1.00  0.00            
ATOM   2425  HA  ASP A 160      21.650  51.550  27.140  1.00  0.00            
ATOM   2426  CB  ASP A 160      20.650  52.610  28.570  1.00  0.00            
ATOM   2427  HB2 ASP A 160      19.740  52.760  27.980  1.00  0.00            
ATOM   2428  HB3 ASP A 160      20.350  52.540  29.610  1.00  0.00            
ATOM   2429  CG  ASP A 160      21.530  53.830  28.330  1.00  0.00            
ATOM   2430  OD1 ASP A 160      21.070  54.920  28.740  1.00  0.00            
ATOM   2431  OD2 ASP A 160      22.670  53.760  27.830  1.00  0.00            
ATOM   2432  C   ASP A 160      22.210  50.820  29.110  1.00  0.00            
ATOM   2433  O   ASP A 160      22.140  49.890  29.910  1.00  0.00            
ATOM   2434  N   CYS A 161      23.330  51.540  29.170  1.00  0.00            
ATOM   2435  H   CYS A 161      23.320  52.440  28.710  1.00  0.00            
ATOM   2436  CA  CYS A 161      24.380  51.310  30.140  1.00  0.00            
ATOM   2437  HA  CYS A 161      23.830  51.160  31.070  1.00  0.00            
ATOM   2438  CB  CYS A 161      25.200  50.060  29.830  1.00  0.00            
ATOM   2439  HB2 CYS A 161      25.830  49.790  30.680  1.00  0.00            
ATOM   2440  HB3 CYS A 161      24.530  49.210  29.700  1.00  0.00            
ATOM   2441  SG  CYS A 161      26.240  50.060  28.350  1.00  0.00            
ATOM   2442  HG  CYS A 161      27.060  51.090  28.610  1.00  0.00            
ATOM   2443  C   CYS A 161      25.300  52.520  30.210  1.00  0.00            
ATOM   2444  O   CYS A 161      25.320  53.320  29.270  1.00  0.00            
ATOM   2445  N   GLY A 162      26.040  52.690  31.310  1.00  0.00            
ATOM   2446  H   GLY A 162      25.970  52.040  32.070  1.00  0.00            
ATOM   2447  CA  GLY A 162      26.920  53.810  31.570  1.00  0.00            
ATOM   2448  HA2 GLY A 162      27.600  54.020  30.740  1.00  0.00            
ATOM   2449  HA3 GLY A 162      26.250  54.660  31.670  1.00  0.00            
ATOM   2450  C   GLY A 162      27.720  53.860  32.860  1.00  0.00            
ATOM   2451  O   GLY A 162      27.750  52.910  33.640  1.00  0.00            
ATOM   2452  N   GLN A 163      28.410  54.970  33.130  1.00  0.00            
ATOM   2453  H   GLN A 163      28.240  55.730  32.480  1.00  0.00            
ATOM   2454  CA  GLN A 163      29.310  55.040  34.260  1.00  0.00            
ATOM   2455  HA  GLN A 163      29.330  54.080  34.780  1.00  0.00            
ATOM   2456  CB  GLN A 163      30.670  55.460  33.710  1.00  0.00            
ATOM   2457  HB2 GLN A 163      30.940  54.540  33.180  1.00  0.00            
ATOM   2458  HB3 GLN A 163      30.590  56.360  33.110  1.00  0.00            
ATOM   2459  CG  GLN A 163      31.750  55.670  34.780  1.00  0.00            
ATOM   2460  HG2 GLN A 163      31.540  56.520  35.430  1.00  0.00            
ATOM   2461  HG3 GLN A 163      31.750  54.800  35.430  1.00  0.00            
ATOM   2462  CD  GLN A 163      33.090  55.870  34.080  1.00  0.00            
ATOM   2463  OE1 GLN A 163      33.690  54.990  33.460  1.00  0.00            
ATOM   2464  NE2 GLN A 163      33.690  57.030  34.330  1.00  0.00            
ATOM   2465 HE21 GLN A 163      34.480  57.310  33.760  1.00  0.00            
ATOM   2466 HE22 GLN A 163      33.230  57.730  34.880  1.00  0.00            
ATOM   2467  C   GLN A 163      28.770  56.060  35.260  1.00  0.00            
ATOM   2468  O   GLN A 163      28.090  57.020  34.900  1.00  0.00            
ATOM   2469  N   LEU A 164      29.050  55.830  36.540  1.00  0.00            
ATOM   2470  H   LEU A 164      29.680  55.050  36.710  1.00  0.00            
ATOM   2471  CA  LEU A 164      28.540  56.570  37.670  1.00  0.00            
ATOM   2472  HA  LEU A 164      28.470  57.600  37.300  1.00  0.00            
ATOM   2473  CB  LEU A 164      27.140  56.070  37.990  1.00  0.00            
ATOM   2474  HB2 LEU A 164      26.560  56.880  38.430  1.00  0.00            
ATOM   2475  HB3 LEU A 164      26.660  55.880  37.020  1.00  0.00            
ATOM   2476  CG  LEU A 164      26.990  54.790  38.800  1.00  0.00            
ATOM   2477  HG  LEU A 164      27.500  54.940  39.760  1.00  0.00            
ATOM   2478  CD1 LEU A 164      25.510  54.540  39.110  1.00  0.00            
ATOM   2479 HD11 LEU A 164      25.050  54.200  38.180  1.00  0.00            
ATOM   2480 HD12 LEU A 164      25.450  53.660  39.750  1.00  0.00            
ATOM   2481 HD13 LEU A 164      25.060  55.430  39.550  1.00  0.00            
ATOM   2482  CD2 LEU A 164      27.670  53.560  38.210  1.00  0.00            
ATOM   2483 HD21 LEU A 164      28.730  53.680  37.980  1.00  0.00            
ATOM   2484 HD22 LEU A 164      27.620  52.670  38.840  1.00  0.00            
ATOM   2485 HD23 LEU A 164      27.220  53.280  37.250  1.00  0.00            
ATOM   2486  C   LEU A 164      29.460  56.510  38.890  1.00  0.00            
ATOM   2487  O   LEU A 164      30.430  55.760  38.980  1.00  0.00            
ATOM   2488  N   GLU A 165      29.170  57.350  39.880  1.00  0.00            
ATOM   2489  H   GLU A 165      28.400  58.000  39.740  1.00  0.00            
ATOM   2490  CA  GLU A 165      30.020  57.490  41.040  1.00  0.00            
ATOM   2491  HA  GLU A 165      30.760  56.700  41.200  1.00  0.00            
ATOM   2492  CB  GLU A 165      30.870  58.740  40.780  1.00  0.00            
ATOM   2493  HB2 GLU A 165      31.450  58.670  39.860  1.00  0.00            
ATOM   2494  HB3 GLU A 165      30.220  59.600  40.610  1.00  0.00            
ATOM   2495  CG  GLU A 165      31.850  59.050  41.900  1.00  0.00            
ATOM   2496  HG2 GLU A 165      31.350  59.180  42.870  1.00  0.00            
ATOM   2497  HG3 GLU A 165      32.400  58.130  42.070  1.00  0.00            
ATOM   2498  CD  GLU A 165      32.610  60.310  41.530  1.00  0.00            
ATOM   2499  OE1 GLU A 165      32.120  61.430  41.790  1.00  0.00            
ATOM   2500  OE2 GLU A 165      33.780  60.210  41.090  1.00  0.00            
ATOM   2501  C   GLU A 165      29.210  57.490  42.320  1.00  0.00            
ATOM   2502  O   GLU A 165      28.660  58.560  42.650  1.00  0.00            
ATOM   2503  OXT GLU A 165      29.130  56.420  42.980  1.00  0.00            
ATOM   2504  N   HID B 166      33.840  22.180  22.000  1.00  0.00            
ATOM   2505  H1  HID B 166      33.730  21.870  21.050  1.00  0.00            
ATOM   2506  H2  HID B 166      32.970  22.580  22.320  1.00  0.00            
ATOM   2507  H3  HID B 166      34.150  21.430  22.600  1.00  0.00            
ATOM   2508  CA  HID B 166      34.710  23.340  22.240  1.00  0.00            
ATOM   2509  HA  HID B 166      34.670  23.760  23.250  1.00  0.00            
ATOM   2510  CB  HID B 166      36.190  23.020  22.030  1.00  0.00            
ATOM   2511  HB2 HID B 166      36.270  22.620  21.020  1.00  0.00            
ATOM   2512  HB3 HID B 166      36.980  23.760  22.170  1.00  0.00            
ATOM   2513  CG  HID B 166      36.610  22.050  23.110  1.00  0.00            
ATOM   2514  ND1 HID B 166      36.400  22.360  24.440  1.00  0.00            
ATOM   2515  HD1 HID B 166      36.000  23.150  24.930  1.00  0.00            
ATOM   2516  CE1 HID B 166      37.140  21.560  25.220  1.00  0.00            
ATOM   2517  HE1 HID B 166      37.220  21.590  26.300  1.00  0.00            
ATOM   2518  NE2 HID B 166      37.760  20.720  24.390  1.00  0.00            
ATOM   2519  CD2 HID B 166      37.430  20.950  23.070  1.00  0.00            
ATOM   2520  HD2 HID B 166      37.830  20.710  22.100  1.00  0.00            
ATOM   2521  C   HID B 166      34.260  24.480  21.340  1.00  0.00            
ATOM   2522  O   HID B 166      34.840  24.570  20.260  1.00  0.00            
ATOM   2523  N   ALA B 167      33.430  25.410  21.830  1.00  0.00            
ATOM   2524  H   ALA B 167      33.370  25.270  22.830  1.00  0.00            
ATOM   2525  CA  ALA B 167      33.020  26.640  21.200  1.00  0.00            
ATOM   2526  HA  ALA B 167      33.860  27.100  20.680  1.00  0.00            
ATOM   2527  CB  ALA B 167      31.830  26.330  20.300  1.00  0.00            
ATOM   2528  HB1 ALA B 167      31.320  27.200  19.880  1.00  0.00            
ATOM   2529  HB2 ALA B 167      32.060  25.490  19.650  1.00  0.00            
ATOM   2530  HB3 ALA B 167      31.190  25.680  20.900  1.00  0.00            
ATOM   2531  C   ALA B 167      32.600  27.820  22.070  1.00  0.00            
ATOM   2532  O   ALA B 167      32.510  28.890  21.470  1.00  0.00            
ATOM   2533  N   GLY B 168      32.490  27.710  23.400  1.00  0.00            
ATOM   2534  H   GLY B 168      32.730  26.930  24.000  1.00  0.00            
ATOM   2535  CA  GLY B 168      32.050  28.620  24.430  1.00  0.00            
ATOM   2536  HA2 GLY B 168      32.430  28.530  25.450  1.00  0.00            
ATOM   2537  HA3 GLY B 168      32.290  29.560  23.930  1.00  0.00            
ATOM   2538  C   GLY B 168      30.540  28.780  24.520  1.00  0.00            
ATOM   2539  O   GLY B 168      29.940  28.200  23.610  1.00  0.00            
ATOM   2540  N   PRO B 169      29.950  29.540  25.440  1.00  0.00            
ATOM   2541  CD  PRO B 169      28.580  29.260  25.820  1.00  0.00            
ATOM   2542  HD2 PRO B 169      28.450  28.290  26.300  1.00  0.00            
ATOM   2543  HD3 PRO B 169      27.720  29.540  25.220  1.00  0.00            
ATOM   2544  CG  PRO B 169      28.320  30.340  26.870  1.00  0.00            
ATOM   2545  HG2 PRO B 169      28.710  29.790  27.730  1.00  0.00            
ATOM   2546  HG3 PRO B 169      27.320  30.670  27.120  1.00  0.00            
ATOM   2547  CB  PRO B 169      29.520  31.280  26.820  1.00  0.00            
ATOM   2548  HB2 PRO B 169      29.260  31.970  27.630  1.00  0.00            
ATOM   2549  HB3 PRO B 169      29.510  32.110  26.110  1.00  0.00            
ATOM   2550  CA  PRO B 169      30.670  30.370  26.400  1.00  0.00            
ATOM   2551  HA  PRO B 169      31.350  30.990  25.820  1.00  0.00            
ATOM   2552  C   PRO B 169      31.280  29.730  27.630  1.00  0.00            
ATOM   2553  O   PRO B 169      32.030  30.460  28.280  1.00  0.00            
ATOM   2554  N   ILE B 170      31.120  28.430  27.930  1.00  0.00            
ATOM   2555  H   ILE B 170      30.530  27.890  27.320  1.00  0.00            
ATOM   2556  CA  ILE B 170      31.700  27.760  29.070  1.00  0.00            
ATOM   2557  HA  ILE B 170      32.280  28.480  29.660  1.00  0.00            
ATOM   2558  CB  ILE B 170      30.640  27.400  30.110  1.00  0.00            
ATOM   2559  HB  ILE B 170      31.080  26.890  30.970  1.00  0.00            
ATOM   2560  CG2 ILE B 170      29.790  28.500  30.740  1.00  0.00            
ATOM   2561 HG21 ILE B 170      29.420  29.140  29.940  1.00  0.00            
ATOM   2562 HG22 ILE B 170      28.940  27.940  31.130  1.00  0.00            
ATOM   2563 HG23 ILE B 170      30.430  29.070  31.410  1.00  0.00            
ATOM   2564  CG1 ILE B 170      29.630  26.370  29.620  1.00  0.00            
ATOM   2565 HG12 ILE B 170      28.870  26.690  28.920  1.00  0.00            
ATOM   2566 HG13 ILE B 170      30.320  25.730  29.070  1.00  0.00            
ATOM   2567  CD1 ILE B 170      28.930  25.460  30.630  1.00  0.00            
ATOM   2568 HD11 ILE B 170      28.630  24.540  30.150  1.00  0.00            
ATOM   2569 HD12 ILE B 170      29.490  25.520  31.570  1.00  0.00            
ATOM   2570 HD13 ILE B 170      28.050  25.980  31.020  1.00  0.00            
ATOM   2571  C   ILE B 170      32.520  26.530  28.690  1.00  0.00            
ATOM   2572  O   ILE B 170      33.280  26.050  29.520  1.00  0.00            
ATOM   2573  N   ALA B 171      32.540  26.090  27.430  1.00  0.00            
ATOM   2574  H   ALA B 171      31.700  26.460  27.010  1.00  0.00            
ATOM   2575  CA  ALA B 171      33.100  24.810  27.030  1.00  0.00            
ATOM   2576  HA  ALA B 171      33.760  24.520  27.840  1.00  0.00            
ATOM   2577  CB  ALA B 171      31.920  23.850  27.090  1.00  0.00            
ATOM   2578  HB1 ALA B 171      31.270  23.720  27.960  1.00  0.00            
ATOM   2579  HB2 ALA B 171      31.190  23.910  26.280  1.00  0.00            
ATOM   2580  HB3 ALA B 171      32.440  22.920  26.860  1.00  0.00            
ATOM   2581  C   ALA B 171      33.760  24.880  25.660  1.00  0.00            
ATOM   2582  O   ALA B 171      34.960  24.550  25.640  1.00  0.00            
ATOM   2583  OXT ALA B 171      33.250  25.190  24.550  1.00  0.00            
END
