# Supplementary material for: Mechanism of Action of Cyclophilin A Explored by Metadynamics Simulations
Source: PLoS Comput Biol. 2009 Mar 13;5(3):e1000309. doi: 10.1371/journal.pcbi.1000309 (PMC2643488; doi:10.1371/journal.pcbi.1000309)
Supplement: Dataset S4 — Representative structure of cis180 conformation (center of the lower free energy cluster within cis180 region) in PDB format. (0.21 MB TXT) [file pcbi.1000309.s004.txt]

ATOM      1  N   MET A   1      39.740  58.510  42.460  1.00  0.00            
ATOM      2  H1  MET A   1      39.730  58.600  43.470  1.00  0.00            
ATOM      3  H2  MET A   1      39.110  59.200  42.090  1.00  0.00            
ATOM      4  H3  MET A   1      40.670  58.710  42.120  1.00  0.00            
ATOM      5  CA  MET A   1      39.220  57.240  41.930  1.00  0.00            
ATOM      6  HA  MET A   1      39.820  56.530  42.520  1.00  0.00            
ATOM      7  CB  MET A   1      37.760  56.940  42.270  1.00  0.00            
ATOM      8  HB2 MET A   1      37.740  57.140  43.340  1.00  0.00            
ATOM      9  HB3 MET A   1      37.170  57.710  41.780  1.00  0.00            
ATOM     10  CG  MET A   1      37.240  55.520  42.100  1.00  0.00            
ATOM     11  HG2 MET A   1      37.980  54.870  42.570  1.00  0.00            
ATOM     12  HG3 MET A   1      36.350  55.440  42.740  1.00  0.00            
ATOM     13  SD  MET A   1      36.810  55.030  40.420  1.00  0.00            
ATOM     14  CE  MET A   1      35.210  55.870  40.410  1.00  0.00            
ATOM     15  HE1 MET A   1      34.800  56.120  39.430  1.00  0.00            
ATOM     16  HE2 MET A   1      34.490  55.270  40.960  1.00  0.00            
ATOM     17  HE3 MET A   1      35.280  56.840  40.900  1.00  0.00            
ATOM     18  C   MET A   1      39.640  57.070  40.480  1.00  0.00            
ATOM     19  O   MET A   1      39.540  57.920  39.600  1.00  0.00            
ATOM     20  N   VAL A   2      40.150  55.880  40.150  1.00  0.00            
ATOM     21  H   VAL A   2      40.060  55.190  40.890  1.00  0.00            
ATOM     22  CA  VAL A   2      40.770  55.480  38.910  1.00  0.00            
ATOM     23  HA  VAL A   2      40.470  56.170  38.130  1.00  0.00            
ATOM     24  CB  VAL A   2      42.300  55.500  38.990  1.00  0.00            
ATOM     25  HB  VAL A   2      42.700  55.150  38.040  1.00  0.00            
ATOM     26  CG1 VAL A   2      42.770  56.920  39.280  1.00  0.00            
ATOM     27 HG11 VAL A   2      42.120  57.660  38.790  1.00  0.00            
ATOM     28 HG12 VAL A   2      42.770  57.080  40.360  1.00  0.00            
ATOM     29 HG13 VAL A   2      43.780  57.250  39.060  1.00  0.00            
ATOM     30  CG2 VAL A   2      42.910  54.480  39.950  1.00  0.00            
ATOM     31 HG21 VAL A   2      42.420  53.520  39.830  1.00  0.00            
ATOM     32 HG22 VAL A   2      43.970  54.430  39.710  1.00  0.00            
ATOM     33 HG23 VAL A   2      42.900  54.860  40.980  1.00  0.00            
ATOM     34  C   VAL A   2      40.320  54.140  38.340  1.00  0.00            
ATOM     35  O   VAL A   2      40.480  53.840  37.160  1.00  0.00            
ATOM     36  N   ASN A   3      39.780  53.240  39.160  1.00  0.00            
ATOM     37  H   ASN A   3      39.840  53.340  40.160  1.00  0.00            
ATOM     38  CA  ASN A   3      39.270  51.950  38.740  1.00  0.00            
ATOM     39  HA  ASN A   3      39.150  52.090  37.660  1.00  0.00            
ATOM     40  CB  ASN A   3      40.350  50.890  38.950  1.00  0.00            
ATOM     41  HB2 ASN A   3      40.850  51.070  39.900  1.00  0.00            
ATOM     42  HB3 ASN A   3      39.910  49.890  39.020  1.00  0.00            
ATOM     43  CG  ASN A   3      41.430  50.910  37.880  1.00  0.00            
ATOM     44  OD1 ASN A   3      42.580  51.190  38.210  1.00  0.00            
ATOM     45  ND2 ASN A   3      41.080  50.670  36.610  1.00  0.00            
ATOM     46 HD21 ASN A   3      41.760  50.880  35.880  1.00  0.00            
ATOM     47 HD22 ASN A   3      40.170  50.430  36.260  1.00  0.00            
ATOM     48  C   ASN A   3      37.940  51.670  39.430  1.00  0.00            
ATOM     49  O   ASN A   3      37.920  51.190  40.560  1.00  0.00            
ATOM     50  N   PRO A   4      36.850  52.000  38.740  1.00  0.00            
ATOM     51  CD  PRO A   4      36.760  52.400  37.350  1.00  0.00            
ATOM     52  HD2 PRO A   4      37.080  51.560  36.740  1.00  0.00            
ATOM     53  HD3 PRO A   4      37.360  53.300  37.180  1.00  0.00            
ATOM     54  CG  PRO A   4      35.280  52.550  37.010  1.00  0.00            
ATOM     55  HG2 PRO A   4      35.060  51.700  36.360  1.00  0.00            
ATOM     56  HG3 PRO A   4      34.950  53.420  36.440  1.00  0.00            
ATOM     57  CB  PRO A   4      34.550  52.490  38.350  1.00  0.00            
ATOM     58  HB2 PRO A   4      33.610  51.950  38.260  1.00  0.00            
ATOM     59  HB3 PRO A   4      34.370  53.520  38.680  1.00  0.00            
ATOM     60  CA  PRO A   4      35.530  51.790  39.290  1.00  0.00            
ATOM     61  HA  PRO A   4      35.510  52.390  40.190  1.00  0.00            
ATOM     62  C   PRO A   4      35.210  50.360  39.690  1.00  0.00            
ATOM     63  O   PRO A   4      35.720  49.410  39.120  1.00  0.00            
ATOM     64  N   THR A   5      34.280  50.250  40.650  1.00  0.00            
ATOM     65  H   THR A   5      33.810  51.060  41.040  1.00  0.00            
ATOM     66  CA  THR A   5      33.960  49.000  41.310  1.00  0.00            
ATOM     67  HA  THR A   5      34.140  48.210  40.580  1.00  0.00            
ATOM     68  CB  THR A   5      34.680  48.900  42.650  1.00  0.00            
ATOM     69  HB  THR A   5      34.290  48.000  43.130  1.00  0.00            
ATOM     70  CG2 THR A   5      36.200  48.840  42.550  1.00  0.00            
ATOM     71 HG21 THR A   5      36.710  48.760  43.520  1.00  0.00            
ATOM     72 HG22 THR A   5      36.490  48.020  41.900  1.00  0.00            
ATOM     73 HG23 THR A   5      36.610  49.760  42.120  1.00  0.00            
ATOM     74  OG1 THR A   5      34.280  49.950  43.500  1.00  0.00            
ATOM     75  HG1 THR A   5      34.440  50.770  43.020  1.00  0.00            
ATOM     76  C   THR A   5      32.440  48.900  41.460  1.00  0.00            
ATOM     77  O   THR A   5      31.720  49.900  41.490  1.00  0.00            
ATOM     78  N   VAL A   6      31.980  47.650  41.390  1.00  0.00            
ATOM     79  H   VAL A   6      32.650  46.900  41.400  1.00  0.00            
ATOM     80  CA  VAL A   6      30.630  47.310  41.010  1.00  0.00            
ATOM     81  HA  VAL A   6      29.950  48.070  41.410  1.00  0.00            
ATOM     82  CB  VAL A   6      30.490  47.260  39.490  1.00  0.00            
ATOM     83  HB  VAL A   6      31.370  46.770  39.060  1.00  0.00            
ATOM     84  CG1 VAL A   6      29.300  46.480  38.950  1.00  0.00            
ATOM     85 HG11 VAL A   6      29.160  46.740  37.900  1.00  0.00            
ATOM     86 HG12 VAL A   6      29.500  45.410  39.040  1.00  0.00            
ATOM     87 HG13 VAL A   6      28.360  46.840  39.360  1.00  0.00            
ATOM     88  CG2 VAL A   6      30.410  48.650  38.860  1.00  0.00            
ATOM     89 HG21 VAL A   6      31.270  49.210  39.220  1.00  0.00            
ATOM     90 HG22 VAL A   6      30.430  48.720  37.780  1.00  0.00            
ATOM     91 HG23 VAL A   6      29.450  49.130  39.060  1.00  0.00            
ATOM     92  C   VAL A   6      30.310  45.930  41.570  1.00  0.00            
ATOM     93  O   VAL A   6      31.250  45.290  42.030  1.00  0.00            
ATOM     94  N   PHE A   7      29.110  45.350  41.650  1.00  0.00            
ATOM     95  H   PHE A   7      28.340  45.890  41.290  1.00  0.00            
ATOM     96  CA  PHE A   7      28.770  43.990  42.020  1.00  0.00            
ATOM     97  HA  PHE A   7      29.630  43.390  41.730  1.00  0.00            
ATOM     98  CB  PHE A   7      28.460  43.840  43.510  1.00  0.00            
ATOM     99  HB2 PHE A   7      28.300  42.810  43.820  1.00  0.00            
ATOM    100  HB3 PHE A   7      29.280  44.160  44.150  1.00  0.00            
ATOM    101  CG  PHE A   7      27.230  44.640  43.890  1.00  0.00            
ATOM    102  CD1 PHE A   7      26.000  44.000  44.060  1.00  0.00            
ATOM    103  HD1 PHE A   7      25.900  42.950  43.810  1.00  0.00            
ATOM    104  CE1 PHE A   7      24.890  44.720  44.530  1.00  0.00            
ATOM    105  HE1 PHE A   7      23.940  44.200  44.650  1.00  0.00            
ATOM    106  CZ  PHE A   7      25.050  46.050  44.930  1.00  0.00            
ATOM    107  HZ  PHE A   7      24.220  46.590  45.360  1.00  0.00            
ATOM    108  CE2 PHE A   7      26.260  46.720  44.720  1.00  0.00            
ATOM    109  HE2 PHE A   7      26.360  47.730  45.080  1.00  0.00            
ATOM    110  CD2 PHE A   7      27.350  45.990  44.230  1.00  0.00            
ATOM    111  HD2 PHE A   7      28.260  46.560  44.180  1.00  0.00            
ATOM    112  C   PHE A   7      27.550  43.530  41.250  1.00  0.00            
ATOM    113  O   PHE A   7      26.650  44.280  40.890  1.00  0.00            
ATOM    114  N   PHE A   8      27.500  42.190  41.190  1.00  0.00            
ATOM    115  H   PHE A   8      28.220  41.830  41.800  1.00  0.00            
ATOM    116  CA  PHE A   8      26.350  41.370  40.850  1.00  0.00            
ATOM    117  HA  PHE A   8      25.500  42.000  40.620  1.00  0.00            
ATOM    118  CB  PHE A   8      26.630  40.490  39.640  1.00  0.00            
ATOM    119  HB2 PHE A   8      27.580  39.970  39.780  1.00  0.00            
ATOM    120  HB3 PHE A   8      25.890  39.690  39.550  1.00  0.00            
ATOM    121  CG  PHE A   8      26.650  41.130  38.270  1.00  0.00            
ATOM    122  CD1 PHE A   8      26.410  42.470  37.940  1.00  0.00            
ATOM    123  HD1 PHE A   8      26.200  43.150  38.750  1.00  0.00            
ATOM    124  CE1 PHE A   8      26.450  42.920  36.620  1.00  0.00            
ATOM    125  HE1 PHE A   8      26.190  43.950  36.420  1.00  0.00            
ATOM    126  CZ  PHE A   8      26.850  42.090  35.570  1.00  0.00            
ATOM    127  HZ  PHE A   8      26.970  42.450  34.560  1.00  0.00            
ATOM    128  CE2 PHE A   8      27.230  40.770  35.890  1.00  0.00            
ATOM    129  HE2 PHE A   8      27.640  40.140  35.120  1.00  0.00            
ATOM    130  CD2 PHE A   8      27.090  40.330  37.210  1.00  0.00            
ATOM    131  HD2 PHE A   8      27.490  39.340  37.400  1.00  0.00            
ATOM    132  C   PHE A   8      25.930  40.510  42.040  1.00  0.00            
ATOM    133  O   PHE A   8      26.760  39.790  42.600  1.00  0.00            
ATOM    134  N   ASP A   9      24.690  40.680  42.500  1.00  0.00            
ATOM    135  H   ASP A   9      24.060  41.320  42.040  1.00  0.00            
ATOM    136  CA  ASP A   9      24.050  39.710  43.360  1.00  0.00            
ATOM    137  HA  ASP A   9      24.870  39.260  43.920  1.00  0.00            
ATOM    138  CB  ASP A   9      23.220  40.500  44.380  1.00  0.00            
ATOM    139  HB2 ASP A   9      23.900  41.100  44.990  1.00  0.00            
ATOM    140  HB3 ASP A   9      22.470  41.050  43.820  1.00  0.00            
ATOM    141  CG  ASP A   9      22.450  39.650  45.380  1.00  0.00            
ATOM    142  OD1 ASP A   9      21.610  38.870  44.890  1.00  0.00            
ATOM    143  OD2 ASP A   9      22.720  39.690  46.600  1.00  0.00            
ATOM    144  C   ASP A   9      23.230  38.770  42.490  1.00  0.00            
ATOM    145  O   ASP A   9      22.620  39.190  41.500  1.00  0.00            
ATOM    146  N   ILE A  10      23.310  37.480  42.840  1.00  0.00            
ATOM    147  H   ILE A  10      23.590  37.250  43.780  1.00  0.00            
ATOM    148  CA  ILE A  10      22.990  36.320  42.040  1.00  0.00            
ATOM    149  HA  ILE A  10      22.490  36.800  41.200  1.00  0.00            
ATOM    150  CB  ILE A  10      24.210  35.460  41.720  1.00  0.00            
ATOM    151  HB  ILE A  10      24.370  34.800  42.570  1.00  0.00            
ATOM    152  CG2 ILE A  10      23.960  34.540  40.530  1.00  0.00            
ATOM    153 HG21 ILE A  10      24.790  34.000  40.070  1.00  0.00            
ATOM    154 HG22 ILE A  10      23.330  33.720  40.870  1.00  0.00            
ATOM    155 HG23 ILE A  10      23.470  35.140  39.760  1.00  0.00            
ATOM    156  CG1 ILE A  10      25.540  36.200  41.570  1.00  0.00            
ATOM    157 HG12 ILE A  10      25.680  36.850  42.440  1.00  0.00            
ATOM    158 HG13 ILE A  10      26.340  35.480  41.490  1.00  0.00            
ATOM    159  CD1 ILE A  10      25.730  37.060  40.330  1.00  0.00            
ATOM    160 HD11 ILE A  10      25.470  36.590  39.380  1.00  0.00            
ATOM    161 HD12 ILE A  10      24.990  37.840  40.490  1.00  0.00            
ATOM    162 HD13 ILE A  10      26.730  37.490  40.380  1.00  0.00            
ATOM    163  C   ILE A  10      21.900  35.480  42.690  1.00  0.00            
ATOM    164  O   ILE A  10      22.030  35.100  43.850  1.00  0.00            
ATOM    165  N   ALA A  11      20.980  34.950  41.870  1.00  0.00            
ATOM    166  H   ALA A  11      20.900  35.370  40.960  1.00  0.00            
ATOM    167  CA  ALA A  11      20.070  33.880  42.220  1.00  0.00            
ATOM    168  HA  ALA A  11      20.250  33.520  43.240  1.00  0.00            
ATOM    169  CB  ALA A  11      18.710  34.560  42.280  1.00  0.00            
ATOM    170  HB1 ALA A  11      17.910  33.820  42.430  1.00  0.00            
ATOM    171  HB2 ALA A  11      18.700  35.300  43.090  1.00  0.00            
ATOM    172  HB3 ALA A  11      18.590  35.180  41.400  1.00  0.00            
ATOM    173  C   ALA A  11      20.120  32.740  41.210  1.00  0.00            
ATOM    174  O   ALA A  11      20.820  32.710  40.200  1.00  0.00            
ATOM    175  N   VAL A  12      19.310  31.730  41.530  1.00  0.00            
ATOM    176  H   VAL A  12      18.800  31.810  42.400  1.00  0.00            
ATOM    177  CA  VAL A  12      19.150  30.510  40.760  1.00  0.00            
ATOM    178  HA  VAL A  12      19.630  30.610  39.790  1.00  0.00            
ATOM    179  CB  VAL A  12      19.870  29.310  41.370  1.00  0.00            
ATOM    180  HB  VAL A  12      19.450  29.100  42.350  1.00  0.00            
ATOM    181  CG1 VAL A  12      19.670  28.110  40.440  1.00  0.00            
ATOM    182 HG11 VAL A  12      20.050  27.270  41.020  1.00  0.00            
ATOM    183 HG12 VAL A  12      18.600  27.920  40.360  1.00  0.00            
ATOM    184 HG13 VAL A  12      20.040  28.270  39.430  1.00  0.00            
ATOM    185  CG2 VAL A  12      21.360  29.650  41.460  1.00  0.00            
ATOM    186 HG21 VAL A  12      21.870  28.870  42.020  1.00  0.00            
ATOM    187 HG22 VAL A  12      21.830  29.750  40.490  1.00  0.00            
ATOM    188 HG23 VAL A  12      21.600  30.590  41.970  1.00  0.00            
ATOM    189  C   VAL A  12      17.660  30.230  40.640  1.00  0.00            
ATOM    190  O   VAL A  12      17.040  29.870  41.640  1.00  0.00            
ATOM    191  N   ASP A  13      17.040  30.390  39.470  1.00  0.00            
ATOM    192  H   ASP A  13      17.610  30.530  38.660  1.00  0.00            
ATOM    193  CA  ASP A  13      15.600  30.450  39.290  1.00  0.00            
ATOM    194  HA  ASP A  13      15.530  30.960  38.330  1.00  0.00            
ATOM    195  CB  ASP A  13      15.080  29.050  39.000  1.00  0.00            
ATOM    196  HB2 ASP A  13      15.750  28.640  38.230  1.00  0.00            
ATOM    197  HB3 ASP A  13      15.160  28.380  39.850  1.00  0.00            
ATOM    198  CG  ASP A  13      13.670  28.880  38.440  1.00  0.00            
ATOM    199  OD1 ASP A  13      13.520  27.960  37.600  1.00  0.00            
ATOM    200  OD2 ASP A  13      12.740  29.580  38.880  1.00  0.00            
ATOM    201  C   ASP A  13      14.890  31.140  40.440  1.00  0.00            
ATOM    202  O   ASP A  13      14.920  32.370  40.460  1.00  0.00            
ATOM    203  N   GLY A  14      14.330  30.390  41.390  1.00  0.00            
ATOM    204  H   GLY A  14      14.300  29.380  41.350  1.00  0.00            
ATOM    205  CA  GLY A  14      13.570  30.960  42.490  1.00  0.00            
ATOM    206  HA2 GLY A  14      13.280  31.950  42.150  1.00  0.00            
ATOM    207  HA3 GLY A  14      12.660  30.410  42.740  1.00  0.00            
ATOM    208  C   GLY A  14      14.370  31.140  43.770  1.00  0.00            
ATOM    209  O   GLY A  14      13.780  31.510  44.780  1.00  0.00            
ATOM    210  N   GLU A  15      15.690  30.940  43.850  1.00  0.00            
ATOM    211  H   GLU A  15      16.170  30.730  42.990  1.00  0.00            
ATOM    212  CA  GLU A  15      16.500  30.880  45.050  1.00  0.00            
ATOM    213  HA  GLU A  15      15.840  31.150  45.880  1.00  0.00            
ATOM    214  CB  GLU A  15      16.850  29.430  45.320  1.00  0.00            
ATOM    215  HB2 GLU A  15      17.240  29.080  44.360  1.00  0.00            
ATOM    216  HB3 GLU A  15      17.670  29.400  46.030  1.00  0.00            
ATOM    217  CG  GLU A  15      15.750  28.420  45.640  1.00  0.00            
ATOM    218  HG2 GLU A  15      15.230  28.690  46.570  1.00  0.00            
ATOM    219  HG3 GLU A  15      14.980  28.400  44.870  1.00  0.00            
ATOM    220  CD  GLU A  15      16.330  27.020  45.810  1.00  0.00            
ATOM    221  OE1 GLU A  15      16.680  26.540  46.910  1.00  0.00            
ATOM    222  OE2 GLU A  15      16.260  26.260  44.830  1.00  0.00            
ATOM    223  C   GLU A  15      17.770  31.710  44.990  1.00  0.00            
ATOM    224  O   GLU A  15      18.420  31.570  43.960  1.00  0.00            
ATOM    225  N   PRO A  16      18.250  32.340  46.060  1.00  0.00            
ATOM    226  CD  PRO A  16      17.550  32.460  47.330  1.00  0.00            
ATOM    227  HD2 PRO A  16      17.030  31.550  47.610  1.00  0.00            
ATOM    228  HD3 PRO A  16      16.760  33.200  47.200  1.00  0.00            
ATOM    229  CG  PRO A  16      18.500  33.050  48.370  1.00  0.00            
ATOM    230  HG2 PRO A  16      19.120  32.330  48.910  1.00  0.00            
ATOM    231  HG3 PRO A  16      17.990  33.620  49.150  1.00  0.00            
ATOM    232  CB  PRO A  16      19.440  33.820  47.450  1.00  0.00            
ATOM    233  HB2 PRO A  16      20.430  33.890  47.890  1.00  0.00            
ATOM    234  HB3 PRO A  16      19.100  34.820  47.190  1.00  0.00            
ATOM    235  CA  PRO A  16      19.520  33.050  46.140  1.00  0.00            
ATOM    236  HA  PRO A  16      19.660  33.770  45.340  1.00  0.00            
ATOM    237  C   PRO A  16      20.690  32.080  46.230  1.00  0.00            
ATOM    238  O   PRO A  16      20.650  30.950  46.720  1.00  0.00            
ATOM    239  N   LEU A  17      21.870  32.610  45.890  1.00  0.00            
ATOM    240  H   LEU A  17      21.810  33.560  45.560  1.00  0.00            
ATOM    241  CA  LEU A  17      23.190  32.020  45.970  1.00  0.00            
ATOM    242  HA  LEU A  17      23.190  31.130  46.610  1.00  0.00            
ATOM    243  CB  LEU A  17      23.480  31.530  44.550  1.00  0.00            
ATOM    244  HB2 LEU A  17      22.580  30.950  44.360  1.00  0.00            
ATOM    245  HB3 LEU A  17      23.360  32.310  43.810  1.00  0.00            
ATOM    246  CG  LEU A  17      24.800  30.810  44.270  1.00  0.00            
ATOM    247  HG  LEU A  17      25.610  31.220  44.860  1.00  0.00            
ATOM    248  CD1 LEU A  17      24.710  29.330  44.640  1.00  0.00            
ATOM    249 HD11 LEU A  17      23.910  28.880  44.060  1.00  0.00            
ATOM    250 HD12 LEU A  17      25.680  28.890  44.410  1.00  0.00            
ATOM    251 HD13 LEU A  17      24.370  29.230  45.680  1.00  0.00            
ATOM    252  CD2 LEU A  17      25.270  30.820  42.810  1.00  0.00            
ATOM    253 HD21 LEU A  17      24.490  30.340  42.230  1.00  0.00            
ATOM    254 HD22 LEU A  17      25.470  31.830  42.460  1.00  0.00            
ATOM    255 HD23 LEU A  17      26.260  30.370  42.800  1.00  0.00            
ATOM    256  C   LEU A  17      24.310  32.850  46.580  1.00  0.00            
ATOM    257  O   LEU A  17      24.920  32.350  47.520  1.00  0.00            
ATOM    258  N   GLY A  18      24.420  34.130  46.220  1.00  0.00            
ATOM    259  H   GLY A  18      23.680  34.520  45.650  1.00  0.00            
ATOM    260  CA  GLY A  18      25.340  35.050  46.840  1.00  0.00            
ATOM    261  HA2 GLY A  18      25.080  35.390  47.840  1.00  0.00            
ATOM    262  HA3 GLY A  18      26.260  34.470  46.970  1.00  0.00            
ATOM    263  C   GLY A  18      25.510  36.320  46.010  1.00  0.00            
ATOM    264  O   GLY A  18      24.680  36.740  45.210  1.00  0.00            
ATOM    265  N   ARG A  19      26.630  37.010  46.240  1.00  0.00            
ATOM    266  H   ARG A  19      27.220  36.740  47.010  1.00  0.00            
ATOM    267  CA  ARG A  19      27.000  38.220  45.540  1.00  0.00            
ATOM    268  HA  ARG A  19      26.460  38.080  44.600  1.00  0.00            
ATOM    269  CB  ARG A  19      26.550  39.510  46.210  1.00  0.00            
ATOM    270  HB2 ARG A  19      26.790  40.360  45.570  1.00  0.00            
ATOM    271  HB3 ARG A  19      25.460  39.460  46.210  1.00  0.00            
ATOM    272  CG  ARG A  19      27.020  39.660  47.650  1.00  0.00            
ATOM    273  HG2 ARG A  19      26.850  38.740  48.220  1.00  0.00            
ATOM    274  HG3 ARG A  19      28.100  39.850  47.670  1.00  0.00            
ATOM    275  CD  ARG A  19      26.320  40.850  48.290  1.00  0.00            
ATOM    276  HD2 ARG A  19      25.280  40.810  47.960  1.00  0.00            
ATOM    277  HD3 ARG A  19      26.510  40.890  49.360  1.00  0.00            
ATOM    278  NE  ARG A  19      26.720  42.130  47.710  1.00  0.00            
ATOM    279  HE  ARG A  19      27.660  42.160  47.340  1.00  0.00            
ATOM    280  CZ  ARG A  19      26.140  43.330  47.860  1.00  0.00            
ATOM    281  NH1 ARG A  19      24.930  43.520  48.410  1.00  0.00            
ATOM    282 HH11 ARG A  19      24.350  42.790  48.790  1.00  0.00            
ATOM    283 HH12 ARG A  19      24.450  44.410  48.410  1.00  0.00            
ATOM    284  NH2 ARG A  19      26.780  44.400  47.370  1.00  0.00            
ATOM    285 HH21 ARG A  19      27.690  44.270  46.940  1.00  0.00            
ATOM    286 HH22 ARG A  19      26.310  45.290  47.370  1.00  0.00            
ATOM    287  C   ARG A  19      28.490  38.320  45.220  1.00  0.00            
ATOM    288  O   ARG A  19      29.340  37.790  45.930  1.00  0.00            
ATOM    289  N   VAL A  20      28.840  38.970  44.110  1.00  0.00            
ATOM    290  H   VAL A  20      28.170  39.380  43.480  1.00  0.00            
ATOM    291  CA  VAL A  20      30.180  38.920  43.560  1.00  0.00            
ATOM    292  HA  VAL A  20      30.770  38.580  44.420  1.00  0.00            
ATOM    293  CB  VAL A  20      30.170  38.100  42.270  1.00  0.00            
ATOM    294  HB  VAL A  20      29.330  38.440  41.660  1.00  0.00            
ATOM    295  CG1 VAL A  20      31.440  38.090  41.430  1.00  0.00            
ATOM    296 HG11 VAL A  20      31.220  37.470  40.570  1.00  0.00            
ATOM    297 HG12 VAL A  20      31.670  39.110  41.120  1.00  0.00            
ATOM    298 HG13 VAL A  20      32.250  37.690  42.050  1.00  0.00            
ATOM    299  CG2 VAL A  20      29.760  36.660  42.530  1.00  0.00            
ATOM    300 HG21 VAL A  20      30.470  36.160  43.190  1.00  0.00            
ATOM    301 HG22 VAL A  20      28.820  36.620  43.070  1.00  0.00            
ATOM    302 HG23 VAL A  20      29.750  36.080  41.600  1.00  0.00            
ATOM    303  C   VAL A  20      30.510  40.360  43.210  1.00  0.00            
ATOM    304  O   VAL A  20      29.660  41.020  42.610  1.00  0.00            
ATOM    305  N   SER A  21      31.770  40.750  43.420  1.00  0.00            
ATOM    306  H   SER A  21      32.510  40.140  43.740  1.00  0.00            
ATOM    307  CA  SER A  21      32.170  42.120  43.190  1.00  0.00            
ATOM    308  HA  SER A  21      31.400  42.840  42.900  1.00  0.00            
ATOM    309  CB  SER A  21      32.730  42.900  44.370  1.00  0.00            
ATOM    310  HB2 SER A  21      33.720  42.520  44.630  1.00  0.00            
ATOM    311  HB3 SER A  21      32.800  43.980  44.220  1.00  0.00            
ATOM    312  OG  SER A  21      31.850  42.680  45.450  1.00  0.00            
ATOM    313  HG  SER A  21      32.320  43.170  46.130  1.00  0.00            
ATOM    314  C   SER A  21      33.200  42.320  42.090  1.00  0.00            
ATOM    315  O   SER A  21      34.070  41.460  41.970  1.00  0.00            
ATOM    316  N   PHE A  22      33.300  43.430  41.340  1.00  0.00            
ATOM    317  H   PHE A  22      32.470  44.010  41.390  1.00  0.00            
ATOM    318  CA  PHE A  22      34.230  43.700  40.260  1.00  0.00            
ATOM    319  HA  PHE A  22      35.000  42.940  40.300  1.00  0.00            
ATOM    320  CB  PHE A  22      33.430  43.750  38.960  1.00  0.00            
ATOM    321  HB2 PHE A  22      32.980  44.730  38.800  1.00  0.00            
ATOM    322  HB3 PHE A  22      34.220  43.720  38.200  1.00  0.00            
ATOM    323  CG  PHE A  22      32.360  42.720  38.750  1.00  0.00            
ATOM    324  CD1 PHE A  22      31.120  43.080  38.200  1.00  0.00            
ATOM    325  HD1 PHE A  22      30.880  44.090  37.890  1.00  0.00            
ATOM    326  CE1 PHE A  22      30.150  42.100  37.970  1.00  0.00            
ATOM    327  HE1 PHE A  22      29.210  42.290  37.460  1.00  0.00            
ATOM    328  CZ  PHE A  22      30.400  40.750  38.230  1.00  0.00            
ATOM    329  HZ  PHE A  22      29.700  40.000  37.890  1.00  0.00            
ATOM    330  CE2 PHE A  22      31.680  40.380  38.640  1.00  0.00            
ATOM    331  HE2 PHE A  22      31.960  39.350  38.800  1.00  0.00            
ATOM    332  CD2 PHE A  22      32.660  41.360  38.900  1.00  0.00            
ATOM    333  HD2 PHE A  22      33.680  41.060  39.070  1.00  0.00            
ATOM    334  C   PHE A  22      35.040  44.980  40.370  1.00  0.00            
ATOM    335  O   PHE A  22      34.630  45.970  40.980  1.00  0.00            
ATOM    336  N   GLU A  23      36.130  45.100  39.610  1.00  0.00            
ATOM    337  H   GLU A  23      36.350  44.330  39.000  1.00  0.00            
ATOM    338  CA  GLU A  23      36.910  46.320  39.480  1.00  0.00            
ATOM    339  HA  GLU A  23      36.340  47.170  39.820  1.00  0.00            
ATOM    340  CB  GLU A  23      38.260  46.170  40.180  1.00  0.00            
ATOM    341  HB2 GLU A  23      38.160  45.830  41.210  1.00  0.00            
ATOM    342  HB3 GLU A  23      38.880  45.470  39.620  1.00  0.00            
ATOM    343  CG  GLU A  23      39.070  47.460  40.210  1.00  0.00            
ATOM    344  HG2 GLU A  23      39.150  47.800  39.180  1.00  0.00            
ATOM    345  HG3 GLU A  23      38.390  48.120  40.750  1.00  0.00            
ATOM    346  CD  GLU A  23      40.350  47.450  41.040  1.00  0.00            
ATOM    347  OE1 GLU A  23      40.390  46.690  42.030  1.00  0.00            
ATOM    348  OE2 GLU A  23      41.260  48.180  40.600  1.00  0.00            
ATOM    349  C   GLU A  23      37.050  46.450  37.970  1.00  0.00            
ATOM    350  O   GLU A  23      37.390  45.510  37.260  1.00  0.00            
ATOM    351  N   LEU A  24      36.970  47.690  37.480  1.00  0.00            
ATOM    352  H   LEU A  24      36.710  48.410  38.150  1.00  0.00            
ATOM    353  CA  LEU A  24      36.960  48.060  36.080  1.00  0.00            
ATOM    354  HA  LEU A  24      36.760  47.140  35.540  1.00  0.00            
ATOM    355  CB  LEU A  24      35.680  48.830  35.760  1.00  0.00            
ATOM    356  HB2 LEU A  24      35.690  49.750  36.350  1.00  0.00            
ATOM    357  HB3 LEU A  24      35.590  49.120  34.720  1.00  0.00            
ATOM    358  CG  LEU A  24      34.400  48.140  36.230  1.00  0.00            
ATOM    359  HG  LEU A  24      34.500  47.840  37.280  1.00  0.00            
ATOM    360  CD1 LEU A  24      33.280  49.140  35.970  1.00  0.00            
ATOM    361 HD11 LEU A  24      32.320  48.760  36.320  1.00  0.00            
ATOM    362 HD12 LEU A  24      33.490  50.110  36.440  1.00  0.00            
ATOM    363 HD13 LEU A  24      33.210  49.330  34.900  1.00  0.00            
ATOM    364  CD2 LEU A  24      33.930  46.910  35.460  1.00  0.00            
ATOM    365 HD21 LEU A  24      33.890  47.060  34.380  1.00  0.00            
ATOM    366 HD22 LEU A  24      34.650  46.130  35.720  1.00  0.00            
ATOM    367 HD23 LEU A  24      32.910  46.710  35.810  1.00  0.00            
ATOM    368  C   LEU A  24      38.160  48.840  35.550  1.00  0.00            
ATOM    369  O   LEU A  24      38.600  49.850  36.090  1.00  0.00            
ATOM    370  N   PHE A  25      38.680  48.360  34.430  1.00  0.00            
ATOM    371  H   PHE A  25      38.140  47.630  33.970  1.00  0.00            
ATOM    372  CA  PHE A  25      39.950  48.770  33.860  1.00  0.00            
ATOM    373  HA  PHE A  25      40.710  49.010  34.600  1.00  0.00            
ATOM    374  CB  PHE A  25      40.660  47.670  33.070  1.00  0.00            
ATOM    375  HB2 PHE A  25      40.220  47.520  32.080  1.00  0.00            
ATOM    376  HB3 PHE A  25      41.690  48.020  32.930  1.00  0.00            
ATOM    377  CG  PHE A  25      40.870  46.390  33.840  1.00  0.00            
ATOM    378  CD1 PHE A  25      41.410  46.400  35.130  1.00  0.00            
ATOM    379  HD1 PHE A  25      41.440  47.320  35.700  1.00  0.00            
ATOM    380  CE1 PHE A  25      41.690  45.180  35.750  1.00  0.00            
ATOM    381  HE1 PHE A  25      42.060  45.200  36.770  1.00  0.00            
ATOM    382  CZ  PHE A  25      41.430  43.960  35.120  1.00  0.00            
ATOM    383  HZ  PHE A  25      41.680  43.050  35.650  1.00  0.00            
ATOM    384  CE2 PHE A  25      40.900  43.970  33.830  1.00  0.00            
ATOM    385  HE2 PHE A  25      40.590  43.020  33.410  1.00  0.00            
ATOM    386  CD2 PHE A  25      40.560  45.180  33.220  1.00  0.00            
ATOM    387  HD2 PHE A  25      40.070  45.200  32.260  1.00  0.00            
ATOM    388  C   PHE A  25      39.860  50.100  33.130  1.00  0.00            
ATOM    389  O   PHE A  25      40.530  50.240  32.120  1.00  0.00            
ATOM    390  N   ALA A  26      39.040  51.020  33.660  1.00  0.00            
ATOM    391  H   ALA A  26      38.820  50.820  34.620  1.00  0.00            
ATOM    392  CA  ALA A  26      38.680  52.290  33.050  1.00  0.00            
ATOM    393  HA  ALA A  26      38.090  52.150  32.140  1.00  0.00            
ATOM    394  CB  ALA A  26      37.940  53.090  34.120  1.00  0.00            
ATOM    395  HB1 ALA A  26      37.140  52.440  34.470  1.00  0.00            
ATOM    396  HB2 ALA A  26      38.580  53.360  34.960  1.00  0.00            
ATOM    397  HB3 ALA A  26      37.480  54.020  33.780  1.00  0.00            
ATOM    398  C   ALA A  26      39.910  53.150  32.770  1.00  0.00            
ATOM    399  O   ALA A  26      39.860  54.000  31.890  1.00  0.00            
ATOM    400  N   ASP A  27      41.070  52.890  33.360  1.00  0.00            
ATOM    401  H   ASP A  27      41.100  52.130  34.020  1.00  0.00            
ATOM    402  CA  ASP A  27      42.310  53.570  33.020  1.00  0.00            
ATOM    403  HA  ASP A  27      42.160  54.650  33.000  1.00  0.00            
ATOM    404  CB  ASP A  27      43.290  53.460  34.180  1.00  0.00            
ATOM    405  HB2 ASP A  27      44.110  54.110  33.880  1.00  0.00            
ATOM    406  HB3 ASP A  27      42.870  53.820  35.110  1.00  0.00            
ATOM    407  CG  ASP A  27      43.890  52.080  34.410  1.00  0.00            
ATOM    408  OD1 ASP A  27      43.160  51.140  34.780  1.00  0.00            
ATOM    409  OD2 ASP A  27      45.100  51.940  34.120  1.00  0.00            
ATOM    410  C   ASP A  27      43.010  53.140  31.740  1.00  0.00            
ATOM    411  O   ASP A  27      44.050  53.680  31.380  1.00  0.00            
ATOM    412  N   LYS A  28      42.370  52.160  31.080  1.00  0.00            
ATOM    413  H   LYS A  28      41.510  51.900  31.540  1.00  0.00            
ATOM    414  CA  LYS A  28      42.770  51.600  29.810  1.00  0.00            
ATOM    415  HA  LYS A  28      43.470  52.290  29.330  1.00  0.00            
ATOM    416  CB  LYS A  28      43.450  50.260  30.060  1.00  0.00            
ATOM    417  HB2 LYS A  28      42.730  49.560  30.490  1.00  0.00            
ATOM    418  HB3 LYS A  28      43.680  49.920  29.050  1.00  0.00            
ATOM    419  CG  LYS A  28      44.600  50.270  31.070  1.00  0.00            
ATOM    420  HG2 LYS A  28      44.400  50.960  31.890  1.00  0.00            
ATOM    421  HG3 LYS A  28      44.690  49.270  31.490  1.00  0.00            
ATOM    422  CD  LYS A  28      45.900  50.810  30.470  1.00  0.00            
ATOM    423  HD2 LYS A  28      46.220  50.020  29.790  1.00  0.00            
ATOM    424  HD3 LYS A  28      45.710  51.770  30.000  1.00  0.00            
ATOM    425  CE  LYS A  28      46.950  50.960  31.570  1.00  0.00            
ATOM    426  HE2 LYS A  28      46.920  50.110  32.250  1.00  0.00            
ATOM    427  HE3 LYS A  28      47.910  50.880  31.050  1.00  0.00            
ATOM    428  NZ  LYS A  28      46.900  52.240  32.290  1.00  0.00            
ATOM    429  HZ1 LYS A  28      46.740  53.040  31.710  1.00  0.00            
ATOM    430  HZ2 LYS A  28      46.170  52.230  32.990  1.00  0.00            
ATOM    431  HZ3 LYS A  28      47.790  52.470  32.710  1.00  0.00            
ATOM    432  C   LYS A  28      41.620  51.360  28.840  1.00  0.00            
ATOM    433  O   LYS A  28      41.920  51.410  27.640  1.00  0.00            
ATOM    434  N   VAL A  29      40.390  51.160  29.310  1.00  0.00            
ATOM    435  H   VAL A  29      40.330  50.920  30.290  1.00  0.00            
ATOM    436  CA  VAL A  29      39.160  51.130  28.540  1.00  0.00            
ATOM    437  HA  VAL A  29      39.330  51.580  27.560  1.00  0.00            
ATOM    438  CB  VAL A  29      38.880  49.650  28.260  1.00  0.00            
ATOM    439  HB  VAL A  29      38.030  49.750  27.590  1.00  0.00            
ATOM    440  CG1 VAL A  29      39.970  48.890  27.520  1.00  0.00            
ATOM    441 HG11 VAL A  29      40.900  48.860  28.090  1.00  0.00            
ATOM    442 HG12 VAL A  29      39.650  47.860  27.380  1.00  0.00            
ATOM    443 HG13 VAL A  29      39.980  49.250  26.490  1.00  0.00            
ATOM    444  CG2 VAL A  29      38.660  48.780  29.490  1.00  0.00            
ATOM    445 HG21 VAL A  29      39.610  48.570  29.990  1.00  0.00            
ATOM    446 HG22 VAL A  29      37.940  49.180  30.210  1.00  0.00            
ATOM    447 HG23 VAL A  29      38.180  47.860  29.140  1.00  0.00            
ATOM    448  C   VAL A  29      38.020  52.000  29.020  1.00  0.00            
ATOM    449  O   VAL A  29      37.070  51.520  29.640  1.00  0.00            
ATOM    450  N   PRO A  30      37.980  53.310  28.760  1.00  0.00            
ATOM    451  CD  PRO A  30      39.020  54.120  28.160  1.00  0.00            
ATOM    452  HD2 PRO A  30      39.330  53.800  27.170  1.00  0.00            
ATOM    453  HD3 PRO A  30      39.940  54.030  28.740  1.00  0.00            
ATOM    454  CG  PRO A  30      38.500  55.560  28.150  1.00  0.00            
ATOM    455  HG2 PRO A  30      37.830  55.600  27.290  1.00  0.00            
ATOM    456  HG3 PRO A  30      39.330  56.250  28.230  1.00  0.00            
ATOM    457  CB  PRO A  30      37.750  55.560  29.480  1.00  0.00            
ATOM    458  HB2 PRO A  30      37.020  56.370  29.600  1.00  0.00            
ATOM    459  HB3 PRO A  30      38.510  55.500  30.260  1.00  0.00            
ATOM    460  CA  PRO A  30      37.070  54.190  29.470  1.00  0.00            
ATOM    461  HA  PRO A  30      36.980  53.850  30.500  1.00  0.00            
ATOM    462  C   PRO A  30      35.630  54.250  28.980  1.00  0.00            
ATOM    463  O   PRO A  30      34.770  54.300  29.860  1.00  0.00            
ATOM    464  N   LYS A  31      35.360  53.920  27.720  1.00  0.00            
ATOM    465  H   LYS A  31      36.140  53.800  27.090  1.00  0.00            
ATOM    466  CA  LYS A  31      34.010  53.770  27.210  1.00  0.00            
ATOM    467  HA  LYS A  31      33.430  54.610  27.590  1.00  0.00            
ATOM    468  CB  LYS A  31      34.180  53.930  25.700  1.00  0.00            
ATOM    469  HB2 LYS A  31      34.800  54.800  25.490  1.00  0.00            
ATOM    470  HB3 LYS A  31      34.630  53.020  25.310  1.00  0.00            
ATOM    471  CG  LYS A  31      32.790  54.130  25.100  1.00  0.00            
ATOM    472  HG2 LYS A  31      32.210  53.250  25.370  1.00  0.00            
ATOM    473  HG3 LYS A  31      32.420  55.030  25.590  1.00  0.00            
ATOM    474  CD  LYS A  31      32.830  54.360  23.600  1.00  0.00            
ATOM    475  HD2 LYS A  31      33.680  53.800  23.210  1.00  0.00            
ATOM    476  HD3 LYS A  31      31.880  53.990  23.210  1.00  0.00            
ATOM    477  CE  LYS A  31      32.880  55.840  23.220  1.00  0.00            
ATOM    478  HE2 LYS A  31      32.040  56.250  23.780  1.00  0.00            
ATOM    479  HE3 LYS A  31      33.770  56.330  23.620  1.00  0.00            
ATOM    480  NZ  LYS A  31      32.680  56.060  21.780  1.00  0.00            
ATOM    481  HZ1 LYS A  31      32.770  57.050  21.600  1.00  0.00            
ATOM    482  HZ2 LYS A  31      33.360  55.530  21.260  1.00  0.00            
ATOM    483  HZ3 LYS A  31      31.770  55.730  21.490  1.00  0.00            
ATOM    484  C   LYS A  31      33.370  52.460  27.650  1.00  0.00            
ATOM    485  O   LYS A  31      32.290  52.380  28.230  1.00  0.00            
ATOM    486  N   THR A  32      34.030  51.320  27.420  1.00  0.00            
ATOM    487  H   THR A  32      35.010  51.450  27.210  1.00  0.00            
ATOM    488  CA  THR A  32      33.700  49.970  27.820  1.00  0.00            
ATOM    489  HA  THR A  32      32.820  49.670  27.250  1.00  0.00            
ATOM    490  CB  THR A  32      34.770  49.000  27.330  1.00  0.00            
ATOM    491  HB  THR A  32      35.620  49.090  28.010  1.00  0.00            
ATOM    492  CG2 THR A  32      34.270  47.560  27.290  1.00  0.00            
ATOM    493 HG21 THR A  32      35.080  46.850  27.140  1.00  0.00            
ATOM    494 HG22 THR A  32      33.900  47.290  28.270  1.00  0.00            
ATOM    495 HG23 THR A  32      33.440  47.390  26.600  1.00  0.00            
ATOM    496  OG1 THR A  32      35.170  49.180  25.990  1.00  0.00            
ATOM    497  HG1 THR A  32      35.680  49.990  25.950  1.00  0.00            
ATOM    498  C   THR A  32      33.320  49.940  29.290  1.00  0.00            
ATOM    499  O   THR A  32      32.380  49.250  29.680  1.00  0.00            
ATOM    500  N   ALA A  33      34.080  50.640  30.140  1.00  0.00            
ATOM    501  H   ALA A  33      34.810  51.210  29.740  1.00  0.00            
ATOM    502  CA  ALA A  33      33.880  50.850  31.560  1.00  0.00            
ATOM    503  HA  ALA A  33      33.540  49.870  31.890  1.00  0.00            
ATOM    504  CB  ALA A  33      35.200  51.340  32.150  1.00  0.00            
ATOM    505  HB1 ALA A  33      35.380  52.330  31.720  1.00  0.00            
ATOM    506  HB2 ALA A  33      35.070  51.390  33.230  1.00  0.00            
ATOM    507  HB3 ALA A  33      35.970  50.610  31.900  1.00  0.00            
ATOM    508  C   ALA A  33      32.700  51.760  31.890  1.00  0.00            
ATOM    509  O   ALA A  33      32.030  51.400  32.850  1.00  0.00            
ATOM    510  N   GLU A  34      32.500  52.850  31.150  1.00  0.00            
ATOM    511  H   GLU A  34      33.190  53.000  30.420  1.00  0.00            
ATOM    512  CA  GLU A  34      31.390  53.760  31.320  1.00  0.00            
ATOM    513  HA  GLU A  34      31.370  53.990  32.380  1.00  0.00            
ATOM    514  CB  GLU A  34      31.650  55.060  30.570  1.00  0.00            
ATOM    515  HB2 GLU A  34      32.640  55.470  30.800  1.00  0.00            
ATOM    516  HB3 GLU A  34      31.570  55.010  29.480  1.00  0.00            
ATOM    517  CG  GLU A  34      30.610  56.080  31.020  1.00  0.00            
ATOM    518  HG2 GLU A  34      30.930  57.070  30.710  1.00  0.00            
ATOM    519  HG3 GLU A  34      29.700  55.780  30.500  1.00  0.00            
ATOM    520  CD  GLU A  34      30.430  56.200  32.530  1.00  0.00            
ATOM    521  OE1 GLU A  34      31.350  56.210  33.370  1.00  0.00            
ATOM    522  OE2 GLU A  34      29.280  56.530  32.920  1.00  0.00            
ATOM    523  C   GLU A  34      30.100  53.080  30.870  1.00  0.00            
ATOM    524  O   GLU A  34      29.090  53.100  31.570  1.00  0.00            
ATOM    525  N   ASN A  35      30.140  52.250  29.830  1.00  0.00            
ATOM    526  H   ASN A  35      30.960  52.240  29.240  1.00  0.00            
ATOM    527  CA  ASN A  35      29.030  51.400  29.440  1.00  0.00            
ATOM    528  HA  ASN A  35      28.240  52.140  29.350  1.00  0.00            
ATOM    529  CB  ASN A  35      29.250  50.850  28.030  1.00  0.00            
ATOM    530  HB2 ASN A  35      29.440  51.710  27.390  1.00  0.00            
ATOM    531  HB3 ASN A  35      30.130  50.220  27.900  1.00  0.00            
ATOM    532  CG  ASN A  35      28.020  50.120  27.510  1.00  0.00            
ATOM    533  OD1 ASN A  35      27.160  50.670  26.840  1.00  0.00            
ATOM    534  ND2 ASN A  35      28.000  48.810  27.780  1.00  0.00            
ATOM    535 HD21 ASN A  35      27.220  48.290  27.400  1.00  0.00            
ATOM    536 HD22 ASN A  35      28.710  48.430  28.400  1.00  0.00            
ATOM    537  C   ASN A  35      28.650  50.440  30.550  1.00  0.00            
ATOM    538  O   ASN A  35      27.500  50.470  30.990  1.00  0.00            
ATOM    539  N   PHE A  36      29.550  49.620  31.100  1.00  0.00            
ATOM    540  H   PHE A  36      30.450  49.520  30.640  1.00  0.00            
ATOM    541  CA  PHE A  36      29.250  48.650  32.130  1.00  0.00            
ATOM    542  HA  PHE A  36      28.390  48.040  31.830  1.00  0.00            
ATOM    543  CB  PHE A  36      30.480  47.760  32.250  1.00  0.00            
ATOM    544  HB2 PHE A  36      30.770  47.440  31.250  1.00  0.00            
ATOM    545  HB3 PHE A  36      31.260  48.320  32.760  1.00  0.00            
ATOM    546  CG  PHE A  36      30.180  46.470  32.980  1.00  0.00            
ATOM    547  CD1 PHE A  36      29.530  45.370  32.430  1.00  0.00            
ATOM    548  HD1 PHE A  36      29.390  45.300  31.360  1.00  0.00            
ATOM    549  CE1 PHE A  36      29.220  44.270  33.240  1.00  0.00            
ATOM    550  HE1 PHE A  36      28.800  43.450  32.680  1.00  0.00            
ATOM    551  CZ  PHE A  36      29.520  44.290  34.610  1.00  0.00            
ATOM    552  HZ  PHE A  36      29.280  43.420  35.210  1.00  0.00            
ATOM    553  CE2 PHE A  36      30.090  45.440  35.160  1.00  0.00            
ATOM    554  HE2 PHE A  36      30.320  45.460  36.220  1.00  0.00            
ATOM    555  CD2 PHE A  36      30.460  46.520  34.350  1.00  0.00            
ATOM    556  HD2 PHE A  36      30.880  47.410  34.810  1.00  0.00            
ATOM    557  C   PHE A  36      28.930  49.290  33.470  1.00  0.00            
ATOM    558  O   PHE A  36      27.990  48.830  34.120  1.00  0.00            
ATOM    559  N   ARG A  37      29.540  50.430  33.820  1.00  0.00            
ATOM    560  H   ARG A  37      30.310  50.820  33.300  1.00  0.00            
ATOM    561  CA  ARG A  37      29.150  51.060  35.060  1.00  0.00            
ATOM    562  HA  ARG A  37      29.220  50.320  35.860  1.00  0.00            
ATOM    563  CB  ARG A  37      30.090  52.240  35.300  1.00  0.00            
ATOM    564  HB2 ARG A  37      31.110  51.920  35.090  1.00  0.00            
ATOM    565  HB3 ARG A  37      29.980  52.990  34.520  1.00  0.00            
ATOM    566  CG  ARG A  37      30.080  52.810  36.710  1.00  0.00            
ATOM    567  HG2 ARG A  37      29.060  52.720  37.080  1.00  0.00            
ATOM    568  HG3 ARG A  37      30.740  52.310  37.430  1.00  0.00            
ATOM    569  CD  ARG A  37      30.360  54.310  36.670  1.00  0.00            
ATOM    570  HD2 ARG A  37      30.440  54.680  37.690  1.00  0.00            
ATOM    571  HD3 ARG A  37      31.380  54.380  36.300  1.00  0.00            
ATOM    572  NE  ARG A  37      29.560  55.190  35.810  1.00  0.00            
ATOM    573  HE  ARG A  37      30.120  55.490  35.020  1.00  0.00            
ATOM    574  CZ  ARG A  37      28.260  55.490  35.900  1.00  0.00            
ATOM    575  NH1 ARG A  37      27.570  55.240  37.020  1.00  0.00            
ATOM    576 HH11 ARG A  37      28.040  54.650  37.690  1.00  0.00            
ATOM    577 HH12 ARG A  37      26.590  55.510  37.040  1.00  0.00            
ATOM    578  NH2 ARG A  37      27.660  56.140  34.900  1.00  0.00            
ATOM    579 HH21 ARG A  37      28.180  56.250  34.030  1.00  0.00            
ATOM    580 HH22 ARG A  37      26.830  56.670  35.100  1.00  0.00            
ATOM    581  C   ARG A  37      27.690  51.500  35.020  1.00  0.00            
ATOM    582  O   ARG A  37      26.980  51.220  35.980  1.00  0.00            
ATOM    583  N   ALA A  38      27.290  52.310  34.040  1.00  0.00            
ATOM    584  H   ALA A  38      27.930  52.520  33.280  1.00  0.00            
ATOM    585  CA  ALA A  38      25.970  52.910  33.980  1.00  0.00            
ATOM    586  HA  ALA A  38      25.780  53.440  34.910  1.00  0.00            
ATOM    587  CB  ALA A  38      25.810  53.960  32.880  1.00  0.00            
ATOM    588  HB1 ALA A  38      26.680  54.620  32.830  1.00  0.00            
ATOM    589  HB2 ALA A  38      25.710  53.580  31.860  1.00  0.00            
ATOM    590  HB3 ALA A  38      24.880  54.510  32.960  1.00  0.00            
ATOM    591  C   ALA A  38      24.970  51.790  33.800  1.00  0.00            
ATOM    592  O   ALA A  38      23.930  51.820  34.460  1.00  0.00            
ATOM    593  N   LEU A  39      25.170  50.720  33.020  1.00  0.00            
ATOM    594  H   LEU A  39      26.040  50.680  32.510  1.00  0.00            
ATOM    595  CA  LEU A  39      24.200  49.640  33.010  1.00  0.00            
ATOM    596  HA  LEU A  39      23.190  49.990  32.830  1.00  0.00            
ATOM    597  CB  LEU A  39      24.440  48.600  31.910  1.00  0.00            
ATOM    598  HB2 LEU A  39      25.500  48.380  31.970  1.00  0.00            
ATOM    599  HB3 LEU A  39      23.800  47.740  32.120  1.00  0.00            
ATOM    600  CG  LEU A  39      24.350  49.060  30.460  1.00  0.00            
ATOM    601  HG  LEU A  39      24.990  49.940  30.390  1.00  0.00            
ATOM    602  CD1 LEU A  39      24.910  47.980  29.540  1.00  0.00            
ATOM    603 HD11 LEU A  39      24.970  48.340  28.510  1.00  0.00            
ATOM    604 HD12 LEU A  39      25.870  47.620  29.890  1.00  0.00            
ATOM    605 HD13 LEU A  39      24.210  47.170  29.740  1.00  0.00            
ATOM    606  CD2 LEU A  39      22.970  49.470  29.950  1.00  0.00            
ATOM    607 HD21 LEU A  39      23.080  50.230  29.180  1.00  0.00            
ATOM    608 HD22 LEU A  39      22.430  48.640  29.500  1.00  0.00            
ATOM    609 HD23 LEU A  39      22.430  49.910  30.780  1.00  0.00            
ATOM    610  C   LEU A  39      24.100  48.900  34.340  1.00  0.00            
ATOM    611  O   LEU A  39      23.010  48.370  34.580  1.00  0.00            
ATOM    612  N   SER A  40      25.170  48.820  35.140  1.00  0.00            
ATOM    613  H   SER A  40      25.970  49.350  34.840  1.00  0.00            
ATOM    614  CA  SER A  40      25.070  48.250  36.460  1.00  0.00            
ATOM    615  HA  SER A  40      24.500  47.320  36.360  1.00  0.00            
ATOM    616  CB  SER A  40      26.420  47.960  37.100  1.00  0.00            
ATOM    617  HB2 SER A  40      26.940  48.910  37.210  1.00  0.00            
ATOM    618  HB3 SER A  40      26.230  47.400  38.010  1.00  0.00            
ATOM    619  OG  SER A  40      27.200  47.140  36.250  1.00  0.00            
ATOM    620  HG  SER A  40      27.540  47.760  35.600  1.00  0.00            
ATOM    621  C   SER A  40      24.240  49.040  37.460  1.00  0.00            
ATOM    622  O   SER A  40      23.700  48.470  38.410  1.00  0.00            
ATOM    623  N   THR A  41      24.210  50.370  37.360  1.00  0.00            
ATOM    624  H   THR A  41      24.650  50.840  36.580  1.00  0.00            
ATOM    625  CA  THR A  41      23.470  51.260  38.240  1.00  0.00            
ATOM    626  HA  THR A  41      23.550  50.800  39.230  1.00  0.00            
ATOM    627  CB  THR A  41      24.110  52.640  38.290  1.00  0.00            
ATOM    628  HB  THR A  41      23.540  53.080  39.110  1.00  0.00            
ATOM    629  CG2 THR A  41      25.540  52.630  38.820  1.00  0.00            
ATOM    630 HG21 THR A  41      25.450  52.320  39.860  1.00  0.00            
ATOM    631 HG22 THR A  41      26.180  52.040  38.160  1.00  0.00            
ATOM    632 HG23 THR A  41      25.990  53.610  38.700  1.00  0.00            
ATOM    633  OG1 THR A  41      23.960  53.270  37.030  1.00  0.00            
ATOM    634  HG1 THR A  41      24.280  54.170  37.110  1.00  0.00            
ATOM    635  C   THR A  41      22.020  51.410  37.810  1.00  0.00            
ATOM    636  O   THR A  41      21.050  51.390  38.560  1.00  0.00            
ATOM    637  N   GLY A  42      21.790  51.390  36.500  1.00  0.00            
ATOM    638  H   GLY A  42      22.550  51.500  35.840  1.00  0.00            
ATOM    639  CA  GLY A  42      20.540  51.480  35.780  1.00  0.00            
ATOM    640  HA2 GLY A  42      20.570  50.810  34.920  1.00  0.00            
ATOM    641  HA3 GLY A  42      19.750  51.160  36.450  1.00  0.00            
ATOM    642  C   GLY A  42      20.230  52.930  35.430  1.00  0.00            
ATOM    643  O   GLY A  42      19.140  53.210  34.940  1.00  0.00            
ATOM    644  N   GLU A  43      21.160  53.880  35.560  1.00  0.00            
ATOM    645  H   GLU A  43      22.000  53.520  35.990  1.00  0.00            
ATOM    646  CA  GLU A  43      20.990  55.320  35.460  1.00  0.00            
ATOM    647  HA  GLU A  43      20.150  55.650  36.070  1.00  0.00            
ATOM    648  CB  GLU A  43      22.140  55.980  36.220  1.00  0.00            
ATOM    649  HB2 GLU A  43      21.920  57.020  36.470  1.00  0.00            
ATOM    650  HB3 GLU A  43      22.220  55.580  37.230  1.00  0.00            
ATOM    651  CG  GLU A  43      23.460  56.000  35.450  1.00  0.00            
ATOM    652  HG2 GLU A  43      23.550  54.970  35.110  1.00  0.00            
ATOM    653  HG3 GLU A  43      23.430  56.610  34.550  1.00  0.00            
ATOM    654  CD  GLU A  43      24.700  56.460  36.190  1.00  0.00            
ATOM    655  OE1 GLU A  43      25.000  55.820  37.230  1.00  0.00            
ATOM    656  OE2 GLU A  43      25.490  57.310  35.720  1.00  0.00            
ATOM    657  C   GLU A  43      20.720  55.830  34.050  1.00  0.00            
ATOM    658  O   GLU A  43      20.780  57.030  33.790  1.00  0.00            
ATOM    659  N   LYS A  44      20.250  54.950  33.160  1.00  0.00            
ATOM    660  H   LYS A  44      20.150  54.020  33.540  1.00  0.00            
ATOM    661  CA  LYS A  44      19.850  55.240  31.800  1.00  0.00            
ATOM    662  HA  LYS A  44      19.910  56.310  31.590  1.00  0.00            
ATOM    663  CB  LYS A  44      20.840  54.600  30.820  1.00  0.00            
ATOM    664  HB2 LYS A  44      20.660  53.530  30.880  1.00  0.00            
ATOM    665  HB3 LYS A  44      20.650  54.780  29.760  1.00  0.00            
ATOM    666  CG  LYS A  44      22.340  54.680  31.050  1.00  0.00            
ATOM    667  HG2 LYS A  44      22.580  54.180  31.990  1.00  0.00            
ATOM    668  HG3 LYS A  44      22.870  54.090  30.300  1.00  0.00            
ATOM    669  CD  LYS A  44      22.870  56.110  31.110  1.00  0.00            
ATOM    670  HD2 LYS A  44      22.280  56.700  31.800  1.00  0.00            
ATOM    671  HD3 LYS A  44      23.870  56.000  31.540  1.00  0.00            
ATOM    672  CE  LYS A  44      22.910  56.660  29.680  1.00  0.00            
ATOM    673  HE2 LYS A  44      23.400  55.910  29.060  1.00  0.00            
ATOM    674  HE3 LYS A  44      21.900  56.860  29.340  1.00  0.00            
ATOM    675  NZ  LYS A  44      23.580  57.970  29.730  1.00  0.00            
ATOM    676  HZ1 LYS A  44      24.590  57.910  29.820  1.00  0.00            
ATOM    677  HZ2 LYS A  44      23.260  58.510  28.940  1.00  0.00            
ATOM    678  HZ3 LYS A  44      23.240  58.590  30.450  1.00  0.00            
ATOM    679  C   LYS A  44      18.420  54.770  31.540  1.00  0.00            
ATOM    680  O   LYS A  44      17.870  54.920  30.450  1.00  0.00            
ATOM    681  N   GLY A  45      17.680  54.280  32.530  1.00  0.00            
ATOM    682  H   GLY A  45      18.110  54.370  33.440  1.00  0.00            
ATOM    683  CA  GLY A  45      16.370  53.680  32.410  1.00  0.00            
ATOM    684  HA2 GLY A  45      15.870  53.790  33.380  1.00  0.00            
ATOM    685  HA3 GLY A  45      15.920  54.110  31.520  1.00  0.00            
ATOM    686  C   GLY A  45      16.340  52.170  32.240  1.00  0.00            
ATOM    687  O   GLY A  45      15.330  51.570  31.870  1.00  0.00            
ATOM    688  N   PHE A  46      17.530  51.580  32.250  1.00  0.00            
ATOM    689  H   PHE A  46      18.340  52.040  32.640  1.00  0.00            
ATOM    690  CA  PHE A  46      17.790  50.200  31.880  1.00  0.00            
ATOM    691  HA  PHE A  46      17.150  49.570  32.510  1.00  0.00            
ATOM    692  CB  PHE A  46      17.490  49.910  30.420  1.00  0.00            
ATOM    693  HB2 PHE A  46      17.930  48.930  30.210  1.00  0.00            
ATOM    694  HB3 PHE A  46      16.420  49.870  30.220  1.00  0.00            
ATOM    695  CG  PHE A  46      18.070  50.830  29.370  1.00  0.00            
ATOM    696  CD1 PHE A  46      19.410  50.720  28.970  1.00  0.00            
ATOM    697  HD1 PHE A  46      20.020  49.950  29.430  1.00  0.00            
ATOM    698  CE1 PHE A  46      20.020  51.660  28.130  1.00  0.00            
ATOM    699  HE1 PHE A  46      21.070  51.560  27.910  1.00  0.00            
ATOM    700  CZ  PHE A  46      19.220  52.690  27.620  1.00  0.00            
ATOM    701  HZ  PHE A  46      19.660  53.390  26.920  1.00  0.00            
ATOM    702  CE2 PHE A  46      17.860  52.780  27.940  1.00  0.00            
ATOM    703  HE2 PHE A  46      17.160  53.550  27.640  1.00  0.00            
ATOM    704  CD2 PHE A  46      17.320  51.900  28.890  1.00  0.00            
ATOM    705  HD2 PHE A  46      16.290  52.070  29.180  1.00  0.00            
ATOM    706  C   PHE A  46      19.190  49.730  32.240  1.00  0.00            
ATOM    707  O   PHE A  46      20.160  50.470  32.330  1.00  0.00            
ATOM    708  N   GLY A  47      19.220  48.410  32.450  1.00  0.00            
ATOM    709  H   GLY A  47      18.350  47.900  32.410  1.00  0.00            
ATOM    710  CA  GLY A  47      20.370  47.840  33.120  1.00  0.00            
ATOM    711  HA2 GLY A  47      21.230  47.960  32.470  1.00  0.00            
ATOM    712  HA3 GLY A  47      20.370  48.280  34.120  1.00  0.00            
ATOM    713  C   GLY A  47      20.390  46.360  33.470  1.00  0.00            
ATOM    714  O   GLY A  47      19.430  45.610  33.300  1.00  0.00            
ATOM    715  N   TYR A  48      21.500  45.930  34.080  1.00  0.00            
ATOM    716  H   TYR A  48      22.250  46.550  34.350  1.00  0.00            
ATOM    717  CA  TYR A  48      21.740  44.510  34.270  1.00  0.00            
ATOM    718  HA  TYR A  48      21.620  44.040  33.300  1.00  0.00            
ATOM    719  CB  TYR A  48      23.220  44.340  34.630  1.00  0.00            
ATOM    720  HB2 TYR A  48      23.480  44.960  35.490  1.00  0.00            
ATOM    721  HB3 TYR A  48      23.340  43.290  34.920  1.00  0.00            
ATOM    722  CG  TYR A  48      24.150  44.590  33.470  1.00  0.00            
ATOM    723  CD1 TYR A  48      24.050  43.790  32.320  1.00  0.00            
ATOM    724  HD1 TYR A  48      23.410  42.920  32.270  1.00  0.00            
ATOM    725  CE1 TYR A  48      24.990  43.920  31.290  1.00  0.00            
ATOM    726  HE1 TYR A  48      24.910  43.270  30.430  1.00  0.00            
ATOM    727  CZ  TYR A  48      26.000  44.890  31.400  1.00  0.00            
ATOM    728  OH  TYR A  48      26.890  45.150  30.400  1.00  0.00            
ATOM    729  HH  TYR A  48      26.800  44.460  29.740  1.00  0.00            
ATOM    730  CE2 TYR A  48      26.120  45.610  32.610  1.00  0.00            
ATOM    731  HE2 TYR A  48      26.900  46.360  32.580  1.00  0.00            
ATOM    732  CD2 TYR A  48      25.160  45.540  33.620  1.00  0.00            
ATOM    733  HD2 TYR A  48      25.320  46.130  34.520  1.00  0.00            
ATOM    734  C   TYR A  48      20.920  43.820  35.360  1.00  0.00            
ATOM    735  O   TYR A  48      20.940  42.600  35.440  1.00  0.00            
ATOM    736  N   LYS A  49      20.230  44.530  36.260  1.00  0.00            
ATOM    737  H   LYS A  49      20.170  45.540  36.210  1.00  0.00            
ATOM    738  CA  LYS A  49      19.490  43.920  37.350  1.00  0.00            
ATOM    739  HA  LYS A  49      20.140  43.190  37.830  1.00  0.00            
ATOM    740  CB  LYS A  49      18.990  45.020  38.280  1.00  0.00            
ATOM    741  HB2 LYS A  49      19.820  45.500  38.800  1.00  0.00            
ATOM    742  HB3 LYS A  49      18.390  45.690  37.670  1.00  0.00            
ATOM    743  CG  LYS A  49      18.040  44.500  39.360  1.00  0.00            
ATOM    744  HG2 LYS A  49      17.050  44.280  38.960  1.00  0.00            
ATOM    745  HG3 LYS A  49      18.480  43.590  39.790  1.00  0.00            
ATOM    746  CD  LYS A  49      17.850  45.530  40.470  1.00  0.00            
ATOM    747  HD2 LYS A  49      18.840  45.870  40.780  1.00  0.00            
ATOM    748  HD3 LYS A  49      17.410  46.410  40.000  1.00  0.00            
ATOM    749  CE  LYS A  49      16.940  44.890  41.520  1.00  0.00            
ATOM    750  HE2 LYS A  49      15.960  44.970  41.070  1.00  0.00            
ATOM    751  HE3 LYS A  49      17.200  43.860  41.790  1.00  0.00            
ATOM    752  NZ  LYS A  49      16.830  45.830  42.650  1.00  0.00            
ATOM    753  HZ1 LYS A  49      16.010  45.770  43.240  1.00  0.00            
ATOM    754  HZ2 LYS A  49      17.580  45.790  43.320  1.00  0.00            
ATOM    755  HZ3 LYS A  49      16.800  46.770  42.270  1.00  0.00            
ATOM    756  C   LYS A  49      18.290  43.200  36.750  1.00  0.00            
ATOM    757  O   LYS A  49      17.610  43.720  35.870  1.00  0.00            
ATOM    758  N   GLY A  50      18.000  41.950  37.130  1.00  0.00            
ATOM    759  H   GLY A  50      18.590  41.550  37.840  1.00  0.00            
ATOM    760  CA  GLY A  50      17.150  41.030  36.410  1.00  0.00            
ATOM    761  HA2 GLY A  50      16.880  40.340  37.200  1.00  0.00            
ATOM    762  HA3 GLY A  50      16.200  41.510  36.180  1.00  0.00            
ATOM    763  C   GLY A  50      17.810  40.290  35.250  1.00  0.00            
ATOM    764  O   GLY A  50      17.130  39.370  34.800  1.00  0.00            
ATOM    765  N   SER A  51      18.980  40.660  34.720  1.00  0.00            
ATOM    766  H   SER A  51      19.510  41.420  35.120  1.00  0.00            
ATOM    767  CA  SER A  51      19.640  39.970  33.630  1.00  0.00            
ATOM    768  HA  SER A  51      18.890  39.850  32.850  1.00  0.00            
ATOM    769  CB  SER A  51      20.880  40.730  33.170  1.00  0.00            
ATOM    770  HB2 SER A  51      20.550  41.760  33.010  1.00  0.00            
ATOM    771  HB3 SER A  51      21.550  40.850  34.020  1.00  0.00            
ATOM    772  OG  SER A  51      21.460  40.160  32.020  1.00  0.00            
ATOM    773  HG  SER A  51      20.840  40.190  31.280  1.00  0.00            
ATOM    774  C   SER A  51      20.040  38.610  34.180  1.00  0.00            
ATOM    775  O   SER A  51      20.010  38.240  35.350  1.00  0.00            
ATOM    776  N   CYS A  52      20.570  37.790  33.270  1.00  0.00            
ATOM    777  H   CYS A  52      20.640  38.170  32.340  1.00  0.00            
ATOM    778  CA  CYS A  52      20.950  36.410  33.460  1.00  0.00            
ATOM    779  HA  CYS A  52      21.320  36.380  34.480  1.00  0.00            
ATOM    780  CB  CYS A  52      19.730  35.550  33.140  1.00  0.00            
ATOM    781  HB2 CYS A  52      19.850  34.500  33.400  1.00  0.00            
ATOM    782  HB3 CYS A  52      18.920  35.940  33.760  1.00  0.00            
ATOM    783  SG  CYS A  52      19.460  35.700  31.360  1.00  0.00            
ATOM    784  HG  CYS A  52      18.650  34.660  31.100  1.00  0.00            
ATOM    785  C   CYS A  52      22.230  35.990  32.740  1.00  0.00            
ATOM    786  O   CYS A  52      22.840  36.780  32.010  1.00  0.00            
ATOM    787  N   PHE A  53      22.570  34.710  32.840  1.00  0.00            
ATOM    788  H   PHE A  53      21.930  34.220  33.450  1.00  0.00            
ATOM    789  CA  PHE A  53      23.730  34.120  32.200  1.00  0.00            
ATOM    790  HA  PHE A  53      24.240  34.880  31.610  1.00  0.00            
ATOM    791  CB  PHE A  53      24.750  33.540  33.180  1.00  0.00            
ATOM    792  HB2 PHE A  53      24.280  32.830  33.870  1.00  0.00            
ATOM    793  HB3 PHE A  53      25.560  33.040  32.640  1.00  0.00            
ATOM    794  CG  PHE A  53      25.530  34.620  33.890  1.00  0.00            
ATOM    795  CD1 PHE A  53      24.940  35.340  34.930  1.00  0.00            
ATOM    796  HD1 PHE A  53      23.960  35.010  35.240  1.00  0.00            
ATOM    797  CE1 PHE A  53      25.670  36.250  35.720  1.00  0.00            
ATOM    798  HE1 PHE A  53      25.290  36.760  36.590  1.00  0.00            
ATOM    799  CZ  PHE A  53      27.000  36.550  35.400  1.00  0.00            
ATOM    800  HZ  PHE A  53      27.560  37.300  35.930  1.00  0.00            
ATOM    801  CE2 PHE A  53      27.600  35.790  34.390  1.00  0.00            
ATOM    802  HE2 PHE A  53      28.610  35.930  34.050  1.00  0.00            
ATOM    803  CD2 PHE A  53      26.870  34.910  33.590  1.00  0.00            
ATOM    804  HD2 PHE A  53      27.320  34.440  32.730  1.00  0.00            
ATOM    805  C   PHE A  53      23.340  33.040  31.200  1.00  0.00            
ATOM    806  O   PHE A  53      23.030  31.900  31.560  1.00  0.00            
ATOM    807  N   HID A  54      23.180  33.420  29.940  1.00  0.00            
ATOM    808  H   HID A  54      23.310  34.390  29.690  1.00  0.00            
ATOM    809  CA  HID A  54      22.640  32.580  28.880  1.00  0.00            
ATOM    810  HA  HID A  54      21.730  32.190  29.320  1.00  0.00            
ATOM    811  CB  HID A  54      22.180  33.420  27.690  1.00  0.00            
ATOM    812  HB2 HID A  54      21.910  32.800  26.830  1.00  0.00            
ATOM    813  HB3 HID A  54      21.310  34.010  28.000  1.00  0.00            
ATOM    814  CG  HID A  54      23.180  34.390  27.130  1.00  0.00            
ATOM    815  ND1 HID A  54      23.160  35.760  27.310  1.00  0.00            
ATOM    816  HD1 HID A  54      22.600  36.330  27.930  1.00  0.00            
ATOM    817  CE1 HID A  54      24.090  36.210  26.450  1.00  0.00            
ATOM    818  HE1 HID A  54      24.260  37.270  26.350  1.00  0.00            
ATOM    819  NE2 HID A  54      24.780  35.250  25.830  1.00  0.00            
ATOM    820  CD2 HID A  54      24.150  34.070  26.200  1.00  0.00            
ATOM    821  HD2 HID A  54      24.480  33.090  25.890  1.00  0.00            
ATOM    822  C   HID A  54      23.410  31.360  28.390  1.00  0.00            
ATOM    823  O   HID A  54      22.770  30.470  27.850  1.00  0.00            
ATOM    824  N   ARG A  55      24.700  31.260  28.740  1.00  0.00            
ATOM    825  H   ARG A  55      25.000  32.070  29.260  1.00  0.00            
ATOM    826  CA  ARG A  55      25.620  30.160  28.500  1.00  0.00            
ATOM    827  HA  ARG A  55      25.060  29.230  28.550  1.00  0.00            
ATOM    828  CB  ARG A  55      26.210  30.330  27.100  1.00  0.00            
ATOM    829  HB2 ARG A  55      26.510  31.370  26.980  1.00  0.00            
ATOM    830  HB3 ARG A  55      27.040  29.630  26.960  1.00  0.00            
ATOM    831  CG  ARG A  55      25.270  29.930  25.980  1.00  0.00            
ATOM    832  HG2 ARG A  55      25.100  28.870  26.170  1.00  0.00            
ATOM    833  HG3 ARG A  55      24.280  30.390  26.080  1.00  0.00            
ATOM    834  CD  ARG A  55      25.820  30.140  24.570  1.00  0.00            
ATOM    835  HD2 ARG A  55      24.930  30.260  23.960  1.00  0.00            
ATOM    836  HD3 ARG A  55      26.170  31.170  24.450  1.00  0.00            
ATOM    837  NE  ARG A  55      26.630  29.000  24.140  1.00  0.00            
ATOM    838  HE  ARG A  55      26.090  28.160  24.020  1.00  0.00            
ATOM    839  CZ  ARG A  55      27.890  29.100  23.680  1.00  0.00            
ATOM    840  NH1 ARG A  55      28.500  30.290  23.620  1.00  0.00            
ATOM    841 HH11 ARG A  55      28.150  31.060  24.180  1.00  0.00            
ATOM    842 HH12 ARG A  55      29.250  30.460  22.980  1.00  0.00            
ATOM    843  NH2 ARG A  55      28.600  28.060  23.210  1.00  0.00            
ATOM    844 HH21 ARG A  55      28.290  27.110  23.380  1.00  0.00            
ATOM    845 HH22 ARG A  55      29.430  28.200  22.650  1.00  0.00            
ATOM    846  C   ARG A  55      26.740  30.170  29.530  1.00  0.00            
ATOM    847  O   ARG A  55      27.330  31.170  29.930  1.00  0.00            
ATOM    848  N   ILE A  56      27.130  28.940  29.860  1.00  0.00            
ATOM    849  H   ILE A  56      26.660  28.130  29.500  1.00  0.00            
ATOM    850  CA  ILE A  56      28.130  28.620  30.860  1.00  0.00            
ATOM    851  HA  ILE A  56      28.960  29.320  30.800  1.00  0.00            
ATOM    852  CB  ILE A  56      27.640  28.500  32.300  1.00  0.00            
ATOM    853  HB  ILE A  56      26.820  27.790  32.210  1.00  0.00            
ATOM    854  CG2 ILE A  56      28.650  27.960  33.310  1.00  0.00            
ATOM    855 HG21 ILE A  56      29.560  28.570  33.370  1.00  0.00            
ATOM    856 HG22 ILE A  56      28.280  28.120  34.320  1.00  0.00            
ATOM    857 HG23 ILE A  56      28.830  26.890  33.170  1.00  0.00            
ATOM    858  CG1 ILE A  56      27.000  29.820  32.740  1.00  0.00            
ATOM    859 HG12 ILE A  56      27.790  30.560  32.580  1.00  0.00            
ATOM    860 HG13 ILE A  56      26.240  30.110  32.010  1.00  0.00            
ATOM    861  CD1 ILE A  56      26.410  29.990  34.140  1.00  0.00            
ATOM    862 HD11 ILE A  56      26.030  31.010  34.180  1.00  0.00            
ATOM    863 HD12 ILE A  56      25.630  29.230  34.230  1.00  0.00            
ATOM    864 HD13 ILE A  56      27.150  29.850  34.930  1.00  0.00            
ATOM    865  C   ILE A  56      28.900  27.370  30.450  1.00  0.00            
ATOM    866  O   ILE A  56      28.240  26.380  30.120  1.00  0.00            
ATOM    867  N   ILE A  57      30.230  27.360  30.500  1.00  0.00            
ATOM    868  H   ILE A  57      30.720  28.130  30.930  1.00  0.00            
ATOM    869  CA  ILE A  57      31.030  26.260  29.990  1.00  0.00            
ATOM    870  HA  ILE A  57      30.340  25.410  29.940  1.00  0.00            
ATOM    871  CB  ILE A  57      31.500  26.570  28.570  1.00  0.00            
ATOM    872  HB  ILE A  57      32.290  27.320  28.610  1.00  0.00            
ATOM    873  CG2 ILE A  57      32.110  25.300  27.980  1.00  0.00            
ATOM    874 HG21 ILE A  57      32.560  25.400  26.990  1.00  0.00            
ATOM    875 HG22 ILE A  57      32.860  25.080  28.740  1.00  0.00            
ATOM    876 HG23 ILE A  57      31.370  24.510  27.890  1.00  0.00            
ATOM    877  CG1 ILE A  57      30.380  26.980  27.620  1.00  0.00            
ATOM    878 HG12 ILE A  57      29.700  26.130  27.560  1.00  0.00            
ATOM    879 HG13 ILE A  57      29.780  27.810  27.990  1.00  0.00            
ATOM    880  CD1 ILE A  57      30.950  27.340  26.250  1.00  0.00            
ATOM    881 HD11 ILE A  57      30.440  28.130  25.690  1.00  0.00            
ATOM    882 HD12 ILE A  57      31.970  27.700  26.340  1.00  0.00            
ATOM    883 HD13 ILE A  57      30.900  26.450  25.620  1.00  0.00            
ATOM    884  C   ILE A  57      32.190  26.000  30.940  1.00  0.00            
ATOM    885  O   ILE A  57      33.170  26.750  30.950  1.00  0.00            
ATOM    886  N   PRO A  58      32.140  24.910  31.710  1.00  0.00            
ATOM    887  CD  PRO A  58      30.950  24.110  31.910  1.00  0.00            
ATOM    888  HD2 PRO A  58      30.790  23.460  31.050  1.00  0.00            
ATOM    889  HD3 PRO A  58      30.060  24.690  32.150  1.00  0.00            
ATOM    890  CG  PRO A  58      31.260  23.220  33.120  1.00  0.00            
ATOM    891  HG2 PRO A  58      30.950  22.190  32.960  1.00  0.00            
ATOM    892  HG3 PRO A  58      30.840  23.690  34.020  1.00  0.00            
ATOM    893  CB  PRO A  58      32.780  23.250  33.140  1.00  0.00            
ATOM    894  HB2 PRO A  58      33.120  22.500  32.420  1.00  0.00            
ATOM    895  HB3 PRO A  58      33.110  22.990  34.140  1.00  0.00            
ATOM    896  CA  PRO A  58      33.190  24.640  32.660  1.00  0.00            
ATOM    897  HA  PRO A  58      33.060  25.330  33.490  1.00  0.00            
ATOM    898  C   PRO A  58      34.630  24.680  32.150  1.00  0.00            
ATOM    899  O   PRO A  58      35.000  24.160  31.110  1.00  0.00            
ATOM    900  N   GLY A  59      35.470  25.390  32.900  1.00  0.00            
ATOM    901  H   GLY A  59      35.140  25.920  33.700  1.00  0.00            
ATOM    902  CA  GLY A  59      36.850  25.620  32.520  1.00  0.00            
ATOM    903  HA2 GLY A  59      37.240  26.260  33.310  1.00  0.00            
ATOM    904  HA3 GLY A  59      37.410  24.690  32.580  1.00  0.00            
ATOM    905  C   GLY A  59      37.060  26.220  31.130  1.00  0.00            
ATOM    906  O   GLY A  59      37.870  25.820  30.300  1.00  0.00            
ATOM    907  N   PHE A  60      36.340  27.320  30.870  1.00  0.00            
ATOM    908  H   PHE A  60      35.880  27.680  31.690  1.00  0.00            
ATOM    909  CA  PHE A  60      36.370  28.210  29.730  1.00  0.00            
ATOM    910  HA  PHE A  60      37.400  28.460  29.460  1.00  0.00            
ATOM    911  CB  PHE A  60      35.810  27.500  28.500  1.00  0.00            
ATOM    912  HB2 PHE A  60      36.390  26.620  28.230  1.00  0.00            
ATOM    913  HB3 PHE A  60      34.800  27.160  28.730  1.00  0.00            
ATOM    914  CG  PHE A  60      35.660  28.180  27.160  1.00  0.00            
ATOM    915  CD1 PHE A  60      35.890  29.550  27.030  1.00  0.00            
ATOM    916  HD1 PHE A  60      36.470  30.010  27.810  1.00  0.00            
ATOM    917  CE1 PHE A  60      35.670  30.230  25.820  1.00  0.00            
ATOM    918  HE1 PHE A  60      35.860  31.290  25.730  1.00  0.00            
ATOM    919  CZ  PHE A  60      35.280  29.450  24.720  1.00  0.00            
ATOM    920  HZ  PHE A  60      35.260  29.870  23.730  1.00  0.00            
ATOM    921  CE2 PHE A  60      34.930  28.110  24.850  1.00  0.00            
ATOM    922  HE2 PHE A  60      34.590  27.530  24.000  1.00  0.00            
ATOM    923  CD2 PHE A  60      35.110  27.470  26.080  1.00  0.00            
ATOM    924  HD2 PHE A  60      34.910  26.420  26.170  1.00  0.00            
ATOM    925  C   PHE A  60      35.720  29.530  30.120  1.00  0.00            
ATOM    926  O   PHE A  60      36.430  30.530  30.190  1.00  0.00            
ATOM    927  N   MET A  61      34.420  29.490  30.450  1.00  0.00            
ATOM    928  H   MET A  61      34.000  28.590  30.590  1.00  0.00            
ATOM    929  CA  MET A  61      33.630  30.690  30.620  1.00  0.00            
ATOM    930  HA  MET A  61      34.250  31.470  31.090  1.00  0.00            
ATOM    931  CB  MET A  61      33.330  31.390  29.300  1.00  0.00            
ATOM    932  HB2 MET A  61      32.860  32.350  29.520  1.00  0.00            
ATOM    933  HB3 MET A  61      34.210  31.730  28.760  1.00  0.00            
ATOM    934  CG  MET A  61      32.360  30.740  28.320  1.00  0.00            
ATOM    935  HG2 MET A  61      32.900  29.900  27.890  1.00  0.00            
ATOM    936  HG3 MET A  61      31.480  30.250  28.730  1.00  0.00            
ATOM    937  SD  MET A  61      31.920  31.940  27.040  1.00  0.00            
ATOM    938  CE  MET A  61      30.740  31.030  26.020  1.00  0.00            
ATOM    939  HE1 MET A  61      29.860  30.700  26.570  1.00  0.00            
ATOM    940  HE2 MET A  61      30.380  31.660  25.200  1.00  0.00            
ATOM    941  HE3 MET A  61      31.170  30.170  25.510  1.00  0.00            
ATOM    942  C   MET A  61      32.320  30.620  31.380  1.00  0.00            
ATOM    943  O   MET A  61      31.690  29.570  31.470  1.00  0.00            
ATOM    944  N   CYS A  62      31.760  31.800  31.670  1.00  0.00            
ATOM    945  H   CYS A  62      32.350  32.620  31.630  1.00  0.00            
ATOM    946  CA  CYS A  62      30.360  32.100  31.910  1.00  0.00            
ATOM    947  HA  CYS A  62      29.770  31.250  31.560  1.00  0.00            
ATOM    948  CB  CYS A  62      30.140  32.490  33.370  1.00  0.00            
ATOM    949  HB2 CYS A  62      30.730  33.370  33.640  1.00  0.00            
ATOM    950  HB3 CYS A  62      29.100  32.730  33.550  1.00  0.00            
ATOM    951  SG  CYS A  62      30.530  31.230  34.600  1.00  0.00            
ATOM    952  HG  CYS A  62      31.850  31.310  34.420  1.00  0.00            
ATOM    953  C   CYS A  62      30.060  33.270  30.990  1.00  0.00            
ATOM    954  O   CYS A  62      30.810  34.240  31.010  1.00  0.00            
ATOM    955  N   GLN A  63      28.960  33.260  30.230  1.00  0.00            
ATOM    956  H   GLN A  63      28.390  32.420  30.160  1.00  0.00            
ATOM    957  CA  GLN A  63      28.530  34.240  29.250  1.00  0.00            
ATOM    958  HA  GLN A  63      29.240  35.070  29.220  1.00  0.00            
ATOM    959  CB  GLN A  63      28.520  33.590  27.870  1.00  0.00            
ATOM    960  HB2 GLN A  63      29.570  33.430  27.650  1.00  0.00            
ATOM    961  HB3 GLN A  63      27.930  32.670  27.990  1.00  0.00            
ATOM    962  CG  GLN A  63      27.840  34.290  26.700  1.00  0.00            
ATOM    963  HG2 GLN A  63      26.770  34.250  26.920  1.00  0.00            
ATOM    964  HG3 GLN A  63      28.230  35.310  26.640  1.00  0.00            
ATOM    965  CD  GLN A  63      28.000  33.680  25.320  1.00  0.00            
ATOM    966  OE1 GLN A  63      28.290  32.510  25.120  1.00  0.00            
ATOM    967  NE2 GLN A  63      27.790  34.360  24.190  1.00  0.00            
ATOM    968 HE21 GLN A  63      28.050  33.880  23.330  1.00  0.00            
ATOM    969 HE22 GLN A  63      27.630  35.350  24.250  1.00  0.00            
ATOM    970  C   GLN A  63      27.200  34.850  29.650  1.00  0.00            
ATOM    971  O   GLN A  63      26.350  34.190  30.240  1.00  0.00            
ATOM    972  N   GLY A  64      26.930  36.150  29.510  1.00  0.00            
ATOM    973  H   GLY A  64      27.680  36.710  29.130  1.00  0.00            
ATOM    974  CA  GLY A  64      25.930  36.950  30.190  1.00  0.00            
ATOM    975  HA2 GLY A  64      24.990  36.430  30.390  1.00  0.00            
ATOM    976  HA3 GLY A  64      26.410  37.220  31.120  1.00  0.00            
ATOM    977  C   GLY A  64      25.500  38.220  29.480  1.00  0.00            
ATOM    978  O   GLY A  64      25.960  38.640  28.420  1.00  0.00            
ATOM    979  N   GLY A  65      24.490  38.860  30.090  1.00  0.00            
ATOM    980  H   GLY A  65      23.960  38.440  30.840  1.00  0.00            
ATOM    981  CA  GLY A  65      24.370  40.270  29.770  1.00  0.00            
ATOM    982  HA2 GLY A  65      24.100  40.720  30.730  1.00  0.00            
ATOM    983  HA3 GLY A  65      25.320  40.670  29.420  1.00  0.00            
ATOM    984  C   GLY A  65      23.260  40.680  28.810  1.00  0.00            
ATOM    985  O   GLY A  65      23.040  41.890  28.840  1.00  0.00            
ATOM    986  N   ASP A  66      22.540  39.780  28.140  1.00  0.00            
ATOM    987  H   ASP A  66      22.680  38.840  28.490  1.00  0.00            
ATOM    988  CA  ASP A  66      21.200  40.010  27.640  1.00  0.00            
ATOM    989  HA  ASP A  66      21.200  40.870  26.970  1.00  0.00            
ATOM    990  CB  ASP A  66      20.820  38.800  26.790  1.00  0.00            
ATOM    991  HB2 ASP A  66      21.480  38.680  25.930  1.00  0.00            
ATOM    992  HB3 ASP A  66      20.850  37.890  27.400  1.00  0.00            
ATOM    993  CG  ASP A  66      19.400  38.750  26.240  1.00  0.00            
ATOM    994  OD1 ASP A  66      18.580  39.610  26.600  1.00  0.00            
ATOM    995  OD2 ASP A  66      19.180  37.790  25.470  1.00  0.00            
ATOM    996  C   ASP A  66      20.190  40.250  28.750  1.00  0.00            
ATOM    997  O   ASP A  66      20.210  39.590  29.790  1.00  0.00            
ATOM    998  N   PHE A  67      19.490  41.380  28.730  1.00  0.00            
ATOM    999  H   PHE A  67      19.660  42.050  27.990  1.00  0.00            
ATOM   1000  CA  PHE A  67      18.570  41.890  29.730  1.00  0.00            
ATOM   1001  HA  PHE A  67      18.350  41.040  30.370  1.00  0.00            
ATOM   1002  CB  PHE A  67      19.350  42.840  30.630  1.00  0.00            
ATOM   1003  HB2 PHE A  67      18.860  42.900  31.610  1.00  0.00            
ATOM   1004  HB3 PHE A  67      20.290  42.400  30.930  1.00  0.00            
ATOM   1005  CG  PHE A  67      19.630  44.250  30.160  1.00  0.00            
ATOM   1006  CD1 PHE A  67      18.610  45.180  29.940  1.00  0.00            
ATOM   1007  HD1 PHE A  67      17.610  45.020  30.320  1.00  0.00            
ATOM   1008  CE1 PHE A  67      18.890  46.400  29.320  1.00  0.00            
ATOM   1009  HE1 PHE A  67      18.100  46.970  28.840  1.00  0.00            
ATOM   1010  CZ  PHE A  67      20.210  46.720  28.970  1.00  0.00            
ATOM   1011  HZ  PHE A  67      20.410  47.630  28.440  1.00  0.00            
ATOM   1012  CE2 PHE A  67      21.260  45.840  29.280  1.00  0.00            
ATOM   1013  HE2 PHE A  67      22.230  46.170  28.950  1.00  0.00            
ATOM   1014  CD2 PHE A  67      20.960  44.650  29.940  1.00  0.00            
ATOM   1015  HD2 PHE A  67      21.760  44.000  30.260  1.00  0.00            
ATOM   1016  C   PHE A  67      17.200  42.300  29.210  1.00  0.00            
ATOM   1017  O   PHE A  67      16.380  42.910  29.890  1.00  0.00            
ATOM   1018  N   THR A  68      16.960  41.870  27.970  1.00  0.00            
ATOM   1019  H   THR A  68      17.580  41.290  27.420  1.00  0.00            
ATOM   1020  CA  THR A  68      15.650  42.150  27.410  1.00  0.00            
ATOM   1021  HA  THR A  68      15.010  42.610  28.170  1.00  0.00            
ATOM   1022  CB  THR A  68      15.740  43.130  26.240  1.00  0.00            
ATOM   1023  HB  THR A  68      14.740  43.460  25.970  1.00  0.00            
ATOM   1024  CG2 THR A  68      16.480  44.420  26.580  1.00  0.00            
ATOM   1025 HG21 THR A  68      17.480  44.260  26.970  1.00  0.00            
ATOM   1026 HG22 THR A  68      16.540  45.000  25.660  1.00  0.00            
ATOM   1027 HG23 THR A  68      15.840  44.890  27.330  1.00  0.00            
ATOM   1028  OG1 THR A  68      16.280  42.400  25.160  1.00  0.00            
ATOM   1029  HG1 THR A  68      15.980  42.710  24.310  1.00  0.00            
ATOM   1030  C   THR A  68      14.820  40.960  26.940  1.00  0.00            
ATOM   1031  O   THR A  68      13.590  40.990  26.880  1.00  0.00            
ATOM   1032  N   ARG A  69      15.550  39.890  26.640  1.00  0.00            
ATOM   1033  H   ARG A  69      16.550  40.060  26.710  1.00  0.00            
ATOM   1034  CA  ARG A  69      15.170  38.660  25.980  1.00  0.00            
ATOM   1035  HA  ARG A  69      14.110  38.480  26.140  1.00  0.00            
ATOM   1036  CB  ARG A  69      15.300  38.810  24.460  1.00  0.00            
ATOM   1037  HB2 ARG A  69      14.840  39.700  24.050  1.00  0.00            
ATOM   1038  HB3 ARG A  69      16.370  38.890  24.290  1.00  0.00            
ATOM   1039  CG  ARG A  69      14.830  37.580  23.690  1.00  0.00            
ATOM   1040  HG2 ARG A  69      15.140  37.720  22.650  1.00  0.00            
ATOM   1041  HG3 ARG A  69      15.220  36.640  24.090  1.00  0.00            
ATOM   1042  CD  ARG A  69      13.310  37.530  23.600  1.00  0.00            
ATOM   1043  HD2 ARG A  69      12.910  37.060  24.500  1.00  0.00            
ATOM   1044  HD3 ARG A  69      12.940  38.550  23.510  1.00  0.00            
ATOM   1045  NE  ARG A  69      12.760  36.710  22.510  1.00  0.00            
ATOM   1046  HE  ARG A  69      12.300  35.850  22.760  1.00  0.00            
ATOM   1047  CZ  ARG A  69      12.540  37.040  21.230  1.00  0.00            
ATOM   1048  NH1 ARG A  69      12.920  38.250  20.800  1.00  0.00            
ATOM   1049 HH11 ARG A  69      13.390  38.860  21.460  1.00  0.00            
ATOM   1050 HH12 ARG A  69      12.900  38.520  19.830  1.00  0.00            
ATOM   1051  NH2 ARG A  69      11.880  36.230  20.400  1.00  0.00            
ATOM   1052 HH21 ARG A  69      11.610  35.310  20.710  1.00  0.00            
ATOM   1053 HH22 ARG A  69      11.970  36.360  19.400  1.00  0.00            
ATOM   1054  C   ARG A  69      15.770  37.420  26.630  1.00  0.00            
ATOM   1055  O   ARG A  69      15.180  36.340  26.550  1.00  0.00            
ATOM   1056  N   HID A  70      16.920  37.590  27.290  1.00  0.00            
ATOM   1057  H   HID A  70      17.360  38.490  27.240  1.00  0.00            
ATOM   1058  CA  HID A  70      17.450  36.650  28.260  1.00  0.00            
ATOM   1059  HA  HID A  70      18.400  37.090  28.560  1.00  0.00            
ATOM   1060  CB  HID A  70      16.560  36.550  29.490  1.00  0.00            
ATOM   1061  HB2 HID A  70      15.620  36.010  29.320  1.00  0.00            
ATOM   1062  HB3 HID A  70      17.040  35.900  30.220  1.00  0.00            
ATOM   1063  CG  HID A  70      16.230  37.860  30.150  1.00  0.00            
ATOM   1064  ND1 HID A  70      15.060  38.580  29.960  1.00  0.00            
ATOM   1065  HD1 HID A  70      14.360  38.340  29.270  1.00  0.00            
ATOM   1066  CE1 HID A  70      15.260  39.740  30.610  1.00  0.00            
ATOM   1067  HE1 HID A  70      14.510  40.520  30.580  1.00  0.00            
ATOM   1068  NE2 HID A  70      16.410  39.780  31.280  1.00  0.00            
ATOM   1069  CD2 HID A  70      17.070  38.610  30.940  1.00  0.00            
ATOM   1070  HD2 HID A  70      18.060  38.320  31.280  1.00  0.00            
ATOM   1071  C   HID A  70      17.850  35.290  27.690  1.00  0.00            
ATOM   1072  O   HID A  70      17.660  34.250  28.310  1.00  0.00            
ATOM   1073  N   ASN A  71      18.400  35.280  26.480  1.00  0.00            
ATOM   1074  H   ASN A  71      18.520  36.190  26.050  1.00  0.00            
ATOM   1075  CA  ASN A  71      18.740  34.130  25.660  1.00  0.00            
ATOM   1076  HA  ASN A  71      18.920  33.340  26.390  1.00  0.00            
ATOM   1077  CB  ASN A  71      17.500  33.760  24.850  1.00  0.00            
ATOM   1078  HB2 ASN A  71      16.670  33.640  25.540  1.00  0.00            
ATOM   1079  HB3 ASN A  71      17.060  34.510  24.200  1.00  0.00            
ATOM   1080  CG  ASN A  71      17.580  32.430  24.120  1.00  0.00            
ATOM   1081  OD1 ASN A  71      17.850  31.390  24.720  1.00  0.00            
ATOM   1082  ND2 ASN A  71      17.310  32.370  22.810  1.00  0.00            
ATOM   1083 HD21 ASN A  71      17.420  31.510  22.300  1.00  0.00            
ATOM   1084 HD22 ASN A  71      17.260  33.170  22.190  1.00  0.00            
ATOM   1085  C   ASN A  71      19.950  34.190  24.730  1.00  0.00            
ATOM   1086  O   ASN A  71      20.290  33.150  24.170  1.00  0.00            
ATOM   1087  N   GLY A  72      20.470  35.410  24.590  1.00  0.00            
ATOM   1088  H   GLY A  72      20.130  36.220  25.080  1.00  0.00            
ATOM   1089  CA  GLY A  72      21.520  35.740  23.640  1.00  0.00            
ATOM   1090  HA2 GLY A  72      22.370  36.100  24.220  1.00  0.00            
ATOM   1091  HA3 GLY A  72      21.840  34.870  23.060  1.00  0.00            
ATOM   1092  C   GLY A  72      21.160  36.720  22.540  1.00  0.00            
ATOM   1093  O   GLY A  72      21.950  37.080  21.670  1.00  0.00            
ATOM   1094  N   THR A  73      19.900  37.150  22.570  1.00  0.00            
ATOM   1095  H   THR A  73      19.360  36.890  23.390  1.00  0.00            
ATOM   1096  CA  THR A  73      19.110  37.790  21.540  1.00  0.00            
ATOM   1097  HA  THR A  73      19.680  37.700  20.610  1.00  0.00            
ATOM   1098  CB  THR A  73      17.800  37.030  21.400  1.00  0.00            
ATOM   1099  HB  THR A  73      17.240  37.440  22.240  1.00  0.00            
ATOM   1100  CG2 THR A  73      17.130  37.150  20.030  1.00  0.00            
ATOM   1101 HG21 THR A  73      16.170  36.650  20.100  1.00  0.00            
ATOM   1102 HG22 THR A  73      16.980  38.220  19.880  1.00  0.00            
ATOM   1103 HG23 THR A  73      17.750  36.740  19.230  1.00  0.00            
ATOM   1104  OG1 THR A  73      18.000  35.630  21.450  1.00  0.00            
ATOM   1105  HG1 THR A  73      17.140  35.230  21.350  1.00  0.00            
ATOM   1106  C   THR A  73      18.840  39.240  21.900  1.00  0.00            
ATOM   1107  O   THR A  73      18.410  39.990  21.020  1.00  0.00            
ATOM   1108  N   GLY A  74      19.180  39.690  23.110  1.00  0.00            
ATOM   1109  H   GLY A  74      19.440  38.950  23.750  1.00  0.00            
ATOM   1110  CA  GLY A  74      18.710  40.910  23.730  1.00  0.00            
ATOM   1111  HA2 GLY A  74      18.470  41.660  22.970  1.00  0.00            
ATOM   1112  HA3 GLY A  74      17.800  40.720  24.300  1.00  0.00            
ATOM   1113  C   GLY A  74      19.750  41.580  24.610  1.00  0.00            
ATOM   1114  O   GLY A  74      20.910  41.190  24.680  1.00  0.00            
ATOM   1115  N   GLY A  75      19.360  42.670  25.280  1.00  0.00            
ATOM   1116  H   GLY A  75      18.420  43.010  25.130  1.00  0.00            
ATOM   1117  CA  GLY A  75      20.250  43.640  25.890  1.00  0.00            
ATOM   1118  HA2 GLY A  75      19.680  44.130  26.680  1.00  0.00            
ATOM   1119  HA3 GLY A  75      21.030  43.090  26.410  1.00  0.00            
ATOM   1120  C   GLY A  75      20.710  44.750  24.950  1.00  0.00            
ATOM   1121  O   GLY A  75      20.550  44.680  23.730  1.00  0.00            
ATOM   1122  N   LYS A  76      21.150  45.870  25.530  1.00  0.00            
ATOM   1123  H   LYS A  76      21.170  45.950  26.540  1.00  0.00            
ATOM   1124  CA  LYS A  76      21.620  47.020  24.790  1.00  0.00            
ATOM   1125  HA  LYS A  76      22.190  46.610  23.950  1.00  0.00            
ATOM   1126  CB  LYS A  76      20.430  47.780  24.230  1.00  0.00            
ATOM   1127  HB2 LYS A  76      20.750  48.570  23.540  1.00  0.00            
ATOM   1128  HB3 LYS A  76      19.830  47.030  23.720  1.00  0.00            
ATOM   1129  CG  LYS A  76      19.510  48.500  25.210  1.00  0.00            
ATOM   1130  HG2 LYS A  76      19.030  47.790  25.890  1.00  0.00            
ATOM   1131  HG3 LYS A  76      19.960  49.240  25.880  1.00  0.00            
ATOM   1132  CD  LYS A  76      18.470  49.300  24.440  1.00  0.00            
ATOM   1133  HD2 LYS A  76      18.750  50.000  23.650  1.00  0.00            
ATOM   1134  HD3 LYS A  76      17.850  48.560  23.930  1.00  0.00            
ATOM   1135  CE  LYS A  76      17.640  50.030  25.480  1.00  0.00            
ATOM   1136  HE2 LYS A  76      17.390  49.330  26.280  1.00  0.00            
ATOM   1137  HE3 LYS A  76      18.210  50.880  25.860  1.00  0.00            
ATOM   1138  NZ  LYS A  76      16.430  50.620  24.890  1.00  0.00            
ATOM   1139  HZ1 LYS A  76      15.950  49.970  24.280  1.00  0.00            
ATOM   1140  HZ2 LYS A  76      15.850  51.200  25.480  1.00  0.00            
ATOM   1141  HZ3 LYS A  76      16.750  51.340  24.250  1.00  0.00            
ATOM   1142  C   LYS A  76      22.600  47.970  25.470  1.00  0.00            
ATOM   1143  O   LYS A  76      22.590  47.980  26.690  1.00  0.00            
ATOM   1144  N   SER A  77      23.420  48.710  24.710  1.00  0.00            
ATOM   1145  H   SER A  77      23.340  48.710  23.700  1.00  0.00            
ATOM   1146  CA  SER A  77      24.330  49.690  25.260  1.00  0.00            
ATOM   1147  HA  SER A  77      25.030  49.170  25.910  1.00  0.00            
ATOM   1148  CB  SER A  77      25.030  50.250  24.030  1.00  0.00            
ATOM   1149  HB2 SER A  77      25.850  50.850  24.420  1.00  0.00            
ATOM   1150  HB3 SER A  77      25.450  49.460  23.400  1.00  0.00            
ATOM   1151  OG  SER A  77      24.110  51.140  23.440  1.00  0.00            
ATOM   1152  HG  SER A  77      24.400  51.210  22.520  1.00  0.00            
ATOM   1153  C   SER A  77      23.690  50.780  26.110  1.00  0.00            
ATOM   1154  O   SER A  77      22.500  51.080  26.030  1.00  0.00            
ATOM   1155  N   ILE A  78      24.510  51.660  26.690  1.00  0.00            
ATOM   1156  H   ILE A  78      25.500  51.480  26.760  1.00  0.00            
ATOM   1157  CA  ILE A  78      24.040  52.930  27.200  1.00  0.00            
ATOM   1158  HA  ILE A  78      23.270  52.800  27.970  1.00  0.00            
ATOM   1159  CB  ILE A  78      25.180  53.530  28.020  1.00  0.00            
ATOM   1160  HB  ILE A  78      24.840  54.480  28.430  1.00  0.00            
ATOM   1161  CG2 ILE A  78      25.420  52.620  29.220  1.00  0.00            
ATOM   1162 HG21 ILE A  78      24.540  52.450  29.840  1.00  0.00            
ATOM   1163 HG22 ILE A  78      25.750  51.630  28.900  1.00  0.00            
ATOM   1164 HG23 ILE A  78      26.230  52.950  29.860  1.00  0.00            
ATOM   1165  CG1 ILE A  78      26.360  53.840  27.110  1.00  0.00            
ATOM   1166 HG12 ILE A  78      27.030  52.980  27.210  1.00  0.00            
ATOM   1167 HG13 ILE A  78      26.070  53.860  26.060  1.00  0.00            
ATOM   1168  CD1 ILE A  78      27.310  54.970  27.480  1.00  0.00            
ATOM   1169 HD11 ILE A  78      27.890  54.700  28.370  1.00  0.00            
ATOM   1170 HD12 ILE A  78      27.860  55.190  26.570  1.00  0.00            
ATOM   1171 HD13 ILE A  78      26.710  55.840  27.770  1.00  0.00            
ATOM   1172  C   ILE A  78      23.470  53.860  26.140  1.00  0.00            
ATOM   1173  O   ILE A  78      22.660  54.700  26.520  1.00  0.00            
ATOM   1174  N   TYR A  79      23.920  53.780  24.890  1.00  0.00            
ATOM   1175  H   TYR A  79      24.610  53.060  24.730  1.00  0.00            
ATOM   1176  CA  TYR A  79      23.580  54.700  23.820  1.00  0.00            
ATOM   1177  HA  TYR A  79      23.510  55.700  24.240  1.00  0.00            
ATOM   1178  CB  TYR A  79      24.590  54.500  22.690  1.00  0.00            
ATOM   1179  HB2 TYR A  79      24.640  53.460  22.360  1.00  0.00            
ATOM   1180  HB3 TYR A  79      24.330  55.150  21.860  1.00  0.00            
ATOM   1181  CG  TYR A  79      26.000  54.890  23.090  1.00  0.00            
ATOM   1182  CD1 TYR A  79      26.350  56.170  23.530  1.00  0.00            
ATOM   1183  HD1 TYR A  79      25.580  56.930  23.540  1.00  0.00            
ATOM   1184  CE1 TYR A  79      27.690  56.510  23.740  1.00  0.00            
ATOM   1185  HE1 TYR A  79      27.780  57.560  23.980  1.00  0.00            
ATOM   1186  CZ  TYR A  79      28.650  55.490  23.630  1.00  0.00            
ATOM   1187  OH  TYR A  79      29.920  55.970  23.740  1.00  0.00            
ATOM   1188  HH  TYR A  79      29.880  56.930  23.730  1.00  0.00            
ATOM   1189  CE2 TYR A  79      28.250  54.140  23.500  1.00  0.00            
ATOM   1190  HE2 TYR A  79      28.960  53.330  23.550  1.00  0.00            
ATOM   1191  CD2 TYR A  79      26.950  53.870  23.040  1.00  0.00            
ATOM   1192  HD2 TYR A  79      26.710  52.860  22.750  1.00  0.00            
ATOM   1193  C   TYR A  79      22.250  54.240  23.240  1.00  0.00            
ATOM   1194  O   TYR A  79      21.740  54.880  22.320  1.00  0.00            
ATOM   1195  N   GLY A  80      21.780  53.060  23.640  1.00  0.00            
ATOM   1196  H   GLY A  80      22.360  52.610  24.330  1.00  0.00            
ATOM   1197  CA  GLY A  80      20.680  52.280  23.100  1.00  0.00            
ATOM   1198  HA2 GLY A  80      20.360  51.530  23.820  1.00  0.00            
ATOM   1199  HA3 GLY A  80      19.760  52.860  23.030  1.00  0.00            
ATOM   1200  C   GLY A  80      20.890  51.800  21.670  1.00  0.00            
ATOM   1201  O   GLY A  80      19.930  51.420  21.020  1.00  0.00            
ATOM   1202  N   GLU A  81      22.130  51.750  21.160  1.00  0.00            
ATOM   1203  H   GLU A  81      22.790  51.910  21.910  1.00  0.00            
ATOM   1204  CA  GLU A  81      22.690  51.360  19.890  1.00  0.00            
ATOM   1205  HA  GLU A  81      22.280  50.400  19.570  1.00  0.00            
ATOM   1206  CB  GLU A  81      22.500  52.400  18.780  1.00  0.00            
ATOM   1207  HB2 GLU A  81      22.900  52.040  17.830  1.00  0.00            
ATOM   1208  HB3 GLU A  81      21.430  52.540  18.680  1.00  0.00            
ATOM   1209  CG  GLU A  81      23.100  53.760  19.110  1.00  0.00            
ATOM   1210  HG2 GLU A  81      22.730  54.180  20.040  1.00  0.00            
ATOM   1211  HG3 GLU A  81      24.150  53.740  19.380  1.00  0.00            
ATOM   1212  CD  GLU A  81      22.860  54.790  18.010  1.00  0.00            
ATOM   1213  OE1 GLU A  81      23.720  55.140  17.180  1.00  0.00            
ATOM   1214  OE2 GLU A  81      21.730  55.320  17.870  1.00  0.00            
ATOM   1215  C   GLU A  81      24.160  51.000  20.050  1.00  0.00            
ATOM   1216  O   GLU A  81      24.740  51.390  21.060  1.00  0.00            
ATOM   1217  N   LYS A  82      24.780  50.170  19.210  1.00  0.00            
ATOM   1218  H   LYS A  82      24.280  49.950  18.360  1.00  0.00            
ATOM   1219  CA  LYS A  82      26.080  49.560  19.370  1.00  0.00            
ATOM   1220  HA  LYS A  82      26.090  49.140  20.370  1.00  0.00            
ATOM   1221  CB  LYS A  82      26.350  48.500  18.310  1.00  0.00            
ATOM   1222  HB2 LYS A  82      27.320  48.070  18.540  1.00  0.00            
ATOM   1223  HB3 LYS A  82      25.500  47.810  18.340  1.00  0.00            
ATOM   1224  CG  LYS A  82      26.430  49.050  16.880  1.00  0.00            
ATOM   1225  HG2 LYS A  82      25.670  49.810  16.690  1.00  0.00            
ATOM   1226  HG3 LYS A  82      27.410  49.510  16.820  1.00  0.00            
ATOM   1227  CD  LYS A  82      26.220  48.000  15.790  1.00  0.00            
ATOM   1228  HD2 LYS A  82      26.850  47.150  16.020  1.00  0.00            
ATOM   1229  HD3 LYS A  82      25.200  47.620  15.820  1.00  0.00            
ATOM   1230  CE  LYS A  82      26.570  48.600  14.430  1.00  0.00            
ATOM   1231  HE2 LYS A  82      26.330  47.880  13.650  1.00  0.00            
ATOM   1232  HE3 LYS A  82      26.040  49.500  14.130  1.00  0.00            
ATOM   1233  NZ  LYS A  82      28.000  48.930  14.310  1.00  0.00            
ATOM   1234  HZ1 LYS A  82      28.640  48.330  14.820  1.00  0.00            
ATOM   1235  HZ2 LYS A  82      28.250  48.950  13.330  1.00  0.00            
ATOM   1236  HZ3 LYS A  82      28.170  49.880  14.580  1.00  0.00            
ATOM   1237  C   LYS A  82      27.300  50.480  19.390  1.00  0.00            
ATOM   1238  O   LYS A  82      27.260  51.630  18.960  1.00  0.00            
ATOM   1239  N   PHE A  83      28.410  49.990  19.950  1.00  0.00            
ATOM   1240  H   PHE A  83      28.380  49.130  20.470  1.00  0.00            
ATOM   1241  CA  PHE A  83      29.620  50.780  19.990  1.00  0.00            
ATOM   1242  HA  PHE A  83      29.670  51.590  19.260  1.00  0.00            
ATOM   1243  CB  PHE A  83      29.740  51.560  21.300  1.00  0.00            
ATOM   1244  HB2 PHE A  83      30.530  52.300  21.280  1.00  0.00            
ATOM   1245  HB3 PHE A  83      28.760  52.020  21.470  1.00  0.00            
ATOM   1246  CG  PHE A  83      29.990  50.680  22.500  1.00  0.00            
ATOM   1247  CD1 PHE A  83      28.900  50.080  23.140  1.00  0.00            
ATOM   1248  HD1 PHE A  83      27.910  50.180  22.730  1.00  0.00            
ATOM   1249  CE1 PHE A  83      29.110  49.370  24.330  1.00  0.00            
ATOM   1250  HE1 PHE A  83      28.240  49.040  24.880  1.00  0.00            
ATOM   1251  CZ  PHE A  83      30.400  49.150  24.820  1.00  0.00            
ATOM   1252  HZ  PHE A  83      30.560  48.470  25.650  1.00  0.00            
ATOM   1253  CE2 PHE A  83      31.460  49.780  24.150  1.00  0.00            
ATOM   1254  HE2 PHE A  83      32.480  49.620  24.490  1.00  0.00            
ATOM   1255  CD2 PHE A  83      31.300  50.540  22.990  1.00  0.00            
ATOM   1256  HD2 PHE A  83      32.180  50.910  22.490  1.00  0.00            
ATOM   1257  C   PHE A  83      30.840  49.970  19.570  1.00  0.00            
ATOM   1258  O   PHE A  83      30.820  48.770  19.300  1.00  0.00            
ATOM   1259  N   GLU A  84      31.940  50.700  19.420  1.00  0.00            
ATOM   1260  H   GLU A  84      31.800  51.670  19.680  1.00  0.00            
ATOM   1261  CA  GLU A  84      33.240  50.220  19.000  1.00  0.00            
ATOM   1262  HA  GLU A  84      33.090  49.630  18.090  1.00  0.00            
ATOM   1263  CB  GLU A  84      34.260  51.330  18.760  1.00  0.00            
ATOM   1264  HB2 GLU A  84      35.110  50.910  18.220  1.00  0.00            
ATOM   1265  HB3 GLU A  84      33.840  52.010  18.010  1.00  0.00            
ATOM   1266  CG  GLU A  84      34.700  52.180  19.950  1.00  0.00            
ATOM   1267  HG2 GLU A  84      34.550  51.560  20.830  1.00  0.00            
ATOM   1268  HG3 GLU A  84      35.780  52.330  19.960  1.00  0.00            
ATOM   1269  CD  GLU A  84      33.880  53.460  20.040  1.00  0.00            
ATOM   1270  OE1 GLU A  84      34.370  54.450  20.630  1.00  0.00            
ATOM   1271  OE2 GLU A  84      32.770  53.500  19.480  1.00  0.00            
ATOM   1272  C   GLU A  84      33.820  49.210  19.980  1.00  0.00            
ATOM   1273  O   GLU A  84      33.730  49.250  21.210  1.00  0.00            
ATOM   1274  N   ASP A  85      34.780  48.480  19.400  1.00  0.00            
ATOM   1275  H   ASP A  85      34.810  48.400  18.390  1.00  0.00            
ATOM   1276  CA  ASP A  85      35.900  47.870  20.080  1.00  0.00            
ATOM   1277  HA  ASP A  85      35.580  47.510  21.060  1.00  0.00            
ATOM   1278  CB  ASP A  85      36.370  46.720  19.200  1.00  0.00            
ATOM   1279  HB2 ASP A  85      36.640  47.110  18.220  1.00  0.00            
ATOM   1280  HB3 ASP A  85      37.240  46.240  19.650  1.00  0.00            
ATOM   1281  CG  ASP A  85      35.320  45.640  19.000  1.00  0.00            
ATOM   1282  OD1 ASP A  85      34.860  45.090  20.020  1.00  0.00            
ATOM   1283  OD2 ASP A  85      34.840  45.400  17.870  1.00  0.00            
ATOM   1284  C   ASP A  85      36.990  48.870  20.440  1.00  0.00            
ATOM   1285  O   ASP A  85      37.670  49.420  19.580  1.00  0.00            
ATOM   1286  N   GLU A  86      37.130  49.180  21.730  1.00  0.00            
ATOM   1287  H   GLU A  86      36.550  48.670  22.390  1.00  0.00            
ATOM   1288  CA  GLU A  86      37.840  50.320  22.260  1.00  0.00            
ATOM   1289  HA  GLU A  86      37.490  51.210  21.730  1.00  0.00            
ATOM   1290  CB  GLU A  86      37.520  50.530  23.740  1.00  0.00            
ATOM   1291  HB2 GLU A  86      36.450  50.750  23.690  1.00  0.00            
ATOM   1292  HB3 GLU A  86      37.650  49.550  24.200  1.00  0.00            
ATOM   1293  CG  GLU A  86      38.140  51.710  24.480  1.00  0.00            
ATOM   1294  HG2 GLU A  86      38.970  51.270  25.030  1.00  0.00            
ATOM   1295  HG3 GLU A  86      38.510  52.470  23.800  1.00  0.00            
ATOM   1296  CD  GLU A  86      37.200  52.320  25.510  1.00  0.00            
ATOM   1297  OE1 GLU A  86      36.620  51.590  26.350  1.00  0.00            
ATOM   1298  OE2 GLU A  86      37.110  53.560  25.510  1.00  0.00            
ATOM   1299  C   GLU A  86      39.330  50.240  21.940  1.00  0.00            
ATOM   1300  O   GLU A  86      39.950  50.970  21.180  1.00  0.00            
ATOM   1301  N   ASN A  87      39.980  49.250  22.550  1.00  0.00            
ATOM   1302  H   ASN A  87      39.370  48.630  23.070  1.00  0.00            
ATOM   1303  CA  ASN A  87      41.370  48.870  22.420  1.00  0.00            
ATOM   1304  HA  ASN A  87      41.560  49.000  21.350  1.00  0.00            
ATOM   1305  CB  ASN A  87      42.200  49.760  23.340  1.00  0.00            
ATOM   1306  HB2 ASN A  87      41.920  50.800  23.140  1.00  0.00            
ATOM   1307  HB3 ASN A  87      42.020  49.450  24.370  1.00  0.00            
ATOM   1308  CG  ASN A  87      43.670  49.760  22.960  1.00  0.00            
ATOM   1309  OD1 ASN A  87      44.090  49.070  22.030  1.00  0.00            
ATOM   1310  ND2 ASN A  87      44.520  50.540  23.630  1.00  0.00            
ATOM   1311 HD21 ASN A  87      45.370  50.770  23.140  1.00  0.00            
ATOM   1312 HD22 ASN A  87      44.260  51.100  24.430  1.00  0.00            
ATOM   1313  C   ASN A  87      41.540  47.380  22.680  1.00  0.00            
ATOM   1314  O   ASN A  87      40.840  46.810  23.520  1.00  0.00            
ATOM   1315  N   PHE A  88      42.520  46.740  22.060  1.00  0.00            
ATOM   1316  H   PHE A  88      43.110  47.290  21.440  1.00  0.00            
ATOM   1317  CA  PHE A  88      43.050  45.450  22.450  1.00  0.00            
ATOM   1318  HA  PHE A  88      42.420  45.000  23.210  1.00  0.00            
ATOM   1319  CB  PHE A  88      42.970  44.440  21.300  1.00  0.00            
ATOM   1320  HB2 PHE A  88      43.760  44.650  20.570  1.00  0.00            
ATOM   1321  HB3 PHE A  88      43.150  43.500  21.810  1.00  0.00            
ATOM   1322  CG  PHE A  88      41.620  44.260  20.650  1.00  0.00            
ATOM   1323  CD1 PHE A  88      40.450  43.980  21.360  1.00  0.00            
ATOM   1324  HD1 PHE A  88      40.520  43.950  22.440  1.00  0.00            
ATOM   1325  CE1 PHE A  88      39.230  43.820  20.680  1.00  0.00            
ATOM   1326  HE1 PHE A  88      38.290  43.580  21.140  1.00  0.00            
ATOM   1327  CZ  PHE A  88      39.240  43.900  19.290  1.00  0.00            
ATOM   1328  HZ  PHE A  88      38.290  43.820  18.770  1.00  0.00            
ATOM   1329  CE2 PHE A  88      40.370  44.190  18.520  1.00  0.00            
ATOM   1330  HE2 PHE A  88      40.390  44.320  17.450  1.00  0.00            
ATOM   1331  CD2 PHE A  88      41.560  44.300  19.250  1.00  0.00            
ATOM   1332  HD2 PHE A  88      42.470  44.520  18.710  1.00  0.00            
ATOM   1333  C   PHE A  88      44.470  45.550  22.990  1.00  0.00            
ATOM   1334  O   PHE A  88      45.470  45.200  22.370  1.00  0.00            
ATOM   1335  N   ILE A  89      44.600  45.810  24.290  1.00  0.00            
ATOM   1336  H   ILE A  89      43.760  46.080  24.770  1.00  0.00            
ATOM   1337  CA  ILE A  89      45.870  45.890  24.990  1.00  0.00            
ATOM   1338  HA  ILE A  89      46.690  45.420  24.450  1.00  0.00            
ATOM   1339  CB  ILE A  89      46.140  47.380  25.150  1.00  0.00            
ATOM   1340  HB  ILE A  89      45.920  47.810  24.170  1.00  0.00            
ATOM   1341  CG2 ILE A  89      45.190  48.000  26.180  1.00  0.00            
ATOM   1342 HG21 ILE A  89      44.200  47.730  25.810  1.00  0.00            
ATOM   1343 HG22 ILE A  89      45.440  47.550  27.140  1.00  0.00            
ATOM   1344 HG23 ILE A  89      45.370  49.070  26.180  1.00  0.00            
ATOM   1345  CG1 ILE A  89      47.580  47.750  25.470  1.00  0.00            
ATOM   1346 HG12 ILE A  89      47.720  47.630  26.550  1.00  0.00            
ATOM   1347 HG13 ILE A  89      48.210  47.060  24.910  1.00  0.00            
ATOM   1348  CD1 ILE A  89      48.010  49.140  25.020  1.00  0.00            
ATOM   1349 HD11 ILE A  89      47.180  49.860  25.030  1.00  0.00            
ATOM   1350 HD12 ILE A  89      48.840  49.400  25.670  1.00  0.00            
ATOM   1351 HD13 ILE A  89      48.300  49.110  23.970  1.00  0.00            
ATOM   1352  C   ILE A  89      45.870  45.160  26.330  1.00  0.00            
ATOM   1353  O   ILE A  89      46.910  44.740  26.840  1.00  0.00            
ATOM   1354  N   LEU A  90      44.650  44.900  26.800  1.00  0.00            
ATOM   1355  H   LEU A  90      43.810  45.360  26.470  1.00  0.00            
ATOM   1356  CA  LEU A  90      44.480  44.010  27.930  1.00  0.00            
ATOM   1357  HA  LEU A  90      45.400  44.170  28.500  1.00  0.00            
ATOM   1358  CB  LEU A  90      43.270  44.500  28.720  1.00  0.00            
ATOM   1359  HB2 LEU A  90      42.310  44.470  28.200  1.00  0.00            
ATOM   1360  HB3 LEU A  90      43.180  43.830  29.580  1.00  0.00            
ATOM   1361  CG  LEU A  90      43.400  45.900  29.300  1.00  0.00            
ATOM   1362  HG  LEU A  90      43.440  46.670  28.530  1.00  0.00            
ATOM   1363  CD1 LEU A  90      42.150  46.220  30.120  1.00  0.00            
ATOM   1364 HD11 LEU A  90      42.180  45.800  31.120  1.00  0.00            
ATOM   1365 HD12 LEU A  90      42.090  47.280  30.360  1.00  0.00            
ATOM   1366 HD13 LEU A  90      41.210  46.030  29.600  1.00  0.00            
ATOM   1367  CD2 LEU A  90      44.610  46.140  30.210  1.00  0.00            
ATOM   1368 HD21 LEU A  90      45.560  46.190  29.670  1.00  0.00            
ATOM   1369 HD22 LEU A  90      44.530  47.000  30.870  1.00  0.00            
ATOM   1370 HD23 LEU A  90      44.720  45.360  30.970  1.00  0.00            
ATOM   1371  C   LEU A  90      44.320  42.590  27.410  1.00  0.00            
ATOM   1372  O   LEU A  90      43.890  42.260  26.310  1.00  0.00            
ATOM   1373  N   LYS A  91      44.530  41.640  28.330  1.00  0.00            
ATOM   1374  H   LYS A  91      44.820  41.990  29.230  1.00  0.00            
ATOM   1375  CA  LYS A  91      44.520  40.200  28.100  1.00  0.00            
ATOM   1376  HA  LYS A  91      44.190  39.970  27.090  1.00  0.00            
ATOM   1377  CB  LYS A  91      45.990  39.810  28.040  1.00  0.00            
ATOM   1378  HB2 LYS A  91      46.370  40.180  29.000  1.00  0.00            
ATOM   1379  HB3 LYS A  91      46.090  38.720  28.020  1.00  0.00            
ATOM   1380  CG  LYS A  91      46.770  40.360  26.850  1.00  0.00            
ATOM   1381  HG2 LYS A  91      46.450  39.800  25.970  1.00  0.00            
ATOM   1382  HG3 LYS A  91      46.650  41.430  26.690  1.00  0.00            
ATOM   1383  CD  LYS A  91      48.280  40.170  26.990  1.00  0.00            
ATOM   1384  HD2 LYS A  91      48.800  40.510  26.100  1.00  0.00            
ATOM   1385  HD3 LYS A  91      48.630  40.880  27.740  1.00  0.00            
ATOM   1386  CE  LYS A  91      48.780  38.730  27.130  1.00  0.00            
ATOM   1387  HE2 LYS A  91      49.860  38.630  27.090  1.00  0.00            
ATOM   1388  HE3 LYS A  91      48.440  38.480  28.130  1.00  0.00            
ATOM   1389  NZ  LYS A  91      48.140  37.880  26.120  1.00  0.00            
ATOM   1390  HZ1 LYS A  91      47.140  37.770  26.200  1.00  0.00            
ATOM   1391  HZ2 LYS A  91      48.420  38.250  25.220  1.00  0.00            
ATOM   1392  HZ3 LYS A  91      48.400  36.900  26.140  1.00  0.00            
ATOM   1393  C   LYS A  91      43.640  39.430  29.070  1.00  0.00            
ATOM   1394  O   LYS A  91      43.330  39.900  30.160  1.00  0.00            
ATOM   1395  N   HID A  92      43.130  38.260  28.680  1.00  0.00            
ATOM   1396  H   HID A  92      43.450  37.930  27.780  1.00  0.00            
ATOM   1397  CA  HID A  92      42.200  37.370  29.350  1.00  0.00            
ATOM   1398  HA  HID A  92      41.530  37.900  30.040  1.00  0.00            
ATOM   1399  CB  HID A  92      41.370  36.600  28.320  1.00  0.00            
ATOM   1400  HB2 HID A  92      42.010  35.950  27.730  1.00  0.00            
ATOM   1401  HB3 HID A  92      40.770  35.870  28.860  1.00  0.00            
ATOM   1402  CG  HID A  92      40.560  37.510  27.440  1.00  0.00            
ATOM   1403  ND1 HID A  92      40.960  38.050  26.230  1.00  0.00            
ATOM   1404  HD1 HID A  92      41.910  38.090  25.910  1.00  0.00            
ATOM   1405  CE1 HID A  92      39.940  38.710  25.660  1.00  0.00            
ATOM   1406  HE1 HID A  92      39.930  39.100  24.650  1.00  0.00            
ATOM   1407  NE2 HID A  92      38.870  38.500  26.430  1.00  0.00            
ATOM   1408  CD2 HID A  92      39.200  37.710  27.530  1.00  0.00            
ATOM   1409  HD2 HID A  92      38.540  37.190  28.200  1.00  0.00            
ATOM   1410  C   HID A  92      42.960  36.430  30.270  1.00  0.00            
ATOM   1411  O   HID A  92      42.880  35.210  30.180  1.00  0.00            
ATOM   1412  N   THR A  93      43.710  37.080  31.170  1.00  0.00            
ATOM   1413  H   THR A  93      43.650  38.090  31.160  1.00  0.00            
ATOM   1414  CA  THR A  93      44.910  36.450  31.670  1.00  0.00            
ATOM   1415  HA  THR A  93      45.460  36.070  30.800  1.00  0.00            
ATOM   1416  CB  THR A  93      45.700  37.400  32.560  1.00  0.00            
ATOM   1417  HB  THR A  93      46.430  36.810  33.110  1.00  0.00            
ATOM   1418  CG2 THR A  93      46.430  38.520  31.820  1.00  0.00            
ATOM   1419 HG21 THR A  93      47.280  38.780  32.450  1.00  0.00            
ATOM   1420 HG22 THR A  93      46.760  38.360  30.800  1.00  0.00            
ATOM   1421 HG23 THR A  93      45.820  39.420  31.700  1.00  0.00            
ATOM   1422  OG1 THR A  93      44.770  37.970  33.460  1.00  0.00            
ATOM   1423  HG1 THR A  93      45.250  38.770  33.690  1.00  0.00            
ATOM   1424  C   THR A  93      44.570  35.270  32.570  1.00  0.00            
ATOM   1425  O   THR A  93      45.510  34.640  33.070  1.00  0.00            
ATOM   1426  N   GLY A  94      43.310  34.960  32.850  1.00  0.00            
ATOM   1427  H   GLY A  94      42.660  35.510  32.300  1.00  0.00            
ATOM   1428  CA  GLY A  94      42.860  34.080  33.910  1.00  0.00            
ATOM   1429  HA2 GLY A  94      43.050  33.060  33.560  1.00  0.00            
ATOM   1430  HA3 GLY A  94      43.470  34.260  34.800  1.00  0.00            
ATOM   1431  C   GLY A  94      41.370  34.080  34.200  1.00  0.00            
ATOM   1432  O   GLY A  94      40.690  34.920  33.620  1.00  0.00            
ATOM   1433  N   PRO A  95      40.880  33.220  35.100  1.00  0.00            
ATOM   1434  CD  PRO A  95      41.690  32.450  36.030  1.00  0.00            
ATOM   1435  HD2 PRO A  95      42.360  33.130  36.550  1.00  0.00            
ATOM   1436  HD3 PRO A  95      42.280  31.680  35.550  1.00  0.00            
ATOM   1437  CG  PRO A  95      40.700  31.860  37.030  1.00  0.00            
ATOM   1438  HG2 PRO A  95      40.640  32.520  37.900  1.00  0.00            
ATOM   1439  HG3 PRO A  95      40.930  30.810  37.240  1.00  0.00            
ATOM   1440  CB  PRO A  95      39.410  31.830  36.220  1.00  0.00            
ATOM   1441  HB2 PRO A  95      38.530  31.680  36.850  1.00  0.00            
ATOM   1442  HB3 PRO A  95      39.380  31.050  35.460  1.00  0.00            
ATOM   1443  CA  PRO A  95      39.490  33.180  35.510  1.00  0.00            
ATOM   1444  HA  PRO A  95      38.920  33.080  34.580  1.00  0.00            
ATOM   1445  C   PRO A  95      39.060  34.460  36.210  1.00  0.00            
ATOM   1446  O   PRO A  95      39.900  35.250  36.650  1.00  0.00            
ATOM   1447  N   GLY A  96      37.760  34.720  36.280  1.00  0.00            
ATOM   1448  H   GLY A  96      37.110  34.020  35.930  1.00  0.00            
ATOM   1449  CA  GLY A  96      37.260  35.950  36.860  1.00  0.00            
ATOM   1450  HA2 GLY A  96      36.180  35.890  36.730  1.00  0.00            
ATOM   1451  HA3 GLY A  96      37.390  35.970  37.940  1.00  0.00            
ATOM   1452  C   GLY A  96      37.690  37.260  36.210  1.00  0.00            
ATOM   1453  O   GLY A  96      37.530  38.260  36.910  1.00  0.00            
ATOM   1454  N   ILE A  97      38.120  37.230  34.950  1.00  0.00            
ATOM   1455  H   ILE A  97      38.240  36.330  34.520  1.00  0.00            
ATOM   1456  CA  ILE A  97      38.300  38.410  34.130  1.00  0.00            
ATOM   1457  HA  ILE A  97      38.300  39.270  34.800  1.00  0.00            
ATOM   1458  CB  ILE A  97      39.620  38.340  33.370  1.00  0.00            
ATOM   1459  HB  ILE A  97      39.500  37.490  32.690  1.00  0.00            
ATOM   1460  CG2 ILE A  97      39.880  39.550  32.470  1.00  0.00            
ATOM   1461 HG21 ILE A  97      39.080  39.530  31.740  1.00  0.00            
ATOM   1462 HG22 ILE A  97      39.930  40.500  33.010  1.00  0.00            
ATOM   1463 HG23 ILE A  97      40.810  39.460  31.910  1.00  0.00            
ATOM   1464  CG1 ILE A  97      40.790  38.070  34.310  1.00  0.00            
ATOM   1465 HG12 ILE A  97      40.720  37.190  34.960  1.00  0.00            
ATOM   1466 HG13 ILE A  97      41.710  37.960  33.750  1.00  0.00            
ATOM   1467  CD1 ILE A  97      40.970  39.150  35.370  1.00  0.00            
ATOM   1468 HD11 ILE A  97      42.010  39.190  35.670  1.00  0.00            
ATOM   1469 HD12 ILE A  97      40.790  40.160  34.980  1.00  0.00            
ATOM   1470 HD13 ILE A  97      40.170  38.980  36.090  1.00  0.00            
ATOM   1471  C   ILE A  97      37.110  38.660  33.220  1.00  0.00            
ATOM   1472  O   ILE A  97      36.610  37.670  32.680  1.00  0.00            
ATOM   1473  N   LEU A  98      36.630  39.890  33.000  1.00  0.00            
ATOM   1474  H   LEU A  98      37.160  40.660  33.400  1.00  0.00            
ATOM   1475  CA  LEU A  98      35.430  40.180  32.250  1.00  0.00            
ATOM   1476  HA  LEU A  98      34.920  39.230  32.090  1.00  0.00            
ATOM   1477  CB  LEU A  98      34.430  41.000  33.060  1.00  0.00            
ATOM   1478  HB2 LEU A  98      34.730  42.010  33.350  1.00  0.00            
ATOM   1479  HB3 LEU A  98      33.550  41.170  32.440  1.00  0.00            
ATOM   1480  CG  LEU A  98      34.010  40.290  34.350  1.00  0.00            
ATOM   1481  HG  LEU A  98      33.970  39.220  34.170  1.00  0.00            
ATOM   1482  CD1 LEU A  98      34.910  40.470  35.570  1.00  0.00            
ATOM   1483 HD11 LEU A  98      35.900  40.070  35.350  1.00  0.00            
ATOM   1484 HD12 LEU A  98      34.870  41.520  35.850  1.00  0.00            
ATOM   1485 HD13 LEU A  98      34.560  39.810  36.370  1.00  0.00            
ATOM   1486  CD2 LEU A  98      32.620  40.840  34.650  1.00  0.00            
ATOM   1487 HD21 LEU A  98      32.750  41.810  35.130  1.00  0.00            
ATOM   1488 HD22 LEU A  98      31.960  40.880  33.790  1.00  0.00            
ATOM   1489 HD23 LEU A  98      32.240  40.210  35.460  1.00  0.00            
ATOM   1490  C   LEU A  98      35.750  40.950  30.980  1.00  0.00            
ATOM   1491  O   LEU A  98      36.580  41.860  31.010  1.00  0.00            
ATOM   1492  N   SER A  99      35.120  40.510  29.890  1.00  0.00            
ATOM   1493  H   SER A  99      34.540  39.700  30.040  1.00  0.00            
ATOM   1494  CA  SER A  99      35.210  41.010  28.540  1.00  0.00            
ATOM   1495  HA  SER A  99      35.650  42.010  28.520  1.00  0.00            
ATOM   1496  CB  SER A  99      36.140  39.990  27.900  1.00  0.00            
ATOM   1497  HB2 SER A  99      37.000  39.880  28.550  1.00  0.00            
ATOM   1498  HB3 SER A  99      35.710  38.990  27.950  1.00  0.00            
ATOM   1499  OG  SER A  99      36.570  40.280  26.590  1.00  0.00            
ATOM   1500  HG  SER A  99      37.240  39.610  26.440  1.00  0.00            
ATOM   1501  C   SER A  99      33.900  41.070  27.760  1.00  0.00            
ATOM   1502  O   SER A  99      33.050  40.180  27.830  1.00  0.00            
ATOM   1503  N   MET A 100      33.820  41.950  26.760  1.00  0.00            
ATOM   1504  H   MET A 100      34.570  42.620  26.710  1.00  0.00            
ATOM   1505  CA  MET A 100      32.680  42.160  25.890  1.00  0.00            
ATOM   1506  HA  MET A 100      31.910  42.080  26.650  1.00  0.00            
ATOM   1507  CB  MET A 100      32.730  43.570  25.300  1.00  0.00            
ATOM   1508  HB2 MET A 100      33.750  43.780  24.990  1.00  0.00            
ATOM   1509  HB3 MET A 100      32.040  43.620  24.460  1.00  0.00            
ATOM   1510  CG  MET A 100      32.160  44.620  26.260  1.00  0.00            
ATOM   1511  HG2 MET A 100      32.920  44.850  27.010  1.00  0.00            
ATOM   1512  HG3 MET A 100      32.000  45.570  25.760  1.00  0.00            
ATOM   1513  SD  MET A 100      30.630  44.170  27.110  1.00  0.00            
ATOM   1514  CE  MET A 100      30.220  45.590  28.150  1.00  0.00            
ATOM   1515  HE1 MET A 100      29.440  45.300  28.850  1.00  0.00            
ATOM   1516  HE2 MET A 100      31.100  45.780  28.760  1.00  0.00            
ATOM   1517  HE3 MET A 100      29.940  46.450  27.530  1.00  0.00            
ATOM   1518  C   MET A 100      32.460  41.010  24.920  1.00  0.00            
ATOM   1519  O   MET A 100      33.380  40.460  24.310  1.00  0.00            
ATOM   1520  N   ALA A 101      31.200  40.690  24.620  1.00  0.00            
ATOM   1521  H   ALA A 101      30.440  41.150  25.090  1.00  0.00            
ATOM   1522  CA  ALA A 101      30.840  39.870  23.480  1.00  0.00            
ATOM   1523  HA  ALA A 101      31.700  39.300  23.150  1.00  0.00            
ATOM   1524  CB  ALA A 101      29.720  38.940  23.950  1.00  0.00            
ATOM   1525  HB1 ALA A 101      28.970  39.460  24.560  1.00  0.00            
ATOM   1526  HB2 ALA A 101      29.140  38.530  23.130  1.00  0.00            
ATOM   1527  HB3 ALA A 101      30.070  38.050  24.470  1.00  0.00            
ATOM   1528  C   ALA A 101      30.350  40.660  22.280  1.00  0.00            
ATOM   1529  O   ALA A 101      29.870  41.780  22.390  1.00  0.00            
ATOM   1530  N   ASN A 102      30.520  40.050  21.100  1.00  0.00            
ATOM   1531  H   ASN A 102      30.640  39.040  21.100  1.00  0.00            
ATOM   1532  CA  ASN A 102      30.560  40.580  19.760  1.00  0.00            
ATOM   1533  HA  ASN A 102      29.810  41.370  19.810  1.00  0.00            
ATOM   1534  CB  ASN A 102      31.810  41.380  19.430  1.00  0.00            
ATOM   1535  HB2 ASN A 102      31.730  41.970  18.510  1.00  0.00            
ATOM   1536  HB3 ASN A 102      31.870  42.140  20.210  1.00  0.00            
ATOM   1537  CG  ASN A 102      33.130  40.630  19.370  1.00  0.00            
ATOM   1538  OD1 ASN A 102      33.200  39.470  18.980  1.00  0.00            
ATOM   1539  ND2 ASN A 102      34.170  41.380  19.760  1.00  0.00            
ATOM   1540 HD21 ASN A 102      35.120  41.090  19.570  1.00  0.00            
ATOM   1541 HD22 ASN A 102      34.030  42.310  20.120  1.00  0.00            
ATOM   1542  C   ASN A 102      29.990  39.750  18.610  1.00  0.00            
ATOM   1543  O   ASN A 102      29.860  38.540  18.770  1.00  0.00            
ATOM   1544  N   ALA A 103      29.620  40.380  17.500  1.00  0.00            
ATOM   1545  H   ALA A 103      29.830  41.370  17.430  1.00  0.00            
ATOM   1546  CA  ALA A 103      29.060  39.750  16.320  1.00  0.00            
ATOM   1547  HA  ALA A 103      29.150  38.680  16.490  1.00  0.00            
ATOM   1548  CB  ALA A 103      27.600  40.190  16.400  1.00  0.00            
ATOM   1549  HB1 ALA A 103      27.030  39.750  15.580  1.00  0.00            
ATOM   1550  HB2 ALA A 103      27.170  39.850  17.350  1.00  0.00            
ATOM   1551  HB3 ALA A 103      27.450  41.270  16.330  1.00  0.00            
ATOM   1552  C   ALA A 103      29.670  40.170  14.990  1.00  0.00            
ATOM   1553  O   ALA A 103      29.420  39.550  13.970  1.00  0.00            
ATOM   1554  N   GLY A 104      30.440  41.260  15.000  1.00  0.00            
ATOM   1555  H   GLY A 104      30.530  41.790  15.860  1.00  0.00            
ATOM   1556  CA  GLY A 104      31.060  41.820  13.810  1.00  0.00            
ATOM   1557  HA2 GLY A 104      31.680  41.130  13.230  1.00  0.00            
ATOM   1558  HA3 GLY A 104      30.330  42.150  13.080  1.00  0.00            
ATOM   1559  C   GLY A 104      31.840  43.030  14.290  1.00  0.00            
ATOM   1560  O   GLY A 104      31.990  43.270  15.490  1.00  0.00            
ATOM   1561  N   PRO A 105      32.320  43.890  13.390  1.00  0.00            
ATOM   1562  CD  PRO A 105      32.350  43.690  11.950  1.00  0.00            
ATOM   1563  HD2 PRO A 105      31.370  43.410  11.580  1.00  0.00            
ATOM   1564  HD3 PRO A 105      33.030  42.890  11.680  1.00  0.00            
ATOM   1565  CG  PRO A 105      32.800  45.020  11.360  1.00  0.00            
ATOM   1566  HG2 PRO A 105      31.980  45.720  11.240  1.00  0.00            
ATOM   1567  HG3 PRO A 105      33.340  44.960  10.420  1.00  0.00            
ATOM   1568  CB  PRO A 105      33.690  45.590  12.460  1.00  0.00            
ATOM   1569  HB2 PRO A 105      33.910  46.650  12.350  1.00  0.00            
ATOM   1570  HB3 PRO A 105      34.620  45.070  12.230  1.00  0.00            
ATOM   1571  CA  PRO A 105      33.050  45.090  13.750  1.00  0.00            
ATOM   1572  HA  PRO A 105      33.770  44.800  14.520  1.00  0.00            
ATOM   1573  C   PRO A 105      32.160  46.190  14.310  1.00  0.00            
ATOM   1574  O   PRO A 105      31.130  46.550  13.760  1.00  0.00            
ATOM   1575  N   ASN A 106      32.630  46.670  15.470  1.00  0.00            
ATOM   1576  H   ASN A 106      33.400  46.160  15.880  1.00  0.00            
ATOM   1577  CA  ASN A 106      31.890  47.590  16.300  1.00  0.00            
ATOM   1578  HA  ASN A 106      32.420  47.680  17.250  1.00  0.00            
ATOM   1579  CB  ASN A 106      32.000  48.970  15.660  1.00  0.00            
ATOM   1580  HB2 ASN A 106      31.460  49.070  14.720  1.00  0.00            
ATOM   1581  HB3 ASN A 106      31.540  49.710  16.320  1.00  0.00            
ATOM   1582  CG  ASN A 106      33.440  49.460  15.520  1.00  0.00            
ATOM   1583  OD1 ASN A 106      34.450  48.940  15.980  1.00  0.00            
ATOM   1584  ND2 ASN A 106      33.610  50.660  14.970  1.00  0.00            
ATOM   1585 HD21 ASN A 106      34.500  51.120  15.040  1.00  0.00            
ATOM   1586 HD22 ASN A 106      32.770  51.200  14.830  1.00  0.00            
ATOM   1587  C   ASN A 106      30.510  47.050  16.660  1.00  0.00            
ATOM   1588  O   ASN A 106      29.500  47.570  16.200  1.00  0.00            
ATOM   1589  N   THR A 107      30.410  45.970  17.430  1.00  0.00            
ATOM   1590  H   THR A 107      31.230  45.600  17.890  1.00  0.00            
ATOM   1591  CA  THR A 107      29.160  45.370  17.870  1.00  0.00            
ATOM   1592  HA  THR A 107      28.390  46.130  17.680  1.00  0.00            
ATOM   1593  CB  THR A 107      28.870  44.070  17.130  1.00  0.00            
ATOM   1594  HB  THR A 107      27.950  43.610  17.470  1.00  0.00            
ATOM   1595  CG2 THR A 107      28.720  44.350  15.640  1.00  0.00            
ATOM   1596 HG21 THR A 107      28.630  43.360  15.190  1.00  0.00            
ATOM   1597 HG22 THR A 107      27.740  44.840  15.560  1.00  0.00            
ATOM   1598 HG23 THR A 107      29.420  45.070  15.210  1.00  0.00            
ATOM   1599  OG1 THR A 107      29.880  43.090  17.240  1.00  0.00            
ATOM   1600  HG1 THR A 107      30.470  43.450  16.580  1.00  0.00            
ATOM   1601  C   THR A 107      29.070  45.170  19.370  1.00  0.00            
ATOM   1602  O   THR A 107      28.410  44.240  19.820  1.00  0.00            
ATOM   1603  N   ASN A 108      29.610  46.090  20.180  1.00  0.00            
ATOM   1604  H   ASN A 108      30.160  46.860  19.840  1.00  0.00            
ATOM   1605  CA  ASN A 108      29.500  46.020  21.630  1.00  0.00            
ATOM   1606  HA  ASN A 108      29.300  44.970  21.870  1.00  0.00            
ATOM   1607  CB  ASN A 108      30.780  46.450  22.330  1.00  0.00            
ATOM   1608  HB2 ASN A 108      30.940  47.510  22.150  1.00  0.00            
ATOM   1609  HB3 ASN A 108      30.700  46.310  23.410  1.00  0.00            
ATOM   1610  CG  ASN A 108      31.970  45.620  21.870  1.00  0.00            
ATOM   1611  OD1 ASN A 108      31.970  44.390  21.940  1.00  0.00            
ATOM   1612  ND2 ASN A 108      33.080  46.270  21.520  1.00  0.00            
ATOM   1613 HD21 ASN A 108      33.770  45.810  20.950  1.00  0.00            
ATOM   1614 HD22 ASN A 108      33.090  47.270  21.640  1.00  0.00            
ATOM   1615  C   ASN A 108      28.220  46.730  22.040  1.00  0.00            
ATOM   1616  O   ASN A 108      27.860  47.740  21.430  1.00  0.00            
ATOM   1617  N   GLY A 109      27.660  46.280  23.160  1.00  0.00            
ATOM   1618  H   GLY A 109      28.180  45.560  23.650  1.00  0.00            
ATOM   1619  CA  GLY A 109      26.390  46.710  23.720  1.00  0.00            
ATOM   1620  HA2 GLY A 109      26.390  47.790  23.570  1.00  0.00            
ATOM   1621  HA3 GLY A 109      25.590  46.320  23.090  1.00  0.00            
ATOM   1622  C   GLY A 109      26.210  46.420  25.200  1.00  0.00            
ATOM   1623  O   GLY A 109      26.420  47.270  26.070  1.00  0.00            
ATOM   1624  N   SER A 110      25.610  45.270  25.510  1.00  0.00            
ATOM   1625  H   SER A 110      25.300  44.670  24.760  1.00  0.00            
ATOM   1626  CA  SER A 110      25.560  44.800  26.880  1.00  0.00            
ATOM   1627  HA  SER A 110      26.280  45.400  27.430  1.00  0.00            
ATOM   1628  CB  SER A 110      24.190  45.080  27.490  1.00  0.00            
ATOM   1629  HB2 SER A 110      24.210  45.060  28.580  1.00  0.00            
ATOM   1630  HB3 SER A 110      23.850  46.090  27.290  1.00  0.00            
ATOM   1631  OG  SER A 110      23.160  44.150  27.240  1.00  0.00            
ATOM   1632  HG  SER A 110      23.150  43.520  27.960  1.00  0.00            
ATOM   1633  C   SER A 110      25.950  43.350  27.170  1.00  0.00            
ATOM   1634  O   SER A 110      26.270  43.110  28.330  1.00  0.00            
ATOM   1635  N   GLN A 111      25.940  42.440  26.200  1.00  0.00            
ATOM   1636  H   GLN A 111      25.580  42.780  25.320  1.00  0.00            
ATOM   1637  CA  GLN A 111      26.400  41.070  26.310  1.00  0.00            
ATOM   1638  HA  GLN A 111      25.960  40.590  27.190  1.00  0.00            
ATOM   1639  CB  GLN A 111      26.020  40.290  25.050  1.00  0.00            
ATOM   1640  HB2 GLN A 111      26.290  40.920  24.200  1.00  0.00            
ATOM   1641  HB3 GLN A 111      26.560  39.350  25.030  1.00  0.00            
ATOM   1642  CG  GLN A 111      24.510  40.050  24.980  1.00  0.00            
ATOM   1643  HG2 GLN A 111      24.220  39.580  25.920  1.00  0.00            
ATOM   1644  HG3 GLN A 111      23.990  41.000  24.830  1.00  0.00            
ATOM   1645  CD  GLN A 111      24.150  39.210  23.770  1.00  0.00            
ATOM   1646  OE1 GLN A 111      24.910  38.480  23.130  1.00  0.00            
ATOM   1647  NE2 GLN A 111      22.910  39.280  23.300  1.00  0.00            
ATOM   1648 HE21 GLN A 111      22.800  38.850  22.390  1.00  0.00            
ATOM   1649 HE22 GLN A 111      22.270  40.020  23.580  1.00  0.00            
ATOM   1650  C   GLN A 111      27.900  41.070  26.560  1.00  0.00            
ATOM   1651  O   GLN A 111      28.710  41.750  25.940  1.00  0.00            
ATOM   1652  N   PHE A 112      28.280  40.130  27.440  1.00  0.00            
ATOM   1653  H   PHE A 112      27.570  39.590  27.910  1.00  0.00            
ATOM   1654  CA  PHE A 112      29.630  39.840  27.880  1.00  0.00            
ATOM   1655  HA  PHE A 112      30.390  40.150  27.160  1.00  0.00            
ATOM   1656  CB  PHE A 112      29.840  40.670  29.140  1.00  0.00            
ATOM   1657  HB2 PHE A 112      30.880  40.650  29.440  1.00  0.00            
ATOM   1658  HB3 PHE A 112      29.730  41.720  28.850  1.00  0.00            
ATOM   1659  CG  PHE A 112      28.930  40.390  30.320  1.00  0.00            
ATOM   1660  CD1 PHE A 112      29.290  39.360  31.200  1.00  0.00            
ATOM   1661  HD1 PHE A 112      30.260  38.890  31.050  1.00  0.00            
ATOM   1662  CE1 PHE A 112      28.490  39.080  32.310  1.00  0.00            
ATOM   1663  HE1 PHE A 112      28.710  38.310  33.030  1.00  0.00            
ATOM   1664  CZ  PHE A 112      27.300  39.810  32.490  1.00  0.00            
ATOM   1665  HZ  PHE A 112      26.640  39.500  33.290  1.00  0.00            
ATOM   1666  CE2 PHE A 112      26.980  40.870  31.650  1.00  0.00            
ATOM   1667  HE2 PHE A 112      26.110  41.490  31.840  1.00  0.00            
ATOM   1668  CD2 PHE A 112      27.770  41.140  30.530  1.00  0.00            
ATOM   1669  HD2 PHE A 112      27.620  41.990  29.870  1.00  0.00            
ATOM   1670  C   PHE A 112      29.930  38.390  28.240  1.00  0.00            
ATOM   1671  O   PHE A 112      29.040  37.550  28.310  1.00  0.00            
ATOM   1672  N   PHE A 113      31.200  38.190  28.590  1.00  0.00            
ATOM   1673  H   PHE A 113      31.840  38.960  28.430  1.00  0.00            
ATOM   1674  CA  PHE A 113      31.600  36.980  29.280  1.00  0.00            
ATOM   1675  HA  PHE A 113      30.710  36.560  29.750  1.00  0.00            
ATOM   1676  CB  PHE A 113      32.080  35.950  28.260  1.00  0.00            
ATOM   1677  HB2 PHE A 113      32.130  34.980  28.760  1.00  0.00            
ATOM   1678  HB3 PHE A 113      31.270  35.870  27.530  1.00  0.00            
ATOM   1679  CG  PHE A 113      33.430  36.160  27.620  1.00  0.00            
ATOM   1680  CD1 PHE A 113      33.530  37.090  26.580  1.00  0.00            
ATOM   1681  HD1 PHE A 113      32.750  37.830  26.450  1.00  0.00            
ATOM   1682  CE1 PHE A 113      34.780  37.380  26.000  1.00  0.00            
ATOM   1683  HE1 PHE A 113      34.970  38.150  25.270  1.00  0.00            
ATOM   1684  CZ  PHE A 113      35.910  36.670  26.430  1.00  0.00            
ATOM   1685  HZ  PHE A 113      36.860  36.900  25.980  1.00  0.00            
ATOM   1686  CE2 PHE A 113      35.750  35.620  27.350  1.00  0.00            
ATOM   1687  HE2 PHE A 113      36.630  35.020  27.500  1.00  0.00            
ATOM   1688  CD2 PHE A 113      34.520  35.360  27.970  1.00  0.00            
ATOM   1689  HD2 PHE A 113      34.570  34.600  28.730  1.00  0.00            
ATOM   1690  C   PHE A 113      32.620  37.180  30.390  1.00  0.00            
ATOM   1691  O   PHE A 113      33.230  38.230  30.530  1.00  0.00            
ATOM   1692  N   ILE A 114      32.980  36.120  31.130  1.00  0.00            
ATOM   1693  H   ILE A 114      32.450  35.300  30.850  1.00  0.00            
ATOM   1694  CA  ILE A 114      33.760  36.040  32.340  1.00  0.00            
ATOM   1695  HA  ILE A 114      34.460  36.880  32.430  1.00  0.00            
ATOM   1696  CB  ILE A 114      32.970  36.030  33.650  1.00  0.00            
ATOM   1697  HB  ILE A 114      32.500  35.060  33.850  1.00  0.00            
ATOM   1698  CG2 ILE A 114      33.950  36.250  34.800  1.00  0.00            
ATOM   1699 HG21 ILE A 114      34.870  35.700  34.600  1.00  0.00            
ATOM   1700 HG22 ILE A 114      34.220  37.300  34.910  1.00  0.00            
ATOM   1701 HG23 ILE A 114      33.490  35.830  35.690  1.00  0.00            
ATOM   1702  CG1 ILE A 114      31.840  37.050  33.750  1.00  0.00            
ATOM   1703 HG12 ILE A 114      32.290  38.030  33.590  1.00  0.00            
ATOM   1704 HG13 ILE A 114      31.170  36.950  32.900  1.00  0.00            
ATOM   1705  CD1 ILE A 114      31.060  37.310  35.030  1.00  0.00            
ATOM   1706 HD11 ILE A 114      30.240  37.990  34.800  1.00  0.00            
ATOM   1707 HD12 ILE A 114      30.580  36.420  35.440  1.00  0.00            
ATOM   1708 HD13 ILE A 114      31.720  37.640  35.840  1.00  0.00            
ATOM   1709  C   ILE A 114      34.490  34.720  32.180  1.00  0.00            
ATOM   1710  O   ILE A 114      33.900  33.640  32.180  1.00  0.00            
ATOM   1711  N   CYS A 115      35.810  34.820  32.020  1.00  0.00            
ATOM   1712  H   CYS A 115      36.200  35.750  32.040  1.00  0.00            
ATOM   1713  CA  CYS A 115      36.670  33.660  31.860  1.00  0.00            
ATOM   1714  HA  CYS A 115      36.440  33.050  30.990  1.00  0.00            
ATOM   1715  CB  CYS A 115      38.100  34.120  31.610  1.00  0.00            
ATOM   1716  HB2 CYS A 115      38.430  34.590  32.540  1.00  0.00            
ATOM   1717  HB3 CYS A 115      38.790  33.280  31.540  1.00  0.00            
ATOM   1718  SG  CYS A 115      38.340  35.340  30.300  1.00  0.00            
ATOM   1719  HG  CYS A 115      39.640  35.110  30.080  1.00  0.00            
ATOM   1720  C   CYS A 115      36.570  32.730  33.060  1.00  0.00            
ATOM   1721  O   CYS A 115      36.560  33.210  34.190  1.00  0.00            
ATOM   1722  N   THR A 116      36.620  31.420  32.780  1.00  0.00            
ATOM   1723  H   THR A 116      36.340  31.080  31.870  1.00  0.00            
ATOM   1724  CA  THR A 116      37.010  30.420  33.750  1.00  0.00            
ATOM   1725  HA  THR A 116      37.360  30.880  34.670  1.00  0.00            
ATOM   1726  CB  THR A 116      35.810  29.580  34.200  1.00  0.00            
ATOM   1727  HB  THR A 116      36.190  28.930  34.990  1.00  0.00            
ATOM   1728  CG2 THR A 116      34.650  30.450  34.680  1.00  0.00            
ATOM   1729 HG21 THR A 116      33.810  29.890  35.090  1.00  0.00            
ATOM   1730 HG22 THR A 116      35.040  31.000  35.530  1.00  0.00            
ATOM   1731 HG23 THR A 116      34.230  31.050  33.870  1.00  0.00            
ATOM   1732  OG1 THR A 116      35.340  28.680  33.220  1.00  0.00            
ATOM   1733  HG1 THR A 116      34.960  28.040  33.830  1.00  0.00            
ATOM   1734  C   THR A 116      38.190  29.550  33.340  1.00  0.00            
ATOM   1735  O   THR A 116      38.620  28.670  34.070  1.00  0.00            
ATOM   1736  N   ALA A 117      38.890  29.930  32.260  1.00  0.00            
ATOM   1737  H   ALA A 117      38.490  30.700  31.760  1.00  0.00            
ATOM   1738  CA  ALA A 117      40.270  29.640  31.910  1.00  0.00            
ATOM   1739  HA  ALA A 117      40.730  29.540  32.890  1.00  0.00            
ATOM   1740  CB  ALA A 117      40.300  28.320  31.150  1.00  0.00            
ATOM   1741  HB1 ALA A 117      41.290  27.940  30.900  1.00  0.00            
ATOM   1742  HB2 ALA A 117      39.810  27.500  31.680  1.00  0.00            
ATOM   1743  HB3 ALA A 117      39.770  28.420  30.200  1.00  0.00            
ATOM   1744  C   ALA A 117      41.020  30.710  31.130  1.00  0.00            
ATOM   1745  O   ALA A 117      40.470  31.810  31.060  1.00  0.00            
ATOM   1746  N   LYS A 118      42.290  30.570  30.740  1.00  0.00            
ATOM   1747  H   LYS A 118      42.700  29.660  30.880  1.00  0.00            
ATOM   1748  CA  LYS A 118      43.060  31.660  30.170  1.00  0.00            
ATOM   1749  HA  LYS A 118      42.840  32.610  30.650  1.00  0.00            
ATOM   1750  CB  LYS A 118      44.540  31.460  30.480  1.00  0.00            
ATOM   1751  HB2 LYS A 118      44.590  31.440  31.570  1.00  0.00            
ATOM   1752  HB3 LYS A 118      44.880  30.480  30.160  1.00  0.00            
ATOM   1753  CG  LYS A 118      45.520  32.520  29.980  1.00  0.00            
ATOM   1754  HG2 LYS A 118      45.480  32.660  28.900  1.00  0.00            
ATOM   1755  HG3 LYS A 118      45.410  33.490  30.460  1.00  0.00            
ATOM   1756  CD  LYS A 118      46.930  32.030  30.300  1.00  0.00            
ATOM   1757  HD2 LYS A 118      47.110  31.980  31.370  1.00  0.00            
ATOM   1758  HD3 LYS A 118      47.010  31.020  29.900  1.00  0.00            
ATOM   1759  CE  LYS A 118      47.930  33.010  29.680  1.00  0.00            
ATOM   1760  HE2 LYS A 118      47.350  33.690  29.070  1.00  0.00            
ATOM   1761  HE3 LYS A 118      48.340  33.630  30.480  1.00  0.00            
ATOM   1762  NZ  LYS A 118      48.960  32.350  28.860  1.00  0.00            
ATOM   1763  HZ1 LYS A 118      49.630  31.820  29.400  1.00  0.00            
ATOM   1764  HZ2 LYS A 118      48.710  31.680  28.150  1.00  0.00            
ATOM   1765  HZ3 LYS A 118      49.530  33.110  28.500  1.00  0.00            
ATOM   1766  C   LYS A 118      42.820  31.810  28.680  1.00  0.00            
ATOM   1767  O   LYS A 118      43.480  31.170  27.860  1.00  0.00            
ATOM   1768  N   THR A 119      41.800  32.570  28.260  1.00  0.00            
ATOM   1769  H   THR A 119      41.220  32.960  28.990  1.00  0.00            
ATOM   1770  CA  THR A 119      41.270  32.570  26.910  1.00  0.00            
ATOM   1771  HA  THR A 119      41.420  31.550  26.550  1.00  0.00            
ATOM   1772  CB  THR A 119      39.790  32.940  26.920  1.00  0.00            
ATOM   1773  HB  THR A 119      39.350  32.770  25.940  1.00  0.00            
ATOM   1774  CG2 THR A 119      38.950  32.100  27.880  1.00  0.00            
ATOM   1775 HG21 THR A 119      37.970  31.980  27.420  1.00  0.00            
ATOM   1776 HG22 THR A 119      39.290  31.070  27.980  1.00  0.00            
ATOM   1777 HG23 THR A 119      38.840  32.500  28.890  1.00  0.00            
ATOM   1778  OG1 THR A 119      39.470  34.270  27.260  1.00  0.00            
ATOM   1779  HG1 THR A 119      38.940  34.710  26.590  1.00  0.00            
ATOM   1780  C   THR A 119      42.050  33.450  25.950  1.00  0.00            
ATOM   1781  O   THR A 119      41.420  34.110  25.130  1.00  0.00            
ATOM   1782  N   GLU A 120      43.390  33.390  26.030  1.00  0.00            
ATOM   1783  H   GLU A 120      43.740  32.830  26.790  1.00  0.00            
ATOM   1784  CA  GLU A 120      44.390  34.070  25.230  1.00  0.00            
ATOM   1785  HA  GLU A 120      44.310  35.100  25.580  1.00  0.00            
ATOM   1786  CB  GLU A 120      45.790  33.700  25.720  1.00  0.00            
ATOM   1787  HB2 GLU A 120      46.500  34.440  25.370  1.00  0.00            
ATOM   1788  HB3 GLU A 120      45.690  33.690  26.810  1.00  0.00            
ATOM   1789  CG  GLU A 120      46.380  32.370  25.260  1.00  0.00            
ATOM   1790  HG2 GLU A 120      45.600  31.630  25.400  1.00  0.00            
ATOM   1791  HG3 GLU A 120      46.650  32.440  24.210  1.00  0.00            
ATOM   1792  CD  GLU A 120      47.540  32.000  26.180  1.00  0.00            
ATOM   1793  OE1 GLU A 120      48.620  32.600  25.980  1.00  0.00            
ATOM   1794  OE2 GLU A 120      47.500  31.120  27.060  1.00  0.00            
ATOM   1795  C   GLU A 120      44.320  34.180  23.720  1.00  0.00            
ATOM   1796  O   GLU A 120      44.910  35.090  23.140  1.00  0.00            
ATOM   1797  N   TRP A 121      43.620  33.240  23.080  1.00  0.00            
ATOM   1798  H   TRP A 121      43.210  32.530  23.670  1.00  0.00            
ATOM   1799  CA  TRP A 121      43.250  33.230  21.670  1.00  0.00            
ATOM   1800  HA  TRP A 121      44.200  33.440  21.180  1.00  0.00            
ATOM   1801  CB  TRP A 121      42.760  31.830  21.300  1.00  0.00            
ATOM   1802  HB2 TRP A 121      42.490  31.830  20.250  1.00  0.00            
ATOM   1803  HB3 TRP A 121      43.640  31.200  21.440  1.00  0.00            
ATOM   1804  CG  TRP A 121      41.550  31.280  21.980  1.00  0.00            
ATOM   1805  CD1 TRP A 121      40.290  31.450  21.510  1.00  0.00            
ATOM   1806  HD1 TRP A 121      40.060  31.890  20.560  1.00  0.00            
ATOM   1807  NE1 TRP A 121      39.380  30.980  22.440  1.00  0.00            
ATOM   1808  HE1 TRP A 121      38.390  31.110  22.280  1.00  0.00            
ATOM   1809  CE2 TRP A 121      40.020  30.330  23.480  1.00  0.00            
ATOM   1810  CZ2 TRP A 121      39.580  29.570  24.570  1.00  0.00            
ATOM   1811  HZ2 TRP A 121      38.540  29.370  24.750  1.00  0.00            
ATOM   1812  CH2 TRP A 121      40.510  29.050  25.480  1.00  0.00            
ATOM   1813  HH2 TRP A 121      40.310  28.440  26.340  1.00  0.00            
ATOM   1814  CZ3 TRP A 121      41.880  29.210  25.210  1.00  0.00            
ATOM   1815  HZ3 TRP A 121      42.540  28.740  25.920  1.00  0.00            
ATOM   1816  CE3 TRP A 121      42.320  29.910  24.080  1.00  0.00            
ATOM   1817  HE3 TRP A 121      43.380  30.060  23.910  1.00  0.00            
ATOM   1818  CD2 TRP A 121      41.400  30.480  23.190  1.00  0.00            
ATOM   1819  C   TRP A 121      42.180  34.230  21.290  1.00  0.00            
ATOM   1820  O   TRP A 121      41.870  34.370  20.110  1.00  0.00            
ATOM   1821  N   LEU A 122      41.660  35.020  22.230  1.00  0.00            
ATOM   1822  H   LEU A 122      41.900  34.760  23.180  1.00  0.00            
ATOM   1823  CA  LEU A 122      40.780  36.140  21.990  1.00  0.00            
ATOM   1824  HA  LEU A 122      40.630  36.160  20.910  1.00  0.00            
ATOM   1825  CB  LEU A 122      39.530  35.950  22.840  1.00  0.00            
ATOM   1826  HB2 LEU A 122      39.780  35.840  23.900  1.00  0.00            
ATOM   1827  HB3 LEU A 122      38.900  36.830  22.750  1.00  0.00            
ATOM   1828  CG  LEU A 122      38.770  34.670  22.490  1.00  0.00            
ATOM   1829  HG  LEU A 122      39.350  33.780  22.700  1.00  0.00            
ATOM   1830  CD1 LEU A 122      37.490  34.520  23.310  1.00  0.00            
ATOM   1831 HD11 LEU A 122      37.770  34.500  24.360  1.00  0.00            
ATOM   1832 HD12 LEU A 122      36.780  35.320  23.130  1.00  0.00            
ATOM   1833 HD13 LEU A 122      37.020  33.550  23.110  1.00  0.00            
ATOM   1834  CD2 LEU A 122      38.370  34.580  21.020  1.00  0.00            
ATOM   1835 HD21 LEU A 122      38.680  35.360  20.330  1.00  0.00            
ATOM   1836 HD22 LEU A 122      38.730  33.680  20.520  1.00  0.00            
ATOM   1837 HD23 LEU A 122      37.290  34.530  20.900  1.00  0.00            
ATOM   1838  C   LEU A 122      41.460  37.480  22.260  1.00  0.00            
ATOM   1839  O   LEU A 122      40.780  38.500  22.150  1.00  0.00            
ATOM   1840  N   ASP A 123      42.740  37.530  22.620  1.00  0.00            
ATOM   1841  H   ASP A 123      43.160  36.640  22.830  1.00  0.00            
ATOM   1842  CA  ASP A 123      43.460  38.750  22.950  1.00  0.00            
ATOM   1843  HA  ASP A 123      42.760  39.230  23.640  1.00  0.00            
ATOM   1844  CB  ASP A 123      44.790  38.490  23.640  1.00  0.00            
ATOM   1845  HB2 ASP A 123      45.430  37.790  23.100  1.00  0.00            
ATOM   1846  HB3 ASP A 123      45.370  39.420  23.700  1.00  0.00            
ATOM   1847  CG  ASP A 123      44.710  37.990  25.080  1.00  0.00            
ATOM   1848  OD1 ASP A 123      43.610  37.970  25.680  1.00  0.00            
ATOM   1849  OD2 ASP A 123      45.740  37.490  25.570  1.00  0.00            
ATOM   1850  C   ASP A 123      43.560  39.840  21.890  1.00  0.00            
ATOM   1851  O   ASP A 123      44.030  40.940  22.130  1.00  0.00            
ATOM   1852  N   GLY A 124      43.130  39.490  20.670  1.00  0.00            
ATOM   1853  H   GLY A 124      42.980  38.510  20.480  1.00  0.00            
ATOM   1854  CA  GLY A 124      42.960  40.410  19.570  1.00  0.00            
ATOM   1855  HA2 GLY A 124      43.320  41.390  19.900  1.00  0.00            
ATOM   1856  HA3 GLY A 124      43.640  40.070  18.790  1.00  0.00            
ATOM   1857  C   GLY A 124      41.530  40.500  19.030  1.00  0.00            
ATOM   1858  O   GLY A 124      41.400  40.850  17.860  1.00  0.00            
ATOM   1859  N   LYS A 125      40.530  39.970  19.740  1.00  0.00            
ATOM   1860  H   LYS A 125      40.660  39.650  20.690  1.00  0.00            
ATOM   1861  CA  LYS A 125      39.170  39.790  19.280  1.00  0.00            
ATOM   1862  HA  LYS A 125      38.940  40.490  18.480  1.00  0.00            
ATOM   1863  CB  LYS A 125      38.810  38.420  18.710  1.00  0.00            
ATOM   1864  HB2 LYS A 125      39.080  37.760  19.540  1.00  0.00            
ATOM   1865  HB3 LYS A 125      37.760  38.210  18.560  1.00  0.00            
ATOM   1866  CG  LYS A 125      39.630  38.070  17.470  1.00  0.00            
ATOM   1867  HG2 LYS A 125      39.270  38.580  16.570  1.00  0.00            
ATOM   1868  HG3 LYS A 125      40.680  38.310  17.640  1.00  0.00            
ATOM   1869  CD  LYS A 125      39.460  36.590  17.150  1.00  0.00            
ATOM   1870  HD2 LYS A 125      40.120  36.000  17.790  1.00  0.00            
ATOM   1871  HD3 LYS A 125      38.390  36.370  17.240  1.00  0.00            
ATOM   1872  CE  LYS A 125      39.880  36.060  15.780  1.00  0.00            
ATOM   1873  HE2 LYS A 125      39.080  36.510  15.190  1.00  0.00            
ATOM   1874  HE3 LYS A 125      40.920  36.350  15.630  1.00  0.00            
ATOM   1875  NZ  LYS A 125      39.800  34.590  15.790  1.00  0.00            
ATOM   1876  HZ1 LYS A 125      40.540  34.180  16.340  1.00  0.00            
ATOM   1877  HZ2 LYS A 125      38.980  34.180  16.220  1.00  0.00            
ATOM   1878  HZ3 LYS A 125      39.730  34.190  14.870  1.00  0.00            
ATOM   1879  C   LYS A 125      38.060  40.070  20.280  1.00  0.00            
ATOM   1880  O   LYS A 125      36.910  40.270  19.890  1.00  0.00            
ATOM   1881  N   HID A 126      38.430  40.250  21.550  1.00  0.00            
ATOM   1882  H   HID A 126      39.430  40.180  21.690  1.00  0.00            
ATOM   1883  CA  HID A 126      37.520  40.720  22.580  1.00  0.00            
ATOM   1884  HA  HID A 126      36.680  41.250  22.130  1.00  0.00            
ATOM   1885  CB  HID A 126      37.070  39.500  23.370  1.00  0.00            
ATOM   1886  HB2 HID A 126      37.940  38.910  23.660  1.00  0.00            
ATOM   1887  HB3 HID A 126      36.470  39.850  24.210  1.00  0.00            
ATOM   1888  CG  HID A 126      36.040  38.720  22.590  1.00  0.00            
ATOM   1889  ND1 HID A 126      34.670  38.910  22.640  1.00  0.00            
ATOM   1890  HD1 HID A 126      34.230  39.650  23.160  1.00  0.00            
ATOM   1891  CE1 HID A 126      34.090  38.150  21.700  1.00  0.00            
ATOM   1892  HE1 HID A 126      33.030  38.010  21.520  1.00  0.00            
ATOM   1893  NE2 HID A 126      34.970  37.360  21.080  1.00  0.00            
ATOM   1894  CD2 HID A 126      36.200  37.760  21.610  1.00  0.00            
ATOM   1895  HD2 HID A 126      37.120  37.270  21.360  1.00  0.00            
ATOM   1896  C   HID A 126      38.140  41.730  23.530  1.00  0.00            
ATOM   1897  O   HID A 126      39.340  41.670  23.820  1.00  0.00            
ATOM   1898  N   VAL A 127      37.350  42.720  23.940  1.00  0.00            
ATOM   1899  H   VAL A 127      36.370  42.530  23.760  1.00  0.00            
ATOM   1900  CA  VAL A 127      37.690  43.810  24.830  1.00  0.00            
ATOM   1901  HA  VAL A 127      38.760  43.970  24.700  1.00  0.00            
ATOM   1902  CB  VAL A 127      37.010  45.120  24.440  1.00  0.00            
ATOM   1903  HB  VAL A 127      35.930  45.040  24.360  1.00  0.00            
ATOM   1904  CG1 VAL A 127      37.530  46.230  25.350  1.00  0.00            
ATOM   1905 HG11 VAL A 127      36.840  47.070  25.250  1.00  0.00            
ATOM   1906 HG12 VAL A 127      37.550  45.980  26.400  1.00  0.00            
ATOM   1907 HG13 VAL A 127      38.520  46.530  25.010  1.00  0.00            
ATOM   1908  CG2 VAL A 127      37.320  45.500  22.990  1.00  0.00            
ATOM   1909 HG21 VAL A 127      37.060  46.560  22.910  1.00  0.00            
ATOM   1910 HG22 VAL A 127      38.400  45.560  22.860  1.00  0.00            
ATOM   1911 HG23 VAL A 127      36.770  44.880  22.280  1.00  0.00            
ATOM   1912  C   VAL A 127      37.520  43.370  26.280  1.00  0.00            
ATOM   1913  O   VAL A 127      36.390  43.450  26.760  1.00  0.00            
ATOM   1914  N   VAL A 128      38.570  43.130  27.070  1.00  0.00            
ATOM   1915  H   VAL A 128      39.470  43.100  26.620  1.00  0.00            
ATOM   1916  CA  VAL A 128      38.520  42.980  28.510  1.00  0.00            
ATOM   1917  HA  VAL A 128      37.790  42.210  28.760  1.00  0.00            
ATOM   1918  CB  VAL A 128      39.910  42.670  29.070  1.00  0.00            
ATOM   1919  HB  VAL A 128      40.570  43.470  28.730  1.00  0.00            
ATOM   1920  CG1 VAL A 128      39.940  42.590  30.590  1.00  0.00            
ATOM   1921 HG11 VAL A 128      39.680  43.580  30.980  1.00  0.00            
ATOM   1922 HG12 VAL A 128      39.170  41.960  31.030  1.00  0.00            
ATOM   1923 HG13 VAL A 128      40.910  42.310  30.980  1.00  0.00            
ATOM   1924  CG2 VAL A 128      40.450  41.360  28.520  1.00  0.00            
ATOM   1925 HG21 VAL A 128      40.090  40.500  29.080  1.00  0.00            
ATOM   1926 HG22 VAL A 128      40.270  41.240  27.450  1.00  0.00            
ATOM   1927 HG23 VAL A 128      41.530  41.420  28.610  1.00  0.00            
ATOM   1928  C   VAL A 128      38.150  44.290  29.190  1.00  0.00            
ATOM   1929  O   VAL A 128      38.540  45.360  28.720  1.00  0.00            
ATOM   1930  N   PHE A 129      37.380  44.340  30.280  1.00  0.00            
ATOM   1931  H   PHE A 129      36.940  43.500  30.610  1.00  0.00            
ATOM   1932  CA  PHE A 129      37.030  45.590  30.920  1.00  0.00            
ATOM   1933  HA  PHE A 129      37.650  46.410  30.540  1.00  0.00            
ATOM   1934  CB  PHE A 129      35.600  45.980  30.550  1.00  0.00            
ATOM   1935  HB2 PHE A 129      35.380  46.940  31.020  1.00  0.00            
ATOM   1936  HB3 PHE A 129      35.440  46.180  29.500  1.00  0.00            
ATOM   1937  CG  PHE A 129      34.460  45.060  30.930  1.00  0.00            
ATOM   1938  CD1 PHE A 129      33.980  44.150  29.980  1.00  0.00            
ATOM   1939  HD1 PHE A 129      34.460  44.110  29.020  1.00  0.00            
ATOM   1940  CE1 PHE A 129      32.890  43.300  30.210  1.00  0.00            
ATOM   1941  HE1 PHE A 129      32.490  42.650  29.440  1.00  0.00            
ATOM   1942  CZ  PHE A 129      32.360  43.370  31.500  1.00  0.00            
ATOM   1943  HZ  PHE A 129      31.500  42.780  31.770  1.00  0.00            
ATOM   1944  CE2 PHE A 129      32.900  44.180  32.510  1.00  0.00            
ATOM   1945  HE2 PHE A 129      32.480  44.120  33.500  1.00  0.00            
ATOM   1946  CD2 PHE A 129      33.960  45.050  32.230  1.00  0.00            
ATOM   1947  HD2 PHE A 129      34.360  45.680  33.020  1.00  0.00            
ATOM   1948  C   PHE A 129      37.120  45.560  32.440  1.00  0.00            
ATOM   1949  O   PHE A 129      36.930  46.590  33.080  1.00  0.00            
ATOM   1950  N   GLY A 130      37.440  44.420  33.050  1.00  0.00            
ATOM   1951  H   GLY A 130      37.530  43.610  32.470  1.00  0.00            
ATOM   1952  CA  GLY A 130      37.420  44.230  34.490  1.00  0.00            
ATOM   1953  HA2 GLY A 130      38.230  44.840  34.900  1.00  0.00            
ATOM   1954  HA3 GLY A 130      36.500  44.640  34.910  1.00  0.00            
ATOM   1955  C   GLY A 130      37.690  42.830  35.030  1.00  0.00            
ATOM   1956  O   GLY A 130      37.980  41.900  34.270  1.00  0.00            
ATOM   1957  N   LYS A 131      37.720  42.710  36.360  1.00  0.00            
ATOM   1958  H   LYS A 131      37.550  43.550  36.880  1.00  0.00            
ATOM   1959  CA  LYS A 131      38.170  41.530  37.070  1.00  0.00            
ATOM   1960  HA  LYS A 131      37.910  40.670  36.450  1.00  0.00            
ATOM   1961  CB  LYS A 131      39.670  41.610  37.320  1.00  0.00            
ATOM   1962  HB2 LYS A 131      40.180  41.520  36.360  1.00  0.00            
ATOM   1963  HB3 LYS A 131      39.840  42.620  37.690  1.00  0.00            
ATOM   1964  CG  LYS A 131      40.240  40.760  38.460  1.00  0.00            
ATOM   1965  HG2 LYS A 131      39.820  41.130  39.390  1.00  0.00            
ATOM   1966  HG3 LYS A 131      40.060  39.710  38.210  1.00  0.00            
ATOM   1967  CD  LYS A 131      41.730  40.960  38.690  1.00  0.00            
ATOM   1968  HD2 LYS A 131      42.270  40.690  37.780  1.00  0.00            
ATOM   1969  HD3 LYS A 131      41.930  41.970  39.060  1.00  0.00            
ATOM   1970  CE  LYS A 131      42.280  39.890  39.620  1.00  0.00            
ATOM   1971  HE2 LYS A 131      42.290  38.890  39.180  1.00  0.00            
ATOM   1972  HE3 LYS A 131      43.290  40.240  39.830  1.00  0.00            
ATOM   1973  NZ  LYS A 131      41.560  39.690  40.890  1.00  0.00            
ATOM   1974  HZ1 LYS A 131      41.490  40.540  41.430  1.00  0.00            
ATOM   1975  HZ2 LYS A 131      40.620  39.330  40.940  1.00  0.00            
ATOM   1976  HZ3 LYS A 131      42.050  39.010  41.460  1.00  0.00            
ATOM   1977  C   LYS A 131      37.370  41.440  38.360  1.00  0.00            
ATOM   1978  O   LYS A 131      37.200  42.440  39.050  1.00  0.00            
ATOM   1979  N   VAL A 132      37.010  40.210  38.740  1.00  0.00            
ATOM   1980  H   VAL A 132      37.310  39.480  38.110  1.00  0.00            
ATOM   1981  CA  VAL A 132      36.400  39.880  40.010  1.00  0.00            
ATOM   1982  HA  VAL A 132      35.500  40.450  40.220  1.00  0.00            
ATOM   1983  CB  VAL A 132      35.940  38.430  40.070  1.00  0.00            
ATOM   1984  HB  VAL A 132      36.710  37.760  39.690  1.00  0.00            
ATOM   1985  CG1 VAL A 132      35.550  38.030  41.490  1.00  0.00            
ATOM   1986 HG11 VAL A 132      36.480  37.970  42.050  1.00  0.00            
ATOM   1987 HG12 VAL A 132      34.750  38.680  41.860  1.00  0.00            
ATOM   1988 HG13 VAL A 132      35.030  37.070  41.530  1.00  0.00            
ATOM   1989  CG2 VAL A 132      34.690  38.160  39.230  1.00  0.00            
ATOM   1990 HG21 VAL A 132      34.930  38.520  38.230  1.00  0.00            
ATOM   1991 HG22 VAL A 132      34.510  37.090  39.210  1.00  0.00            
ATOM   1992 HG23 VAL A 132      33.860  38.690  39.700  1.00  0.00            
ATOM   1993  C   VAL A 132      37.300  40.210  41.200  1.00  0.00            
ATOM   1994  O   VAL A 132      38.410  39.700  41.340  1.00  0.00            
ATOM   1995  N   LYS A 133      36.770  40.810  42.260  1.00  0.00            
ATOM   1996  H   LYS A 133      35.790  41.050  42.180  1.00  0.00            
ATOM   1997  CA  LYS A 133      37.550  41.240  43.400  1.00  0.00            
ATOM   1998  HA  LYS A 133      38.550  40.800  43.430  1.00  0.00            
ATOM   1999  CB  LYS A 133      37.720  42.750  43.490  1.00  0.00            
ATOM   2000  HB2 LYS A 133      38.480  42.960  44.250  1.00  0.00            
ATOM   2001  HB3 LYS A 133      38.300  42.990  42.600  1.00  0.00            
ATOM   2002  CG  LYS A 133      36.520  43.680  43.630  1.00  0.00            
ATOM   2003  HG2 LYS A 133      36.170  43.720  42.600  1.00  0.00            
ATOM   2004  HG3 LYS A 133      35.720  43.380  44.310  1.00  0.00            
ATOM   2005  CD  LYS A 133      36.790  45.140  43.990  1.00  0.00            
ATOM   2006  HD2 LYS A 133      37.490  45.600  43.300  1.00  0.00            
ATOM   2007  HD3 LYS A 133      35.880  45.730  43.850  1.00  0.00            
ATOM   2008  CE  LYS A 133      37.150  45.310  45.470  1.00  0.00            
ATOM   2009  HE2 LYS A 133      36.470  44.880  46.210  1.00  0.00            
ATOM   2010  HE3 LYS A 133      38.130  44.860  45.600  1.00  0.00            
ATOM   2011  NZ  LYS A 133      37.270  46.710  45.890  1.00  0.00            
ATOM   2012  HZ1 LYS A 133      37.460  46.810  46.880  1.00  0.00            
ATOM   2013  HZ2 LYS A 133      38.010  47.230  45.440  1.00  0.00            
ATOM   2014  HZ3 LYS A 133      36.450  47.290  45.860  1.00  0.00            
ATOM   2015  C   LYS A 133      37.090  40.640  44.720  1.00  0.00            
ATOM   2016  O   LYS A 133      37.770  40.690  45.730  1.00  0.00            
ATOM   2017  N   GLU A 134      35.810  40.230  44.710  1.00  0.00            
ATOM   2018  H   GLU A 134      35.310  40.340  43.840  1.00  0.00            
ATOM   2019  CA  GLU A 134      35.170  39.610  45.850  1.00  0.00            
ATOM   2020  HA  GLU A 134      35.830  39.040  46.510  1.00  0.00            
ATOM   2021  CB  GLU A 134      34.550  40.620  46.820  1.00  0.00            
ATOM   2022  HB2 GLU A 134      35.250  41.410  47.070  1.00  0.00            
ATOM   2023  HB3 GLU A 134      33.740  41.130  46.300  1.00  0.00            
ATOM   2024  CG  GLU A 134      33.910  40.160  48.120  1.00  0.00            
ATOM   2025  HG2 GLU A 134      33.310  40.980  48.520  1.00  0.00            
ATOM   2026  HG3 GLU A 134      33.230  39.340  47.870  1.00  0.00            
ATOM   2027  CD  GLU A 134      34.860  39.610  49.170  1.00  0.00            
ATOM   2028  OE1 GLU A 134      34.910  40.110  50.320  1.00  0.00            
ATOM   2029  OE2 GLU A 134      35.610  38.700  48.760  1.00  0.00            
ATOM   2030  C   GLU A 134      34.090  38.670  45.350  1.00  0.00            
ATOM   2031  O   GLU A 134      33.610  38.880  44.240  1.00  0.00            
ATOM   2032  N   GLY A 135      33.780  37.700  46.210  1.00  0.00            
ATOM   2033  H   GLY A 135      34.350  37.490  47.010  1.00  0.00            
ATOM   2034  CA  GLY A 135      32.800  36.670  45.940  1.00  0.00            
ATOM   2035  HA2 GLY A 135      32.680  36.220  46.930  1.00  0.00            
ATOM   2036  HA3 GLY A 135      31.920  37.190  45.550  1.00  0.00            
ATOM   2037  C   GLY A 135      33.250  35.590  44.960  1.00  0.00            
ATOM   2038  O   GLY A 135      32.350  34.940  44.440  1.00  0.00            
ATOM   2039  N   MET A 136      34.530  35.300  44.720  1.00  0.00            
ATOM   2040  H   MET A 136      35.170  35.840  45.270  1.00  0.00            
ATOM   2041  CA  MET A 136      35.060  34.240  43.880  1.00  0.00            
ATOM   2042  HA  MET A 136      34.590  34.460  42.920  1.00  0.00            
ATOM   2043  CB  MET A 136      36.560  34.420  43.700  1.00  0.00            
ATOM   2044  HB2 MET A 136      36.890  35.460  43.680  1.00  0.00            
ATOM   2045  HB3 MET A 136      37.100  33.970  44.530  1.00  0.00            
ATOM   2046  CG  MET A 136      37.140  33.820  42.420  1.00  0.00            
ATOM   2047  HG2 MET A 136      38.230  33.820  42.400  1.00  0.00            
ATOM   2048  HG3 MET A 136      36.820  32.780  42.310  1.00  0.00            
ATOM   2049  SD  MET A 136      36.570  34.720  40.960  1.00  0.00            
ATOM   2050  CE  MET A 136      36.990  33.590  39.600  1.00  0.00            
ATOM   2051  HE1 MET A 136      38.000  33.790  39.260  1.00  0.00            
ATOM   2052  HE2 MET A 136      36.910  32.560  39.940  1.00  0.00            
ATOM   2053  HE3 MET A 136      36.340  33.780  38.750  1.00  0.00            
ATOM   2054  C   MET A 136      34.570  32.830  44.150  1.00  0.00            
ATOM   2055  O   MET A 136      34.430  31.950  43.300  1.00  0.00            
ATOM   2056  N   ASN A 137      34.170  32.500  45.380  1.00  0.00            
ATOM   2057  H   ASN A 137      34.410  33.160  46.110  1.00  0.00            
ATOM   2058  CA  ASN A 137      33.460  31.270  45.640  1.00  0.00            
ATOM   2059  HA  ASN A 137      34.160  30.500  45.310  1.00  0.00            
ATOM   2060  CB  ASN A 137      33.150  31.190  47.130  1.00  0.00            
ATOM   2061  HB2 ASN A 137      34.040  31.380  47.730  1.00  0.00            
ATOM   2062  HB3 ASN A 137      32.390  31.920  47.420  1.00  0.00            
ATOM   2063  CG  ASN A 137      32.570  29.820  47.460  1.00  0.00            
ATOM   2064  OD1 ASN A 137      31.370  29.560  47.390  1.00  0.00            
ATOM   2065  ND2 ASN A 137      33.330  28.870  47.990  1.00  0.00            
ATOM   2066 HD21 ASN A 137      33.060  27.970  48.370  1.00  0.00            
ATOM   2067 HD22 ASN A 137      34.330  28.980  48.020  1.00  0.00            
ATOM   2068  C   ASN A 137      32.210  31.020  44.820  1.00  0.00            
ATOM   2069  O   ASN A 137      31.960  29.930  44.300  1.00  0.00            
ATOM   2070  N   ILE A 138      31.390  32.070  44.730  1.00  0.00            
ATOM   2071  H   ILE A 138      31.660  32.950  45.160  1.00  0.00            
ATOM   2072  CA  ILE A 138      30.110  32.120  44.060  1.00  0.00            
ATOM   2073  HA  ILE A 138      29.570  31.230  44.350  1.00  0.00            
ATOM   2074  CB  ILE A 138      29.370  33.380  44.500  1.00  0.00            
ATOM   2075  HB  ILE A 138      29.920  34.280  44.210  1.00  0.00            
ATOM   2076  CG2 ILE A 138      27.940  33.350  43.960  1.00  0.00            
ATOM   2077 HG21 ILE A 138      27.970  33.560  42.890  1.00  0.00            
ATOM   2078 HG22 ILE A 138      27.450  32.380  44.080  1.00  0.00            
ATOM   2079 HG23 ILE A 138      27.410  34.190  44.430  1.00  0.00            
ATOM   2080  CG1 ILE A 138      29.250  33.540  46.010  1.00  0.00            
ATOM   2081 HG12 ILE A 138      30.190  33.680  46.540  1.00  0.00            
ATOM   2082 HG13 ILE A 138      28.690  34.430  46.270  1.00  0.00            
ATOM   2083  CD1 ILE A 138      28.510  32.350  46.640  1.00  0.00            
ATOM   2084 HD11 ILE A 138      29.180  31.500  46.750  1.00  0.00            
ATOM   2085 HD12 ILE A 138      28.390  32.720  47.650  1.00  0.00            
ATOM   2086 HD13 ILE A 138      27.510  32.210  46.230  1.00  0.00            
ATOM   2087  C   ILE A 138      30.330  32.080  42.550  1.00  0.00            
ATOM   2088  O   ILE A 138      29.540  31.510  41.810  1.00  0.00            
ATOM   2089  N   VAL A 139      31.470  32.590  42.060  1.00  0.00            
ATOM   2090  H   VAL A 139      32.210  32.980  42.620  1.00  0.00            
ATOM   2091  CA  VAL A 139      32.030  32.380  40.740  1.00  0.00            
ATOM   2092  HA  VAL A 139      31.190  32.520  40.060  1.00  0.00            
ATOM   2093  CB  VAL A 139      32.990  33.460  40.260  1.00  0.00            
ATOM   2094  HB  VAL A 139      33.960  33.260  40.710  1.00  0.00            
ATOM   2095  CG1 VAL A 139      33.160  33.480  38.740  1.00  0.00            
ATOM   2096 HG11 VAL A 139      32.210  33.180  38.310  1.00  0.00            
ATOM   2097 HG12 VAL A 139      33.380  34.460  38.320  1.00  0.00            
ATOM   2098 HG13 VAL A 139      33.920  32.730  38.480  1.00  0.00            
ATOM   2099  CG2 VAL A 139      32.560  34.860  40.670  1.00  0.00            
ATOM   2100 HG21 VAL A 139      31.620  35.170  40.200  1.00  0.00            
ATOM   2101 HG22 VAL A 139      32.520  34.870  41.760  1.00  0.00            
ATOM   2102 HG23 VAL A 139      33.390  35.530  40.450  1.00  0.00            
ATOM   2103  C   VAL A 139      32.580  31.010  40.370  1.00  0.00            
ATOM   2104  O   VAL A 139      32.790  30.600  39.230  1.00  0.00            
ATOM   2105  N   GLU A 140      32.910  30.250  41.420  1.00  0.00            
ATOM   2106  H   GLU A 140      33.110  30.720  42.290  1.00  0.00            
ATOM   2107  CA  GLU A 140      33.170  28.840  41.210  1.00  0.00            
ATOM   2108  HA  GLU A 140      33.620  28.760  40.220  1.00  0.00            
ATOM   2109  CB  GLU A 140      34.280  28.440  42.170  1.00  0.00            
ATOM   2110  HB2 GLU A 140      35.090  29.180  42.110  1.00  0.00            
ATOM   2111  HB3 GLU A 140      33.970  28.430  43.210  1.00  0.00            
ATOM   2112  CG  GLU A 140      35.000  27.150  41.800  1.00  0.00            
ATOM   2113  HG2 GLU A 140      34.300  26.320  41.970  1.00  0.00            
ATOM   2114  HG3 GLU A 140      35.320  27.230  40.760  1.00  0.00            
ATOM   2115  CD  GLU A 140      36.180  26.860  42.710  1.00  0.00            
ATOM   2116  OE1 GLU A 140      36.340  25.660  43.020  1.00  0.00            
ATOM   2117  OE2 GLU A 140      37.040  27.690  43.070  1.00  0.00            
ATOM   2118  C   GLU A 140      31.900  27.990  41.260  1.00  0.00            
ATOM   2119  O   GLU A 140      31.930  27.000  40.540  1.00  0.00            
ATOM   2120  N   ALA A 141      30.920  28.400  42.060  1.00  0.00            
ATOM   2121  H   ALA A 141      31.120  29.140  42.720  1.00  0.00            
ATOM   2122  CA  ALA A 141      29.640  27.730  42.010  1.00  0.00            
ATOM   2123  HA  ALA A 141      29.820  26.650  41.940  1.00  0.00            
ATOM   2124  CB  ALA A 141      28.710  28.120  43.160  1.00  0.00            
ATOM   2125  HB1 ALA A 141      27.850  27.450  43.090  1.00  0.00            
ATOM   2126  HB2 ALA A 141      29.150  28.020  44.150  1.00  0.00            
ATOM   2127  HB3 ALA A 141      28.420  29.160  43.080  1.00  0.00            
ATOM   2128  C   ALA A 141      28.900  28.000  40.700  1.00  0.00            
ATOM   2129  O   ALA A 141      28.330  27.050  40.160  1.00  0.00            
ATOM   2130  N   MET A 142      29.030  29.170  40.070  1.00  0.00            
ATOM   2131  H   MET A 142      29.520  29.870  40.590  1.00  0.00            
ATOM   2132  CA  MET A 142      28.370  29.480  38.810  1.00  0.00            
ATOM   2133  HA  MET A 142      27.290  29.340  38.820  1.00  0.00            
ATOM   2134  CB  MET A 142      28.560  30.960  38.460  1.00  0.00            
ATOM   2135  HB2 MET A 142      29.610  31.270  38.540  1.00  0.00            
ATOM   2136  HB3 MET A 142      28.370  31.010  37.390  1.00  0.00            
ATOM   2137  CG  MET A 142      27.700  32.020  39.130  1.00  0.00            
ATOM   2138  HG2 MET A 142      26.670  31.910  38.780  1.00  0.00            
ATOM   2139  HG3 MET A 142      27.640  31.730  40.180  1.00  0.00            
ATOM   2140  SD  MET A 142      28.180  33.750  38.920  1.00  0.00            
ATOM   2141  CE  MET A 142      27.810  33.790  37.150  1.00  0.00            
ATOM   2142  HE1 MET A 142      27.780  34.820  36.800  1.00  0.00            
ATOM   2143  HE2 MET A 142      28.590  33.210  36.660  1.00  0.00            
ATOM   2144  HE3 MET A 142      26.790  33.460  36.940  1.00  0.00            
ATOM   2145  C   MET A 142      28.670  28.560  37.640  1.00  0.00            
ATOM   2146  O   MET A 142      27.770  28.440  36.810  1.00  0.00            
ATOM   2147  N   GLU A 143      29.800  27.850  37.630  1.00  0.00            
ATOM   2148  H   GLU A 143      30.550  28.020  38.280  1.00  0.00            
ATOM   2149  CA  GLU A 143      30.140  26.800  36.700  1.00  0.00            
ATOM   2150  HA  GLU A 143      30.040  27.250  35.710  1.00  0.00            
ATOM   2151  CB  GLU A 143      31.650  26.540  36.720  1.00  0.00            
ATOM   2152  HB2 GLU A 143      31.960  25.980  37.610  1.00  0.00            
ATOM   2153  HB3 GLU A 143      31.840  25.790  35.950  1.00  0.00            
ATOM   2154  CG  GLU A 143      32.530  27.760  36.490  1.00  0.00            
ATOM   2155  HG2 GLU A 143      32.180  28.240  35.570  1.00  0.00            
ATOM   2156  HG3 GLU A 143      32.330  28.500  37.270  1.00  0.00            
ATOM   2157  CD  GLU A 143      34.000  27.430  36.320  1.00  0.00            
ATOM   2158  OE1 GLU A 143      34.700  27.670  37.330  1.00  0.00            
ATOM   2159  OE2 GLU A 143      34.360  27.050  35.180  1.00  0.00            
ATOM   2160  C   GLU A 143      29.390  25.490  36.860  1.00  0.00            
ATOM   2161  O   GLU A 143      29.290  24.760  35.880  1.00  0.00            
ATOM   2162  N   ARG A 144      28.820  25.190  38.030  1.00  0.00            
ATOM   2163  H   ARG A 144      28.850  25.900  38.750  1.00  0.00            
ATOM   2164  CA  ARG A 144      28.120  23.970  38.360  1.00  0.00            
ATOM   2165  HA  ARG A 144      28.580  23.130  37.840  1.00  0.00            
ATOM   2166  CB  ARG A 144      28.190  23.720  39.870  1.00  0.00            
ATOM   2167  HB2 ARG A 144      27.510  24.440  40.320  1.00  0.00            
ATOM   2168  HB3 ARG A 144      27.900  22.700  40.140  1.00  0.00            
ATOM   2169  CG  ARG A 144      29.550  23.950  40.510  1.00  0.00            
ATOM   2170  HG2 ARG A 144      30.300  23.340  40.010  1.00  0.00            
ATOM   2171  HG3 ARG A 144      29.900  24.990  40.470  1.00  0.00            
ATOM   2172  CD  ARG A 144      29.660  23.540  41.980  1.00  0.00            
ATOM   2173  HD2 ARG A 144      29.220  24.400  42.480  1.00  0.00            
ATOM   2174  HD3 ARG A 144      29.030  22.670  42.130  1.00  0.00            
ATOM   2175  NE  ARG A 144      31.080  23.410  42.340  1.00  0.00            
ATOM   2176  HE  ARG A 144      31.530  22.650  41.850  1.00  0.00            
ATOM   2177  CZ  ARG A 144      31.800  24.170  43.170  1.00  0.00            
ATOM   2178  NH1 ARG A 144      31.280  25.210  43.830  1.00  0.00            
ATOM   2179 HH11 ARG A 144      30.300  25.330  44.050  1.00  0.00            
ATOM   2180 HH12 ARG A 144      31.960  25.800  44.290  1.00  0.00            
ATOM   2181  NH2 ARG A 144      33.090  23.830  43.300  1.00  0.00            
ATOM   2182 HH21 ARG A 144      33.290  22.890  43.000  1.00  0.00            
ATOM   2183 HH22 ARG A 144      33.760  24.290  43.900  1.00  0.00            
ATOM   2184  C   ARG A 144      26.690  23.930  37.840  1.00  0.00            
ATOM   2185  O   ARG A 144      25.880  23.140  38.310  1.00  0.00            
ATOM   2186  N   PHE A 145      26.370  24.800  36.870  1.00  0.00            
ATOM   2187  H   PHE A 145      27.230  25.120  36.440  1.00  0.00            
ATOM   2188  CA  PHE A 145      25.140  24.890  36.120  1.00  0.00            
ATOM   2189  HA  PHE A 145      24.430  24.090  36.360  1.00  0.00            
ATOM   2190  CB  PHE A 145      24.320  26.110  36.520  1.00  0.00            
ATOM   2191  HB2 PHE A 145      24.830  27.010  36.150  1.00  0.00            
ATOM   2192  HB3 PHE A 145      23.340  26.070  36.030  1.00  0.00            
ATOM   2193  CG  PHE A 145      24.110  26.340  37.990  1.00  0.00            
ATOM   2194  CD1 PHE A 145      22.930  25.990  38.660  1.00  0.00            
ATOM   2195  HD1 PHE A 145      22.110  25.560  38.100  1.00  0.00            
ATOM   2196  CE1 PHE A 145      22.670  26.300  40.000  1.00  0.00            
ATOM   2197  HE1 PHE A 145      21.690  26.180  40.420  1.00  0.00            
ATOM   2198  CZ  PHE A 145      23.660  26.940  40.760  1.00  0.00            
ATOM   2199  HZ  PHE A 145      23.380  27.210  41.770  1.00  0.00            
ATOM   2200  CE2 PHE A 145      24.860  27.330  40.150  1.00  0.00            
ATOM   2201  HE2 PHE A 145      25.590  27.920  40.670  1.00  0.00            
ATOM   2202  CD2 PHE A 145      25.080  26.920  38.830  1.00  0.00            
ATOM   2203  HD2 PHE A 145      26.000  27.280  38.410  1.00  0.00            
ATOM   2204  C   PHE A 145      25.250  24.890  34.610  1.00  0.00            
ATOM   2205  O   PHE A 145      24.240  25.180  33.960  1.00  0.00            
ATOM   2206  N   GLY A 146      26.390  24.590  33.990  1.00  0.00            
ATOM   2207  H   GLY A 146      27.150  24.220  34.540  1.00  0.00            
ATOM   2208  CA  GLY A 146      26.730  24.750  32.590  1.00  0.00            
ATOM   2209  HA2 GLY A 146      25.990  25.330  32.040  1.00  0.00            
ATOM   2210  HA3 GLY A 146      27.660  25.310  32.540  1.00  0.00            
ATOM   2211  C   GLY A 146      27.110  23.410  31.970  1.00  0.00            
ATOM   2212  O   GLY A 146      27.150  22.390  32.640  1.00  0.00            
ATOM   2213  N   SER A 147      27.470  23.500  30.680  1.00  0.00            
ATOM   2214  H   SER A 147      27.660  24.410  30.300  1.00  0.00            
ATOM   2215  CA  SER A 147      27.770  22.340  29.870  1.00  0.00            
ATOM   2216  HA  SER A 147      28.200  21.580  30.530  1.00  0.00            
ATOM   2217  CB  SER A 147      26.380  21.950  29.350  1.00  0.00            
ATOM   2218  HB2 SER A 147      26.550  21.120  28.670  1.00  0.00            
ATOM   2219  HB3 SER A 147      25.880  21.490  30.200  1.00  0.00            
ATOM   2220  OG  SER A 147      25.630  22.840  28.550  1.00  0.00            
ATOM   2221  HG  SER A 147      25.390  23.630  29.040  1.00  0.00            
ATOM   2222  C   SER A 147      28.710  22.540  28.690  1.00  0.00            
ATOM   2223  O   SER A 147      28.960  23.690  28.340  1.00  0.00            
ATOM   2224  N   ARG A 148      29.370  21.510  28.150  1.00  0.00            
ATOM   2225  H   ARG A 148      29.320  20.570  28.530  1.00  0.00            
ATOM   2226  CA  ARG A 148      30.350  21.650  27.100  1.00  0.00            
ATOM   2227  HA  ARG A 148      31.180  22.220  27.530  1.00  0.00            
ATOM   2228  CB  ARG A 148      30.750  20.250  26.630  1.00  0.00            
ATOM   2229  HB2 ARG A 148      31.430  19.910  27.420  1.00  0.00            
ATOM   2230  HB3 ARG A 148      29.890  19.600  26.560  1.00  0.00            
ATOM   2231  CG  ARG A 148      31.590  20.130  25.360  1.00  0.00            
ATOM   2232  HG2 ARG A 148      30.950  20.480  24.560  1.00  0.00            
ATOM   2233  HG3 ARG A 148      32.470  20.770  25.410  1.00  0.00            
ATOM   2234  CD  ARG A 148      32.080  18.710  25.080  1.00  0.00            
ATOM   2235  HD2 ARG A 148      32.970  18.800  24.450  1.00  0.00            
ATOM   2236  HD3 ARG A 148      32.480  18.300  26.010  1.00  0.00            
ATOM   2237  NE  ARG A 148      31.180  17.840  24.320  1.00  0.00            
ATOM   2238  HE  ARG A 148      30.310  18.280  24.080  1.00  0.00            
ATOM   2239  CZ  ARG A 148      31.620  16.730  23.710  1.00  0.00            
ATOM   2240  NH1 ARG A 148      32.890  16.320  23.810  1.00  0.00            
ATOM   2241 HH11 ARG A 148      33.620  16.800  24.320  1.00  0.00            
ATOM   2242 HH12 ARG A 148      33.120  15.360  23.600  1.00  0.00            
ATOM   2243  NH2 ARG A 148      30.870  15.980  22.880  1.00  0.00            
ATOM   2244 HH21 ARG A 148      29.960  16.280  22.580  1.00  0.00            
ATOM   2245 HH22 ARG A 148      31.210  15.140  22.440  1.00  0.00            
ATOM   2246  C   ARG A 148      29.840  22.520  25.960  1.00  0.00            
ATOM   2247  O   ARG A 148      30.640  23.290  25.440  1.00  0.00            
ATOM   2248  N   ASN A 149      28.570  22.450  25.580  1.00  0.00            
ATOM   2249  H   ASN A 149      28.110  21.650  26.000  1.00  0.00            
ATOM   2250  CA  ASN A 149      27.870  23.270  24.610  1.00  0.00            
ATOM   2251  HA  ASN A 149      28.620  23.370  23.820  1.00  0.00            
ATOM   2252  CB  ASN A 149      26.660  22.560  24.010  1.00  0.00            
ATOM   2253  HB2 ASN A 149      26.360  23.140  23.130  1.00  0.00            
ATOM   2254  HB3 ASN A 149      26.880  21.580  23.580  1.00  0.00            
ATOM   2255  CG  ASN A 149      25.430  22.480  24.900  1.00  0.00            
ATOM   2256  OD1 ASN A 149      24.640  23.410  25.000  1.00  0.00            
ATOM   2257  ND2 ASN A 149      25.220  21.290  25.490  1.00  0.00            
ATOM   2258 HD21 ASN A 149      24.660  21.350  26.320  1.00  0.00            
ATOM   2259 HD22 ASN A 149      25.950  20.600  25.480  1.00  0.00            
ATOM   2260  C   ASN A 149      27.620  24.720  24.970  1.00  0.00            
ATOM   2261  O   ASN A 149      27.780  25.590  24.110  1.00  0.00            
ATOM   2262  N   GLY A 150      27.300  25.040  26.220  1.00  0.00            
ATOM   2263  H   GLY A 150      27.400  24.290  26.890  1.00  0.00            
ATOM   2264  CA  GLY A 150      26.930  26.360  26.710  1.00  0.00            
ATOM   2265  HA2 GLY A 150      27.660  26.820  27.380  1.00  0.00            
ATOM   2266  HA3 GLY A 150      26.820  27.060  25.890  1.00  0.00            
ATOM   2267  C   GLY A 150      25.660  26.430  27.550  1.00  0.00            
ATOM   2268  O   GLY A 150      25.600  27.090  28.580  1.00  0.00            
ATOM   2269  N   LYS A 151      24.610  25.760  27.080  1.00  0.00            
ATOM   2270  H   LYS A 151      24.860  25.050  26.400  1.00  0.00            
ATOM   2271  CA  LYS A 151      23.290  25.730  27.680  1.00  0.00            
ATOM   2272  HA  LYS A 151      22.800  26.670  27.440  1.00  0.00            
ATOM   2273  CB  LYS A 151      22.460  24.730  26.870  1.00  0.00            
ATOM   2274  HB2 LYS A 151      22.710  24.960  25.840  1.00  0.00            
ATOM   2275  HB3 LYS A 151      22.920  23.740  26.860  1.00  0.00            
ATOM   2276  CG  LYS A 151      20.960  24.520  27.060  1.00  0.00            
ATOM   2277  HG2 LYS A 151      20.620  24.620  28.100  1.00  0.00            
ATOM   2278  HG3 LYS A 151      20.560  25.350  26.480  1.00  0.00            
ATOM   2279  CD  LYS A 151      20.490  23.220  26.420  1.00  0.00            
ATOM   2280  HD2 LYS A 151      21.000  23.140  25.460  1.00  0.00            
ATOM   2281  HD3 LYS A 151      20.860  22.370  26.980  1.00  0.00            
ATOM   2282  CE  LYS A 151      18.980  23.150  26.180  1.00  0.00            
ATOM   2283  HE2 LYS A 151      18.490  23.190  27.150  1.00  0.00            
ATOM   2284  HE3 LYS A 151      18.690  24.040  25.620  1.00  0.00            
ATOM   2285  NZ  LYS A 151      18.650  21.950  25.400  1.00  0.00            
ATOM   2286  HZ1 LYS A 151      19.010  21.080  25.770  1.00  0.00            
ATOM   2287  HZ2 LYS A 151      17.660  21.740  25.360  1.00  0.00            
ATOM   2288  HZ3 LYS A 151      18.980  22.010  24.450  1.00  0.00            
ATOM   2289  C   LYS A 151      23.310  25.430  29.170  1.00  0.00            
ATOM   2290  O   LYS A 151      23.830  24.420  29.650  1.00  0.00            
ATOM   2291  N   THR A 152      22.650  26.320  29.910  1.00  0.00            
ATOM   2292  H   THR A 152      22.120  27.050  29.450  1.00  0.00            
ATOM   2293  CA  THR A 152      22.580  26.190  31.360  1.00  0.00            
ATOM   2294  HA  THR A 152      23.530  25.730  31.640  1.00  0.00            
ATOM   2295  CB  THR A 152      22.560  27.480  32.170  1.00  0.00            
ATOM   2296  HB  THR A 152      22.930  27.310  33.180  1.00  0.00            
ATOM   2297  CG2 THR A 152      23.620  28.420  31.590  1.00  0.00            
ATOM   2298 HG21 THR A 152      23.680  29.400  32.060  1.00  0.00            
ATOM   2299 HG22 THR A 152      24.570  27.910  31.680  1.00  0.00            
ATOM   2300 HG23 THR A 152      23.410  28.680  30.550  1.00  0.00            
ATOM   2301  OG1 THR A 152      21.330  28.160  32.180  1.00  0.00            
ATOM   2302  HG1 THR A 152      20.870  28.210  33.030  1.00  0.00            
ATOM   2303  C   THR A 152      21.460  25.260  31.800  1.00  0.00            
ATOM   2304  O   THR A 152      20.450  25.070  31.120  1.00  0.00            
ATOM   2305  N   SER A 153      21.760  24.530  32.880  1.00  0.00            
ATOM   2306  H   SER A 153      22.650  24.610  33.360  1.00  0.00            
ATOM   2307  CA  SER A 153      20.900  23.520  33.470  1.00  0.00            
ATOM   2308  HA  SER A 153      20.570  22.780  32.740  1.00  0.00            
ATOM   2309  CB  SER A 153      21.670  22.600  34.410  1.00  0.00            
ATOM   2310  HB2 SER A 153      21.110  21.750  34.820  1.00  0.00            
ATOM   2311  HB3 SER A 153      22.510  22.180  33.860  1.00  0.00            
ATOM   2312  OG  SER A 153      22.130  23.510  35.370  1.00  0.00            
ATOM   2313  HG  SER A 153      22.610  22.980  36.010  1.00  0.00            
ATOM   2314  C   SER A 153      19.650  24.150  34.050  1.00  0.00            
ATOM   2315  O   SER A 153      18.570  23.570  33.930  1.00  0.00            
ATOM   2316  N   LYS A 154      19.800  25.350  34.610  1.00  0.00            
ATOM   2317  H   LYS A 154      20.780  25.540  34.710  1.00  0.00            
ATOM   2318  CA  LYS A 154      18.820  26.240  35.210  1.00  0.00            
ATOM   2319  HA  LYS A 154      17.860  26.090  34.710  1.00  0.00            
ATOM   2320  CB  LYS A 154      18.750  25.950  36.700  1.00  0.00            
ATOM   2321  HB2 LYS A 154      19.770  25.980  37.080  1.00  0.00            
ATOM   2322  HB3 LYS A 154      18.110  26.720  37.130  1.00  0.00            
ATOM   2323  CG  LYS A 154      18.080  24.630  37.070  1.00  0.00            
ATOM   2324  HG2 LYS A 154      17.030  24.830  36.860  1.00  0.00            
ATOM   2325  HG3 LYS A 154      18.390  23.810  36.410  1.00  0.00            
ATOM   2326  CD  LYS A 154      18.350  24.220  38.510  1.00  0.00            
ATOM   2327  HD2 LYS A 154      19.390  23.890  38.570  1.00  0.00            
ATOM   2328  HD3 LYS A 154      18.260  25.060  39.190  1.00  0.00            
ATOM   2329  CE  LYS A 154      17.500  23.000  38.860  1.00  0.00            
ATOM   2330  HE2 LYS A 154      16.470  23.260  38.650  1.00  0.00            
ATOM   2331  HE3 LYS A 154      17.830  22.150  38.250  1.00  0.00            
ATOM   2332  NZ  LYS A 154      17.750  22.720  40.280  1.00  0.00            
ATOM   2333  HZ1 LYS A 154      18.720  22.490  40.420  1.00  0.00            
ATOM   2334  HZ2 LYS A 154      17.640  23.500  40.930  1.00  0.00            
ATOM   2335  HZ3 LYS A 154      17.310  21.930  40.730  1.00  0.00            
ATOM   2336  C   LYS A 154      19.190  27.710  35.030  1.00  0.00            
ATOM   2337  O   LYS A 154      20.370  28.020  34.850  1.00  0.00            
ATOM   2338  N   LYS A 155      18.170  28.570  35.100  1.00  0.00            
ATOM   2339  H   LYS A 155      17.260  28.160  35.260  1.00  0.00            
ATOM   2340  CA  LYS A 155      18.290  29.980  34.820  1.00  0.00            
ATOM   2341  HA  LYS A 155      18.720  30.140  33.830  1.00  0.00            
ATOM   2342  CB  LYS A 155      16.880  30.540  34.680  1.00  0.00            
ATOM   2343  HB2 LYS A 155      16.560  30.190  33.700  1.00  0.00            
ATOM   2344  HB3 LYS A 155      16.150  30.100  35.370  1.00  0.00            
ATOM   2345  CG  LYS A 155      16.770  32.060  34.640  1.00  0.00            
ATOM   2346  HG2 LYS A 155      17.240  32.490  35.520  1.00  0.00            
ATOM   2347  HG3 LYS A 155      17.330  32.290  33.740  1.00  0.00            
ATOM   2348  CD  LYS A 155      15.410  32.710  34.410  1.00  0.00            
ATOM   2349  HD2 LYS A 155      14.920  32.240  33.560  1.00  0.00            
ATOM   2350  HD3 LYS A 155      14.720  32.510  35.230  1.00  0.00            
ATOM   2351  CE  LYS A 155      15.670  34.210  34.270  1.00  0.00            
ATOM   2352  HE2 LYS A 155      15.950  34.500  35.280  1.00  0.00            
ATOM   2353  HE3 LYS A 155      16.430  34.410  33.510  1.00  0.00            
ATOM   2354  NZ  LYS A 155      14.400  34.920  34.100  1.00  0.00            
ATOM   2355  HZ1 LYS A 155      13.720  34.670  34.810  1.00  0.00            
ATOM   2356  HZ2 LYS A 155      14.440  35.930  34.150  1.00  0.00            
ATOM   2357  HZ3 LYS A 155      13.940  34.770  33.220  1.00  0.00            
ATOM   2358  C   LYS A 155      19.100  30.630  35.940  1.00  0.00            
ATOM   2359  O   LYS A 155      18.720  30.370  37.080  1.00  0.00            
ATOM   2360  N   ILE A 156      20.010  31.570  35.680  1.00  0.00            
ATOM   2361  H   ILE A 156      20.290  31.640  34.710  1.00  0.00            
ATOM   2362  CA  ILE A 156      20.860  32.240  36.640  1.00  0.00            
ATOM   2363  HA  ILE A 156      20.660  31.920  37.660  1.00  0.00            
ATOM   2364  CB  ILE A 156      22.320  31.890  36.330  1.00  0.00            
ATOM   2365  HB  ILE A 156      22.570  32.300  35.350  1.00  0.00            
ATOM   2366  CG2 ILE A 156      23.240  32.520  37.370  1.00  0.00            
ATOM   2367 HG21 ILE A 156      23.220  33.610  37.300  1.00  0.00            
ATOM   2368 HG22 ILE A 156      22.920  32.280  38.390  1.00  0.00            
ATOM   2369 HG23 ILE A 156      24.290  32.330  37.180  1.00  0.00            
ATOM   2370  CG1 ILE A 156      22.630  30.400  36.390  1.00  0.00            
ATOM   2371 HG12 ILE A 156      22.200  29.980  35.470  1.00  0.00            
ATOM   2372 HG13 ILE A 156      23.710  30.370  36.300  1.00  0.00            
ATOM   2373  CD1 ILE A 156      22.270  29.620  37.650  1.00  0.00            
ATOM   2374 HD11 ILE A 156      22.800  30.100  38.480  1.00  0.00            
ATOM   2375 HD12 ILE A 156      21.180  29.550  37.720  1.00  0.00            
ATOM   2376 HD13 ILE A 156      22.630  28.600  37.630  1.00  0.00            
ATOM   2377  C   ILE A 156      20.750  33.760  36.620  1.00  0.00            
ATOM   2378  O   ILE A 156      21.030  34.290  35.550  1.00  0.00            
ATOM   2379  N   THR A 157      20.270  34.450  37.660  1.00  0.00            
ATOM   2380  H   THR A 157      20.100  33.980  38.540  1.00  0.00            
ATOM   2381  CA  THR A 157      19.750  35.800  37.600  1.00  0.00            
ATOM   2382  HA  THR A 157      19.740  36.100  36.550  1.00  0.00            
ATOM   2383  CB  THR A 157      18.290  35.720  38.040  1.00  0.00            
ATOM   2384  HB  THR A 157      18.220  35.220  39.000  1.00  0.00            
ATOM   2385  CG2 THR A 157      17.600  37.080  38.100  1.00  0.00            
ATOM   2386 HG21 THR A 157      16.530  37.070  37.910  1.00  0.00            
ATOM   2387 HG22 THR A 157      17.870  37.520  39.060  1.00  0.00            
ATOM   2388 HG23 THR A 157      18.060  37.720  37.340  1.00  0.00            
ATOM   2389  OG1 THR A 157      17.400  35.050  37.170  1.00  0.00            
ATOM   2390  HG1 THR A 157      16.490  35.060  37.480  1.00  0.00            
ATOM   2391  C   THR A 157      20.580  36.770  38.440  1.00  0.00            
ATOM   2392  O   THR A 157      20.670  36.620  39.650  1.00  0.00            
ATOM   2393  N   ILE A 158      20.930  37.900  37.830  1.00  0.00            
ATOM   2394  H   ILE A 158      20.710  38.060  36.850  1.00  0.00            
ATOM   2395  CA  ILE A 158      21.550  39.020  38.500  1.00  0.00            
ATOM   2396  HA  ILE A 158      22.150  38.660  39.340  1.00  0.00            
ATOM   2397  CB  ILE A 158      22.400  39.840  37.540  1.00  0.00            
ATOM   2398  HB  ILE A 158      21.750  40.180  36.740  1.00  0.00            
ATOM   2399  CG2 ILE A 158      23.120  40.980  38.260  1.00  0.00            
ATOM   2400 HG21 ILE A 158      23.860  40.510  38.920  1.00  0.00            
ATOM   2401 HG22 ILE A 158      23.660  41.680  37.620  1.00  0.00            
ATOM   2402 HG23 ILE A 158      22.450  41.590  38.870  1.00  0.00            
ATOM   2403  CG1 ILE A 158      23.470  38.950  36.910  1.00  0.00            
ATOM   2404 HG12 ILE A 158      24.170  38.630  37.680  1.00  0.00            
ATOM   2405 HG13 ILE A 158      23.070  37.990  36.590  1.00  0.00            
ATOM   2406  CD1 ILE A 158      24.080  39.630  35.690  1.00  0.00            
ATOM   2407 HD11 ILE A 158      24.530  40.570  36.000  1.00  0.00            
ATOM   2408 HD12 ILE A 158      24.720  38.940  35.130  1.00  0.00            
ATOM   2409 HD13 ILE A 158      23.410  39.880  34.870  1.00  0.00            
ATOM   2410  C   ILE A 158      20.360  39.770  39.070  1.00  0.00            
ATOM   2411  O   ILE A 158      19.620  40.410  38.320  1.00  0.00            
ATOM   2412  N   ALA A 159      20.100  39.530  40.360  1.00  0.00            
ATOM   2413  H   ALA A 159      20.860  39.010  40.780  1.00  0.00            
ATOM   2414  CA  ALA A 159      18.980  39.900  41.200  1.00  0.00            
ATOM   2415  HA  ALA A 159      18.050  39.940  40.630  1.00  0.00            
ATOM   2416  CB  ALA A 159      18.960  38.880  42.340  1.00  0.00            
ATOM   2417  HB1 ALA A 159      18.140  39.050  43.040  1.00  0.00            
ATOM   2418  HB2 ALA A 159      18.890  37.900  41.880  1.00  0.00            
ATOM   2419  HB3 ALA A 159      19.840  38.860  42.970  1.00  0.00            
ATOM   2420  C   ALA A 159      19.120  41.330  41.690  1.00  0.00            
ATOM   2421  O   ALA A 159      18.120  42.000  41.960  1.00  0.00            
ATOM   2422  N   ASP A 160      20.330  41.850  41.920  1.00  0.00            
ATOM   2423  H   ASP A 160      21.110  41.240  41.750  1.00  0.00            
ATOM   2424  CA  ASP A 160      20.610  43.250  42.170  1.00  0.00            
ATOM   2425  HA  ASP A 160      19.870  43.960  41.800  1.00  0.00            
ATOM   2426  CB  ASP A 160      20.600  43.440  43.690  1.00  0.00            
ATOM   2427  HB2 ASP A 160      19.830  42.830  44.160  1.00  0.00            
ATOM   2428  HB3 ASP A 160      21.580  43.180  44.090  1.00  0.00            
ATOM   2429  CG  ASP A 160      20.380  44.930  43.900  1.00  0.00            
ATOM   2430  OD1 ASP A 160      21.370  45.700  43.950  1.00  0.00            
ATOM   2431  OD2 ASP A 160      19.250  45.450  44.020  1.00  0.00            
ATOM   2432  C   ASP A 160      22.030  43.520  41.680  1.00  0.00            
ATOM   2433  O   ASP A 160      22.890  42.660  41.530  1.00  0.00            
ATOM   2434  N   CYS A 161      22.290  44.750  41.230  1.00  0.00            
ATOM   2435  H   CYS A 161      21.610  45.490  41.350  1.00  0.00            
ATOM   2436  CA  CYS A 161      23.580  45.260  40.810  1.00  0.00            
ATOM   2437  HA  CYS A 161      24.410  44.830  41.360  1.00  0.00            
ATOM   2438  CB  CYS A 161      23.930  44.890  39.370  1.00  0.00            
ATOM   2439  HB2 CYS A 161      24.880  45.350  39.080  1.00  0.00            
ATOM   2440  HB3 CYS A 161      24.100  43.810  39.380  1.00  0.00            
ATOM   2441  SG  CYS A 161      22.680  45.630  38.280  1.00  0.00            
ATOM   2442  HG  CYS A 161      22.780  46.940  38.530  1.00  0.00            
ATOM   2443  C   CYS A 161      23.600  46.760  41.020  1.00  0.00            
ATOM   2444  O   CYS A 161      22.550  47.400  40.890  1.00  0.00            
ATOM   2445  N   GLY A 162      24.750  47.260  41.460  1.00  0.00            
ATOM   2446  H   GLY A 162      25.510  46.610  41.560  1.00  0.00            
ATOM   2447  CA  GLY A 162      24.990  48.660  41.780  1.00  0.00            
ATOM   2448  HA2 GLY A 162      24.470  49.320  41.090  1.00  0.00            
ATOM   2449  HA3 GLY A 162      24.550  48.750  42.770  1.00  0.00            
ATOM   2450  C   GLY A 162      26.490  48.910  41.830  1.00  0.00            
ATOM   2451  O   GLY A 162      27.300  48.210  41.220  1.00  0.00            
ATOM   2452  N   GLN A 163      26.820  50.010  42.510  1.00  0.00            
ATOM   2453  H   GLN A 163      26.090  50.550  42.950  1.00  0.00            
ATOM   2454  CA  GLN A 163      28.140  50.600  42.540  1.00  0.00            
ATOM   2455  HA  GLN A 163      28.860  49.970  42.010  1.00  0.00            
ATOM   2456  CB  GLN A 163      28.100  51.980  41.890  1.00  0.00            
ATOM   2457  HB2 GLN A 163      27.300  51.970  41.150  1.00  0.00            
ATOM   2458  HB3 GLN A 163      27.840  52.660  42.700  1.00  0.00            
ATOM   2459  CG  GLN A 163      29.460  52.300  41.280  1.00  0.00            
ATOM   2460  HG2 GLN A 163      30.250  52.340  42.020  1.00  0.00            
ATOM   2461  HG3 GLN A 163      29.820  51.510  40.620  1.00  0.00            
ATOM   2462  CD  GLN A 163      29.540  53.630  40.550  1.00  0.00            
ATOM   2463  OE1 GLN A 163      28.730  53.900  39.670  1.00  0.00            
ATOM   2464  NE2 GLN A 163      30.560  54.450  40.770  1.00  0.00            
ATOM   2465 HE21 GLN A 163      30.630  55.330  40.280  1.00  0.00            
ATOM   2466 HE22 GLN A 163      31.220  54.100  41.450  1.00  0.00            
ATOM   2467  C   GLN A 163      28.710  50.650  43.950  1.00  0.00            
ATOM   2468  O   GLN A 163      28.050  50.790  44.980  1.00  0.00            
ATOM   2469  N   LEU A 164      30.040  50.560  44.010  1.00  0.00            
ATOM   2470  H   LEU A 164      30.550  50.420  43.150  1.00  0.00            
ATOM   2471  CA  LEU A 164      30.760  50.100  45.180  1.00  0.00            
ATOM   2472  HA  LEU A 164      30.110  50.030  46.060  1.00  0.00            
ATOM   2473  CB  LEU A 164      31.160  48.690  44.790  1.00  0.00            
ATOM   2474  HB2 LEU A 164      30.400  48.220  44.160  1.00  0.00            
ATOM   2475  HB3 LEU A 164      31.920  48.930  44.040  1.00  0.00            
ATOM   2476  CG  LEU A 164      31.710  47.720  45.840  1.00  0.00            
ATOM   2477  HG  LEU A 164      32.420  48.260  46.460  1.00  0.00            
ATOM   2478  CD1 LEU A 164      30.480  47.250  46.610  1.00  0.00            
ATOM   2479 HD11 LEU A 164      29.910  48.100  46.990  1.00  0.00            
ATOM   2480 HD12 LEU A 164      29.880  46.620  45.950  1.00  0.00            
ATOM   2481 HD13 LEU A 164      30.780  46.680  47.490  1.00  0.00            
ATOM   2482  CD2 LEU A 164      32.390  46.510  45.200  1.00  0.00            
ATOM   2483 HD21 LEU A 164      33.320  46.750  44.690  1.00  0.00            
ATOM   2484 HD22 LEU A 164      32.640  45.780  45.970  1.00  0.00            
ATOM   2485 HD23 LEU A 164      31.700  46.100  44.460  1.00  0.00            
ATOM   2486  C   LEU A 164      31.980  50.990  45.410  1.00  0.00            
ATOM   2487  O   LEU A 164      32.340  51.790  44.560  1.00  0.00            
ATOM   2488  N   GLU A 165      32.610  50.880  46.590  1.00  0.00            
ATOM   2489  H   GLU A 165      32.190  50.230  47.240  1.00  0.00            
ATOM   2490  CA  GLU A 165      33.850  51.520  46.980  1.00  0.00            
ATOM   2491  HA  GLU A 165      34.420  51.600  46.060  1.00  0.00            
ATOM   2492  CB  GLU A 165      33.610  52.910  47.560  1.00  0.00            
ATOM   2493  HB2 GLU A 165      32.900  53.390  46.880  1.00  0.00            
ATOM   2494  HB3 GLU A 165      33.220  52.910  48.580  1.00  0.00            
ATOM   2495  CG  GLU A 165      34.890  53.730  47.670  1.00  0.00            
ATOM   2496  HG2 GLU A 165      34.740  54.540  48.380  1.00  0.00            
ATOM   2497  HG3 GLU A 165      35.680  53.130  48.120  1.00  0.00            
ATOM   2498  CD  GLU A 165      35.290  54.400  46.360  1.00  0.00            
ATOM   2499  OE1 GLU A 165      34.860  55.560  46.200  1.00  0.00            
ATOM   2500  OE2 GLU A 165      36.070  53.930  45.500  1.00  0.00            
ATOM   2501  C   GLU A 165      34.650  50.590  47.890  1.00  0.00            
ATOM   2502  O   GLU A 165      35.850  50.380  47.630  1.00  0.00            
ATOM   2503  OXT GLU A 165      34.190  50.190  48.980  1.00  0.00            
ATOM   2504  N   HID B 166      34.490  39.600  12.870  1.00  0.00            
ATOM   2505  H1  HID B 166      35.080  39.440  12.060  1.00  0.00            
ATOM   2506  H2  HID B 166      34.720  40.500  13.280  1.00  0.00            
ATOM   2507  H3  HID B 166      33.560  39.590  12.480  1.00  0.00            
ATOM   2508  CA  HID B 166      34.670  38.600  13.930  1.00  0.00            
ATOM   2509  HA  HID B 166      34.690  37.630  13.440  1.00  0.00            
ATOM   2510  CB  HID B 166      36.000  38.730  14.670  1.00  0.00            
ATOM   2511  HB2 HID B 166      36.040  39.710  15.130  1.00  0.00            
ATOM   2512  HB3 HID B 166      35.940  37.920  15.410  1.00  0.00            
ATOM   2513  CG  HID B 166      37.200  38.310  13.870  1.00  0.00            
ATOM   2514  ND1 HID B 166      38.280  39.120  13.530  1.00  0.00            
ATOM   2515  HD1 HID B 166      38.470  40.060  13.840  1.00  0.00            
ATOM   2516  CE1 HID B 166      39.130  38.410  12.780  1.00  0.00            
ATOM   2517  HE1 HID B 166      40.120  38.680  12.430  1.00  0.00            
ATOM   2518  NE2 HID B 166      38.620  37.180  12.620  1.00  0.00            
ATOM   2519  CD2 HID B 166      37.420  37.080  13.310  1.00  0.00            
ATOM   2520  HD2 HID B 166      36.780  36.220  13.420  1.00  0.00            
ATOM   2521  C   HID B 166      33.460  38.550  14.850  1.00  0.00            
ATOM   2522  O   HID B 166      32.880  39.610  15.090  1.00  0.00            
ATOM   2523  N   ALA B 167      33.060  37.390  15.380  1.00  0.00            
ATOM   2524  H   ALA B 167      33.420  36.550  14.960  1.00  0.00            
ATOM   2525  CA  ALA B 167      32.000  37.230  16.360  1.00  0.00            
ATOM   2526  HA  ALA B 167      31.760  38.200  16.790  1.00  0.00            
ATOM   2527  CB  ALA B 167      30.790  36.670  15.630  1.00  0.00            
ATOM   2528  HB1 ALA B 167      29.970  36.370  16.290  1.00  0.00            
ATOM   2529  HB2 ALA B 167      30.370  37.400  14.940  1.00  0.00            
ATOM   2530  HB3 ALA B 167      31.050  35.770  15.080  1.00  0.00            
ATOM   2531  C   ALA B 167      32.400  36.230  17.440  1.00  0.00            
ATOM   2532  O   ALA B 167      33.020  35.200  17.170  1.00  0.00            
ATOM   2533  N   GLY B 168      31.980  36.540  18.660  1.00  0.00            
ATOM   2534  H   GLY B 168      31.430  37.390  18.750  1.00  0.00            
ATOM   2535  CA  GLY B 168      32.230  35.710  19.820  1.00  0.00            
ATOM   2536  HA2 GLY B 168      32.000  34.690  19.520  1.00  0.00            
ATOM   2537  HA3 GLY B 168      33.300  35.710  20.020  1.00  0.00            
ATOM   2538  C   GLY B 168      31.600  35.970  21.190  1.00  0.00            
ATOM   2539  O   GLY B 168      30.800  36.890  21.250  1.00  0.00            
ATOM   2540  N   PRO B 169      31.890  35.240  22.270  1.00  0.00            
ATOM   2541  CD  PRO B 169      31.310  35.510  23.570  1.00  0.00            
ATOM   2542  HD2 PRO B 169      30.230  35.520  23.480  1.00  0.00            
ATOM   2543  HD3 PRO B 169      31.450  36.520  23.950  1.00  0.00            
ATOM   2544  CG  PRO B 169      31.760  34.330  24.430  1.00  0.00            
ATOM   2545  HG2 PRO B 169      31.160  33.460  24.160  1.00  0.00            
ATOM   2546  HG3 PRO B 169      31.560  34.470  25.490  1.00  0.00            
ATOM   2547  CB  PRO B 169      33.200  34.210  23.950  1.00  0.00            
ATOM   2548  HB2 PRO B 169      33.640  33.250  24.210  1.00  0.00            
ATOM   2549  HB3 PRO B 169      33.810  35.000  24.380  1.00  0.00            
ATOM   2550  CA  PRO B 169      33.090  34.440  22.440  1.00  0.00            
ATOM   2551  HA  PRO B 169      34.020  34.940  22.170  1.00  0.00            
ATOM   2552  C   PRO B 169      33.070  33.140  21.640  1.00  0.00            
ATOM   2553  O   PRO B 169      31.980  32.800  21.190  1.00  0.00            
ATOM   2554  N   ILE B 170      34.220  32.460  21.690  1.00  0.00            
ATOM   2555  H   ILE B 170      35.080  32.930  21.910  1.00  0.00            
ATOM   2556  CA  ILE B 170      34.390  31.320  20.820  1.00  0.00            
ATOM   2557  HA  ILE B 170      33.640  30.640  21.240  1.00  0.00            
ATOM   2558  CB  ILE B 170      34.290  31.710  19.340  1.00  0.00            
ATOM   2559  HB  ILE B 170      33.340  32.220  19.180  1.00  0.00            
ATOM   2560  CG2 ILE B 170      35.290  32.750  18.860  1.00  0.00            
ATOM   2561 HG21 ILE B 170      35.060  33.700  19.340  1.00  0.00            
ATOM   2562 HG22 ILE B 170      36.320  32.420  18.920  1.00  0.00            
ATOM   2563 HG23 ILE B 170      35.060  32.820  17.790  1.00  0.00            
ATOM   2564  CG1 ILE B 170      34.130  30.560  18.350  1.00  0.00            
ATOM   2565 HG12 ILE B 170      33.960  30.920  17.330  1.00  0.00            
ATOM   2566 HG13 ILE B 170      35.070  30.030  18.230  1.00  0.00            
ATOM   2567  CD1 ILE B 170      33.070  29.540  18.750  1.00  0.00            
ATOM   2568 HD11 ILE B 170      32.110  29.930  19.110  1.00  0.00            
ATOM   2569 HD12 ILE B 170      32.870  28.980  17.830  1.00  0.00            
ATOM   2570 HD13 ILE B 170      33.410  28.870  19.530  1.00  0.00            
ATOM   2571  C   ILE B 170      35.750  30.680  21.060  1.00  0.00            
ATOM   2572  O   ILE B 170      36.610  31.300  21.680  1.00  0.00            
ATOM   2573  N   ALA B 171      35.990  29.490  20.500  1.00  0.00            
ATOM   2574  H   ALA B 171      35.310  29.020  19.920  1.00  0.00            
ATOM   2575  CA  ALA B 171      37.220  28.730  20.590  1.00  0.00            
ATOM   2576  HA  ALA B 171      38.030  29.360  20.960  1.00  0.00            
ATOM   2577  CB  ALA B 171      37.070  27.570  21.580  1.00  0.00            
ATOM   2578  HB1 ALA B 171      36.870  27.910  22.600  1.00  0.00            
ATOM   2579  HB2 ALA B 171      36.260  26.940  21.240  1.00  0.00            
ATOM   2580  HB3 ALA B 171      38.090  27.180  21.580  1.00  0.00            
ATOM   2581  C   ALA B 171      37.620  28.210  19.210  1.00  0.00            
ATOM   2582  O   ALA B 171      38.840  28.330  18.980  1.00  0.00            
ATOM   2583  OXT ALA B 171      36.770  27.880  18.360  1.00  0.00            
END
