# Supplementary material for: Mechanism of Action of Cyclophilin A Explored by Metadynamics Simulations
Source: PLoS Comput Biol. 2009 Mar 13;5(3):e1000309. doi: 10.1371/journal.pcbi.1000309 (PMC2643488; doi:10.1371/journal.pcbi.1000309)
Supplement: Dataset S5 — Representative structure of TS1 conformation (center of the lower free energy cluster within TS1 region) in PDB format. (0.21 MB TXT) [file pcbi.1000309.s005.txt]

ATOM      1  N   MET A   1      46.280  49.000  42.900  1.00  0.00            
ATOM      2  H1  MET A   1      47.020  49.110  42.220  1.00  0.00            
ATOM      3  H2  MET A   1      46.660  48.360  43.580  1.00  0.00            
ATOM      4  H3  MET A   1      46.120  49.830  43.450  1.00  0.00            
ATOM      5  CA  MET A   1      45.070  48.510  42.220  1.00  0.00            
ATOM      6  HA  MET A   1      44.310  48.470  43.010  1.00  0.00            
ATOM      7  CB  MET A   1      44.750  49.450  41.060  1.00  0.00            
ATOM      8  HB2 MET A   1      44.680  50.450  41.490  1.00  0.00            
ATOM      9  HB3 MET A   1      45.460  49.330  40.240  1.00  0.00            
ATOM     10  CG  MET A   1      43.390  49.120  40.440  1.00  0.00            
ATOM     11  HG2 MET A   1      43.060  50.020  39.930  1.00  0.00            
ATOM     12  HG3 MET A   1      43.570  48.310  39.730  1.00  0.00            
ATOM     13  SD  MET A   1      42.040  48.550  41.500  1.00  0.00            
ATOM     14  CE  MET A   1      41.560  50.140  42.220  1.00  0.00            
ATOM     15  HE1 MET A   1      40.500  49.970  42.450  1.00  0.00            
ATOM     16  HE2 MET A   1      42.140  50.200  43.140  1.00  0.00            
ATOM     17  HE3 MET A   1      41.660  50.990  41.550  1.00  0.00            
ATOM     18  C   MET A   1      45.340  47.100  41.730  1.00  0.00            
ATOM     19  O   MET A   1      46.240  46.870  40.930  1.00  0.00            
ATOM     20  N   VAL A   2      44.550  46.130  42.190  1.00  0.00            
ATOM     21  H   VAL A   2      43.780  46.470  42.760  1.00  0.00            
ATOM     22  CA  VAL A   2      44.650  44.700  41.970  1.00  0.00            
ATOM     23  HA  VAL A   2      45.080  44.570  40.970  1.00  0.00            
ATOM     24  CB  VAL A   2      45.640  43.950  42.850  1.00  0.00            
ATOM     25  HB  VAL A   2      45.470  42.880  42.850  1.00  0.00            
ATOM     26  CG1 VAL A   2      47.060  44.360  42.500  1.00  0.00            
ATOM     27 HG11 VAL A   2      47.780  43.800  43.100  1.00  0.00            
ATOM     28 HG12 VAL A   2      47.240  44.290  41.430  1.00  0.00            
ATOM     29 HG13 VAL A   2      47.310  45.380  42.810  1.00  0.00            
ATOM     30  CG2 VAL A   2      45.300  44.340  44.290  1.00  0.00            
ATOM     31 HG21 VAL A   2      44.270  44.280  44.640  1.00  0.00            
ATOM     32 HG22 VAL A   2      46.080  43.950  44.940  1.00  0.00            
ATOM     33 HG23 VAL A   2      45.400  45.420  44.420  1.00  0.00            
ATOM     34  C   VAL A   2      43.350  43.900  42.050  1.00  0.00            
ATOM     35  O   VAL A   2      43.250  42.920  41.320  1.00  0.00            
ATOM     36  N   ASN A   3      42.300  44.520  42.600  1.00  0.00            
ATOM     37  H   ASN A   3      42.410  45.430  43.030  1.00  0.00            
ATOM     38  CA  ASN A   3      40.950  44.010  42.560  1.00  0.00            
ATOM     39  HA  ASN A   3      40.870  43.530  41.580  1.00  0.00            
ATOM     40  CB  ASN A   3      40.680  43.060  43.720  1.00  0.00            
ATOM     41  HB2 ASN A   3      40.860  43.570  44.660  1.00  0.00            
ATOM     42  HB3 ASN A   3      39.680  42.620  43.690  1.00  0.00            
ATOM     43  CG  ASN A   3      41.560  41.810  43.600  1.00  0.00            
ATOM     44  OD1 ASN A   3      42.600  41.700  44.240  1.00  0.00            
ATOM     45  ND2 ASN A   3      41.240  40.900  42.680  1.00  0.00            
ATOM     46 HD21 ASN A   3      41.950  40.200  42.560  1.00  0.00            
ATOM     47 HD22 ASN A   3      40.500  41.030  42.000  1.00  0.00            
ATOM     48  C   ASN A   3      39.850  45.070  42.450  1.00  0.00            
ATOM     49  O   ASN A   3      39.190  45.390  43.440  1.00  0.00            
ATOM     50  N   PRO A   4      39.640  45.700  41.290  1.00  0.00            
ATOM     51  CD  PRO A   4      40.380  45.510  40.060  1.00  0.00            
ATOM     52  HD2 PRO A   4      40.310  44.460  39.800  1.00  0.00            
ATOM     53  HD3 PRO A   4      41.430  45.770  40.130  1.00  0.00            
ATOM     54  CG  PRO A   4      39.690  46.420  39.040  1.00  0.00            
ATOM     55  HG2 PRO A   4      38.840  45.970  38.520  1.00  0.00            
ATOM     56  HG3 PRO A   4      40.310  46.910  38.290  1.00  0.00            
ATOM     57  CB  PRO A   4      38.990  47.470  39.890  1.00  0.00            
ATOM     58  HB2 PRO A   4      38.100  47.860  39.410  1.00  0.00            
ATOM     59  HB3 PRO A   4      39.690  48.280  40.130  1.00  0.00            
ATOM     60  CA  PRO A   4      38.610  46.710  41.160  1.00  0.00            
ATOM     61  HA  PRO A   4      38.740  47.370  42.010  1.00  0.00            
ATOM     62  C   PRO A   4      37.160  46.230  41.150  1.00  0.00            
ATOM     63  O   PRO A   4      36.820  45.140  40.700  1.00  0.00            
ATOM     64  N   THR A   5      36.380  47.060  41.850  1.00  0.00            
ATOM     65  H   THR A   5      36.830  47.900  42.190  1.00  0.00            
ATOM     66  CA  THR A   5      34.980  46.770  42.080  1.00  0.00            
ATOM     67  HA  THR A   5      34.800  45.730  41.780  1.00  0.00            
ATOM     68  CB  THR A   5      34.620  46.870  43.560  1.00  0.00            
ATOM     69  HB  THR A   5      33.600  47.170  43.750  1.00  0.00            
ATOM     70  CG2 THR A   5      34.960  45.630  44.390  1.00  0.00            
ATOM     71 HG21 THR A   5      34.530  45.760  45.380  1.00  0.00            
ATOM     72 HG22 THR A   5      34.520  44.790  43.860  1.00  0.00            
ATOM     73 HG23 THR A   5      36.020  45.380  44.460  1.00  0.00            
ATOM     74  OG1 THR A   5      35.380  47.880  44.180  1.00  0.00            
ATOM     75  HG1 THR A   5      35.070  48.770  43.950  1.00  0.00            
ATOM     76  C   THR A   5      34.010  47.640  41.300  1.00  0.00            
ATOM     77  O   THR A   5      34.070  48.870  41.320  1.00  0.00            
ATOM     78  N   VAL A   6      33.040  46.970  40.660  1.00  0.00            
ATOM     79  H   VAL A   6      32.860  46.020  40.940  1.00  0.00            
ATOM     80  CA  VAL A   6      32.200  47.560  39.640  1.00  0.00            
ATOM     81  HA  VAL A   6      32.170  48.650  39.710  1.00  0.00            
ATOM     82  CB  VAL A   6      32.770  47.190  38.270  1.00  0.00            
ATOM     83  HB  VAL A   6      32.150  47.660  37.510  1.00  0.00            
ATOM     84  CG1 VAL A   6      34.120  47.880  38.080  1.00  0.00            
ATOM     85 HG11 VAL A   6      34.010  48.960  38.160  1.00  0.00            
ATOM     86 HG12 VAL A   6      34.860  47.530  38.810  1.00  0.00            
ATOM     87 HG13 VAL A   6      34.500  47.610  37.100  1.00  0.00            
ATOM     88  CG2 VAL A   6      32.760  45.690  37.990  1.00  0.00            
ATOM     89 HG21 VAL A   6      33.290  45.400  37.080  1.00  0.00            
ATOM     90 HG22 VAL A   6      33.310  45.130  38.740  1.00  0.00            
ATOM     91 HG23 VAL A   6      31.750  45.300  37.850  1.00  0.00            
ATOM     92  C   VAL A   6      30.750  47.130  39.830  1.00  0.00            
ATOM     93  O   VAL A   6      30.530  46.030  40.330  1.00  0.00            
ATOM     94  N   PHE A   7      29.810  47.900  39.290  1.00  0.00            
ATOM     95  H   PHE A   7      30.100  48.670  38.710  1.00  0.00            
ATOM     96  CA  PHE A   7      28.390  47.600  39.340  1.00  0.00            
ATOM     97  HA  PHE A   7      28.260  46.560  39.650  1.00  0.00            
ATOM     98  CB  PHE A   7      27.680  48.410  40.430  1.00  0.00            
ATOM     99  HB2 PHE A   7      26.690  48.010  40.630  1.00  0.00            
ATOM    100  HB3 PHE A   7      28.270  48.490  41.350  1.00  0.00            
ATOM    101  CG  PHE A   7      27.420  49.860  40.110  1.00  0.00            
ATOM    102  CD1 PHE A   7      26.200  50.330  39.590  1.00  0.00            
ATOM    103  HD1 PHE A   7      25.400  49.620  39.480  1.00  0.00            
ATOM    104  CE1 PHE A   7      25.980  51.710  39.540  1.00  0.00            
ATOM    105  HE1 PHE A   7      24.990  52.080  39.340  1.00  0.00            
ATOM    106  CZ  PHE A   7      27.060  52.590  39.700  1.00  0.00            
ATOM    107  HZ  PHE A   7      26.860  53.640  39.590  1.00  0.00            
ATOM    108  CE2 PHE A   7      28.290  52.140  40.200  1.00  0.00            
ATOM    109  HE2 PHE A   7      29.100  52.830  40.340  1.00  0.00            
ATOM    110  CD2 PHE A   7      28.440  50.770  40.430  1.00  0.00            
ATOM    111  HD2 PHE A   7      29.410  50.400  40.740  1.00  0.00            
ATOM    112  C   PHE A   7      27.660  47.680  38.010  1.00  0.00            
ATOM    113  O   PHE A   7      28.050  48.410  37.100  1.00  0.00            
ATOM    114  N   PHE A   8      26.450  47.130  38.040  1.00  0.00            
ATOM    115  H   PHE A   8      26.210  46.510  38.800  1.00  0.00            
ATOM    116  CA  PHE A   8      25.340  47.300  37.110  1.00  0.00            
ATOM    117  HA  PHE A   8      25.570  48.130  36.440  1.00  0.00            
ATOM    118  CB  PHE A   8      25.080  46.070  36.240  1.00  0.00            
ATOM    119  HB2 PHE A   8      24.890  45.330  37.020  1.00  0.00            
ATOM    120  HB3 PHE A   8      24.150  46.240  35.700  1.00  0.00            
ATOM    121  CG  PHE A   8      26.120  45.570  35.270  1.00  0.00            
ATOM    122  CD1 PHE A   8      26.990  46.440  34.600  1.00  0.00            
ATOM    123  HD1 PHE A   8      27.080  47.470  34.920  1.00  0.00            
ATOM    124  CE1 PHE A   8      27.690  46.070  33.440  1.00  0.00            
ATOM    125  HE1 PHE A   8      28.340  46.770  32.950  1.00  0.00            
ATOM    126  CZ  PHE A   8      27.650  44.760  32.970  1.00  0.00            
ATOM    127  HZ  PHE A   8      28.250  44.490  32.110  1.00  0.00            
ATOM    128  CE2 PHE A   8      26.970  43.850  33.790  1.00  0.00            
ATOM    129  HE2 PHE A   8      27.080  42.800  33.550  1.00  0.00            
ATOM    130  CD2 PHE A   8      26.180  44.230  34.870  1.00  0.00            
ATOM    131  HD2 PHE A   8      25.630  43.380  35.240  1.00  0.00            
ATOM    132  C   PHE A   8      24.110  47.650  37.920  1.00  0.00            
ATOM    133  O   PHE A   8      23.850  47.170  39.020  1.00  0.00            
ATOM    134  N   ASP A   9      23.270  48.510  37.340  1.00  0.00            
ATOM    135  H   ASP A   9      23.470  48.900  36.430  1.00  0.00            
ATOM    136  CA  ASP A   9      22.040  49.060  37.860  1.00  0.00            
ATOM    137  HA  ASP A   9      21.820  48.640  38.840  1.00  0.00            
ATOM    138  CB  ASP A   9      22.240  50.560  38.110  1.00  0.00            
ATOM    139  HB2 ASP A   9      23.180  50.820  38.590  1.00  0.00            
ATOM    140  HB3 ASP A   9      22.170  51.110  37.170  1.00  0.00            
ATOM    141  CG  ASP A   9      21.090  51.140  38.930  1.00  0.00            
ATOM    142  OD1 ASP A   9      20.090  51.560  38.320  1.00  0.00            
ATOM    143  OD2 ASP A   9      21.150  51.190  40.170  1.00  0.00            
ATOM    144  C   ASP A   9      20.960  48.850  36.800  1.00  0.00            
ATOM    145  O   ASP A   9      21.150  48.940  35.590  1.00  0.00            
ATOM    146  N   ILE A  10      19.810  48.390  37.300  1.00  0.00            
ATOM    147  H   ILE A  10      19.690  48.510  38.290  1.00  0.00            
ATOM    148  CA  ILE A  10      18.990  47.370  36.680  1.00  0.00            
ATOM    149  HA  ILE A  10      19.240  47.430  35.620  1.00  0.00            
ATOM    150  CB  ILE A  10      19.300  45.970  37.220  1.00  0.00            
ATOM    151  HB  ILE A  10      18.670  45.900  38.100  1.00  0.00            
ATOM    152  CG2 ILE A  10      18.670  44.920  36.300  1.00  0.00            
ATOM    153 HG21 ILE A  10      17.610  45.160  36.340  1.00  0.00            
ATOM    154 HG22 ILE A  10      19.080  45.050  35.300  1.00  0.00            
ATOM    155 HG23 ILE A  10      18.640  43.910  36.700  1.00  0.00            
ATOM    156  CG1 ILE A  10      20.750  45.600  37.520  1.00  0.00            
ATOM    157 HG12 ILE A  10      21.370  45.970  36.700  1.00  0.00            
ATOM    158 HG13 ILE A  10      21.020  46.100  38.450  1.00  0.00            
ATOM    159  CD1 ILE A  10      21.120  44.130  37.700  1.00  0.00            
ATOM    160 HD11 ILE A  10      22.180  43.940  37.860  1.00  0.00            
ATOM    161 HD12 ILE A  10      20.650  43.710  38.590  1.00  0.00            
ATOM    162 HD13 ILE A  10      20.890  43.580  36.780  1.00  0.00            
ATOM    163  C   ILE A  10      17.550  47.850  36.700  1.00  0.00            
ATOM    164  O   ILE A  10      16.960  48.130  37.740  1.00  0.00            
ATOM    165  N   ALA A  11      16.890  47.740  35.550  1.00  0.00            
ATOM    166  H   ALA A  11      17.410  47.360  34.770  1.00  0.00            
ATOM    167  CA  ALA A  11      15.530  48.160  35.290  1.00  0.00            
ATOM    168  HA  ALA A  11      14.990  48.150  36.240  1.00  0.00            
ATOM    169  CB  ALA A  11      15.520  49.580  34.720  1.00  0.00            
ATOM    170  HB1 ALA A  11      16.050  49.700  33.770  1.00  0.00            
ATOM    171  HB2 ALA A  11      14.520  49.890  34.410  1.00  0.00            
ATOM    172  HB3 ALA A  11      16.030  50.280  35.370  1.00  0.00            
ATOM    173  C   ALA A  11      14.890  47.180  34.320  1.00  0.00            
ATOM    174  O   ALA A  11      15.480  46.710  33.350  1.00  0.00            
ATOM    175  N   VAL A  12      13.580  47.030  34.510  1.00  0.00            
ATOM    176  H   VAL A  12      13.190  47.300  35.390  1.00  0.00            
ATOM    177  CA  VAL A  12      12.750  46.130  33.730  1.00  0.00            
ATOM    178  HA  VAL A  12      13.270  45.860  32.810  1.00  0.00            
ATOM    179  CB  VAL A  12      12.460  44.850  34.510  1.00  0.00            
ATOM    180  HB  VAL A  12      11.650  45.030  35.220  1.00  0.00            
ATOM    181  CG1 VAL A  12      11.910  43.740  33.630  1.00  0.00            
ATOM    182 HG11 VAL A  12      11.860  42.790  34.160  1.00  0.00            
ATOM    183 HG12 VAL A  12      10.930  44.010  33.250  1.00  0.00            
ATOM    184 HG13 VAL A  12      12.550  43.560  32.760  1.00  0.00            
ATOM    185  CG2 VAL A  12      13.720  44.330  35.200  1.00  0.00            
ATOM    186 HG21 VAL A  12      13.420  43.350  35.560  1.00  0.00            
ATOM    187 HG22 VAL A  12      14.560  44.300  34.510  1.00  0.00            
ATOM    188 HG23 VAL A  12      13.940  45.000  36.030  1.00  0.00            
ATOM    189  C   VAL A  12      11.500  46.860  33.270  1.00  0.00            
ATOM    190  O   VAL A  12      10.770  47.370  34.120  1.00  0.00            
ATOM    191  N   ASP A  13      11.240  46.870  31.960  1.00  0.00            
ATOM    192  H   ASP A  13      11.890  46.390  31.370  1.00  0.00            
ATOM    193  CA  ASP A  13      10.080  47.410  31.270  1.00  0.00            
ATOM    194  HA  ASP A  13      10.330  47.230  30.220  1.00  0.00            
ATOM    195  CB  ASP A  13       8.900  46.550  31.720  1.00  0.00            
ATOM    196  HB2 ASP A  13       9.140  45.500  31.540  1.00  0.00            
ATOM    197  HB3 ASP A  13       8.700  46.820  32.750  1.00  0.00            
ATOM    198  CG  ASP A  13       7.650  46.700  30.870  1.00  0.00            
ATOM    199  OD1 ASP A  13       7.740  46.970  29.660  1.00  0.00            
ATOM    200  OD2 ASP A  13       6.550  46.490  31.430  1.00  0.00            
ATOM    201  C   ASP A  13       9.670  48.870  31.420  1.00  0.00            
ATOM    202  O   ASP A  13       8.980  49.440  30.580  1.00  0.00            
ATOM    203  N   GLY A  14      10.060  49.480  32.540  1.00  0.00            
ATOM    204  H   GLY A  14      10.710  48.960  33.110  1.00  0.00            
ATOM    205  CA  GLY A  14       9.810  50.850  32.940  1.00  0.00            
ATOM    206  HA2 GLY A  14      10.480  51.550  32.430  1.00  0.00            
ATOM    207  HA3 GLY A  14       8.770  51.090  32.730  1.00  0.00            
ATOM    208  C   GLY A  14      10.150  51.120  34.400  1.00  0.00            
ATOM    209  O   GLY A  14       9.850  52.220  34.850  1.00  0.00            
ATOM    210  N   GLU A  15      10.710  50.150  35.120  1.00  0.00            
ATOM    211  H   GLU A  15      10.880  49.220  34.750  1.00  0.00            
ATOM    212  CA  GLU A  15      10.850  50.190  36.560  1.00  0.00            
ATOM    213  HA  GLU A  15      10.790  51.230  36.890  1.00  0.00            
ATOM    214  CB  GLU A  15       9.600  49.540  37.150  1.00  0.00            
ATOM    215  HB2 GLU A  15       8.720  49.940  36.650  1.00  0.00            
ATOM    216  HB3 GLU A  15       9.700  48.500  36.840  1.00  0.00            
ATOM    217  CG  GLU A  15       9.570  49.530  38.670  1.00  0.00            
ATOM    218  HG2 GLU A  15      10.400  48.910  39.040  1.00  0.00            
ATOM    219  HG3 GLU A  15       9.680  50.500  39.140  1.00  0.00            
ATOM    220  CD  GLU A  15       8.290  48.820  39.070  1.00  0.00            
ATOM    221  OE1 GLU A  15       7.290  49.510  39.360  1.00  0.00            
ATOM    222  OE2 GLU A  15       8.280  47.580  39.210  1.00  0.00            
ATOM    223  C   GLU A  15      12.130  49.520  37.040  1.00  0.00            
ATOM    224  O   GLU A  15      12.430  48.380  36.670  1.00  0.00            
ATOM    225  N   PRO A  16      12.930  50.240  37.830  1.00  0.00            
ATOM    226  CD  PRO A  16      12.810  51.680  37.930  1.00  0.00            
ATOM    227  HD2 PRO A  16      11.890  51.970  38.440  1.00  0.00            
ATOM    228  HD3 PRO A  16      12.990  52.090  36.940  1.00  0.00            
ATOM    229  CG  PRO A  16      14.030  52.000  38.780  1.00  0.00            
ATOM    230  HG2 PRO A  16      13.820  52.800  39.490  1.00  0.00            
ATOM    231  HG3 PRO A  16      14.890  52.220  38.150  1.00  0.00            
ATOM    232  CB  PRO A  16      14.340  50.750  39.600  1.00  0.00            
ATOM    233  HB2 PRO A  16      13.710  50.640  40.490  1.00  0.00            
ATOM    234  HB3 PRO A  16      15.340  50.800  40.040  1.00  0.00            
ATOM    235  CA  PRO A  16      14.020  49.660  38.590  1.00  0.00            
ATOM    236  HA  PRO A  16      14.800  49.560  37.840  1.00  0.00            
ATOM    237  C   PRO A  16      13.770  48.380  39.370  1.00  0.00            
ATOM    238  O   PRO A  16      12.650  48.130  39.830  1.00  0.00            
ATOM    239  N   LEU A  17      14.790  47.520  39.270  1.00  0.00            
ATOM    240  H   LEU A  17      15.520  47.780  38.620  1.00  0.00            
ATOM    241  CA  LEU A  17      14.900  46.320  40.070  1.00  0.00            
ATOM    242  HA  LEU A  17      13.910  46.120  40.480  1.00  0.00            
ATOM    243  CB  LEU A  17      15.250  45.130  39.170  1.00  0.00            
ATOM    244  HB2 LEU A  17      14.720  45.300  38.240  1.00  0.00            
ATOM    245  HB3 LEU A  17      16.340  45.170  39.050  1.00  0.00            
ATOM    246  CG  LEU A  17      14.950  43.690  39.580  1.00  0.00            
ATOM    247  HG  LEU A  17      15.260  43.490  40.610  1.00  0.00            
ATOM    248  CD1 LEU A  17      13.470  43.350  39.410  1.00  0.00            
ATOM    249 HD11 LEU A  17      13.250  42.310  39.670  1.00  0.00            
ATOM    250 HD12 LEU A  17      12.800  43.880  40.080  1.00  0.00            
ATOM    251 HD13 LEU A  17      13.280  43.560  38.360  1.00  0.00            
ATOM    252  CD2 LEU A  17      15.670  42.740  38.640  1.00  0.00            
ATOM    253 HD21 LEU A  17      15.460  41.710  38.950  1.00  0.00            
ATOM    254 HD22 LEU A  17      15.390  42.840  37.600  1.00  0.00            
ATOM    255 HD23 LEU A  17      16.750  42.870  38.750  1.00  0.00            
ATOM    256  C   LEU A  17      15.920  46.420  41.200  1.00  0.00            
ATOM    257  O   LEU A  17      15.660  46.090  42.360  1.00  0.00            
ATOM    258  N   GLY A  18      17.070  47.030  40.920  1.00  0.00            
ATOM    259  H   GLY A  18      17.210  47.330  39.970  1.00  0.00            
ATOM    260  CA  GLY A  18      18.170  47.090  41.860  1.00  0.00            
ATOM    261  HA2 GLY A  18      18.130  47.980  42.490  1.00  0.00            
ATOM    262  HA3 GLY A  18      18.120  46.190  42.460  1.00  0.00            
ATOM    263  C   GLY A  18      19.520  47.150  41.160  1.00  0.00            
ATOM    264  O   GLY A  18      19.710  47.350  39.960  1.00  0.00            
ATOM    265  N   ARG A  19      20.570  46.950  41.960  1.00  0.00            
ATOM    266  H   ARG A  19      20.290  46.910  42.930  1.00  0.00            
ATOM    267  CA  ARG A  19      21.960  46.920  41.550  1.00  0.00            
ATOM    268  HA  ARG A  19      22.020  47.150  40.490  1.00  0.00            
ATOM    269  CB  ARG A  19      22.650  47.980  42.410  1.00  0.00            
ATOM    270  HB2 ARG A  19      22.060  48.890  42.310  1.00  0.00            
ATOM    271  HB3 ARG A  19      22.600  47.620  43.440  1.00  0.00            
ATOM    272  CG  ARG A  19      24.080  48.370  42.060  1.00  0.00            
ATOM    273  HG2 ARG A  19      24.780  47.580  42.290  1.00  0.00            
ATOM    274  HG3 ARG A  19      24.150  48.350  40.970  1.00  0.00            
ATOM    275  CD  ARG A  19      24.520  49.730  42.600  1.00  0.00            
ATOM    276  HD2 ARG A  19      24.450  49.690  43.690  1.00  0.00            
ATOM    277  HD3 ARG A  19      25.520  50.020  42.290  1.00  0.00            
ATOM    278  NE  ARG A  19      23.590  50.740  42.090  1.00  0.00            
ATOM    279  HE  ARG A  19      22.660  50.400  41.870  1.00  0.00            
ATOM    280  CZ  ARG A  19      23.840  52.030  41.850  1.00  0.00            
ATOM    281  NH1 ARG A  19      24.880  52.650  42.420  1.00  0.00            
ATOM    282 HH11 ARG A  19      25.490  52.110  43.020  1.00  0.00            
ATOM    283 HH12 ARG A  19      25.040  53.620  42.180  1.00  0.00            
ATOM    284  NH2 ARG A  19      22.960  52.780  41.160  1.00  0.00            
ATOM    285 HH21 ARG A  19      22.150  52.290  40.820  1.00  0.00            
ATOM    286 HH22 ARG A  19      23.160  53.770  41.080  1.00  0.00            
ATOM    287  C   ARG A  19      22.640  45.590  41.810  1.00  0.00            
ATOM    288  O   ARG A  19      22.200  44.880  42.710  1.00  0.00            
ATOM    289  N   VAL A  20      23.700  45.240  41.080  1.00  0.00            
ATOM    290  H   VAL A  20      23.920  45.860  40.320  1.00  0.00            
ATOM    291  CA  VAL A  20      24.520  44.040  41.170  1.00  0.00            
ATOM    292  HA  VAL A  20      24.390  43.670  42.190  1.00  0.00            
ATOM    293  CB  VAL A  20      24.180  43.060  40.050  1.00  0.00            
ATOM    294  HB  VAL A  20      24.300  43.480  39.050  1.00  0.00            
ATOM    295  CG1 VAL A  20      25.060  41.830  40.240  1.00  0.00            
ATOM    296 HG11 VAL A  20      24.960  41.410  41.240  1.00  0.00            
ATOM    297 HG12 VAL A  20      24.870  41.140  39.420  1.00  0.00            
ATOM    298 HG13 VAL A  20      26.110  42.110  40.190  1.00  0.00            
ATOM    299  CG2 VAL A  20      22.810  42.460  40.370  1.00  0.00            
ATOM    300 HG21 VAL A  20      22.690  41.770  39.530  1.00  0.00            
ATOM    301 HG22 VAL A  20      22.760  41.870  41.280  1.00  0.00            
ATOM    302 HG23 VAL A  20      21.990  43.170  40.390  1.00  0.00            
ATOM    303  C   VAL A  20      25.960  44.490  40.970  1.00  0.00            
ATOM    304  O   VAL A  20      26.290  45.040  39.930  1.00  0.00            
ATOM    305  N   SER A  21      26.780  44.250  42.000  1.00  0.00            
ATOM    306  H   SER A  21      26.480  43.690  42.790  1.00  0.00            
ATOM    307  CA  SER A  21      28.140  44.740  42.060  1.00  0.00            
ATOM    308  HA  SER A  21      28.400  45.250  41.140  1.00  0.00            
ATOM    309  CB  SER A  21      28.350  45.760  43.180  1.00  0.00            
ATOM    310  HB2 SER A  21      28.310  45.230  44.130  1.00  0.00            
ATOM    311  HB3 SER A  21      29.330  46.240  43.140  1.00  0.00            
ATOM    312  OG  SER A  21      27.410  46.800  43.080  1.00  0.00            
ATOM    313  HG  SER A  21      26.640  46.560  43.600  1.00  0.00            
ATOM    314  C   SER A  21      29.030  43.520  42.220  1.00  0.00            
ATOM    315  O   SER A  21      28.740  42.510  42.870  1.00  0.00            
ATOM    316  N   PHE A  22      30.240  43.720  41.700  1.00  0.00            
ATOM    317  H   PHE A  22      30.280  44.600  41.210  1.00  0.00            
ATOM    318  CA  PHE A  22      31.230  42.710  41.360  1.00  0.00            
ATOM    319  HA  PHE A  22      30.940  41.780  41.840  1.00  0.00            
ATOM    320  CB  PHE A  22      31.310  42.570  39.840  1.00  0.00            
ATOM    321  HB2 PHE A  22      31.530  43.600  39.550  1.00  0.00            
ATOM    322  HB3 PHE A  22      32.160  41.920  39.600  1.00  0.00            
ATOM    323  CG  PHE A  22      30.130  42.000  39.090  1.00  0.00            
ATOM    324  CD1 PHE A  22      29.230  42.850  38.440  1.00  0.00            
ATOM    325  HD1 PHE A  22      29.510  43.890  38.400  1.00  0.00            
ATOM    326  CE1 PHE A  22      28.090  42.350  37.800  1.00  0.00            
ATOM    327  HE1 PHE A  22      27.450  43.010  37.240  1.00  0.00            
ATOM    328  CZ  PHE A  22      27.910  40.960  37.770  1.00  0.00            
ATOM    329  HZ  PHE A  22      27.130  40.510  37.170  1.00  0.00            
ATOM    330  CE2 PHE A  22      28.820  40.100  38.380  1.00  0.00            
ATOM    331  HE2 PHE A  22      28.690  39.020  38.330  1.00  0.00            
ATOM    332  CD2 PHE A  22      29.960  40.610  39.010  1.00  0.00            
ATOM    333  HD2 PHE A  22      30.770  39.950  39.260  1.00  0.00            
ATOM    334  C   PHE A  22      32.600  43.140  41.860  1.00  0.00            
ATOM    335  O   PHE A  22      32.890  44.330  41.910  1.00  0.00            
ATOM    336  N   GLU A  23      33.450  42.120  42.050  1.00  0.00            
ATOM    337  H   GLU A  23      33.180  41.160  41.870  1.00  0.00            
ATOM    338  CA  GLU A  23      34.870  42.270  42.250  1.00  0.00            
ATOM    339  HA  GLU A  23      35.140  43.280  41.960  1.00  0.00            
ATOM    340  CB  GLU A  23      35.310  41.870  43.660  1.00  0.00            
ATOM    341  HB2 GLU A  23      36.400  41.790  43.680  1.00  0.00            
ATOM    342  HB3 GLU A  23      35.110  42.720  44.320  1.00  0.00            
ATOM    343  CG  GLU A  23      34.660  40.550  44.060  1.00  0.00            
ATOM    344  HG2 GLU A  23      33.590  40.490  44.220  1.00  0.00            
ATOM    345  HG3 GLU A  23      34.950  39.820  43.300  1.00  0.00            
ATOM    346  CD  GLU A  23      35.300  40.130  45.380  1.00  0.00            
ATOM    347  OE1 GLU A  23      36.380  39.500  45.450  1.00  0.00            
ATOM    348  OE2 GLU A  23      34.690  40.360  46.440  1.00  0.00            
ATOM    349  C   GLU A  23      35.600  41.480  41.170  1.00  0.00            
ATOM    350  O   GLU A  23      35.120  40.470  40.680  1.00  0.00            
ATOM    351  N   LEU A  24      36.790  41.960  40.790  1.00  0.00            
ATOM    352  H   LEU A  24      37.150  42.760  41.290  1.00  0.00            
ATOM    353  CA  LEU A  24      37.490  41.590  39.570  1.00  0.00            
ATOM    354  HA  LEU A  24      36.950  40.760  39.130  1.00  0.00            
ATOM    355  CB  LEU A  24      37.510  42.760  38.590  1.00  0.00            
ATOM    356  HB2 LEU A  24      38.270  43.520  38.760  1.00  0.00            
ATOM    357  HB3 LEU A  24      38.010  42.500  37.650  1.00  0.00            
ATOM    358  CG  LEU A  24      36.180  43.400  38.230  1.00  0.00            
ATOM    359  HG  LEU A  24      35.840  43.940  39.110  1.00  0.00            
ATOM    360  CD1 LEU A  24      36.280  44.340  37.030  1.00  0.00            
ATOM    361 HD11 LEU A  24      36.800  45.270  37.260  1.00  0.00            
ATOM    362 HD12 LEU A  24      36.860  43.910  36.210  1.00  0.00            
ATOM    363 HD13 LEU A  24      35.240  44.490  36.760  1.00  0.00            
ATOM    364  CD2 LEU A  24      35.180  42.310  37.840  1.00  0.00            
ATOM    365 HD21 LEU A  24      34.300  42.650  37.300  1.00  0.00            
ATOM    366 HD22 LEU A  24      35.710  41.580  37.240  1.00  0.00            
ATOM    367 HD23 LEU A  24      34.760  41.810  38.710  1.00  0.00            
ATOM    368  C   LEU A  24      38.870  41.000  39.830  1.00  0.00            
ATOM    369  O   LEU A  24      39.670  41.540  40.590  1.00  0.00            
ATOM    370  N   PHE A  25      39.160  39.880  39.170  1.00  0.00            
ATOM    371  H   PHE A  25      38.510  39.320  38.630  1.00  0.00            
ATOM    372  CA  PHE A  25      40.350  39.070  39.360  1.00  0.00            
ATOM    373  HA  PHE A  25      40.640  39.170  40.400  1.00  0.00            
ATOM    374  CB  PHE A  25      40.030  37.600  39.110  1.00  0.00            
ATOM    375  HB2 PHE A  25      39.780  37.450  38.060  1.00  0.00            
ATOM    376  HB3 PHE A  25      40.950  37.040  39.290  1.00  0.00            
ATOM    377  CG  PHE A  25      38.930  37.070  40.010  1.00  0.00            
ATOM    378  CD1 PHE A  25      38.530  37.650  41.210  1.00  0.00            
ATOM    379  HD1 PHE A  25      39.040  38.530  41.580  1.00  0.00            
ATOM    380  CE1 PHE A  25      37.400  37.230  41.930  1.00  0.00            
ATOM    381  HE1 PHE A  25      37.250  37.850  42.810  1.00  0.00            
ATOM    382  CZ  PHE A  25      36.770  36.070  41.480  1.00  0.00            
ATOM    383  HZ  PHE A  25      35.870  35.680  41.940  1.00  0.00            
ATOM    384  CE2 PHE A  25      37.140  35.480  40.260  1.00  0.00            
ATOM    385  HE2 PHE A  25      36.620  34.660  39.800  1.00  0.00            
ATOM    386  CD2 PHE A  25      38.190  35.990  39.500  1.00  0.00            
ATOM    387  HD2 PHE A  25      38.330  35.560  38.520  1.00  0.00            
ATOM    388  C   PHE A  25      41.600  39.610  38.670  1.00  0.00            
ATOM    389  O   PHE A  25      42.370  38.880  38.050  1.00  0.00            
ATOM    390  N   ALA A  26      41.830  40.920  38.670  1.00  0.00            
ATOM    391  H   ALA A  26      41.420  41.390  39.460  1.00  0.00            
ATOM    392  CA  ALA A  26      42.890  41.640  37.990  1.00  0.00            
ATOM    393  HA  ALA A  26      42.860  41.460  36.910  1.00  0.00            
ATOM    394  CB  ALA A  26      42.540  43.120  38.130  1.00  0.00            
ATOM    395  HB1 ALA A  26      42.700  43.540  39.120  1.00  0.00            
ATOM    396  HB2 ALA A  26      43.290  43.660  37.560  1.00  0.00            
ATOM    397  HB3 ALA A  26      41.500  43.340  37.860  1.00  0.00            
ATOM    398  C   ALA A  26      44.270  41.280  38.500  1.00  0.00            
ATOM    399  O   ALA A  26      45.280  41.420  37.810  1.00  0.00            
ATOM    400  N   ASP A  27      44.370  40.600  39.650  1.00  0.00            
ATOM    401  H   ASP A  27      43.560  40.730  40.230  1.00  0.00            
ATOM    402  CA  ASP A  27      45.510  39.890  40.190  1.00  0.00            
ATOM    403  HA  ASP A  27      46.340  40.600  40.240  1.00  0.00            
ATOM    404  CB  ASP A  27      45.120  39.500  41.610  1.00  0.00            
ATOM    405  HB2 ASP A  27      46.030  39.090  42.060  1.00  0.00            
ATOM    406  HB3 ASP A  27      44.820  40.390  42.160  1.00  0.00            
ATOM    407  CG  ASP A  27      44.060  38.420  41.750  1.00  0.00            
ATOM    408  OD1 ASP A  27      44.350  37.220  41.940  1.00  0.00            
ATOM    409  OD2 ASP A  27      42.850  38.760  41.780  1.00  0.00            
ATOM    410  C   ASP A  27      45.950  38.730  39.310  1.00  0.00            
ATOM    411  O   ASP A  27      47.090  38.290  39.450  1.00  0.00            
ATOM    412  N   LYS A  28      45.180  38.170  38.370  1.00  0.00            
ATOM    413  H   LYS A  28      44.230  38.490  38.320  1.00  0.00            
ATOM    414  CA  LYS A  28      45.520  37.070  37.490  1.00  0.00            
ATOM    415  HA  LYS A  28      46.610  37.000  37.450  1.00  0.00            
ATOM    416  CB  LYS A  28      44.910  35.810  38.080  1.00  0.00            
ATOM    417  HB2 LYS A  28      43.910  36.060  38.430  1.00  0.00            
ATOM    418  HB3 LYS A  28      44.740  35.050  37.300  1.00  0.00            
ATOM    419  CG  LYS A  28      45.740  35.340  39.270  1.00  0.00            
ATOM    420  HG2 LYS A  28      46.800  35.320  39.050  1.00  0.00            
ATOM    421  HG3 LYS A  28      45.560  36.040  40.090  1.00  0.00            
ATOM    422  CD  LYS A  28      45.300  33.980  39.820  1.00  0.00            
ATOM    423  HD2 LYS A  28      44.260  33.810  39.580  1.00  0.00            
ATOM    424  HD3 LYS A  28      45.920  33.190  39.400  1.00  0.00            
ATOM    425  CE  LYS A  28      45.700  33.880  41.290  1.00  0.00            
ATOM    426  HE2 LYS A  28      46.740  34.200  41.340  1.00  0.00            
ATOM    427  HE3 LYS A  28      45.090  34.630  41.790  1.00  0.00            
ATOM    428  NZ  LYS A  28      45.450  32.550  41.870  1.00  0.00            
ATOM    429  HZ1 LYS A  28      45.600  32.560  42.860  1.00  0.00            
ATOM    430  HZ2 LYS A  28      44.490  32.280  41.700  1.00  0.00            
ATOM    431  HZ3 LYS A  28      46.090  31.870  41.480  1.00  0.00            
ATOM    432  C   LYS A  28      45.080  37.240  36.040  1.00  0.00            
ATOM    433  O   LYS A  28      45.570  36.590  35.120  1.00  0.00            
ATOM    434  N   VAL A  29      44.090  38.110  35.820  1.00  0.00            
ATOM    435  H   VAL A  29      43.580  38.450  36.620  1.00  0.00            
ATOM    436  CA  VAL A  29      43.510  38.310  34.510  1.00  0.00            
ATOM    437  HA  VAL A  29      44.140  37.980  33.690  1.00  0.00            
ATOM    438  CB  VAL A  29      42.210  37.530  34.320  1.00  0.00            
ATOM    439  HB  VAL A  29      41.740  37.920  33.430  1.00  0.00            
ATOM    440  CG1 VAL A  29      42.410  36.030  34.130  1.00  0.00            
ATOM    441 HG11 VAL A  29      43.190  35.880  33.370  1.00  0.00            
ATOM    442 HG12 VAL A  29      42.600  35.640  35.130  1.00  0.00            
ATOM    443 HG13 VAL A  29      41.570  35.520  33.670  1.00  0.00            
ATOM    444  CG2 VAL A  29      41.200  37.680  35.450  1.00  0.00            
ATOM    445 HG21 VAL A  29      41.660  37.410  36.400  1.00  0.00            
ATOM    446 HG22 VAL A  29      41.070  38.750  35.610  1.00  0.00            
ATOM    447 HG23 VAL A  29      40.280  37.110  35.330  1.00  0.00            
ATOM    448  C   VAL A  29      43.330  39.820  34.350  1.00  0.00            
ATOM    449  O   VAL A  29      42.230  40.360  34.310  1.00  0.00            
ATOM    450  N   PRO A  30      44.450  40.520  34.170  1.00  0.00            
ATOM    451  CD  PRO A  30      45.790  39.980  34.190  1.00  0.00            
ATOM    452  HD2 PRO A  30      45.930  39.170  33.470  1.00  0.00            
ATOM    453  HD3 PRO A  30      46.140  39.680  35.190  1.00  0.00            
ATOM    454  CG  PRO A  30      46.750  41.110  33.830  1.00  0.00            
ATOM    455  HG2 PRO A  30      46.870  41.160  32.750  1.00  0.00            
ATOM    456  HG3 PRO A  30      47.690  40.920  34.340  1.00  0.00            
ATOM    457  CB  PRO A  30      46.000  42.310  34.400  1.00  0.00            
ATOM    458  HB2 PRO A  30      46.250  43.290  33.990  1.00  0.00            
ATOM    459  HB3 PRO A  30      46.090  42.240  35.480  1.00  0.00            
ATOM    460  CA  PRO A  30      44.540  41.970  34.150  1.00  0.00            
ATOM    461  HA  PRO A  30      43.950  42.280  35.020  1.00  0.00            
ATOM    462  C   PRO A  30      43.850  42.610  32.960  1.00  0.00            
ATOM    463  O   PRO A  30      42.880  43.330  33.190  1.00  0.00            
ATOM    464  N   LYS A  31      44.150  42.210  31.720  1.00  0.00            
ATOM    465  H   LYS A  31      44.730  41.390  31.630  1.00  0.00            
ATOM    466  CA  LYS A  31      43.380  42.680  30.580  1.00  0.00            
ATOM    467  HA  LYS A  31      43.370  43.770  30.590  1.00  0.00            
ATOM    468  CB  LYS A  31      44.120  42.210  29.330  1.00  0.00            
ATOM    469  HB2 LYS A  31      45.180  42.390  29.490  1.00  0.00            
ATOM    470  HB3 LYS A  31      44.040  41.130  29.210  1.00  0.00            
ATOM    471  CG  LYS A  31      43.690  42.790  27.990  1.00  0.00            
ATOM    472  HG2 LYS A  31      42.610  42.720  27.870  1.00  0.00            
ATOM    473  HG3 LYS A  31      43.940  43.840  28.090  1.00  0.00            
ATOM    474  CD  LYS A  31      44.460  42.190  26.810  1.00  0.00            
ATOM    475  HD2 LYS A  31      45.540  42.330  26.850  1.00  0.00            
ATOM    476  HD3 LYS A  31      44.280  41.120  26.800  1.00  0.00            
ATOM    477  CE  LYS A  31      43.950  42.610  25.430  1.00  0.00            
ATOM    478  HE2 LYS A  31      42.900  42.370  25.250  1.00  0.00            
ATOM    479  HE3 LYS A  31      44.160  43.680  25.430  1.00  0.00            
ATOM    480  NZ  LYS A  31      44.810  42.060  24.380  1.00  0.00            
ATOM    481  HZ1 LYS A  31      44.960  41.070  24.420  1.00  0.00            
ATOM    482  HZ2 LYS A  31      44.470  42.160  23.430  1.00  0.00            
ATOM    483  HZ3 LYS A  31      45.750  42.440  24.430  1.00  0.00            
ATOM    484  C   LYS A  31      41.950  42.160  30.540  1.00  0.00            
ATOM    485  O   LYS A  31      41.120  42.980  30.170  1.00  0.00            
ATOM    486  N   THR A  32      41.670  40.910  30.910  1.00  0.00            
ATOM    487  H   THR A  32      42.460  40.290  31.060  1.00  0.00            
ATOM    488  CA  THR A  32      40.300  40.470  31.080  1.00  0.00            
ATOM    489  HA  THR A  32      39.740  40.640  30.170  1.00  0.00            
ATOM    490  CB  THR A  32      40.170  38.990  31.400  1.00  0.00            
ATOM    491  HB  THR A  32      40.200  38.910  32.480  1.00  0.00            
ATOM    492  CG2 THR A  32      38.750  38.500  31.100  1.00  0.00            
ATOM    493 HG21 THR A  32      38.010  39.040  31.690  1.00  0.00            
ATOM    494 HG22 THR A  32      38.690  38.680  30.030  1.00  0.00            
ATOM    495 HG23 THR A  32      38.650  37.420  31.230  1.00  0.00            
ATOM    496  OG1 THR A  32      41.110  38.310  30.600  1.00  0.00            
ATOM    497  HG1 THR A  32      41.900  38.850  30.620  1.00  0.00            
ATOM    498  C   THR A  32      39.440  41.200  32.110  1.00  0.00            
ATOM    499  O   THR A  32      38.310  41.590  31.850  1.00  0.00            
ATOM    500  N   ALA A  33      39.960  41.640  33.270  1.00  0.00            
ATOM    501  H   ALA A  33      40.770  41.180  33.660  1.00  0.00            
ATOM    502  CA  ALA A  33      39.230  42.600  34.070  1.00  0.00            
ATOM    503  HA  ALA A  33      38.180  42.330  34.200  1.00  0.00            
ATOM    504  CB  ALA A  33      40.020  42.580  35.380  1.00  0.00            
ATOM    505  HB1 ALA A  33      39.780  43.400  36.060  1.00  0.00            
ATOM    506  HB2 ALA A  33      39.980  41.620  35.890  1.00  0.00            
ATOM    507  HB3 ALA A  33      41.070  42.750  35.160  1.00  0.00            
ATOM    508  C   ALA A  33      39.250  44.010  33.510  1.00  0.00            
ATOM    509  O   ALA A  33      38.190  44.630  33.590  1.00  0.00            
ATOM    510  N   GLU A  34      40.340  44.540  32.940  1.00  0.00            
ATOM    511  H   GLU A  34      41.220  44.050  32.870  1.00  0.00            
ATOM    512  CA  GLU A  34      40.460  45.890  32.440  1.00  0.00            
ATOM    513  HA  GLU A  34      40.180  46.610  33.210  1.00  0.00            
ATOM    514  CB  GLU A  34      41.880  46.160  31.940  1.00  0.00            
ATOM    515  HB2 GLU A  34      42.550  46.020  32.790  1.00  0.00            
ATOM    516  HB3 GLU A  34      42.070  45.460  31.130  1.00  0.00            
ATOM    517  CG  GLU A  34      42.170  47.550  31.390  1.00  0.00            
ATOM    518  HG2 GLU A  34      43.260  47.560  31.370  1.00  0.00            
ATOM    519  HG3 GLU A  34      41.740  47.630  30.390  1.00  0.00            
ATOM    520  CD  GLU A  34      41.780  48.810  32.160  1.00  0.00            
ATOM    521  OE1 GLU A  34      41.470  48.740  33.370  1.00  0.00            
ATOM    522  OE2 GLU A  34      41.900  49.960  31.690  1.00  0.00            
ATOM    523  C   GLU A  34      39.350  46.190  31.440  1.00  0.00            
ATOM    524  O   GLU A  34      38.620  47.170  31.460  1.00  0.00            
ATOM    525  N   ASN A  35      39.070  45.250  30.540  1.00  0.00            
ATOM    526  H   ASN A  35      39.670  44.440  30.610  1.00  0.00            
ATOM    527  CA  ASN A  35      38.030  45.310  29.530  1.00  0.00            
ATOM    528  HA  ASN A  35      38.190  46.160  28.860  1.00  0.00            
ATOM    529  CB  ASN A  35      38.180  44.030  28.700  1.00  0.00            
ATOM    530  HB2 ASN A  35      39.160  44.060  28.230  1.00  0.00            
ATOM    531  HB3 ASN A  35      38.090  43.120  29.290  1.00  0.00            
ATOM    532  CG  ASN A  35      37.190  44.120  27.540  1.00  0.00            
ATOM    533  OD1 ASN A  35      37.170  44.970  26.650  1.00  0.00            
ATOM    534  ND2 ASN A  35      36.200  43.230  27.640  1.00  0.00            
ATOM    535 HD21 ASN A  35      35.630  42.940  26.860  1.00  0.00            
ATOM    536 HD22 ASN A  35      35.950  42.670  28.440  1.00  0.00            
ATOM    537  C   ASN A  35      36.640  45.400  30.140  1.00  0.00            
ATOM    538  O   ASN A  35      35.820  46.210  29.720  1.00  0.00            
ATOM    539  N   PHE A  36      36.320  44.620  31.180  1.00  0.00            
ATOM    540  H   PHE A  36      37.010  43.970  31.530  1.00  0.00            
ATOM    541  CA  PHE A  36      35.020  44.570  31.830  1.00  0.00            
ATOM    542  HA  PHE A  36      34.260  44.640  31.050  1.00  0.00            
ATOM    543  CB  PHE A  36      34.770  43.320  32.660  1.00  0.00            
ATOM    544  HB2 PHE A  36      34.910  42.410  32.070  1.00  0.00            
ATOM    545  HB3 PHE A  36      35.550  43.210  33.410  1.00  0.00            
ATOM    546  CG  PHE A  36      33.400  43.190  33.270  1.00  0.00            
ATOM    547  CD1 PHE A  36      32.330  42.780  32.460  1.00  0.00            
ATOM    548  HD1 PHE A  36      32.480  42.520  31.430  1.00  0.00            
ATOM    549  CE1 PHE A  36      31.050  42.650  33.020  1.00  0.00            
ATOM    550  HE1 PHE A  36      30.270  42.290  32.370  1.00  0.00            
ATOM    551  CZ  PHE A  36      30.810  43.050  34.350  1.00  0.00            
ATOM    552  HZ  PHE A  36      29.780  43.040  34.660  1.00  0.00            
ATOM    553  CE2 PHE A  36      31.910  43.350  35.170  1.00  0.00            
ATOM    554  HE2 PHE A  36      31.820  43.360  36.240  1.00  0.00            
ATOM    555  CD2 PHE A  36      33.160  43.580  34.590  1.00  0.00            
ATOM    556  HD2 PHE A  36      34.040  43.900  35.140  1.00  0.00            
ATOM    557  C   PHE A  36      34.870  45.840  32.650  1.00  0.00            
ATOM    558  O   PHE A  36      33.780  46.410  32.640  1.00  0.00            
ATOM    559  N   ARG A  37      35.910  46.300  33.340  1.00  0.00            
ATOM    560  H   ARG A  37      36.750  45.730  33.370  1.00  0.00            
ATOM    561  CA  ARG A  37      35.920  47.510  34.140  1.00  0.00            
ATOM    562  HA  ARG A  37      35.170  47.450  34.930  1.00  0.00            
ATOM    563  CB  ARG A  37      37.320  47.510  34.760  1.00  0.00            
ATOM    564  HB2 ARG A  37      37.510  46.510  35.130  1.00  0.00            
ATOM    565  HB3 ARG A  37      37.990  47.850  33.980  1.00  0.00            
ATOM    566  CG  ARG A  37      37.420  48.560  35.870  1.00  0.00            
ATOM    567  HG2 ARG A  37      37.120  49.510  35.450  1.00  0.00            
ATOM    568  HG3 ARG A  37      36.710  48.370  36.680  1.00  0.00            
ATOM    569  CD  ARG A  37      38.880  48.670  36.270  1.00  0.00            
ATOM    570  HD2 ARG A  37      39.110  49.260  37.160  1.00  0.00            
ATOM    571  HD3 ARG A  37      39.380  47.720  36.480  1.00  0.00            
ATOM    572  NE  ARG A  37      39.590  49.330  35.180  1.00  0.00            
ATOM    573  HE  ARG A  37      40.200  48.750  34.610  1.00  0.00            
ATOM    574  CZ  ARG A  37      39.520  50.630  34.840  1.00  0.00            
ATOM    575  NH1 ARG A  37      38.590  51.470  35.300  1.00  0.00            
ATOM    576 HH11 ARG A  37      37.970  51.230  36.060  1.00  0.00            
ATOM    577 HH12 ARG A  37      38.240  52.070  34.570  1.00  0.00            
ATOM    578  NH2 ARG A  37      40.080  51.050  33.700  1.00  0.00            
ATOM    579 HH21 ARG A  37      40.710  50.430  33.200  1.00  0.00            
ATOM    580 HH22 ARG A  37      39.800  51.950  33.350  1.00  0.00            
ATOM    581  C   ARG A  37      35.660  48.770  33.330  1.00  0.00            
ATOM    582  O   ARG A  37      34.780  49.530  33.720  1.00  0.00            
ATOM    583  N   ALA A  38      36.390  48.970  32.230  1.00  0.00            
ATOM    584  H   ALA A  38      37.100  48.270  32.070  1.00  0.00            
ATOM    585  CA  ALA A  38      36.300  50.100  31.330  1.00  0.00            
ATOM    586  HA  ALA A  38      36.320  51.000  31.940  1.00  0.00            
ATOM    587  CB  ALA A  38      37.510  49.990  30.410  1.00  0.00            
ATOM    588  HB1 ALA A  38      38.420  49.800  30.990  1.00  0.00            
ATOM    589  HB2 ALA A  38      37.380  49.170  29.710  1.00  0.00            
ATOM    590  HB3 ALA A  38      37.630  50.900  29.820  1.00  0.00            
ATOM    591  C   ALA A  38      35.000  50.110  30.530  1.00  0.00            
ATOM    592  O   ALA A  38      34.440  51.160  30.240  1.00  0.00            
ATOM    593  N   LEU A  39      34.490  48.960  30.080  1.00  0.00            
ATOM    594  H   LEU A  39      35.040  48.120  30.200  1.00  0.00            
ATOM    595  CA  LEU A  39      33.090  48.830  29.710  1.00  0.00            
ATOM    596  HA  LEU A  39      32.940  49.670  29.030  1.00  0.00            
ATOM    597  CB  LEU A  39      32.920  47.550  28.900  1.00  0.00            
ATOM    598  HB2 LEU A  39      33.230  46.720  29.540  1.00  0.00            
ATOM    599  HB3 LEU A  39      31.860  47.460  28.660  1.00  0.00            
ATOM    600  CG  LEU A  39      33.820  47.440  27.680  1.00  0.00            
ATOM    601  HG  LEU A  39      34.880  47.440  27.930  1.00  0.00            
ATOM    602  CD1 LEU A  39      33.650  46.080  27.000  1.00  0.00            
ATOM    603 HD11 LEU A  39      34.290  46.030  26.120  1.00  0.00            
ATOM    604 HD12 LEU A  39      33.980  45.310  27.690  1.00  0.00            
ATOM    605 HD13 LEU A  39      32.590  46.030  26.770  1.00  0.00            
ATOM    606  CD2 LEU A  39      33.550  48.560  26.680  1.00  0.00            
ATOM    607 HD21 LEU A  39      34.130  48.320  25.780  1.00  0.00            
ATOM    608 HD22 LEU A  39      32.500  48.660  26.400  1.00  0.00            
ATOM    609 HD23 LEU A  39      33.970  49.490  27.060  1.00  0.00            
ATOM    610  C   LEU A  39      32.000  48.990  30.750  1.00  0.00            
ATOM    611  O   LEU A  39      30.940  49.430  30.310  1.00  0.00            
ATOM    612  N   SER A  40      32.080  48.740  32.060  1.00  0.00            
ATOM    613  H   SER A  40      32.960  48.350  32.380  1.00  0.00            
ATOM    614  CA  SER A  40      31.160  49.200  33.080  1.00  0.00            
ATOM    615  HA  SER A  40      30.130  48.960  32.810  1.00  0.00            
ATOM    616  CB  SER A  40      31.430  48.530  34.420  1.00  0.00            
ATOM    617  HB2 SER A  40      32.460  48.720  34.740  1.00  0.00            
ATOM    618  HB3 SER A  40      30.840  49.070  35.160  1.00  0.00            
ATOM    619  OG  SER A  40      31.060  47.170  34.490  1.00  0.00            
ATOM    620  HG  SER A  40      31.620  46.680  33.890  1.00  0.00            
ATOM    621  C   SER A  40      31.210  50.720  33.170  1.00  0.00            
ATOM    622  O   SER A  40      30.130  51.300  33.270  1.00  0.00            
ATOM    623  N   THR A  41      32.390  51.340  33.150  1.00  0.00            
ATOM    624  H   THR A  41      33.240  50.830  32.960  1.00  0.00            
ATOM    625  CA  THR A  41      32.590  52.770  33.340  1.00  0.00            
ATOM    626  HA  THR A  41      31.900  53.130  34.090  1.00  0.00            
ATOM    627  CB  THR A  41      34.020  53.040  33.820  1.00  0.00            
ATOM    628  HB  THR A  41      34.200  54.110  33.790  1.00  0.00            
ATOM    629  CG2 THR A  41      34.350  52.710  35.270  1.00  0.00            
ATOM    630 HG21 THR A  41      34.080  53.570  35.880  1.00  0.00            
ATOM    631 HG22 THR A  41      33.950  51.780  35.680  1.00  0.00            
ATOM    632 HG23 THR A  41      35.430  52.550  35.330  1.00  0.00            
ATOM    633  OG1 THR A  41      34.980  52.500  32.940  1.00  0.00            
ATOM    634  HG1 THR A  41      35.840  52.890  33.120  1.00  0.00            
ATOM    635  C   THR A  41      32.370  53.670  32.130  1.00  0.00            
ATOM    636  O   THR A  41      32.020  54.840  32.240  1.00  0.00            
ATOM    637  N   GLY A  42      32.590  53.180  30.910  1.00  0.00            
ATOM    638  H   GLY A  42      32.950  52.240  30.860  1.00  0.00            
ATOM    639  CA  GLY A  42      32.440  54.040  29.750  1.00  0.00            
ATOM    640  HA2 GLY A  42      32.130  53.420  28.910  1.00  0.00            
ATOM    641  HA3 GLY A  42      31.550  54.650  29.900  1.00  0.00            
ATOM    642  C   GLY A  42      33.670  54.890  29.480  1.00  0.00            
ATOM    643  O   GLY A  42      33.700  55.880  28.760  1.00  0.00            
ATOM    644  N   GLU A  43      34.740  54.700  30.260  1.00  0.00            
ATOM    645  H   GLU A  43      34.810  53.950  30.930  1.00  0.00            
ATOM    646  CA  GLU A  43      35.860  55.630  30.310  1.00  0.00            
ATOM    647  HA  GLU A  43      35.460  56.590  30.620  1.00  0.00            
ATOM    648  CB  GLU A  43      36.740  55.210  31.490  1.00  0.00            
ATOM    649  HB2 GLU A  43      37.310  56.130  31.640  1.00  0.00            
ATOM    650  HB3 GLU A  43      36.220  55.100  32.440  1.00  0.00            
ATOM    651  CG  GLU A  43      37.700  54.060  31.210  1.00  0.00            
ATOM    652  HG2 GLU A  43      37.200  53.320  30.580  1.00  0.00            
ATOM    653  HG3 GLU A  43      38.400  54.480  30.500  1.00  0.00            
ATOM    654  CD  GLU A  43      38.280  53.420  32.470  1.00  0.00            
ATOM    655  OE1 GLU A  43      37.560  52.970  33.390  1.00  0.00            
ATOM    656  OE2 GLU A  43      39.520  53.450  32.590  1.00  0.00            
ATOM    657  C   GLU A  43      36.690  55.820  29.060  1.00  0.00            
ATOM    658  O   GLU A  43      37.510  56.750  29.110  1.00  0.00            
ATOM    659  N   LYS A  44      36.490  55.030  28.000  1.00  0.00            
ATOM    660  H   LYS A  44      35.790  54.310  28.090  1.00  0.00            
ATOM    661  CA  LYS A  44      37.000  55.120  26.650  1.00  0.00            
ATOM    662  HA  LYS A  44      37.770  55.900  26.610  1.00  0.00            
ATOM    663  CB  LYS A  44      37.600  53.770  26.280  1.00  0.00            
ATOM    664  HB2 LYS A  44      37.790  53.320  27.260  1.00  0.00            
ATOM    665  HB3 LYS A  44      36.810  53.190  25.810  1.00  0.00            
ATOM    666  CG  LYS A  44      38.850  54.010  25.430  1.00  0.00            
ATOM    667  HG2 LYS A  44      38.560  54.740  24.670  1.00  0.00            
ATOM    668  HG3 LYS A  44      39.620  54.500  26.030  1.00  0.00            
ATOM    669  CD  LYS A  44      39.360  52.640  25.010  1.00  0.00            
ATOM    670  HD2 LYS A  44      39.750  52.110  25.880  1.00  0.00            
ATOM    671  HD3 LYS A  44      38.480  52.080  24.680  1.00  0.00            
ATOM    672  CE  LYS A  44      40.280  52.700  23.790  1.00  0.00            
ATOM    673  HE2 LYS A  44      40.390  51.730  23.300  1.00  0.00            
ATOM    674  HE3 LYS A  44      39.870  53.360  23.030  1.00  0.00            
ATOM    675  NZ  LYS A  44      41.630  53.170  24.140  1.00  0.00            
ATOM    676  HZ1 LYS A  44      42.270  53.100  23.370  1.00  0.00            
ATOM    677  HZ2 LYS A  44      41.660  54.080  24.580  1.00  0.00            
ATOM    678  HZ3 LYS A  44      42.040  52.500  24.780  1.00  0.00            
ATOM    679  C   LYS A  44      36.030  55.690  25.620  1.00  0.00            
ATOM    680  O   LYS A  44      36.250  55.640  24.420  1.00  0.00            
ATOM    681  N   GLY A  45      34.840  56.140  26.020  1.00  0.00            
ATOM    682  H   GLY A  45      34.620  56.140  27.010  1.00  0.00            
ATOM    683  CA  GLY A  45      33.810  56.580  25.100  1.00  0.00            
ATOM    684  HA2 GLY A  45      33.420  57.540  25.420  1.00  0.00            
ATOM    685  HA3 GLY A  45      34.290  56.830  24.150  1.00  0.00            
ATOM    686  C   GLY A  45      32.590  55.720  24.810  1.00  0.00            
ATOM    687  O   GLY A  45      31.740  56.120  24.010  1.00  0.00            
ATOM    688  N   PHE A  46      32.590  54.470  25.280  1.00  0.00            
ATOM    689  H   PHE A  46      33.220  54.180  26.010  1.00  0.00            
ATOM    690  CA  PHE A  46      31.590  53.450  25.010  1.00  0.00            
ATOM    691  HA  PHE A  46      30.680  54.040  25.040  1.00  0.00            
ATOM    692  CB  PHE A  46      31.910  52.810  23.670  1.00  0.00            
ATOM    693  HB2 PHE A  46      31.210  51.970  23.610  1.00  0.00            
ATOM    694  HB3 PHE A  46      31.480  53.470  22.910  1.00  0.00            
ATOM    695  CG  PHE A  46      33.300  52.300  23.380  1.00  0.00            
ATOM    696  CD1 PHE A  46      33.510  50.950  23.650  1.00  0.00            
ATOM    697  HD1 PHE A  46      32.680  50.350  24.000  1.00  0.00            
ATOM    698  CE1 PHE A  46      34.690  50.290  23.270  1.00  0.00            
ATOM    699  HE1 PHE A  46      34.800  49.240  23.490  1.00  0.00            
ATOM    700  CZ  PHE A  46      35.760  51.060  22.780  1.00  0.00            
ATOM    701  HZ  PHE A  46      36.670  50.570  22.470  1.00  0.00            
ATOM    702  CE2 PHE A  46      35.620  52.440  22.600  1.00  0.00            
ATOM    703  HE2 PHE A  46      36.480  53.060  22.400  1.00  0.00            
ATOM    704  CD2 PHE A  46      34.380  53.030  22.860  1.00  0.00            
ATOM    705  HD2 PHE A  46      34.370  54.070  22.570  1.00  0.00            
ATOM    706  C   PHE A  46      31.610  52.330  26.040  1.00  0.00            
ATOM    707  O   PHE A  46      32.690  52.000  26.530  1.00  0.00            
ATOM    708  N   GLY A  47      30.450  51.870  26.500  1.00  0.00            
ATOM    709  H   GLY A  47      29.610  52.260  26.090  1.00  0.00            
ATOM    710  CA  GLY A  47      30.270  50.870  27.530  1.00  0.00            
ATOM    711  HA2 GLY A  47      31.050  50.150  27.320  1.00  0.00            
ATOM    712  HA3 GLY A  47      30.450  51.370  28.490  1.00  0.00            
ATOM    713  C   GLY A  47      28.950  50.100  27.520  1.00  0.00            
ATOM    714  O   GLY A  47      28.100  50.300  26.660  1.00  0.00            
ATOM    715  N   TYR A  48      28.750  49.310  28.580  1.00  0.00            
ATOM    716  H   TYR A  48      29.400  49.450  29.340  1.00  0.00            
ATOM    717  CA  TYR A  48      27.560  48.510  28.800  1.00  0.00            
ATOM    718  HA  TYR A  48      27.260  48.060  27.860  1.00  0.00            
ATOM    719  CB  TYR A  48      27.820  47.410  29.820  1.00  0.00            
ATOM    720  HB2 TYR A  48      27.980  47.980  30.740  1.00  0.00            
ATOM    721  HB3 TYR A  48      26.890  46.870  29.980  1.00  0.00            
ATOM    722  CG  TYR A  48      28.890  46.380  29.550  1.00  0.00            
ATOM    723  CD1 TYR A  48      28.620  45.610  28.420  1.00  0.00            
ATOM    724  HD1 TYR A  48      27.750  45.810  27.810  1.00  0.00            
ATOM    725  CE1 TYR A  48      29.530  44.600  28.060  1.00  0.00            
ATOM    726  HE1 TYR A  48      29.480  44.000  27.160  1.00  0.00            
ATOM    727  CZ  TYR A  48      30.540  44.290  28.990  1.00  0.00            
ATOM    728  OH  TYR A  48      31.500  43.340  28.790  1.00  0.00            
ATOM    729  HH  TYR A  48      31.440  42.860  27.960  1.00  0.00            
ATOM    730  CE2 TYR A  48      30.760  45.070  30.140  1.00  0.00            
ATOM    731  HE2 TYR A  48      31.570  44.890  30.830  1.00  0.00            
ATOM    732  CD2 TYR A  48      29.970  46.190  30.420  1.00  0.00            
ATOM    733  HD2 TYR A  48      30.020  46.770  31.320  1.00  0.00            
ATOM    734  C   TYR A  48      26.260  49.290  28.990  1.00  0.00            
ATOM    735  O   TYR A  48      25.190  48.690  29.050  1.00  0.00            
ATOM    736  N   LYS A  49      26.370  50.580  29.280  1.00  0.00            
ATOM    737  H   LYS A  49      27.290  50.990  29.290  1.00  0.00            
ATOM    738  CA  LYS A  49      25.260  51.480  29.540  1.00  0.00            
ATOM    739  HA  LYS A  49      24.870  51.190  30.510  1.00  0.00            
ATOM    740  CB  LYS A  49      25.650  52.950  29.710  1.00  0.00            
ATOM    741  HB2 LYS A  49      26.500  53.010  30.400  1.00  0.00            
ATOM    742  HB3 LYS A  49      25.990  53.460  28.810  1.00  0.00            
ATOM    743  CG  LYS A  49      24.510  53.850  30.190  1.00  0.00            
ATOM    744  HG2 LYS A  49      23.840  53.660  29.360  1.00  0.00            
ATOM    745  HG3 LYS A  49      24.100  53.420  31.110  1.00  0.00            
ATOM    746  CD  LYS A  49      24.760  55.340  30.430  1.00  0.00            
ATOM    747  HD2 LYS A  49      25.590  55.440  31.130  1.00  0.00            
ATOM    748  HD3 LYS A  49      25.030  55.850  29.510  1.00  0.00            
ATOM    749  CE  LYS A  49      23.440  55.980  30.860  1.00  0.00            
ATOM    750  HE2 LYS A  49      22.730  56.070  30.040  1.00  0.00            
ATOM    751  HE3 LYS A  49      23.020  55.400  31.680  1.00  0.00            
ATOM    752  NZ  LYS A  49      23.870  57.290  31.370  1.00  0.00            
ATOM    753  HZ1 LYS A  49      24.270  57.840  30.620  1.00  0.00            
ATOM    754  HZ2 LYS A  49      23.090  57.820  31.740  1.00  0.00            
ATOM    755  HZ3 LYS A  49      24.480  57.240  32.170  1.00  0.00            
ATOM    756  C   LYS A  49      24.300  51.340  28.360  1.00  0.00            
ATOM    757  O   LYS A  49      24.710  51.470  27.210  1.00  0.00            
ATOM    758  N   GLY A  50      23.060  50.930  28.610  1.00  0.00            
ATOM    759  H   GLY A  50      22.880  50.710  29.580  1.00  0.00            
ATOM    760  CA  GLY A  50      21.980  50.780  27.650  1.00  0.00            
ATOM    761  HA2 GLY A  50      21.070  51.130  28.150  1.00  0.00            
ATOM    762  HA3 GLY A  50      22.060  51.330  26.710  1.00  0.00            
ATOM    763  C   GLY A  50      21.820  49.310  27.290  1.00  0.00            
ATOM    764  O   GLY A  50      20.890  48.990  26.550  1.00  0.00            
ATOM    765  N   SER A  51      22.710  48.390  27.650  1.00  0.00            
ATOM    766  H   SER A  51      23.420  48.650  28.320  1.00  0.00            
ATOM    767  CA  SER A  51      22.610  47.000  27.250  1.00  0.00            
ATOM    768  HA  SER A  51      22.200  46.960  26.250  1.00  0.00            
ATOM    769  CB  SER A  51      23.990  46.340  27.210  1.00  0.00            
ATOM    770  HB2 SER A  51      24.660  46.940  26.580  1.00  0.00            
ATOM    771  HB3 SER A  51      24.320  46.280  28.250  1.00  0.00            
ATOM    772  OG  SER A  51      23.940  45.060  26.620  1.00  0.00            
ATOM    773  HG  SER A  51      24.240  45.180  25.720  1.00  0.00            
ATOM    774  C   SER A  51      21.640  46.200  28.110  1.00  0.00            
ATOM    775  O   SER A  51      21.060  46.750  29.050  1.00  0.00            
ATOM    776  N   CYS A  52      21.350  44.970  27.680  1.00  0.00            
ATOM    777  H   CYS A  52      21.790  44.650  26.830  1.00  0.00            
ATOM    778  CA  CYS A  52      20.290  44.180  28.260  1.00  0.00            
ATOM    779  HA  CYS A  52      19.910  44.570  29.200  1.00  0.00            
ATOM    780  CB  CYS A  52      19.090  44.290  27.310  1.00  0.00            
ATOM    781  HB2 CYS A  52      18.310  43.680  27.780  1.00  0.00            
ATOM    782  HB3 CYS A  52      18.640  45.270  27.210  1.00  0.00            
ATOM    783  SG  CYS A  52      19.600  43.480  25.780  1.00  0.00            
ATOM    784  HG  CYS A  52      18.500  43.910  25.160  1.00  0.00            
ATOM    785  C   CYS A  52      20.730  42.760  28.560  1.00  0.00            
ATOM    786  O   CYS A  52      21.700  42.310  27.950  1.00  0.00            
ATOM    787  N   PHE A  53      19.960  41.970  29.310  1.00  0.00            
ATOM    788  H   PHE A  53      19.200  42.400  29.810  1.00  0.00            
ATOM    789  CA  PHE A  53      20.420  40.670  29.760  1.00  0.00            
ATOM    790  HA  PHE A  53      21.510  40.590  29.700  1.00  0.00            
ATOM    791  CB  PHE A  53      20.120  40.390  31.230  1.00  0.00            
ATOM    792  HB2 PHE A  53      19.100  40.650  31.510  1.00  0.00            
ATOM    793  HB3 PHE A  53      20.180  39.340  31.480  1.00  0.00            
ATOM    794  CG  PHE A  53      21.090  41.140  32.120  1.00  0.00            
ATOM    795  CD1 PHE A  53      20.630  42.390  32.550  1.00  0.00            
ATOM    796  HD1 PHE A  53      19.650  42.780  32.310  1.00  0.00            
ATOM    797  CE1 PHE A  53      21.500  43.230  33.240  1.00  0.00            
ATOM    798  HE1 PHE A  53      21.150  44.180  33.620  1.00  0.00            
ATOM    799  CZ  PHE A  53      22.820  42.840  33.530  1.00  0.00            
ATOM    800  HZ  PHE A  53      23.490  43.540  34.010  1.00  0.00            
ATOM    801  CE2 PHE A  53      23.270  41.580  33.120  1.00  0.00            
ATOM    802  HE2 PHE A  53      24.300  41.280  33.290  1.00  0.00            
ATOM    803  CD2 PHE A  53      22.370  40.710  32.500  1.00  0.00            
ATOM    804  HD2 PHE A  53      22.730  39.730  32.230  1.00  0.00            
ATOM    805  C   PHE A  53      19.890  39.620  28.790  1.00  0.00            
ATOM    806  O   PHE A  53      18.710  39.270  28.830  1.00  0.00            
ATOM    807  N   HID A  54      20.710  39.420  27.760  1.00  0.00            
ATOM    808  H   HID A  54      21.500  40.040  27.770  1.00  0.00            
ATOM    809  CA  HID A  54      20.390  38.670  26.560  1.00  0.00            
ATOM    810  HA  HID A  54      19.740  39.380  26.050  1.00  0.00            
ATOM    811  CB  HID A  54      21.630  38.670  25.680  1.00  0.00            
ATOM    812  HB2 HID A  54      21.950  39.690  25.480  1.00  0.00            
ATOM    813  HB3 HID A  54      22.490  38.280  26.230  1.00  0.00            
ATOM    814  CG  HID A  54      21.510  37.860  24.410  1.00  0.00            
ATOM    815  ND1 HID A  54      22.290  36.830  23.930  1.00  0.00            
ATOM    816  HD1 HID A  54      22.870  36.190  24.450  1.00  0.00            
ATOM    817  CE1 HID A  54      21.930  36.580  22.660  1.00  0.00            
ATOM    818  HE1 HID A  54      22.250  35.710  22.100  1.00  0.00            
ATOM    819  NE2 HID A  54      21.010  37.440  22.230  1.00  0.00            
ATOM    820  CD2 HID A  54      20.740  38.250  23.340  1.00  0.00            
ATOM    821  HD2 HID A  54      19.910  38.940  23.390  1.00  0.00            
ATOM    822  C   HID A  54      19.750  37.290  26.700  1.00  0.00            
ATOM    823  O   HID A  54      18.770  36.900  26.070  1.00  0.00            
ATOM    824  N   ARG A  55      20.320  36.500  27.620  1.00  0.00            
ATOM    825  H   ARG A  55      21.070  36.910  28.170  1.00  0.00            
ATOM    826  CA  ARG A  55      19.740  35.230  27.990  1.00  0.00            
ATOM    827  HA  ARG A  55      18.670  35.300  27.820  1.00  0.00            
ATOM    828  CB  ARG A  55      20.170  33.970  27.250  1.00  0.00            
ATOM    829  HB2 ARG A  55      21.180  33.760  27.590  1.00  0.00            
ATOM    830  HB3 ARG A  55      19.540  33.120  27.540  1.00  0.00            
ATOM    831  CG  ARG A  55      20.130  33.960  25.720  1.00  0.00            
ATOM    832  HG2 ARG A  55      19.110  34.010  25.330  1.00  0.00            
ATOM    833  HG3 ARG A  55      20.640  34.870  25.410  1.00  0.00            
ATOM    834  CD  ARG A  55      20.790  32.760  25.050  1.00  0.00            
ATOM    835  HD2 ARG A  55      20.770  32.960  23.980  1.00  0.00            
ATOM    836  HD3 ARG A  55      21.810  32.560  25.380  1.00  0.00            
ATOM    837  NE  ARG A  55      20.010  31.550  25.330  1.00  0.00            
ATOM    838  HE  ARG A  55      19.110  31.460  24.900  1.00  0.00            
ATOM    839  CZ  ARG A  55      20.590  30.410  25.740  1.00  0.00            
ATOM    840  NH1 ARG A  55      21.900  30.280  25.990  1.00  0.00            
ATOM    841 HH11 ARG A  55      22.620  30.990  26.090  1.00  0.00            
ATOM    842 HH12 ARG A  55      22.110  29.310  26.150  1.00  0.00            
ATOM    843  NH2 ARG A  55      19.870  29.280  25.700  1.00  0.00            
ATOM    844 HH21 ARG A  55      18.870  29.210  25.590  1.00  0.00            
ATOM    845 HH22 ARG A  55      20.330  28.500  26.160  1.00  0.00            
ATOM    846  C   ARG A  55      19.870  34.970  29.490  1.00  0.00            
ATOM    847  O   ARG A  55      20.790  35.390  30.180  1.00  0.00            
ATOM    848  N   ILE A  56      18.960  34.180  30.060  1.00  0.00            
ATOM    849  H   ILE A  56      18.340  33.720  29.410  1.00  0.00            
ATOM    850  CA  ILE A  56      18.970  33.680  31.420  1.00  0.00            
ATOM    851  HA  ILE A  56      19.980  33.550  31.830  1.00  0.00            
ATOM    852  CB  ILE A  56      18.140  34.590  32.330  1.00  0.00            
ATOM    853  HB  ILE A  56      17.130  34.730  31.930  1.00  0.00            
ATOM    854  CG2 ILE A  56      18.100  33.940  33.710  1.00  0.00            
ATOM    855 HG21 ILE A  56      17.760  32.910  33.830  1.00  0.00            
ATOM    856 HG22 ILE A  56      19.130  33.940  34.090  1.00  0.00            
ATOM    857 HG23 ILE A  56      17.470  34.380  34.480  1.00  0.00            
ATOM    858  CG1 ILE A  56      18.680  36.020  32.340  1.00  0.00            
ATOM    859 HG12 ILE A  56      19.760  35.970  32.420  1.00  0.00            
ATOM    860 HG13 ILE A  56      18.430  36.550  31.420  1.00  0.00            
ATOM    861  CD1 ILE A  56      18.160  36.970  33.410  1.00  0.00            
ATOM    862 HD11 ILE A  56      18.360  36.470  34.360  1.00  0.00            
ATOM    863 HD12 ILE A  56      18.730  37.900  33.310  1.00  0.00            
ATOM    864 HD13 ILE A  56      17.090  37.170  33.400  1.00  0.00            
ATOM    865  C   ILE A  56      18.350  32.300  31.330  1.00  0.00            
ATOM    866  O   ILE A  56      17.250  32.090  30.830  1.00  0.00            
ATOM    867  N   ILE A  57      19.130  31.310  31.780  1.00  0.00            
ATOM    868  H   ILE A  57      19.920  31.620  32.330  1.00  0.00            
ATOM    869  CA  ILE A  57      18.900  29.890  31.660  1.00  0.00            
ATOM    870  HA  ILE A  57      17.950  29.860  31.110  1.00  0.00            
ATOM    871  CB  ILE A  57      19.890  29.220  30.710  1.00  0.00            
ATOM    872  HB  ILE A  57      20.890  29.150  31.140  1.00  0.00            
ATOM    873  CG2 ILE A  57      19.350  27.800  30.600  1.00  0.00            
ATOM    874 HG21 ILE A  57      18.340  27.800  30.190  1.00  0.00            
ATOM    875 HG22 ILE A  57      19.990  27.220  29.930  1.00  0.00            
ATOM    876 HG23 ILE A  57      19.200  27.280  31.550  1.00  0.00            
ATOM    877  CG1 ILE A  57      20.110  29.810  29.320  1.00  0.00            
ATOM    878 HG12 ILE A  57      20.300  29.040  28.570  1.00  0.00            
ATOM    879 HG13 ILE A  57      19.200  30.290  28.950  1.00  0.00            
ATOM    880  CD1 ILE A  57      21.220  30.860  29.300  1.00  0.00            
ATOM    881 HD11 ILE A  57      21.210  31.420  28.360  1.00  0.00            
ATOM    882 HD12 ILE A  57      20.950  31.680  29.970  1.00  0.00            
ATOM    883 HD13 ILE A  57      22.230  30.610  29.610  1.00  0.00            
ATOM    884  C   ILE A  57      18.740  29.240  33.020  1.00  0.00            
ATOM    885  O   ILE A  57      19.810  29.010  33.580  1.00  0.00            
ATOM    886  N   PRO A  58      17.560  29.340  33.640  1.00  0.00            
ATOM    887  CD  PRO A  58      16.310  29.510  32.930  1.00  0.00            
ATOM    888  HD2 PRO A  58      16.090  28.620  32.330  1.00  0.00            
ATOM    889  HD3 PRO A  58      16.180  30.470  32.420  1.00  0.00            
ATOM    890  CG  PRO A  58      15.250  29.610  34.020  1.00  0.00            
ATOM    891  HG2 PRO A  58      14.440  28.920  33.790  1.00  0.00            
ATOM    892  HG3 PRO A  58      14.920  30.650  34.130  1.00  0.00            
ATOM    893  CB  PRO A  58      15.930  29.300  35.350  1.00  0.00            
ATOM    894  HB2 PRO A  58      15.600  28.360  35.800  1.00  0.00            
ATOM    895  HB3 PRO A  58      15.730  30.180  35.960  1.00  0.00            
ATOM    896  CA  PRO A  58      17.430  29.240  35.080  1.00  0.00            
ATOM    897  HA  PRO A  58      17.850  30.120  35.570  1.00  0.00            
ATOM    898  C   PRO A  58      18.070  27.950  35.550  1.00  0.00            
ATOM    899  O   PRO A  58      17.970  26.890  34.930  1.00  0.00            
ATOM    900  N   GLY A  59      18.970  28.030  36.530  1.00  0.00            
ATOM    901  H   GLY A  59      19.170  28.860  37.070  1.00  0.00            
ATOM    902  CA  GLY A  59      19.750  26.860  36.920  1.00  0.00            
ATOM    903  HA2 GLY A  59      19.640  26.890  38.000  1.00  0.00            
ATOM    904  HA3 GLY A  59      19.170  26.020  36.540  1.00  0.00            
ATOM    905  C   GLY A  59      21.190  26.840  36.450  1.00  0.00            
ATOM    906  O   GLY A  59      21.900  26.020  37.010  1.00  0.00            
ATOM    907  N   PHE A  60      21.570  27.690  35.490  1.00  0.00            
ATOM    908  H   PHE A  60      20.910  28.210  34.930  1.00  0.00            
ATOM    909  CA  PHE A  60      22.960  27.690  35.070  1.00  0.00            
ATOM    910  HA  PHE A  60      23.620  27.190  35.780  1.00  0.00            
ATOM    911  CB  PHE A  60      23.170  27.060  33.700  1.00  0.00            
ATOM    912  HB2 PHE A  60      22.780  27.610  32.840  1.00  0.00            
ATOM    913  HB3 PHE A  60      24.250  26.970  33.570  1.00  0.00            
ATOM    914  CG  PHE A  60      22.630  25.670  33.480  1.00  0.00            
ATOM    915  CD1 PHE A  60      21.350  25.390  32.980  1.00  0.00            
ATOM    916  HD1 PHE A  60      20.680  26.170  32.670  1.00  0.00            
ATOM    917  CE1 PHE A  60      20.890  24.070  32.840  1.00  0.00            
ATOM    918  HE1 PHE A  60      19.920  23.770  32.500  1.00  0.00            
ATOM    919  CZ  PHE A  60      21.840  23.050  32.930  1.00  0.00            
ATOM    920  HZ  PHE A  60      21.630  22.010  32.710  1.00  0.00            
ATOM    921  CE2 PHE A  60      23.100  23.280  33.510  1.00  0.00            
ATOM    922  HE2 PHE A  60      23.640  22.400  33.820  1.00  0.00            
ATOM    923  CD2 PHE A  60      23.430  24.590  33.880  1.00  0.00            
ATOM    924  HD2 PHE A  60      24.340  24.840  34.410  1.00  0.00            
ATOM    925  C   PHE A  60      23.560  29.090  35.000  1.00  0.00            
ATOM    926  O   PHE A  60      24.560  29.310  35.690  1.00  0.00            
ATOM    927  N   MET A  61      22.990  30.050  34.280  1.00  0.00            
ATOM    928  H   MET A  61      22.170  29.820  33.750  1.00  0.00            
ATOM    929  CA  MET A  61      23.580  31.350  34.010  1.00  0.00            
ATOM    930  HA  MET A  61      24.060  31.640  34.950  1.00  0.00            
ATOM    931  CB  MET A  61      24.760  31.280  33.040  1.00  0.00            
ATOM    932  HB2 MET A  61      25.060  32.290  32.750  1.00  0.00            
ATOM    933  HB3 MET A  61      25.620  30.760  33.450  1.00  0.00            
ATOM    934  CG  MET A  61      24.320  30.590  31.750  1.00  0.00            
ATOM    935  HG2 MET A  61      24.210  29.520  31.950  1.00  0.00            
ATOM    936  HG3 MET A  61      23.430  31.110  31.420  1.00  0.00            
ATOM    937  SD  MET A  61      25.660  30.670  30.540  1.00  0.00            
ATOM    938  CE  MET A  61      27.110  30.000  31.390  1.00  0.00            
ATOM    939  HE1 MET A  61      27.920  30.030  30.660  1.00  0.00            
ATOM    940  HE2 MET A  61      27.280  30.620  32.270  1.00  0.00            
ATOM    941  HE3 MET A  61      26.970  28.990  31.780  1.00  0.00            
ATOM    942  C   MET A  61      22.610  32.470  33.660  1.00  0.00            
ATOM    943  O   MET A  61      21.460  32.250  33.300  1.00  0.00            
ATOM    944  N   CYS A  62      23.050  33.730  33.750  1.00  0.00            
ATOM    945  H   CYS A  62      23.980  33.840  34.120  1.00  0.00            
ATOM    946  CA  CYS A  62      22.490  34.850  33.030  1.00  0.00            
ATOM    947  HA  CYS A  62      21.550  34.670  32.510  1.00  0.00            
ATOM    948  CB  CYS A  62      22.310  36.040  33.970  1.00  0.00            
ATOM    949  HB2 CYS A  62      23.170  36.150  34.640  1.00  0.00            
ATOM    950  HB3 CYS A  62      22.030  36.980  33.500  1.00  0.00            
ATOM    951  SG  CYS A  62      20.930  35.660  35.080  1.00  0.00            
ATOM    952  HG  CYS A  62      21.610  34.740  35.770  1.00  0.00            
ATOM    953  C   CYS A  62      23.510  35.310  31.990  1.00  0.00            
ATOM    954  O   CYS A  62      24.650  35.450  32.430  1.00  0.00            
ATOM    955  N   GLN A  63      23.240  35.770  30.770  1.00  0.00            
ATOM    956  H   GLN A  63      22.250  35.870  30.580  1.00  0.00            
ATOM    957  CA  GLN A  63      24.190  36.120  29.730  1.00  0.00            
ATOM    958  HA  GLN A  63      25.190  36.070  30.160  1.00  0.00            
ATOM    959  CB  GLN A  63      24.020  35.180  28.540  1.00  0.00            
ATOM    960  HB2 GLN A  63      23.050  35.350  28.080  1.00  0.00            
ATOM    961  HB3 GLN A  63      24.690  35.610  27.790  1.00  0.00            
ATOM    962  CG  GLN A  63      24.430  33.730  28.770  1.00  0.00            
ATOM    963  HG2 GLN A  63      25.410  33.730  29.230  1.00  0.00            
ATOM    964  HG3 GLN A  63      23.630  33.300  29.380  1.00  0.00            
ATOM    965  CD  GLN A  63      24.570  32.940  27.470  1.00  0.00            
ATOM    966  OE1 GLN A  63      23.700  32.280  26.910  1.00  0.00            
ATOM    967  NE2 GLN A  63      25.760  33.070  26.880  1.00  0.00            
ATOM    968 HE21 GLN A  63      25.870  32.490  26.070  1.00  0.00            
ATOM    969 HE22 GLN A  63      26.500  33.670  27.220  1.00  0.00            
ATOM    970  C   GLN A  63      23.930  37.540  29.230  1.00  0.00            
ATOM    971  O   GLN A  63      22.820  38.020  29.070  1.00  0.00            
ATOM    972  N   GLY A  64      25.010  38.200  28.800  1.00  0.00            
ATOM    973  H   GLY A  64      25.870  37.740  29.090  1.00  0.00            
ATOM    974  CA  GLY A  64      25.100  39.510  28.190  1.00  0.00            
ATOM    975  HA2 GLY A  64      24.270  39.550  27.480  1.00  0.00            
ATOM    976  HA3 GLY A  64      24.910  40.250  28.970  1.00  0.00            
ATOM    977  C   GLY A  64      26.350  39.850  27.400  1.00  0.00            
ATOM    978  O   GLY A  64      27.140  39.000  27.000  1.00  0.00            
ATOM    979  N   GLY A  65      26.440  41.130  27.020  1.00  0.00            
ATOM    980  H   GLY A  65      25.650  41.690  27.310  1.00  0.00            
ATOM    981  CA  GLY A  65      27.530  41.730  26.290  1.00  0.00            
ATOM    982  HA2 GLY A  65      28.150  42.080  27.110  1.00  0.00            
ATOM    983  HA3 GLY A  65      28.080  41.010  25.680  1.00  0.00            
ATOM    984  C   GLY A  65      27.080  42.890  25.400  1.00  0.00            
ATOM    985  O   GLY A  65      27.510  44.040  25.390  1.00  0.00            
ATOM    986  N   ASP A  66      26.040  42.580  24.620  1.00  0.00            
ATOM    987  H   ASP A  66      25.790  41.610  24.650  1.00  0.00            
ATOM    988  CA  ASP A  66      25.760  43.290  23.390  1.00  0.00            
ATOM    989  HA  ASP A  66      26.730  43.490  22.940  1.00  0.00            
ATOM    990  CB  ASP A  66      24.820  42.510  22.470  1.00  0.00            
ATOM    991  HB2 ASP A  66      25.120  41.470  22.370  1.00  0.00            
ATOM    992  HB3 ASP A  66      23.830  42.460  22.910  1.00  0.00            
ATOM    993  CG  ASP A  66      24.630  43.070  21.060  1.00  0.00            
ATOM    994  OD1 ASP A  66      24.880  44.260  20.770  1.00  0.00            
ATOM    995  OD2 ASP A  66      24.170  42.250  20.240  1.00  0.00            
ATOM    996  C   ASP A  66      25.140  44.660  23.610  1.00  0.00            
ATOM    997  O   ASP A  66      23.980  44.840  23.980  1.00  0.00            
ATOM    998  N   PHE A  67      25.900  45.760  23.530  1.00  0.00            
ATOM    999  H   PHE A  67      26.860  45.610  23.240  1.00  0.00            
ATOM   1000  CA  PHE A  67      25.540  47.120  23.850  1.00  0.00            
ATOM   1001  HA  PHE A  67      24.650  47.030  24.470  1.00  0.00            
ATOM   1002  CB  PHE A  67      26.640  47.750  24.710  1.00  0.00            
ATOM   1003  HB2 PHE A  67      26.330  48.770  24.950  1.00  0.00            
ATOM   1004  HB3 PHE A  67      26.750  47.260  25.670  1.00  0.00            
ATOM   1005  CG  PHE A  67      28.060  47.770  24.190  1.00  0.00            
ATOM   1006  CD1 PHE A  67      28.390  48.790  23.290  1.00  0.00            
ATOM   1007  HD1 PHE A  67      27.660  49.440  22.810  1.00  0.00            
ATOM   1008  CE1 PHE A  67      29.710  49.050  22.930  1.00  0.00            
ATOM   1009  HE1 PHE A  67      29.990  49.960  22.430  1.00  0.00            
ATOM   1010  CZ  PHE A  67      30.770  48.260  23.400  1.00  0.00            
ATOM   1011  HZ  PHE A  67      31.810  48.460  23.190  1.00  0.00            
ATOM   1012  CE2 PHE A  67      30.390  47.190  24.210  1.00  0.00            
ATOM   1013  HE2 PHE A  67      31.170  46.540  24.590  1.00  0.00            
ATOM   1014  CD2 PHE A  67      29.110  47.050  24.760  1.00  0.00            
ATOM   1015  HD2 PHE A  67      28.860  46.310  25.510  1.00  0.00            
ATOM   1016  C   PHE A  67      25.120  47.880  22.600  1.00  0.00            
ATOM   1017  O   PHE A  67      24.870  49.070  22.730  1.00  0.00            
ATOM   1018  N   THR A  68      25.020  47.310  21.400  1.00  0.00            
ATOM   1019  H   THR A  68      25.240  46.330  21.290  1.00  0.00            
ATOM   1020  CA  THR A  68      24.560  48.080  20.260  1.00  0.00            
ATOM   1021  HA  THR A  68      23.950  48.900  20.650  1.00  0.00            
ATOM   1022  CB  THR A  68      25.680  48.570  19.340  1.00  0.00            
ATOM   1023  HB  THR A  68      25.220  49.190  18.570  1.00  0.00            
ATOM   1024  CG2 THR A  68      26.760  49.430  19.980  1.00  0.00            
ATOM   1025 HG21 THR A  68      26.260  50.180  20.610  1.00  0.00            
ATOM   1026 HG22 THR A  68      27.350  48.820  20.660  1.00  0.00            
ATOM   1027 HG23 THR A  68      27.370  49.980  19.270  1.00  0.00            
ATOM   1028  OG1 THR A  68      26.460  47.520  18.820  1.00  0.00            
ATOM   1029  HG1 THR A  68      27.210  47.950  18.400  1.00  0.00            
ATOM   1030  C   THR A  68      23.550  47.440  19.310  1.00  0.00            
ATOM   1031  O   THR A  68      22.860  48.170  18.600  1.00  0.00            
ATOM   1032  N   ARG A  69      23.450  46.110  19.200  1.00  0.00            
ATOM   1033  H   ARG A  69      24.150  45.630  19.740  1.00  0.00            
ATOM   1034  CA  ARG A  69      22.560  45.340  18.360  1.00  0.00            
ATOM   1035  HA  ARG A  69      21.850  46.030  17.890  1.00  0.00            
ATOM   1036  CB  ARG A  69      23.350  44.660  17.250  1.00  0.00            
ATOM   1037  HB2 ARG A  69      23.920  43.910  17.790  1.00  0.00            
ATOM   1038  HB3 ARG A  69      22.680  44.140  16.560  1.00  0.00            
ATOM   1039  CG  ARG A  69      24.300  45.540  16.440  1.00  0.00            
ATOM   1040  HG2 ARG A  69      23.850  46.510  16.250  1.00  0.00            
ATOM   1041  HG3 ARG A  69      25.170  45.750  17.070  1.00  0.00            
ATOM   1042  CD  ARG A  69      24.850  44.860  15.190  1.00  0.00            
ATOM   1043  HD2 ARG A  69      25.420  44.040  15.610  1.00  0.00            
ATOM   1044  HD3 ARG A  69      24.010  44.510  14.580  1.00  0.00            
ATOM   1045  NE  ARG A  69      25.760  45.670  14.370  1.00  0.00            
ATOM   1046  HE  ARG A  69      26.760  45.610  14.510  1.00  0.00            
ATOM   1047  CZ  ARG A  69      25.420  46.620  13.490  1.00  0.00            
ATOM   1048  NH1 ARG A  69      24.170  47.050  13.270  1.00  0.00            
ATOM   1049 HH11 ARG A  69      23.470  46.840  13.960  1.00  0.00            
ATOM   1050 HH12 ARG A  69      23.920  47.710  12.550  1.00  0.00            
ATOM   1051  NH2 ARG A  69      26.330  47.160  12.670  1.00  0.00            
ATOM   1052 HH21 ARG A  69      27.300  46.860  12.720  1.00  0.00            
ATOM   1053 HH22 ARG A  69      26.030  47.910  12.060  1.00  0.00            
ATOM   1054  C   ARG A  69      21.760  44.350  19.190  1.00  0.00            
ATOM   1055  O   ARG A  69      20.970  43.600  18.620  1.00  0.00            
ATOM   1056  N   HID A  70      21.990  44.210  20.500  1.00  0.00            
ATOM   1057  H   HID A  70      22.620  44.880  20.920  1.00  0.00            
ATOM   1058  CA  HID A  70      21.120  43.520  21.440  1.00  0.00            
ATOM   1059  HA  HID A  70      21.680  43.500  22.370  1.00  0.00            
ATOM   1060  CB  HID A  70      19.890  44.360  21.800  1.00  0.00            
ATOM   1061  HB2 HID A  70      19.170  44.360  20.980  1.00  0.00            
ATOM   1062  HB3 HID A  70      19.510  43.970  22.740  1.00  0.00            
ATOM   1063  CG  HID A  70      20.350  45.760  22.090  1.00  0.00            
ATOM   1064  ND1 HID A  70      20.310  46.880  21.280  1.00  0.00            
ATOM   1065  HD1 HID A  70      19.860  46.910  20.380  1.00  0.00            
ATOM   1066  CE1 HID A  70      21.020  47.830  21.910  1.00  0.00            
ATOM   1067  HE1 HID A  70      21.230  48.800  21.490  1.00  0.00            
ATOM   1068  NE2 HID A  70      21.510  47.430  23.090  1.00  0.00            
ATOM   1069  CD2 HID A  70      21.070  46.110  23.210  1.00  0.00            
ATOM   1070  HD2 HID A  70      21.060  45.500  24.100  1.00  0.00            
ATOM   1071  C   HID A  70      20.830  42.050  21.200  1.00  0.00            
ATOM   1072  O   HID A  70      19.930  41.490  21.830  1.00  0.00            
ATOM   1073  N   ASN A  71      21.700  41.280  20.540  1.00  0.00            
ATOM   1074  H   ASN A  71      22.490  41.820  20.190  1.00  0.00            
ATOM   1075  CA  ASN A  71      21.370  39.930  20.130  1.00  0.00            
ATOM   1076  HA  ASN A  71      20.570  39.520  20.760  1.00  0.00            
ATOM   1077  CB  ASN A  71      21.070  40.050  18.640  1.00  0.00            
ATOM   1078  HB2 ASN A  71      20.640  41.030  18.450  1.00  0.00            
ATOM   1079  HB3 ASN A  71      21.990  40.080  18.050  1.00  0.00            
ATOM   1080  CG  ASN A  71      20.070  39.080  18.040  1.00  0.00            
ATOM   1081  OD1 ASN A  71      20.330  38.170  17.250  1.00  0.00            
ATOM   1082  ND2 ASN A  71      18.780  39.310  18.280  1.00  0.00            
ATOM   1083 HD21 ASN A  71      18.200  38.590  17.880  1.00  0.00            
ATOM   1084 HD22 ASN A  71      18.600  40.020  18.970  1.00  0.00            
ATOM   1085  C   ASN A  71      22.520  38.930  20.180  1.00  0.00            
ATOM   1086  O   ASN A  71      22.440  37.840  19.640  1.00  0.00            
ATOM   1087  N   GLY A  72      23.600  39.330  20.850  1.00  0.00            
ATOM   1088  H   GLY A  72      23.600  40.300  21.150  1.00  0.00            
ATOM   1089  CA  GLY A  72      24.840  38.580  20.800  1.00  0.00            
ATOM   1090  HA2 GLY A  72      25.470  38.680  21.690  1.00  0.00            
ATOM   1091  HA3 GLY A  72      24.780  37.490  20.740  1.00  0.00            
ATOM   1092  C   GLY A  72      25.760  38.960  19.650  1.00  0.00            
ATOM   1093  O   GLY A  72      26.670  38.150  19.450  1.00  0.00            
ATOM   1094  N   THR A  73      25.510  39.980  18.840  1.00  0.00            
ATOM   1095  H   THR A  73      24.770  40.660  19.020  1.00  0.00            
ATOM   1096  CA  THR A  73      26.230  40.220  17.610  1.00  0.00            
ATOM   1097  HA  THR A  73      27.010  39.470  17.510  1.00  0.00            
ATOM   1098  CB  THR A  73      25.260  39.960  16.460  1.00  0.00            
ATOM   1099  HB  THR A  73      25.740  40.380  15.570  1.00  0.00            
ATOM   1100  CG2 THR A  73      24.860  38.500  16.300  1.00  0.00            
ATOM   1101 HG21 THR A  73      23.860  38.440  15.860  1.00  0.00            
ATOM   1102 HG22 THR A  73      25.590  37.910  15.750  1.00  0.00            
ATOM   1103 HG23 THR A  73      24.750  38.040  17.280  1.00  0.00            
ATOM   1104  OG1 THR A  73      24.090  40.750  16.570  1.00  0.00            
ATOM   1105  HG1 THR A  73      23.760  40.860  15.680  1.00  0.00            
ATOM   1106  C   THR A  73      26.730  41.650  17.500  1.00  0.00            
ATOM   1107  O   THR A  73      27.520  41.920  16.600  1.00  0.00            
ATOM   1108  N   GLY A  74      26.370  42.500  18.470  1.00  0.00            
ATOM   1109  H   GLY A  74      25.780  42.160  19.230  1.00  0.00            
ATOM   1110  CA  GLY A  74      26.890  43.840  18.630  1.00  0.00            
ATOM   1111  HA2 GLY A  74      27.540  44.110  17.800  1.00  0.00            
ATOM   1112  HA3 GLY A  74      25.970  44.420  18.670  1.00  0.00            
ATOM   1113  C   GLY A  74      27.700  44.100  19.890  1.00  0.00            
ATOM   1114  O   GLY A  74      28.090  43.210  20.650  1.00  0.00            
ATOM   1115  N   GLY A  75      27.930  45.390  20.120  1.00  0.00            
ATOM   1116  H   GLY A  75      27.500  46.100  19.550  1.00  0.00            
ATOM   1117  CA  GLY A  75      28.950  45.930  21.000  1.00  0.00            
ATOM   1118  HA2 GLY A  75      28.900  47.020  20.970  1.00  0.00            
ATOM   1119  HA3 GLY A  75      28.750  45.710  22.050  1.00  0.00            
ATOM   1120  C   GLY A  75      30.390  45.540  20.690  1.00  0.00            
ATOM   1121  O   GLY A  75      30.650  44.790  19.750  1.00  0.00            
ATOM   1122  N   LYS A  76      31.360  45.960  21.500  1.00  0.00            
ATOM   1123  H   LYS A  76      31.150  46.430  22.360  1.00  0.00            
ATOM   1124  CA  LYS A  76      32.750  45.750  21.110  1.00  0.00            
ATOM   1125  HA  LYS A  76      32.870  44.810  20.580  1.00  0.00            
ATOM   1126  CB  LYS A  76      33.190  46.800  20.090  1.00  0.00            
ATOM   1127  HB2 LYS A  76      34.260  46.680  19.940  1.00  0.00            
ATOM   1128  HB3 LYS A  76      32.610  46.600  19.190  1.00  0.00            
ATOM   1129  CG  LYS A  76      32.950  48.260  20.470  1.00  0.00            
ATOM   1130  HG2 LYS A  76      31.880  48.430  20.360  1.00  0.00            
ATOM   1131  HG3 LYS A  76      33.350  48.560  21.440  1.00  0.00            
ATOM   1132  CD  LYS A  76      33.670  49.090  19.410  1.00  0.00            
ATOM   1133  HD2 LYS A  76      34.750  48.900  19.390  1.00  0.00            
ATOM   1134  HD3 LYS A  76      33.340  49.010  18.380  1.00  0.00            
ATOM   1135  CE  LYS A  76      33.550  50.580  19.730  1.00  0.00            
ATOM   1136  HE2 LYS A  76      32.520  50.860  19.520  1.00  0.00            
ATOM   1137  HE3 LYS A  76      33.730  50.730  20.790  1.00  0.00            
ATOM   1138  NZ  LYS A  76      34.560  51.380  19.030  1.00  0.00            
ATOM   1139  HZ1 LYS A  76      34.150  51.630  18.140  1.00  0.00            
ATOM   1140  HZ2 LYS A  76      34.710  52.320  19.400  1.00  0.00            
ATOM   1141  HZ3 LYS A  76      35.480  51.000  18.880  1.00  0.00            
ATOM   1142  C   LYS A  76      33.730  45.760  22.280  1.00  0.00            
ATOM   1143  O   LYS A  76      33.480  46.420  23.280  1.00  0.00            
ATOM   1144  N   SER A  77      34.940  45.220  22.140  1.00  0.00            
ATOM   1145  H   SER A  77      35.160  44.860  21.220  1.00  0.00            
ATOM   1146  CA  SER A  77      36.010  45.410  23.100  1.00  0.00            
ATOM   1147  HA  SER A  77      35.650  45.170  24.100  1.00  0.00            
ATOM   1148  CB  SER A  77      37.050  44.320  22.840  1.00  0.00            
ATOM   1149  HB2 SER A  77      37.640  44.180  23.740  1.00  0.00            
ATOM   1150  HB3 SER A  77      36.500  43.390  22.670  1.00  0.00            
ATOM   1151  OG  SER A  77      37.900  44.600  21.760  1.00  0.00            
ATOM   1152  HG  SER A  77      38.230  43.780  21.390  1.00  0.00            
ATOM   1153  C   SER A  77      36.510  46.850  23.160  1.00  0.00            
ATOM   1154  O   SER A  77      36.270  47.550  22.180  1.00  0.00            
ATOM   1155  N   ILE A  78      37.330  47.150  24.170  1.00  0.00            
ATOM   1156  H   ILE A  78      37.440  46.550  24.970  1.00  0.00            
ATOM   1157  CA  ILE A  78      38.000  48.430  24.200  1.00  0.00            
ATOM   1158  HA  ILE A  78      37.210  49.070  23.800  1.00  0.00            
ATOM   1159  CB  ILE A  78      38.450  48.830  25.600  1.00  0.00            
ATOM   1160  HB  ILE A  78      38.970  49.780  25.450  1.00  0.00            
ATOM   1161  CG2 ILE A  78      37.200  49.150  26.430  1.00  0.00            
ATOM   1162 HG21 ILE A  78      36.670  48.250  26.750  1.00  0.00            
ATOM   1163 HG22 ILE A  78      37.520  49.630  27.350  1.00  0.00            
ATOM   1164 HG23 ILE A  78      36.570  49.860  25.900  1.00  0.00            
ATOM   1165  CG1 ILE A  78      39.430  47.880  26.280  1.00  0.00            
ATOM   1166 HG12 ILE A  78      39.020  46.870  26.310  1.00  0.00            
ATOM   1167 HG13 ILE A  78      40.310  47.850  25.640  1.00  0.00            
ATOM   1168  CD1 ILE A  78      39.890  48.270  27.680  1.00  0.00            
ATOM   1169 HD11 ILE A  78      39.040  48.190  28.360  1.00  0.00            
ATOM   1170 HD12 ILE A  78      40.620  47.580  28.100  1.00  0.00            
ATOM   1171 HD13 ILE A  78      40.260  49.300  27.700  1.00  0.00            
ATOM   1172  C   ILE A  78      39.090  48.520  23.140  1.00  0.00            
ATOM   1173  O   ILE A  78      39.660  49.600  23.020  1.00  0.00            
ATOM   1174  N   TYR A  79      39.360  47.470  22.350  1.00  0.00            
ATOM   1175  H   TYR A  79      38.870  46.620  22.600  1.00  0.00            
ATOM   1176  CA  TYR A  79      40.230  47.490  21.190  1.00  0.00            
ATOM   1177  HA  TYR A  79      40.680  48.480  21.250  1.00  0.00            
ATOM   1178  CB  TYR A  79      41.230  46.350  21.340  1.00  0.00            
ATOM   1179  HB2 TYR A  79      40.740  45.420  21.070  1.00  0.00            
ATOM   1180  HB3 TYR A  79      42.040  46.510  20.630  1.00  0.00            
ATOM   1181  CG  TYR A  79      41.660  46.100  22.760  1.00  0.00            
ATOM   1182  CD1 TYR A  79      42.570  47.010  23.330  1.00  0.00            
ATOM   1183  HD1 TYR A  79      43.070  47.700  22.660  1.00  0.00            
ATOM   1184  CE1 TYR A  79      42.820  46.990  24.700  1.00  0.00            
ATOM   1185  HE1 TYR A  79      43.280  47.780  25.270  1.00  0.00            
ATOM   1186  CZ  TYR A  79      42.190  45.970  25.440  1.00  0.00            
ATOM   1187  OH  TYR A  79      42.320  46.040  26.800  1.00  0.00            
ATOM   1188  HH  TYR A  79      42.890  46.790  27.000  1.00  0.00            
ATOM   1189  CE2 TYR A  79      41.440  44.920  24.870  1.00  0.00            
ATOM   1190  HE2 TYR A  79      41.000  44.210  25.550  1.00  0.00            
ATOM   1191  CD2 TYR A  79      41.200  45.000  23.490  1.00  0.00            
ATOM   1192  HD2 TYR A  79      40.670  44.180  23.020  1.00  0.00            
ATOM   1193  C   TYR A  79      39.460  47.380  19.880  1.00  0.00            
ATOM   1194  O   TYR A  79      40.130  47.380  18.860  1.00  0.00            
ATOM   1195  N   GLY A  80      38.120  47.360  19.820  1.00  0.00            
ATOM   1196  H   GLY A  80      37.570  47.660  20.600  1.00  0.00            
ATOM   1197  CA  GLY A  80      37.350  46.860  18.690  1.00  0.00            
ATOM   1198  HA2 GLY A  80      36.340  46.630  19.000  1.00  0.00            
ATOM   1199  HA3 GLY A  80      37.450  47.630  17.930  1.00  0.00            
ATOM   1200  C   GLY A  80      37.830  45.560  18.070  1.00  0.00            
ATOM   1201  O   GLY A  80      37.400  45.280  16.950  1.00  0.00            
ATOM   1202  N   GLU A  81      38.610  44.720  18.750  1.00  0.00            
ATOM   1203  H   GLU A  81      39.020  45.010  19.630  1.00  0.00            
ATOM   1204  CA  GLU A  81      39.060  43.410  18.350  1.00  0.00            
ATOM   1205  HA  GLU A  81      38.280  43.020  17.690  1.00  0.00            
ATOM   1206  CB  GLU A  81      40.180  43.610  17.330  1.00  0.00            
ATOM   1207  HB2 GLU A  81      40.490  42.630  16.950  1.00  0.00            
ATOM   1208  HB3 GLU A  81      39.960  44.290  16.500  1.00  0.00            
ATOM   1209  CG  GLU A  81      41.410  44.150  18.050  1.00  0.00            
ATOM   1210  HG2 GLU A  81      41.180  44.920  18.780  1.00  0.00            
ATOM   1211  HG3 GLU A  81      41.850  43.450  18.760  1.00  0.00            
ATOM   1212  CD  GLU A  81      42.460  44.540  17.010  1.00  0.00            
ATOM   1213  OE1 GLU A  81      42.840  43.690  16.180  1.00  0.00            
ATOM   1214  OE2 GLU A  81      42.980  45.680  17.040  1.00  0.00            
ATOM   1215  C   GLU A  81      39.370  42.500  19.530  1.00  0.00            
ATOM   1216  O   GLU A  81      39.730  42.980  20.600  1.00  0.00            
ATOM   1217  N   LYS A  82      39.280  41.180  19.330  1.00  0.00            
ATOM   1218  H   LYS A  82      39.030  40.820  18.420  1.00  0.00            
ATOM   1219  CA  LYS A  82      39.210  40.160  20.350  1.00  0.00            
ATOM   1220  HA  LYS A  82      38.530  40.480  21.130  1.00  0.00            
ATOM   1221  CB  LYS A  82      38.740  38.870  19.670  1.00  0.00            
ATOM   1222  HB2 LYS A  82      39.430  38.700  18.850  1.00  0.00            
ATOM   1223  HB3 LYS A  82      38.700  38.090  20.440  1.00  0.00            
ATOM   1224  CG  LYS A  82      37.340  38.860  19.080  1.00  0.00            
ATOM   1225  HG2 LYS A  82      36.620  38.940  19.890  1.00  0.00            
ATOM   1226  HG3 LYS A  82      37.330  39.690  18.370  1.00  0.00            
ATOM   1227  CD  LYS A  82      37.010  37.670  18.180  1.00  0.00            
ATOM   1228  HD2 LYS A  82      37.920  37.210  17.780  1.00  0.00            
ATOM   1229  HD3 LYS A  82      36.530  36.860  18.730  1.00  0.00            
ATOM   1230  CE  LYS A  82      36.250  38.210  16.970  1.00  0.00            
ATOM   1231  HE2 LYS A  82      35.400  38.770  17.370  1.00  0.00            
ATOM   1232  HE3 LYS A  82      36.950  38.840  16.420  1.00  0.00            
ATOM   1233  NZ  LYS A  82      35.690  37.100  16.200  1.00  0.00            
ATOM   1234  HZ1 LYS A  82      36.420  36.730  15.610  1.00  0.00            
ATOM   1235  HZ2 LYS A  82      35.230  36.500  16.870  1.00  0.00            
ATOM   1236  HZ3 LYS A  82      34.960  37.400  15.560  1.00  0.00            
ATOM   1237  C   LYS A  82      40.530  39.970  21.080  1.00  0.00            
ATOM   1238  O   LYS A  82      41.590  40.290  20.530  1.00  0.00            
ATOM   1239  N   PHE A  83      40.560  39.340  22.260  1.00  0.00            
ATOM   1240  H   PHE A  83      39.720  39.010  22.710  1.00  0.00            
ATOM   1241  CA  PHE A  83      41.720  39.220  23.120  1.00  0.00            
ATOM   1242  HA  PHE A  83      42.660  39.340  22.570  1.00  0.00            
ATOM   1243  CB  PHE A  83      41.620  40.280  24.200  1.00  0.00            
ATOM   1244  HB2 PHE A  83      42.570  40.330  24.730  1.00  0.00            
ATOM   1245  HB3 PHE A  83      41.480  41.280  23.790  1.00  0.00            
ATOM   1246  CG  PHE A  83      40.570  40.170  25.290  1.00  0.00            
ATOM   1247  CD1 PHE A  83      39.360  40.860  25.140  1.00  0.00            
ATOM   1248  HD1 PHE A  83      39.090  41.460  24.290  1.00  0.00            
ATOM   1249  CE1 PHE A  83      38.400  40.740  26.150  1.00  0.00            
ATOM   1250  HE1 PHE A  83      37.470  41.290  26.070  1.00  0.00            
ATOM   1251  CZ  PHE A  83      38.680  39.950  27.280  1.00  0.00            
ATOM   1252  HZ  PHE A  83      37.900  39.940  28.020  1.00  0.00            
ATOM   1253  CE2 PHE A  83      39.860  39.210  27.390  1.00  0.00            
ATOM   1254  HE2 PHE A  83      40.100  38.580  28.240  1.00  0.00            
ATOM   1255  CD2 PHE A  83      40.830  39.350  26.400  1.00  0.00            
ATOM   1256  HD2 PHE A  83      41.710  38.740  26.450  1.00  0.00            
ATOM   1257  C   PHE A  83      41.790  37.770  23.590  1.00  0.00            
ATOM   1258  O   PHE A  83      40.930  36.920  23.410  1.00  0.00            
ATOM   1259  N   GLU A  84      42.920  37.520  24.270  1.00  0.00            
ATOM   1260  H   GLU A  84      43.530  38.280  24.530  1.00  0.00            
ATOM   1261  CA  GLU A  84      43.440  36.210  24.620  1.00  0.00            
ATOM   1262  HA  GLU A  84      43.260  35.550  23.770  1.00  0.00            
ATOM   1263  CB  GLU A  84      44.960  36.280  24.670  1.00  0.00            
ATOM   1264  HB2 GLU A  84      45.440  35.340  24.940  1.00  0.00            
ATOM   1265  HB3 GLU A  84      45.360  36.560  23.700  1.00  0.00            
ATOM   1266  CG  GLU A  84      45.570  37.260  25.670  1.00  0.00            
ATOM   1267  HG2 GLU A  84      44.860  37.450  26.470  1.00  0.00            
ATOM   1268  HG3 GLU A  84      46.430  36.820  26.180  1.00  0.00            
ATOM   1269  CD  GLU A  84      45.920  38.640  25.130  1.00  0.00            
ATOM   1270  OE1 GLU A  84      47.120  39.000  25.210  1.00  0.00            
ATOM   1271  OE2 GLU A  84      45.010  39.320  24.610  1.00  0.00            
ATOM   1272  C   GLU A  84      42.870  35.550  25.870  1.00  0.00            
ATOM   1273  O   GLU A  84      42.320  36.180  26.770  1.00  0.00            
ATOM   1274  N   ASP A  85      42.970  34.230  26.010  1.00  0.00            
ATOM   1275  H   ASP A  85      43.490  33.730  25.300  1.00  0.00            
ATOM   1276  CA  ASP A  85      42.540  33.480  27.180  1.00  0.00            
ATOM   1277  HA  ASP A  85      41.670  34.010  27.570  1.00  0.00            
ATOM   1278  CB  ASP A  85      42.190  32.020  26.920  1.00  0.00            
ATOM   1279  HB2 ASP A  85      43.070  31.490  26.570  1.00  0.00            
ATOM   1280  HB3 ASP A  85      41.900  31.590  27.880  1.00  0.00            
ATOM   1281  CG  ASP A  85      41.070  31.840  25.900  1.00  0.00            
ATOM   1282  OD1 ASP A  85      39.950  32.340  26.150  1.00  0.00            
ATOM   1283  OD2 ASP A  85      41.190  31.170  24.850  1.00  0.00            
ATOM   1284  C   ASP A  85      43.630  33.640  28.230  1.00  0.00            
ATOM   1285  O   ASP A  85      44.530  32.810  28.290  1.00  0.00            
ATOM   1286  N   GLU A  86      43.650  34.670  29.080  1.00  0.00            
ATOM   1287  H   GLU A  86      42.880  35.300  28.900  1.00  0.00            
ATOM   1288  CA  GLU A  86      44.690  35.140  29.970  1.00  0.00            
ATOM   1289  HA  GLU A  86      45.610  35.350  29.420  1.00  0.00            
ATOM   1290  CB  GLU A  86      44.240  36.490  30.510  1.00  0.00            
ATOM   1291  HB2 GLU A  86      43.150  36.500  30.530  1.00  0.00            
ATOM   1292  HB3 GLU A  86      44.700  36.560  31.500  1.00  0.00            
ATOM   1293  CG  GLU A  86      44.710  37.660  29.660  1.00  0.00            
ATOM   1294  HG2 GLU A  86      45.720  37.500  29.260  1.00  0.00            
ATOM   1295  HG3 GLU A  86      44.090  37.790  28.770  1.00  0.00            
ATOM   1296  CD  GLU A  86      44.780  38.840  30.610  1.00  0.00            
ATOM   1297  OE1 GLU A  86      43.790  39.300  31.220  1.00  0.00            
ATOM   1298  OE2 GLU A  86      45.850  39.490  30.700  1.00  0.00            
ATOM   1299  C   GLU A  86      44.970  34.220  31.160  1.00  0.00            
ATOM   1300  O   GLU A  86      46.070  34.190  31.700  1.00  0.00            
ATOM   1301  N   ASN A  87      43.950  33.420  31.490  1.00  0.00            
ATOM   1302  H   ASN A  87      43.130  33.440  30.900  1.00  0.00            
ATOM   1303  CA  ASN A  87      43.990  32.520  32.620  1.00  0.00            
ATOM   1304  HA  ASN A  87      44.970  32.060  32.760  1.00  0.00            
ATOM   1305  CB  ASN A  87      43.790  33.240  33.950  1.00  0.00            
ATOM   1306  HB2 ASN A  87      44.460  34.110  34.010  1.00  0.00            
ATOM   1307  HB3 ASN A  87      42.770  33.620  34.010  1.00  0.00            
ATOM   1308  CG  ASN A  87      44.040  32.330  35.140  1.00  0.00            
ATOM   1309  OD1 ASN A  87      43.200  31.540  35.560  1.00  0.00            
ATOM   1310  ND2 ASN A  87      45.240  32.420  35.730  1.00  0.00            
ATOM   1311 HD21 ASN A  87      45.370  31.770  36.500  1.00  0.00            
ATOM   1312 HD22 ASN A  87      45.960  33.050  35.420  1.00  0.00            
ATOM   1313  C   ASN A  87      43.010  31.370  32.420  1.00  0.00            
ATOM   1314  O   ASN A  87      41.890  31.610  31.970  1.00  0.00            
ATOM   1315  N   PHE A  88      43.430  30.140  32.720  1.00  0.00            
ATOM   1316  H   PHE A  88      44.360  29.910  33.040  1.00  0.00            
ATOM   1317  CA  PHE A  88      42.490  29.040  32.680  1.00  0.00            
ATOM   1318  HA  PHE A  88      41.490  29.470  32.600  1.00  0.00            
ATOM   1319  CB  PHE A  88      42.630  28.220  31.400  1.00  0.00            
ATOM   1320  HB2 PHE A  88      41.790  27.560  31.180  1.00  0.00            
ATOM   1321  HB3 PHE A  88      42.520  28.870  30.540  1.00  0.00            
ATOM   1322  CG  PHE A  88      43.910  27.430  31.190  1.00  0.00            
ATOM   1323  CD1 PHE A  88      44.060  26.130  31.700  1.00  0.00            
ATOM   1324  HD1 PHE A  88      43.230  25.700  32.230  1.00  0.00            
ATOM   1325  CE1 PHE A  88      45.220  25.380  31.500  1.00  0.00            
ATOM   1326  HE1 PHE A  88      45.440  24.420  31.940  1.00  0.00            
ATOM   1327  CZ  PHE A  88      46.310  25.930  30.800  1.00  0.00            
ATOM   1328  HZ  PHE A  88      47.220  25.390  30.570  1.00  0.00            
ATOM   1329  CE2 PHE A  88      46.190  27.210  30.260  1.00  0.00            
ATOM   1330  HE2 PHE A  88      47.070  27.690  29.860  1.00  0.00            
ATOM   1331  CD2 PHE A  88      45.020  27.940  30.520  1.00  0.00            
ATOM   1332  HD2 PHE A  88      44.960  28.950  30.130  1.00  0.00            
ATOM   1333  C   PHE A  88      42.470  28.150  33.910  1.00  0.00            
ATOM   1334  O   PHE A  88      41.960  27.040  33.780  1.00  0.00            
ATOM   1335  N   ILE A  89      42.900  28.640  35.080  1.00  0.00            
ATOM   1336  H   ILE A  89      42.920  29.650  35.060  1.00  0.00            
ATOM   1337  CA  ILE A  89      43.110  27.850  36.270  1.00  0.00            
ATOM   1338  HA  ILE A  89      42.980  26.780  36.110  1.00  0.00            
ATOM   1339  CB  ILE A  89      44.560  27.950  36.750  1.00  0.00            
ATOM   1340  HB  ILE A  89      45.170  27.880  35.850  1.00  0.00            
ATOM   1341  CG2 ILE A  89      44.980  29.220  37.490  1.00  0.00            
ATOM   1342 HG21 ILE A  89      46.060  29.320  37.510  1.00  0.00            
ATOM   1343 HG22 ILE A  89      44.590  30.070  36.940  1.00  0.00            
ATOM   1344 HG23 ILE A  89      44.510  29.180  38.480  1.00  0.00            
ATOM   1345  CG1 ILE A  89      44.980  26.810  37.670  1.00  0.00            
ATOM   1346 HG12 ILE A  89      44.510  26.990  38.640  1.00  0.00            
ATOM   1347 HG13 ILE A  89      44.530  25.870  37.340  1.00  0.00            
ATOM   1348  CD1 ILE A  89      46.480  26.600  37.800  1.00  0.00            
ATOM   1349 HD11 ILE A  89      46.900  27.020  38.710  1.00  0.00            
ATOM   1350 HD12 ILE A  89      46.620  25.520  37.890  1.00  0.00            
ATOM   1351 HD13 ILE A  89      46.980  26.880  36.870  1.00  0.00            
ATOM   1352  C   ILE A  89      42.090  28.150  37.360  1.00  0.00            
ATOM   1353  O   ILE A  89      41.830  27.340  38.240  1.00  0.00            
ATOM   1354  N   LEU A  90      41.440  29.320  37.360  1.00  0.00            
ATOM   1355  H   LEU A  90      41.770  30.030  36.720  1.00  0.00            
ATOM   1356  CA  LEU A  90      40.230  29.630  38.090  1.00  0.00            
ATOM   1357  HA  LEU A  90      40.390  29.440  39.150  1.00  0.00            
ATOM   1358  CB  LEU A  90      40.010  31.140  38.000  1.00  0.00            
ATOM   1359  HB2 LEU A  90      40.100  31.440  36.960  1.00  0.00            
ATOM   1360  HB3 LEU A  90      39.010  31.330  38.380  1.00  0.00            
ATOM   1361  CG  LEU A  90      41.000  32.090  38.660  1.00  0.00            
ATOM   1362  HG  LEU A  90      41.910  32.040  38.070  1.00  0.00            
ATOM   1363  CD1 LEU A  90      40.490  33.530  38.620  1.00  0.00            
ATOM   1364 HD11 LEU A  90      41.320  34.230  38.780  1.00  0.00            
ATOM   1365 HD12 LEU A  90      40.340  33.820  37.580  1.00  0.00            
ATOM   1366 HD13 LEU A  90      39.650  33.720  39.290  1.00  0.00            
ATOM   1367  CD2 LEU A  90      41.370  31.720  40.100  1.00  0.00            
ATOM   1368 HD21 LEU A  90      42.080  32.330  40.650  1.00  0.00            
ATOM   1369 HD22 LEU A  90      40.410  31.720  40.630  1.00  0.00            
ATOM   1370 HD23 LEU A  90      41.680  30.680  40.140  1.00  0.00            
ATOM   1371  C   LEU A  90      39.000  28.840  37.670  1.00  0.00            
ATOM   1372  O   LEU A  90      38.980  28.410  36.520  1.00  0.00            
ATOM   1373  N   LYS A  91      38.010  28.680  38.550  1.00  0.00            
ATOM   1374  H   LYS A  91      37.990  29.170  39.440  1.00  0.00            
ATOM   1375  CA  LYS A  91      36.900  27.810  38.220  1.00  0.00            
ATOM   1376  HA  LYS A  91      36.930  27.440  37.200  1.00  0.00            
ATOM   1377  CB  LYS A  91      37.120  26.620  39.150  1.00  0.00            
ATOM   1378  HB2 LYS A  91      37.460  26.970  40.120  1.00  0.00            
ATOM   1379  HB3 LYS A  91      36.150  26.130  39.220  1.00  0.00            
ATOM   1380  CG  LYS A  91      38.320  25.730  38.820  1.00  0.00            
ATOM   1381  HG2 LYS A  91      38.050  25.170  37.930  1.00  0.00            
ATOM   1382  HG3 LYS A  91      39.240  26.280  38.600  1.00  0.00            
ATOM   1383  CD  LYS A  91      38.630  24.760  39.960  1.00  0.00            
ATOM   1384  HD2 LYS A  91      39.320  24.030  39.550  1.00  0.00            
ATOM   1385  HD3 LYS A  91      39.230  25.260  40.720  1.00  0.00            
ATOM   1386  CE  LYS A  91      37.400  24.040  40.490  1.00  0.00            
ATOM   1387  HE2 LYS A  91      37.770  23.500  41.360  1.00  0.00            
ATOM   1388  HE3 LYS A  91      36.720  24.830  40.800  1.00  0.00            
ATOM   1389  NZ  LYS A  91      36.750  23.180  39.490  1.00  0.00            
ATOM   1390  HZ1 LYS A  91      37.410  22.650  38.940  1.00  0.00            
ATOM   1391  HZ2 LYS A  91      35.950  22.630  39.770  1.00  0.00            
ATOM   1392  HZ3 LYS A  91      36.310  23.720  38.760  1.00  0.00            
ATOM   1393  C   LYS A  91      35.540  28.480  38.410  1.00  0.00            
ATOM   1394  O   LYS A  91      35.510  29.410  39.210  1.00  0.00            
ATOM   1395  N   HID A  92      34.480  27.930  37.820  1.00  0.00            
ATOM   1396  H   HID A  92      34.720  27.110  37.280  1.00  0.00            
ATOM   1397  CA  HID A  92      33.100  28.300  38.010  1.00  0.00            
ATOM   1398  HA  HID A  92      33.030  29.380  38.140  1.00  0.00            
ATOM   1399  CB  HID A  92      32.450  27.910  36.680  1.00  0.00            
ATOM   1400  HB2 HID A  92      32.480  26.820  36.640  1.00  0.00            
ATOM   1401  HB3 HID A  92      31.390  28.150  36.680  1.00  0.00            
ATOM   1402  CG  HID A  92      33.090  28.520  35.460  1.00  0.00            
ATOM   1403  ND1 HID A  92      34.220  28.050  34.810  1.00  0.00            
ATOM   1404  HD1 HID A  92      34.730  27.240  35.100  1.00  0.00            
ATOM   1405  CE1 HID A  92      34.500  28.920  33.820  1.00  0.00            
ATOM   1406  HE1 HID A  92      35.370  28.830  33.200  1.00  0.00            
ATOM   1407  NE2 HID A  92      33.640  29.950  33.780  1.00  0.00            
ATOM   1408  CD2 HID A  92      32.770  29.700  34.830  1.00  0.00            
ATOM   1409  HD2 HID A  92      31.830  30.220  34.940  1.00  0.00            
ATOM   1410  C   HID A  92      32.460  27.610  39.210  1.00  0.00            
ATOM   1411  O   HID A  92      31.370  27.050  39.160  1.00  0.00            
ATOM   1412  N   THR A  93      33.250  27.460  40.280  1.00  0.00            
ATOM   1413  H   THR A  93      34.050  28.070  40.310  1.00  0.00            
ATOM   1414  CA  THR A  93      33.090  26.630  41.460  1.00  0.00            
ATOM   1415  HA  THR A  93      33.060  25.600  41.110  1.00  0.00            
ATOM   1416  CB  THR A  93      34.330  26.700  42.350  1.00  0.00            
ATOM   1417  HB  THR A  93      34.200  27.340  43.220  1.00  0.00            
ATOM   1418  CG2 THR A  93      34.560  25.270  42.840  1.00  0.00            
ATOM   1419 HG21 THR A  93      34.730  24.620  41.980  1.00  0.00            
ATOM   1420 HG22 THR A  93      35.360  25.200  43.570  1.00  0.00            
ATOM   1421 HG23 THR A  93      33.630  24.950  43.310  1.00  0.00            
ATOM   1422  OG1 THR A  93      35.500  27.100  41.670  1.00  0.00            
ATOM   1423  HG1 THR A  93      36.290  26.990  42.200  1.00  0.00            
ATOM   1424  C   THR A  93      31.850  26.920  42.310  1.00  0.00            
ATOM   1425  O   THR A  93      31.560  26.120  43.190  1.00  0.00            
ATOM   1426  N   GLY A  94      31.090  27.930  41.880  1.00  0.00            
ATOM   1427  H   GLY A  94      31.550  28.420  41.130  1.00  0.00            
ATOM   1428  CA  GLY A  94      29.970  28.470  42.610  1.00  0.00            
ATOM   1429  HA2 GLY A  94      29.330  27.600  42.810  1.00  0.00            
ATOM   1430  HA3 GLY A  94      30.250  28.770  43.620  1.00  0.00            
ATOM   1431  C   GLY A  94      29.100  29.560  41.990  1.00  0.00            
ATOM   1432  O   GLY A  94      29.380  30.030  40.890  1.00  0.00            
ATOM   1433  N   PRO A  95      27.940  29.900  42.560  1.00  0.00            
ATOM   1434  CD  PRO A  95      27.410  29.260  43.740  1.00  0.00            
ATOM   1435  HD2 PRO A  95      28.130  29.140  44.550  1.00  0.00            
ATOM   1436  HD3 PRO A  95      27.160  28.280  43.360  1.00  0.00            
ATOM   1437  CG  PRO A  95      26.180  30.060  44.140  1.00  0.00            
ATOM   1438  HG2 PRO A  95      26.350  30.730  44.980  1.00  0.00            
ATOM   1439  HG3 PRO A  95      25.440  29.320  44.440  1.00  0.00            
ATOM   1440  CB  PRO A  95      25.800  30.850  42.890  1.00  0.00            
ATOM   1441  HB2 PRO A  95      25.430  31.850  43.140  1.00  0.00            
ATOM   1442  HB3 PRO A  95      25.130  30.170  42.360  1.00  0.00            
ATOM   1443  CA  PRO A  95      27.080  30.960  42.070  1.00  0.00            
ATOM   1444  HA  PRO A  95      26.810  30.750  41.030  1.00  0.00            
ATOM   1445  C   PRO A  95      27.710  32.330  42.190  1.00  0.00            
ATOM   1446  O   PRO A  95      28.700  32.480  42.910  1.00  0.00            
ATOM   1447  N   GLY A  96      27.240  33.330  41.450  1.00  0.00            
ATOM   1448  H   GLY A  96      26.560  33.150  40.730  1.00  0.00            
ATOM   1449  CA  GLY A  96      27.910  34.620  41.420  1.00  0.00            
ATOM   1450  HA2 GLY A  96      27.300  35.380  40.930  1.00  0.00            
ATOM   1451  HA3 GLY A  96      28.100  34.870  42.460  1.00  0.00            
ATOM   1452  C   GLY A  96      29.250  34.680  40.720  1.00  0.00            
ATOM   1453  O   GLY A  96      29.830  35.760  40.800  1.00  0.00            
ATOM   1454  N   ILE A  97      29.780  33.640  40.060  1.00  0.00            
ATOM   1455  H   ILE A  97      29.220  32.800  40.150  1.00  0.00            
ATOM   1456  CA  ILE A  97      30.980  33.820  39.270  1.00  0.00            
ATOM   1457  HA  ILE A  97      31.720  34.410  39.820  1.00  0.00            
ATOM   1458  CB  ILE A  97      31.620  32.440  39.270  1.00  0.00            
ATOM   1459  HB  ILE A  97      30.890  31.730  38.880  1.00  0.00            
ATOM   1460  CG2 ILE A  97      32.730  32.380  38.220  1.00  0.00            
ATOM   1461 HG21 ILE A  97      33.540  33.090  38.360  1.00  0.00            
ATOM   1462 HG22 ILE A  97      33.260  31.430  38.270  1.00  0.00            
ATOM   1463 HG23 ILE A  97      32.250  32.590  37.260  1.00  0.00            
ATOM   1464  CG1 ILE A  97      32.060  31.970  40.660  1.00  0.00            
ATOM   1465 HG12 ILE A  97      31.180  31.890  41.300  1.00  0.00            
ATOM   1466 HG13 ILE A  97      32.590  31.040  40.480  1.00  0.00            
ATOM   1467  CD1 ILE A  97      33.030  32.960  41.300  1.00  0.00            
ATOM   1468 HD11 ILE A  97      33.600  32.390  42.040  1.00  0.00            
ATOM   1469 HD12 ILE A  97      33.700  33.390  40.560  1.00  0.00            
ATOM   1470 HD13 ILE A  97      32.540  33.800  41.800  1.00  0.00            
ATOM   1471  C   ILE A  97      30.760  34.440  37.900  1.00  0.00            
ATOM   1472  O   ILE A  97      29.730  34.180  37.290  1.00  0.00            
ATOM   1473  N   LEU A  98      31.700  35.300  37.490  1.00  0.00            
ATOM   1474  H   LEU A  98      32.570  35.390  38.000  1.00  0.00            
ATOM   1475  CA  LEU A  98      31.600  36.160  36.330  1.00  0.00            
ATOM   1476  HA  LEU A  98      30.630  35.970  35.870  1.00  0.00            
ATOM   1477  CB  LEU A  98      31.680  37.630  36.760  1.00  0.00            
ATOM   1478  HB2 LEU A  98      30.760  37.880  37.290  1.00  0.00            
ATOM   1479  HB3 LEU A  98      32.540  37.790  37.410  1.00  0.00            
ATOM   1480  CG  LEU A  98      31.760  38.700  35.670  1.00  0.00            
ATOM   1481  HG  LEU A  98      32.430  38.250  34.940  1.00  0.00            
ATOM   1482  CD1 LEU A  98      30.420  38.980  34.990  1.00  0.00            
ATOM   1483 HD11 LEU A  98      30.570  39.600  34.100  1.00  0.00            
ATOM   1484 HD12 LEU A  98      30.180  38.020  34.540  1.00  0.00            
ATOM   1485 HD13 LEU A  98      29.690  39.380  35.690  1.00  0.00            
ATOM   1486  CD2 LEU A  98      32.280  40.060  36.110  1.00  0.00            
ATOM   1487 HD21 LEU A  98      32.220  40.750  35.270  1.00  0.00            
ATOM   1488 HD22 LEU A  98      31.730  40.430  36.970  1.00  0.00            
ATOM   1489 HD23 LEU A  98      33.320  39.900  36.390  1.00  0.00            
ATOM   1490  C   LEU A  98      32.740  35.760  35.420  1.00  0.00            
ATOM   1491  O   LEU A  98      33.910  35.880  35.800  1.00  0.00            
ATOM   1492  N   SER A  99      32.400  35.370  34.190  1.00  0.00            
ATOM   1493  H   SER A  99      31.470  35.590  33.860  1.00  0.00            
ATOM   1494  CA  SER A  99      33.260  34.850  33.150  1.00  0.00            
ATOM   1495  HA  SER A  99      34.310  34.960  33.400  1.00  0.00            
ATOM   1496  CB  SER A  99      32.930  33.360  33.100  1.00  0.00            
ATOM   1497  HB2 SER A  99      31.860  33.160  33.190  1.00  0.00            
ATOM   1498  HB3 SER A  99      33.480  32.830  32.320  1.00  0.00            
ATOM   1499  OG  SER A  99      33.510  32.760  34.240  1.00  0.00            
ATOM   1500  HG  SER A  99      33.610  31.830  34.030  1.00  0.00            
ATOM   1501  C   SER A  99      32.980  35.410  31.760  1.00  0.00            
ATOM   1502  O   SER A  99      31.850  35.770  31.440  1.00  0.00            
ATOM   1503  N   MET A 100      33.980  35.440  30.870  1.00  0.00            
ATOM   1504  H   MET A 100      34.840  35.030  31.200  1.00  0.00            
ATOM   1505  CA  MET A 100      33.850  35.840  29.490  1.00  0.00            
ATOM   1506  HA  MET A 100      33.080  36.610  29.470  1.00  0.00            
ATOM   1507  CB  MET A 100      35.150  36.340  28.870  1.00  0.00            
ATOM   1508  HB2 MET A 100      35.910  35.560  28.930  1.00  0.00            
ATOM   1509  HB3 MET A 100      35.080  36.540  27.800  1.00  0.00            
ATOM   1510  CG  MET A 100      35.760  37.620  29.430  1.00  0.00            
ATOM   1511  HG2 MET A 100      35.820  37.510  30.510  1.00  0.00            
ATOM   1512  HG3 MET A 100      36.750  37.770  29.000  1.00  0.00            
ATOM   1513  SD  MET A 100      34.760  39.060  28.990  1.00  0.00            
ATOM   1514  CE  MET A 100      35.630  40.250  30.030  1.00  0.00            
ATOM   1515  HE1 MET A 100      35.170  41.190  29.710  1.00  0.00            
ATOM   1516  HE2 MET A 100      35.490  40.190  31.110  1.00  0.00            
ATOM   1517  HE3 MET A 100      36.690  40.300  29.790  1.00  0.00            
ATOM   1518  C   MET A 100      33.370  34.670  28.630  1.00  0.00            
ATOM   1519  O   MET A 100      33.860  33.550  28.740  1.00  0.00            
ATOM   1520  N   ALA A 101      32.510  34.990  27.660  1.00  0.00            
ATOM   1521  H   ALA A 101      32.060  35.890  27.620  1.00  0.00            
ATOM   1522  CA  ALA A 101      32.120  34.010  26.660  1.00  0.00            
ATOM   1523  HA  ALA A 101      32.400  33.050  27.100  1.00  0.00            
ATOM   1524  CB  ALA A 101      30.610  33.990  26.500  1.00  0.00            
ATOM   1525  HB1 ALA A 101      30.380  33.300  25.690  1.00  0.00            
ATOM   1526  HB2 ALA A 101      30.120  33.660  27.420  1.00  0.00            
ATOM   1527  HB3 ALA A 101      30.150  34.970  26.370  1.00  0.00            
ATOM   1528  C   ALA A 101      32.910  34.230  25.370  1.00  0.00            
ATOM   1529  O   ALA A 101      33.390  35.350  25.240  1.00  0.00            
ATOM   1530  N   ASN A 102      32.990  33.230  24.490  1.00  0.00            
ATOM   1531  H   ASN A 102      32.360  32.430  24.480  1.00  0.00            
ATOM   1532  CA  ASN A 102      33.990  33.290  23.450  1.00  0.00            
ATOM   1533  HA  ASN A 102      34.130  34.330  23.150  1.00  0.00            
ATOM   1534  CB  ASN A 102      35.320  32.770  23.980  1.00  0.00            
ATOM   1535  HB2 ASN A 102      36.170  32.960  23.330  1.00  0.00            
ATOM   1536  HB3 ASN A 102      35.590  33.470  24.780  1.00  0.00            
ATOM   1537  CG  ASN A 102      35.350  31.280  24.320  1.00  0.00            
ATOM   1538  OD1 ASN A 102      35.080  30.400  23.500  1.00  0.00            
ATOM   1539  ND2 ASN A 102      35.720  30.910  25.540  1.00  0.00            
ATOM   1540 HD21 ASN A 102      35.760  29.940  25.810  1.00  0.00            
ATOM   1541 HD22 ASN A 102      36.280  31.540  26.100  1.00  0.00            
ATOM   1542  C   ASN A 102      33.530  32.670  22.140  1.00  0.00            
ATOM   1543  O   ASN A 102      32.340  32.370  22.070  1.00  0.00            
ATOM   1544  N   ALA A 103      34.420  32.340  21.190  1.00  0.00            
ATOM   1545  H   ALA A 103      35.340  32.760  21.250  1.00  0.00            
ATOM   1546  CA  ALA A 103      34.120  31.550  20.020  1.00  0.00            
ATOM   1547  HA  ALA A 103      33.180  31.010  20.150  1.00  0.00            
ATOM   1548  CB  ALA A 103      33.990  32.520  18.840  1.00  0.00            
ATOM   1549  HB1 ALA A 103      33.180  33.250  18.870  1.00  0.00            
ATOM   1550  HB2 ALA A 103      35.020  32.800  18.620  1.00  0.00            
ATOM   1551  HB3 ALA A 103      33.740  31.880  18.000  1.00  0.00            
ATOM   1552  C   ALA A 103      35.130  30.460  19.680  1.00  0.00            
ATOM   1553  O   ALA A 103      35.220  29.870  18.610  1.00  0.00            
ATOM   1554  N   GLY A 104      36.070  30.240  20.600  1.00  0.00            
ATOM   1555  H   GLY A 104      35.890  30.650  21.510  1.00  0.00            
ATOM   1556  CA  GLY A 104      37.300  29.480  20.480  1.00  0.00            
ATOM   1557  HA2 GLY A 104      37.070  28.460  20.790  1.00  0.00            
ATOM   1558  HA3 GLY A 104      37.680  29.520  19.460  1.00  0.00            
ATOM   1559  C   GLY A 104      38.400  29.960  21.420  1.00  0.00            
ATOM   1560  O   GLY A 104      38.090  30.850  22.210  1.00  0.00            
ATOM   1561  N   PRO A 105      39.640  29.470  21.330  1.00  0.00            
ATOM   1562  CD  PRO A 105      40.050  28.360  20.490  1.00  0.00            
ATOM   1563  HD2 PRO A 105      39.570  28.470  19.520  1.00  0.00            
ATOM   1564  HD3 PRO A 105      39.740  27.450  20.990  1.00  0.00            
ATOM   1565  CG  PRO A 105      41.570  28.450  20.430  1.00  0.00            
ATOM   1566  HG2 PRO A 105      41.770  29.060  19.540  1.00  0.00            
ATOM   1567  HG3 PRO A 105      42.090  27.500  20.410  1.00  0.00            
ATOM   1568  CB  PRO A 105      41.910  29.220  21.700  1.00  0.00            
ATOM   1569  HB2 PRO A 105      42.910  29.650  21.630  1.00  0.00            
ATOM   1570  HB3 PRO A 105      41.940  28.470  22.490  1.00  0.00            
ATOM   1571  CA  PRO A 105      40.740  30.170  21.950  1.00  0.00            
ATOM   1572  HA  PRO A 105      40.470  30.210  23.010  1.00  0.00            
ATOM   1573  C   PRO A 105      40.950  31.580  21.410  1.00  0.00            
ATOM   1574  O   PRO A 105      40.810  31.800  20.210  1.00  0.00            
ATOM   1575  N   ASN A 106      41.340  32.490  22.300  1.00  0.00            
ATOM   1576  H   ASN A 106      41.220  32.180  23.260  1.00  0.00            
ATOM   1577  CA  ASN A 106      41.700  33.850  21.990  1.00  0.00            
ATOM   1578  HA  ASN A 106      41.790  34.380  22.950  1.00  0.00            
ATOM   1579  CB  ASN A 106      43.090  33.920  21.350  1.00  0.00            
ATOM   1580  HB2 ASN A 106      42.980  33.560  20.320  1.00  0.00            
ATOM   1581  HB3 ASN A 106      43.370  34.970  21.350  1.00  0.00            
ATOM   1582  CG  ASN A 106      44.160  33.120  22.070  1.00  0.00            
ATOM   1583  OD1 ASN A 106      44.220  33.300  23.280  1.00  0.00            
ATOM   1584  ND2 ASN A 106      44.840  32.160  21.440  1.00  0.00            
ATOM   1585 HD21 ASN A 106      45.520  31.710  22.030  1.00  0.00            
ATOM   1586 HD22 ASN A 106      44.860  32.110  20.430  1.00  0.00            
ATOM   1587  C   ASN A 106      40.640  34.650  21.250  1.00  0.00            
ATOM   1588  O   ASN A 106      40.950  35.320  20.260  1.00  0.00            
ATOM   1589  N   THR A 107      39.380  34.550  21.670  1.00  0.00            
ATOM   1590  H   THR A 107      39.250  34.090  22.560  1.00  0.00            
ATOM   1591  CA  THR A 107      38.230  35.170  21.050  1.00  0.00            
ATOM   1592  HA  THR A 107      38.590  35.990  20.430  1.00  0.00            
ATOM   1593  CB  THR A 107      37.520  34.190  20.110  1.00  0.00            
ATOM   1594  HB  THR A 107      36.630  34.600  19.640  1.00  0.00            
ATOM   1595  CG2 THR A 107      38.310  33.850  18.850  1.00  0.00            
ATOM   1596 HG21 THR A 107      38.700  34.750  18.380  1.00  0.00            
ATOM   1597 HG22 THR A 107      39.170  33.200  18.990  1.00  0.00            
ATOM   1598 HG23 THR A 107      37.680  33.370  18.090  1.00  0.00            
ATOM   1599  OG1 THR A 107      37.100  33.010  20.750  1.00  0.00            
ATOM   1600  HG1 THR A 107      37.920  32.520  20.840  1.00  0.00            
ATOM   1601  C   THR A 107      37.300  35.860  22.040  1.00  0.00            
ATOM   1602  O   THR A 107      36.150  36.110  21.690  1.00  0.00            
ATOM   1603  N   ASN A 108      37.800  36.150  23.250  1.00  0.00            
ATOM   1604  H   ASN A 108      38.720  35.860  23.530  1.00  0.00            
ATOM   1605  CA  ASN A 108      37.190  36.910  24.320  1.00  0.00            
ATOM   1606  HA  ASN A 108      36.160  36.720  24.610  1.00  0.00            
ATOM   1607  CB  ASN A 108      38.170  36.990  25.490  1.00  0.00            
ATOM   1608  HB2 ASN A 108      39.170  37.290  25.170  1.00  0.00            
ATOM   1609  HB3 ASN A 108      37.740  37.750  26.140  1.00  0.00            
ATOM   1610  CG  ASN A 108      38.310  35.620  26.130  1.00  0.00            
ATOM   1611  OD1 ASN A 108      37.330  34.960  26.480  1.00  0.00            
ATOM   1612  ND2 ASN A 108      39.570  35.180  26.180  1.00  0.00            
ATOM   1613 HD21 ASN A 108      39.680  34.230  26.510  1.00  0.00            
ATOM   1614 HD22 ASN A 108      40.310  35.790  25.880  1.00  0.00            
ATOM   1615  C   ASN A 108      37.060  38.310  23.740  1.00  0.00            
ATOM   1616  O   ASN A 108      37.910  38.810  23.010  1.00  0.00            
ATOM   1617  N   GLY A 109      36.000  39.020  24.170  1.00  0.00            
ATOM   1618  H   GLY A 109      35.390  38.570  24.830  1.00  0.00            
ATOM   1619  CA  GLY A 109      35.750  40.320  23.590  1.00  0.00            
ATOM   1620  HA2 GLY A 109      36.700  40.800  23.330  1.00  0.00            
ATOM   1621  HA3 GLY A 109      35.230  40.210  22.640  1.00  0.00            
ATOM   1622  C   GLY A 109      34.860  41.260  24.390  1.00  0.00            
ATOM   1623  O   GLY A 109      35.380  42.120  25.100  1.00  0.00            
ATOM   1624  N   SER A 110      33.540  41.030  24.350  1.00  0.00            
ATOM   1625  H   SER A 110      33.290  40.230  23.780  1.00  0.00            
ATOM   1626  CA  SER A 110      32.570  41.830  25.070  1.00  0.00            
ATOM   1627  HA  SER A 110      33.030  42.280  25.950  1.00  0.00            
ATOM   1628  CB  SER A 110      32.070  42.960  24.180  1.00  0.00            
ATOM   1629  HB2 SER A 110      31.480  43.660  24.760  1.00  0.00            
ATOM   1630  HB3 SER A 110      32.840  43.520  23.640  1.00  0.00            
ATOM   1631  OG  SER A 110      31.390  42.450  23.050  1.00  0.00            
ATOM   1632  HG  SER A 110      32.080  42.290  22.400  1.00  0.00            
ATOM   1633  C   SER A 110      31.450  41.040  25.740  1.00  0.00            
ATOM   1634  O   SER A 110      30.900  41.470  26.750  1.00  0.00            
ATOM   1635  N   GLN A 111      31.210  39.810  25.290  1.00  0.00            
ATOM   1636  H   GLN A 111      31.740  39.540  24.480  1.00  0.00            
ATOM   1637  CA  GLN A 111      30.230  38.850  25.780  1.00  0.00            
ATOM   1638  HA  GLN A 111      29.250  39.270  26.030  1.00  0.00            
ATOM   1639  CB  GLN A 111      30.080  37.800  24.680  1.00  0.00            
ATOM   1640  HB2 GLN A 111      31.110  37.460  24.540  1.00  0.00            
ATOM   1641  HB3 GLN A 111      29.490  36.970  25.060  1.00  0.00            
ATOM   1642  CG  GLN A 111      29.510  38.200  23.320  1.00  0.00            
ATOM   1643  HG2 GLN A 111      29.940  39.190  23.150  1.00  0.00            
ATOM   1644  HG3 GLN A 111      29.840  37.520  22.530  1.00  0.00            
ATOM   1645  CD  GLN A 111      28.000  38.400  23.390  1.00  0.00            
ATOM   1646  OE1 GLN A 111      27.280  37.410  23.300  1.00  0.00            
ATOM   1647  NE2 GLN A 111      27.380  39.570  23.560  1.00  0.00            
ATOM   1648 HE21 GLN A 111      26.370  39.630  23.560  1.00  0.00            
ATOM   1649 HE22 GLN A 111      27.950  40.400  23.590  1.00  0.00            
ATOM   1650  C   GLN A 111      30.590  38.230  27.120  1.00  0.00            
ATOM   1651  O   GLN A 111      31.700  37.710  27.230  1.00  0.00            
ATOM   1652  N   PHE A 112      29.660  38.150  28.080  1.00  0.00            
ATOM   1653  H   PHE A 112      28.720  38.450  27.850  1.00  0.00            
ATOM   1654  CA  PHE A 112      30.020  37.740  29.420  1.00  0.00            
ATOM   1655  HA  PHE A 112      30.970  37.200  29.390  1.00  0.00            
ATOM   1656  CB  PHE A 112      30.270  38.920  30.360  1.00  0.00            
ATOM   1657  HB2 PHE A 112      30.670  38.520  31.300  1.00  0.00            
ATOM   1658  HB3 PHE A 112      31.130  39.480  29.990  1.00  0.00            
ATOM   1659  CG  PHE A 112      29.100  39.830  30.630  1.00  0.00            
ATOM   1660  CD1 PHE A 112      28.110  39.520  31.570  1.00  0.00            
ATOM   1661  HD1 PHE A 112      28.240  38.640  32.190  1.00  0.00            
ATOM   1662  CE1 PHE A 112      26.990  40.310  31.870  1.00  0.00            
ATOM   1663  HE1 PHE A 112      26.320  39.880  32.600  1.00  0.00            
ATOM   1664  CZ  PHE A 112      26.730  41.420  31.050  1.00  0.00            
ATOM   1665  HZ  PHE A 112      25.850  42.040  31.140  1.00  0.00            
ATOM   1666  CE2 PHE A 112      27.680  41.770  30.090  1.00  0.00            
ATOM   1667  HE2 PHE A 112      27.550  42.660  29.500  1.00  0.00            
ATOM   1668  CD2 PHE A 112      28.850  41.010  29.920  1.00  0.00            
ATOM   1669  HD2 PHE A 112      29.420  41.240  29.040  1.00  0.00            
ATOM   1670  C   PHE A 112      28.920  36.880  30.020  1.00  0.00            
ATOM   1671  O   PHE A 112      27.800  36.950  29.530  1.00  0.00            
ATOM   1672  N   PHE A 113      29.130  36.150  31.120  1.00  0.00            
ATOM   1673  H   PHE A 113      30.080  35.940  31.360  1.00  0.00            
ATOM   1674  CA  PHE A 113      28.070  35.490  31.850  1.00  0.00            
ATOM   1675  HA  PHE A 113      27.110  36.010  31.760  1.00  0.00            
ATOM   1676  CB  PHE A 113      27.810  34.090  31.290  1.00  0.00            
ATOM   1677  HB2 PHE A 113      26.950  33.800  31.880  1.00  0.00            
ATOM   1678  HB3 PHE A 113      27.620  34.230  30.220  1.00  0.00            
ATOM   1679  CG  PHE A 113      29.000  33.180  31.480  1.00  0.00            
ATOM   1680  CD1 PHE A 113      29.940  32.850  30.490  1.00  0.00            
ATOM   1681  HD1 PHE A 113      29.800  33.300  29.520  1.00  0.00            
ATOM   1682  CE1 PHE A 113      30.890  31.830  30.630  1.00  0.00            
ATOM   1683  HE1 PHE A 113      31.610  31.640  29.850  1.00  0.00            
ATOM   1684  CZ  PHE A 113      31.050  31.150  31.840  1.00  0.00            
ATOM   1685  HZ  PHE A 113      31.880  30.480  32.000  1.00  0.00            
ATOM   1686  CE2 PHE A 113      30.140  31.510  32.840  1.00  0.00            
ATOM   1687  HE2 PHE A 113      30.200  30.960  33.770  1.00  0.00            
ATOM   1688  CD2 PHE A 113      29.110  32.450  32.670  1.00  0.00            
ATOM   1689  HD2 PHE A 113      28.400  32.740  33.430  1.00  0.00            
ATOM   1690  C   PHE A 113      28.360  35.450  33.340  1.00  0.00            
ATOM   1691  O   PHE A 113      29.500  35.650  33.750  1.00  0.00            
ATOM   1692  N   ILE A 114      27.300  35.140  34.100  1.00  0.00            
ATOM   1693  H   ILE A 114      26.530  34.740  33.590  1.00  0.00            
ATOM   1694  CA  ILE A 114      27.200  35.140  35.540  1.00  0.00            
ATOM   1695  HA  ILE A 114      28.230  35.310  35.880  1.00  0.00            
ATOM   1696  CB  ILE A 114      26.340  36.310  36.020  1.00  0.00            
ATOM   1697  HB  ILE A 114      25.310  36.230  35.660  1.00  0.00            
ATOM   1698  CG2 ILE A 114      25.950  36.390  37.490  1.00  0.00            
ATOM   1699 HG21 ILE A 114      25.330  37.250  37.740  1.00  0.00            
ATOM   1700 HG22 ILE A 114      25.320  35.530  37.730  1.00  0.00            
ATOM   1701 HG23 ILE A 114      26.800  36.390  38.170  1.00  0.00            
ATOM   1702  CG1 ILE A 114      26.900  37.670  35.610  1.00  0.00            
ATOM   1703 HG12 ILE A 114      27.730  37.810  36.290  1.00  0.00            
ATOM   1704 HG13 ILE A 114      27.190  37.650  34.560  1.00  0.00            
ATOM   1705  CD1 ILE A 114      25.840  38.770  35.680  1.00  0.00            
ATOM   1706 HD11 ILE A 114      24.850  38.440  35.380  1.00  0.00            
ATOM   1707 HD12 ILE A 114      25.560  38.940  36.720  1.00  0.00            
ATOM   1708 HD13 ILE A 114      26.240  39.640  35.150  1.00  0.00            
ATOM   1709  C   ILE A 114      26.590  33.830  35.990  1.00  0.00            
ATOM   1710  O   ILE A 114      25.400  33.610  35.750  1.00  0.00            
ATOM   1711  N   CYS A 115      27.370  32.930  36.600  1.00  0.00            
ATOM   1712  H   CYS A 115      28.340  33.180  36.660  1.00  0.00            
ATOM   1713  CA  CYS A 115      26.980  31.590  36.990  1.00  0.00            
ATOM   1714  HA  CYS A 115      26.640  30.980  36.150  1.00  0.00            
ATOM   1715  CB  CYS A 115      28.260  30.920  37.490  1.00  0.00            
ATOM   1716  HB2 CYS A 115      28.780  31.630  38.130  1.00  0.00            
ATOM   1717  HB3 CYS A 115      28.060  30.010  38.050  1.00  0.00            
ATOM   1718  SG  CYS A 115      29.270  30.540  36.030  1.00  0.00            
ATOM   1719  HG  CYS A 115      28.990  29.230  36.030  1.00  0.00            
ATOM   1720  C   CYS A 115      25.910  31.680  38.060  1.00  0.00            
ATOM   1721  O   CYS A 115      26.080  32.540  38.930  1.00  0.00            
ATOM   1722  N   THR A 116      24.870  30.840  38.100  1.00  0.00            
ATOM   1723  H   THR A 116      24.610  30.300  37.280  1.00  0.00            
ATOM   1724  CA  THR A 116      23.850  30.950  39.120  1.00  0.00            
ATOM   1725  HA  THR A 116      24.090  31.710  39.860  1.00  0.00            
ATOM   1726  CB  THR A 116      22.460  31.290  38.600  1.00  0.00            
ATOM   1727  HB  THR A 116      21.730  31.220  39.420  1.00  0.00            
ATOM   1728  CG2 THR A 116      22.310  32.730  38.130  1.00  0.00            
ATOM   1729 HG21 THR A 116      21.450  33.210  38.590  1.00  0.00            
ATOM   1730 HG22 THR A 116      23.140  33.300  38.560  1.00  0.00            
ATOM   1731 HG23 THR A 116      22.250  32.810  37.040  1.00  0.00            
ATOM   1732  OG1 THR A 116      22.130  30.470  37.510  1.00  0.00            
ATOM   1733  HG1 THR A 116      21.170  30.370  37.460  1.00  0.00            
ATOM   1734  C   THR A 116      23.700  29.650  39.910  1.00  0.00            
ATOM   1735  O   THR A 116      22.950  29.560  40.880  1.00  0.00            
ATOM   1736  N   ALA A 117      24.520  28.690  39.480  1.00  0.00            
ATOM   1737  H   ALA A 117      24.880  28.730  38.540  1.00  0.00            
ATOM   1738  CA  ALA A 117      24.830  27.510  40.270  1.00  0.00            
ATOM   1739  HA  ALA A 117      24.750  27.860  41.290  1.00  0.00            
ATOM   1740  CB  ALA A 117      23.870  26.410  39.810  1.00  0.00            
ATOM   1741  HB1 ALA A 117      24.060  26.150  38.770  1.00  0.00            
ATOM   1742  HB2 ALA A 117      24.090  25.540  40.430  1.00  0.00            
ATOM   1743  HB3 ALA A 117      22.860  26.800  39.940  1.00  0.00            
ATOM   1744  C   ALA A 117      26.280  27.100  40.050  1.00  0.00            
ATOM   1745  O   ALA A 117      26.880  27.610  39.110  1.00  0.00            
ATOM   1746  N   LYS A 118      26.790  26.180  40.870  1.00  0.00            
ATOM   1747  H   LYS A 118      26.160  25.650  41.450  1.00  0.00            
ATOM   1748  CA  LYS A 118      28.120  25.620  40.670  1.00  0.00            
ATOM   1749  HA  LYS A 118      28.900  26.370  40.830  1.00  0.00            
ATOM   1750  CB  LYS A 118      28.310  24.560  41.750  1.00  0.00            
ATOM   1751  HB2 LYS A 118      28.300  25.110  42.690  1.00  0.00            
ATOM   1752  HB3 LYS A 118      27.470  23.860  41.750  1.00  0.00            
ATOM   1753  CG  LYS A 118      29.600  23.760  41.570  1.00  0.00            
ATOM   1754  HG2 LYS A 118      29.610  23.220  40.630  1.00  0.00            
ATOM   1755  HG3 LYS A 118      30.390  24.510  41.570  1.00  0.00            
ATOM   1756  CD  LYS A 118      30.040  22.730  42.610  1.00  0.00            
ATOM   1757  HD2 LYS A 118      29.130  22.200  42.890  1.00  0.00            
ATOM   1758  HD3 LYS A 118      30.710  22.000  42.140  1.00  0.00            
ATOM   1759  CE  LYS A 118      30.730  23.310  43.840  1.00  0.00            
ATOM   1760  HE2 LYS A 118      31.600  23.890  43.540  1.00  0.00            
ATOM   1761  HE3 LYS A 118      30.140  24.080  44.330  1.00  0.00            
ATOM   1762  NZ  LYS A 118      31.290  22.240  44.680  1.00  0.00            
ATOM   1763  HZ1 LYS A 118      31.760  21.630  44.030  1.00  0.00            
ATOM   1764  HZ2 LYS A 118      32.040  22.550  45.280  1.00  0.00            
ATOM   1765  HZ3 LYS A 118      30.650  21.730  45.260  1.00  0.00            
ATOM   1766  C   LYS A 118      28.150  25.000  39.290  1.00  0.00            
ATOM   1767  O   LYS A 118      27.310  24.130  39.070  1.00  0.00            
ATOM   1768  N   THR A 119      29.160  25.320  38.480  1.00  0.00            
ATOM   1769  H   THR A 119      29.810  26.030  38.790  1.00  0.00            
ATOM   1770  CA  THR A 119      29.090  25.020  37.060  1.00  0.00            
ATOM   1771  HA  THR A 119      28.510  24.100  37.010  1.00  0.00            
ATOM   1772  CB  THR A 119      28.390  26.120  36.270  1.00  0.00            
ATOM   1773  HB  THR A 119      28.770  26.210  35.260  1.00  0.00            
ATOM   1774  CG2 THR A 119      26.880  25.880  36.240  1.00  0.00            
ATOM   1775 HG21 THR A 119      26.650  24.820  36.310  1.00  0.00            
ATOM   1776 HG22 THR A 119      26.340  26.420  37.020  1.00  0.00            
ATOM   1777 HG23 THR A 119      26.480  26.210  35.280  1.00  0.00            
ATOM   1778  OG1 THR A 119      28.490  27.380  36.910  1.00  0.00            
ATOM   1779  HG1 THR A 119      28.010  27.540  37.730  1.00  0.00            
ATOM   1780  C   THR A 119      30.410  24.720  36.370  1.00  0.00            
ATOM   1781  O   THR A 119      30.710  25.200  35.280  1.00  0.00            
ATOM   1782  N   GLU A 120      31.150  23.830  37.030  1.00  0.00            
ATOM   1783  H   GLU A 120      30.830  23.440  37.900  1.00  0.00            
ATOM   1784  CA  GLU A 120      32.460  23.410  36.570  1.00  0.00            
ATOM   1785  HA  GLU A 120      33.160  24.240  36.580  1.00  0.00            
ATOM   1786  CB  GLU A 120      33.080  22.540  37.660  1.00  0.00            
ATOM   1787  HB2 GLU A 120      32.610  21.570  37.490  1.00  0.00            
ATOM   1788  HB3 GLU A 120      34.120  22.280  37.450  1.00  0.00            
ATOM   1789  CG  GLU A 120      32.880  23.030  39.090  1.00  0.00            
ATOM   1790  HG2 GLU A 120      33.470  23.930  39.290  1.00  0.00            
ATOM   1791  HG3 GLU A 120      31.840  23.330  39.240  1.00  0.00            
ATOM   1792  CD  GLU A 120      33.430  21.960  40.030  1.00  0.00            
ATOM   1793  OE1 GLU A 120      32.710  21.010  40.390  1.00  0.00            
ATOM   1794  OE2 GLU A 120      34.630  21.970  40.380  1.00  0.00            
ATOM   1795  C   GLU A 120      32.490  22.660  35.240  1.00  0.00            
ATOM   1796  O   GLU A 120      33.580  22.350  34.750  1.00  0.00            
ATOM   1797  N   TRP A 121      31.360  22.430  34.570  1.00  0.00            
ATOM   1798  H   TRP A 121      30.530  22.660  35.100  1.00  0.00            
ATOM   1799  CA  TRP A 121      31.280  22.110  33.160  1.00  0.00            
ATOM   1800  HA  TRP A 121      31.610  21.070  33.120  1.00  0.00            
ATOM   1801  CB  TRP A 121      29.820  22.090  32.720  1.00  0.00            
ATOM   1802  HB2 TRP A 121      29.310  21.370  33.360  1.00  0.00            
ATOM   1803  HB3 TRP A 121      29.330  23.030  33.000  1.00  0.00            
ATOM   1804  CG  TRP A 121      29.490  22.040  31.260  1.00  0.00            
ATOM   1805  CD1 TRP A 121      29.530  23.110  30.430  1.00  0.00            
ATOM   1806  HD1 TRP A 121      29.940  24.080  30.650  1.00  0.00            
ATOM   1807  NE1 TRP A 121      29.080  22.710  29.180  1.00  0.00            
ATOM   1808  HE1 TRP A 121      29.130  23.220  28.320  1.00  0.00            
ATOM   1809  CE2 TRP A 121      28.460  21.480  29.260  1.00  0.00            
ATOM   1810  CZ2 TRP A 121      27.740  20.760  28.310  1.00  0.00            
ATOM   1811  HZ2 TRP A 121      27.410  21.180  27.370  1.00  0.00            
ATOM   1812  CH2 TRP A 121      27.100  19.580  28.700  1.00  0.00            
ATOM   1813  HH2 TRP A 121      26.480  19.080  27.970  1.00  0.00            
ATOM   1814  CZ3 TRP A 121      27.280  19.110  30.010  1.00  0.00            
ATOM   1815  HZ3 TRP A 121      26.840  18.170  30.280  1.00  0.00            
ATOM   1816  CE3 TRP A 121      28.070  19.820  30.920  1.00  0.00            
ATOM   1817  HE3 TRP A 121      28.240  19.480  31.930  1.00  0.00            
ATOM   1818  CD2 TRP A 121      28.760  20.990  30.560  1.00  0.00            
ATOM   1819  C   TRP A 121      32.040  23.090  32.290  1.00  0.00            
ATOM   1820  O   TRP A 121      32.570  22.680  31.250  1.00  0.00            
ATOM   1821  N   LEU A 122      32.120  24.380  32.630  1.00  0.00            
ATOM   1822  H   LEU A 122      31.750  24.710  33.510  1.00  0.00            
ATOM   1823  CA  LEU A 122      32.760  25.480  31.960  1.00  0.00            
ATOM   1824  HA  LEU A 122      32.560  25.460  30.880  1.00  0.00            
ATOM   1825  CB  LEU A 122      32.130  26.780  32.440  1.00  0.00            
ATOM   1826  HB2 LEU A 122      32.260  26.810  33.530  1.00  0.00            
ATOM   1827  HB3 LEU A 122      32.650  27.620  31.990  1.00  0.00            
ATOM   1828  CG  LEU A 122      30.630  26.850  32.150  1.00  0.00            
ATOM   1829  HG  LEU A 122      30.090  25.910  32.260  1.00  0.00            
ATOM   1830  CD1 LEU A 122      30.040  27.910  33.080  1.00  0.00            
ATOM   1831 HD11 LEU A 122      29.030  28.190  32.810  1.00  0.00            
ATOM   1832 HD12 LEU A 122      30.160  27.570  34.110  1.00  0.00            
ATOM   1833 HD13 LEU A 122      30.690  28.780  33.080  1.00  0.00            
ATOM   1834  CD2 LEU A 122      30.250  27.300  30.740  1.00  0.00            
ATOM   1835 HD21 LEU A 122      30.680  26.690  29.940  1.00  0.00            
ATOM   1836 HD22 LEU A 122      29.210  27.010  30.680  1.00  0.00            
ATOM   1837 HD23 LEU A 122      30.370  28.320  30.360  1.00  0.00            
ATOM   1838  C   LEU A 122      34.270  25.530  32.130  1.00  0.00            
ATOM   1839  O   LEU A 122      34.920  26.400  31.540  1.00  0.00            
ATOM   1840  N   ASP A 123      34.830  24.830  33.120  1.00  0.00            
ATOM   1841  H   ASP A 123      34.280  24.060  33.490  1.00  0.00            
ATOM   1842  CA  ASP A 123      36.180  25.000  33.600  1.00  0.00            
ATOM   1843  HA  ASP A 123      36.230  26.070  33.770  1.00  0.00            
ATOM   1844  CB  ASP A 123      36.330  24.250  34.920  1.00  0.00            
ATOM   1845  HB2 ASP A 123      35.950  23.240  34.790  1.00  0.00            
ATOM   1846  HB3 ASP A 123      37.400  24.140  35.120  1.00  0.00            
ATOM   1847  CG  ASP A 123      35.660  24.880  36.130  1.00  0.00            
ATOM   1848  OD1 ASP A 123      35.210  26.040  35.980  1.00  0.00            
ATOM   1849  OD2 ASP A 123      35.780  24.310  37.240  1.00  0.00            
ATOM   1850  C   ASP A 123      37.290  24.690  32.610  1.00  0.00            
ATOM   1851  O   ASP A 123      37.290  23.630  31.980  1.00  0.00            
ATOM   1852  N   GLY A 124      38.290  25.550  32.370  1.00  0.00            
ATOM   1853  H   GLY A 124      38.430  26.320  33.000  1.00  0.00            
ATOM   1854  CA  GLY A 124      39.300  25.540  31.330  1.00  0.00            
ATOM   1855  HA2 GLY A 124      40.170  26.080  31.710  1.00  0.00            
ATOM   1856  HA3 GLY A 124      39.670  24.510  31.290  1.00  0.00            
ATOM   1857  C   GLY A 124      38.830  26.070  29.980  1.00  0.00            
ATOM   1858  O   GLY A 124      39.640  26.690  29.300  1.00  0.00            
ATOM   1859  N   LYS A 125      37.560  25.880  29.600  1.00  0.00            
ATOM   1860  H   LYS A 125      37.050  25.130  30.040  1.00  0.00            
ATOM   1861  CA  LYS A 125      37.040  26.420  28.360  1.00  0.00            
ATOM   1862  HA  LYS A 125      37.790  26.320  27.580  1.00  0.00            
ATOM   1863  CB  LYS A 125      35.800  25.720  27.810  1.00  0.00            
ATOM   1864  HB2 LYS A 125      34.940  25.930  28.460  1.00  0.00            
ATOM   1865  HB3 LYS A 125      35.520  26.010  26.800  1.00  0.00            
ATOM   1866  CG  LYS A 125      36.010  24.210  27.700  1.00  0.00            
ATOM   1867  HG2 LYS A 125      37.050  24.060  27.420  1.00  0.00            
ATOM   1868  HG3 LYS A 125      35.850  23.740  28.670  1.00  0.00            
ATOM   1869  CD  LYS A 125      35.120  23.480  26.700  1.00  0.00            
ATOM   1870  HD2 LYS A 125      34.050  23.510  26.910  1.00  0.00            
ATOM   1871  HD3 LYS A 125      35.260  23.830  25.680  1.00  0.00            
ATOM   1872  CE  LYS A 125      35.380  21.970  26.740  1.00  0.00            
ATOM   1873  HE2 LYS A 125      36.430  21.810  26.500  1.00  0.00            
ATOM   1874  HE3 LYS A 125      35.170  21.680  27.770  1.00  0.00            
ATOM   1875  NZ  LYS A 125      34.480  21.250  25.830  1.00  0.00            
ATOM   1876  HZ1 LYS A 125      34.710  21.430  24.860  1.00  0.00            
ATOM   1877  HZ2 LYS A 125      34.700  20.270  25.820  1.00  0.00            
ATOM   1878  HZ3 LYS A 125      33.510  21.520  25.920  1.00  0.00            
ATOM   1879  C   LYS A 125      36.810  27.930  28.380  1.00  0.00            
ATOM   1880  O   LYS A 125      36.600  28.610  27.380  1.00  0.00            
ATOM   1881  N   HID A 126      36.810  28.520  29.580  1.00  0.00            
ATOM   1882  H   HID A 126      37.070  27.950  30.360  1.00  0.00            
ATOM   1883  CA  HID A 126      36.420  29.900  29.780  1.00  0.00            
ATOM   1884  HA  HID A 126      36.530  30.410  28.820  1.00  0.00            
ATOM   1885  CB  HID A 126      34.990  30.110  30.270  1.00  0.00            
ATOM   1886  HB2 HID A 126      34.610  29.390  31.000  1.00  0.00            
ATOM   1887  HB3 HID A 126      34.870  31.090  30.730  1.00  0.00            
ATOM   1888  CG  HID A 126      34.050  29.940  29.110  1.00  0.00            
ATOM   1889  ND1 HID A 126      33.520  30.960  28.340  1.00  0.00            
ATOM   1890  HD1 HID A 126      33.610  31.940  28.560  1.00  0.00            
ATOM   1891  CE1 HID A 126      32.870  30.420  27.300  1.00  0.00            
ATOM   1892  HE1 HID A 126      32.260  30.920  26.560  1.00  0.00            
ATOM   1893  NE2 HID A 126      32.840  29.090  27.460  1.00  0.00            
ATOM   1894  CD2 HID A 126      33.500  28.760  28.640  1.00  0.00            
ATOM   1895  HD2 HID A 126      33.760  27.800  29.060  1.00  0.00            
ATOM   1896  C   HID A 126      37.360  30.640  30.730  1.00  0.00            
ATOM   1897  O   HID A 126      37.750  30.110  31.770  1.00  0.00            
ATOM   1898  N   VAL A 127      37.700  31.900  30.460  1.00  0.00            
ATOM   1899  H   VAL A 127      37.510  32.280  29.540  1.00  0.00            
ATOM   1900  CA  VAL A 127      38.290  32.760  31.460  1.00  0.00            
ATOM   1901  HA  VAL A 127      39.060  32.150  31.920  1.00  0.00            
ATOM   1902  CB  VAL A 127      39.090  33.870  30.780  1.00  0.00            
ATOM   1903  HB  VAL A 127      38.350  34.580  30.420  1.00  0.00            
ATOM   1904  CG1 VAL A 127      39.990  34.650  31.730  1.00  0.00            
ATOM   1905 HG11 VAL A 127      40.610  35.460  31.340  1.00  0.00            
ATOM   1906 HG12 VAL A 127      39.390  35.090  32.520  1.00  0.00            
ATOM   1907 HG13 VAL A 127      40.720  33.920  32.090  1.00  0.00            
ATOM   1908  CG2 VAL A 127      39.880  33.450  29.540  1.00  0.00            
ATOM   1909 HG21 VAL A 127      39.210  33.220  28.710  1.00  0.00            
ATOM   1910 HG22 VAL A 127      40.480  34.270  29.170  1.00  0.00            
ATOM   1911 HG23 VAL A 127      40.350  32.490  29.770  1.00  0.00            
ATOM   1912  C   VAL A 127      37.240  33.310  32.420  1.00  0.00            
ATOM   1913  O   VAL A 127      36.510  34.260  32.170  1.00  0.00            
ATOM   1914  N   VAL A 128      37.210  32.720  33.620  1.00  0.00            
ATOM   1915  H   VAL A 128      37.820  31.910  33.650  1.00  0.00            
ATOM   1916  CA  VAL A 128      36.780  33.280  34.880  1.00  0.00            
ATOM   1917  HA  VAL A 128      35.750  33.630  34.730  1.00  0.00            
ATOM   1918  CB  VAL A 128      36.870  32.320  36.060  1.00  0.00            
ATOM   1919  HB  VAL A 128      37.880  31.920  36.130  1.00  0.00            
ATOM   1920  CG1 VAL A 128      36.490  32.890  37.430  1.00  0.00            
ATOM   1921 HG11 VAL A 128      36.640  32.130  38.190  1.00  0.00            
ATOM   1922 HG12 VAL A 128      37.150  33.720  37.690  1.00  0.00            
ATOM   1923 HG13 VAL A 128      35.470  33.260  37.440  1.00  0.00            
ATOM   1924  CG2 VAL A 128      35.980  31.110  35.820  1.00  0.00            
ATOM   1925 HG21 VAL A 128      36.420  30.310  36.420  1.00  0.00            
ATOM   1926 HG22 VAL A 128      34.920  31.290  36.010  1.00  0.00            
ATOM   1927 HG23 VAL A 128      36.080  30.750  34.790  1.00  0.00            
ATOM   1928  C   VAL A 128      37.560  34.530  35.240  1.00  0.00            
ATOM   1929  O   VAL A 128      38.780  34.550  35.040  1.00  0.00            
ATOM   1930  N   PHE A 129      36.840  35.590  35.630  1.00  0.00            
ATOM   1931  H   PHE A 129      35.840  35.510  35.570  1.00  0.00            
ATOM   1932  CA  PHE A 129      37.500  36.810  36.050  1.00  0.00            
ATOM   1933  HA  PHE A 129      38.490  36.600  36.440  1.00  0.00            
ATOM   1934  CB  PHE A 129      37.640  37.660  34.800  1.00  0.00            
ATOM   1935  HB2 PHE A 129      38.430  38.400  34.900  1.00  0.00            
ATOM   1936  HB3 PHE A 129      38.000  37.020  33.990  1.00  0.00            
ATOM   1937  CG  PHE A 129      36.360  38.350  34.370  1.00  0.00            
ATOM   1938  CD1 PHE A 129      35.470  37.830  33.420  1.00  0.00            
ATOM   1939  HD1 PHE A 129      35.690  36.850  33.030  1.00  0.00            
ATOM   1940  CE1 PHE A 129      34.310  38.530  33.070  1.00  0.00            
ATOM   1941  HE1 PHE A 129      33.620  38.060  32.390  1.00  0.00            
ATOM   1942  CZ  PHE A 129      34.140  39.880  33.430  1.00  0.00            
ATOM   1943  HZ  PHE A 129      33.190  40.340  33.200  1.00  0.00            
ATOM   1944  CE2 PHE A 129      35.110  40.420  34.280  1.00  0.00            
ATOM   1945  HE2 PHE A 129      34.960  41.390  34.750  1.00  0.00            
ATOM   1946  CD2 PHE A 129      36.140  39.650  34.830  1.00  0.00            
ATOM   1947  HD2 PHE A 129      36.740  40.240  35.520  1.00  0.00            
ATOM   1948  C   PHE A 129      36.870  37.710  37.100  1.00  0.00            
ATOM   1949  O   PHE A 129      37.490  38.730  37.410  1.00  0.00            
ATOM   1950  N   GLY A 130      35.730  37.370  37.700  1.00  0.00            
ATOM   1951  H   GLY A 130      35.270  36.510  37.430  1.00  0.00            
ATOM   1952  CA  GLY A 130      35.300  38.070  38.890  1.00  0.00            
ATOM   1953  HA2 GLY A 130      36.100  38.400  39.560  1.00  0.00            
ATOM   1954  HA3 GLY A 130      34.800  38.970  38.520  1.00  0.00            
ATOM   1955  C   GLY A 130      34.320  37.280  39.740  1.00  0.00            
ATOM   1956  O   GLY A 130      33.890  36.200  39.340  1.00  0.00            
ATOM   1957  N   LYS A 131      33.800  37.930  40.780  1.00  0.00            
ATOM   1958  H   LYS A 131      34.140  38.840  41.060  1.00  0.00            
ATOM   1959  CA  LYS A 131      32.610  37.460  41.470  1.00  0.00            
ATOM   1960  HA  LYS A 131      32.080  36.800  40.790  1.00  0.00            
ATOM   1961  CB  LYS A 131      32.900  36.610  42.700  1.00  0.00            
ATOM   1962  HB2 LYS A 131      31.920  36.290  43.050  1.00  0.00            
ATOM   1963  HB3 LYS A 131      33.510  35.800  42.300  1.00  0.00            
ATOM   1964  CG  LYS A 131      33.680  37.220  43.860  1.00  0.00            
ATOM   1965  HG2 LYS A 131      34.730  37.090  43.630  1.00  0.00            
ATOM   1966  HG3 LYS A 131      33.320  38.210  44.130  1.00  0.00            
ATOM   1967  CD  LYS A 131      33.510  36.340  45.100  1.00  0.00            
ATOM   1968  HD2 LYS A 131      33.610  35.270  44.890  1.00  0.00            
ATOM   1969  HD3 LYS A 131      34.340  36.510  45.780  1.00  0.00            
ATOM   1970  CE  LYS A 131      32.230  36.660  45.860  1.00  0.00            
ATOM   1971  HE2 LYS A 131      32.070  37.730  46.010  1.00  0.00            
ATOM   1972  HE3 LYS A 131      31.440  36.370  45.180  1.00  0.00            
ATOM   1973  NZ  LYS A 131      32.100  35.770  47.020  1.00  0.00            
ATOM   1974  HZ1 LYS A 131      31.320  35.940  47.640  1.00  0.00            
ATOM   1975  HZ2 LYS A 131      31.960  34.800  46.780  1.00  0.00            
ATOM   1976  HZ3 LYS A 131      32.940  35.810  47.580  1.00  0.00            
ATOM   1977  C   LYS A 131      31.640  38.590  41.770  1.00  0.00            
ATOM   1978  O   LYS A 131      32.110  39.660  42.180  1.00  0.00            
ATOM   1979  N   VAL A 132      30.330  38.320  41.760  1.00  0.00            
ATOM   1980  H   VAL A 132      30.100  37.410  41.380  1.00  0.00            
ATOM   1981  CA  VAL A 132      29.230  39.050  42.360  1.00  0.00            
ATOM   1982  HA  VAL A 132      29.180  40.050  41.910  1.00  0.00            
ATOM   1983  CB  VAL A 132      27.920  38.340  42.040  1.00  0.00            
ATOM   1984  HB  VAL A 132      27.900  37.360  42.510  1.00  0.00            
ATOM   1985  CG1 VAL A 132      26.750  39.130  42.620  1.00  0.00            
ATOM   1986 HG11 VAL A 132      26.800  39.120  43.710  1.00  0.00            
ATOM   1987 HG12 VAL A 132      26.710  40.120  42.180  1.00  0.00            
ATOM   1988 HG13 VAL A 132      25.840  38.650  42.240  1.00  0.00            
ATOM   1989  CG2 VAL A 132      27.620  38.240  40.550  1.00  0.00            
ATOM   1990 HG21 VAL A 132      28.540  37.820  40.130  1.00  0.00            
ATOM   1991 HG22 VAL A 132      26.850  37.470  40.460  1.00  0.00            
ATOM   1992 HG23 VAL A 132      27.310  39.210  40.160  1.00  0.00            
ATOM   1993  C   VAL A 132      29.450  39.210  43.850  1.00  0.00            
ATOM   1994  O   VAL A 132      29.450  38.200  44.550  1.00  0.00            
ATOM   1995  N   LYS A 133      29.540  40.440  44.360  1.00  0.00            
ATOM   1996  H   LYS A 133      29.450  41.190  43.690  1.00  0.00            
ATOM   1997  CA  LYS A 133      29.920  40.820  45.700  1.00  0.00            
ATOM   1998  HA  LYS A 133      30.420  39.990  46.210  1.00  0.00            
ATOM   1999  CB  LYS A 133      30.960  41.940  45.600  1.00  0.00            
ATOM   2000  HB2 LYS A 133      31.670  41.720  44.800  1.00  0.00            
ATOM   2001  HB3 LYS A 133      30.500  42.910  45.440  1.00  0.00            
ATOM   2002  CG  LYS A 133      31.760  42.070  46.900  1.00  0.00            
ATOM   2003  HG2 LYS A 133      31.020  42.340  47.650  1.00  0.00            
ATOM   2004  HG3 LYS A 133      32.230  41.120  47.140  1.00  0.00            
ATOM   2005  CD  LYS A 133      32.860  43.120  46.900  1.00  0.00            
ATOM   2006  HD2 LYS A 133      33.560  42.850  46.110  1.00  0.00            
ATOM   2007  HD3 LYS A 133      32.410  44.080  46.630  1.00  0.00            
ATOM   2008  CE  LYS A 133      33.560  43.170  48.250  1.00  0.00            
ATOM   2009  HE2 LYS A 133      34.420  43.820  48.090  1.00  0.00            
ATOM   2010  HE3 LYS A 133      33.060  43.820  48.970  1.00  0.00            
ATOM   2011  NZ  LYS A 133      34.130  41.880  48.680  1.00  0.00            
ATOM   2012  HZ1 LYS A 133      33.360  41.330  49.050  1.00  0.00            
ATOM   2013  HZ2 LYS A 133      34.560  41.380  47.920  1.00  0.00            
ATOM   2014  HZ3 LYS A 133      34.870  41.970  49.350  1.00  0.00            
ATOM   2015  C   LYS A 133      28.710  41.270  46.510  1.00  0.00            
ATOM   2016  O   LYS A 133      28.460  40.780  47.600  1.00  0.00            
ATOM   2017  N   GLU A 134      27.850  42.080  45.880  1.00  0.00            
ATOM   2018  H   GLU A 134      27.920  42.190  44.880  1.00  0.00            
ATOM   2019  CA  GLU A 134      26.670  42.650  46.490  1.00  0.00            
ATOM   2020  HA  GLU A 134      26.350  42.120  47.380  1.00  0.00            
ATOM   2021  CB  GLU A 134      27.000  44.060  46.970  1.00  0.00            
ATOM   2022  HB2 GLU A 134      28.040  44.040  47.300  1.00  0.00            
ATOM   2023  HB3 GLU A 134      26.890  44.690  46.090  1.00  0.00            
ATOM   2024  CG  GLU A 134      26.080  44.730  47.980  1.00  0.00            
ATOM   2025  HG2 GLU A 134      25.070  44.520  47.640  1.00  0.00            
ATOM   2026  HG3 GLU A 134      26.210  44.270  48.960  1.00  0.00            
ATOM   2027  CD  GLU A 134      26.310  46.230  48.010  1.00  0.00            
ATOM   2028  OE1 GLU A 134      25.580  46.980  47.320  1.00  0.00            
ATOM   2029  OE2 GLU A 134      27.270  46.660  48.690  1.00  0.00            
ATOM   2030  C   GLU A 134      25.580  42.660  45.420  1.00  0.00            
ATOM   2031  O   GLU A 134      25.880  42.950  44.270  1.00  0.00            
ATOM   2032  N   GLY A 135      24.320  42.350  45.740  1.00  0.00            
ATOM   2033  H   GLY A 135      24.100  42.160  46.710  1.00  0.00            
ATOM   2034  CA  GLY A 135      23.250  42.190  44.780  1.00  0.00            
ATOM   2035  HA2 GLY A 135      22.330  42.310  45.350  1.00  0.00            
ATOM   2036  HA3 GLY A 135      23.500  42.860  43.950  1.00  0.00            
ATOM   2037  C   GLY A 135      22.960  40.800  44.240  1.00  0.00            
ATOM   2038  O   GLY A 135      22.110  40.630  43.380  1.00  0.00            
ATOM   2039  N   MET A 136      23.590  39.720  44.710  1.00  0.00            
ATOM   2040  H   MET A 136      24.150  39.710  45.550  1.00  0.00            
ATOM   2041  CA  MET A 136      23.240  38.390  44.260  1.00  0.00            
ATOM   2042  HA  MET A 136      23.370  38.420  43.180  1.00  0.00            
ATOM   2043  CB  MET A 136      24.080  37.280  44.900  1.00  0.00            
ATOM   2044  HB2 MET A 136      25.120  37.550  44.740  1.00  0.00            
ATOM   2045  HB3 MET A 136      23.910  37.210  45.980  1.00  0.00            
ATOM   2046  CG  MET A 136      23.940  35.940  44.180  1.00  0.00            
ATOM   2047  HG2 MET A 136      24.580  35.280  44.780  1.00  0.00            
ATOM   2048  HG3 MET A 136      22.960  35.480  44.320  1.00  0.00            
ATOM   2049  SD  MET A 136      24.510  35.920  42.460  1.00  0.00            
ATOM   2050  CE  MET A 136      23.810  34.330  41.940  1.00  0.00            
ATOM   2051  HE1 MET A 136      24.160  34.060  40.940  1.00  0.00            
ATOM   2052  HE2 MET A 136      24.230  33.580  42.620  1.00  0.00            
ATOM   2053  HE3 MET A 136      22.750  34.200  42.130  1.00  0.00            
ATOM   2054  C   MET A 136      21.770  38.120  44.540  1.00  0.00            
ATOM   2055  O   MET A 136      21.080  37.480  43.750  1.00  0.00            
ATOM   2056  N   ASN A 137      21.150  38.780  45.520  1.00  0.00            
ATOM   2057  H   ASN A 137      21.740  39.170  46.240  1.00  0.00            
ATOM   2058  CA  ASN A 137      19.710  38.900  45.670  1.00  0.00            
ATOM   2059  HA  ASN A 137      19.320  37.880  45.690  1.00  0.00            
ATOM   2060  CB  ASN A 137      19.440  39.530  47.030  1.00  0.00            
ATOM   2061  HB2 ASN A 137      18.380  39.580  47.300  1.00  0.00            
ATOM   2062  HB3 ASN A 137      19.900  38.870  47.770  1.00  0.00            
ATOM   2063  CG  ASN A 137      20.070  40.870  47.350  1.00  0.00            
ATOM   2064  OD1 ASN A 137      21.280  41.040  47.380  1.00  0.00            
ATOM   2065  ND2 ASN A 137      19.290  41.890  47.740  1.00  0.00            
ATOM   2066 HD21 ASN A 137      19.740  42.790  47.770  1.00  0.00            
ATOM   2067 HD22 ASN A 137      18.290  41.860  47.840  1.00  0.00            
ATOM   2068  C   ASN A 137      18.860  39.450  44.540  1.00  0.00            
ATOM   2069  O   ASN A 137      17.730  39.050  44.270  1.00  0.00            
ATOM   2070  N   ILE A 138      19.480  40.360  43.770  1.00  0.00            
ATOM   2071  H   ILE A 138      20.420  40.680  43.950  1.00  0.00            
ATOM   2072  CA  ILE A 138      18.910  40.830  42.520  1.00  0.00            
ATOM   2073  HA  ILE A 138      17.860  40.950  42.760  1.00  0.00            
ATOM   2074  CB  ILE A 138      19.250  42.270  42.140  1.00  0.00            
ATOM   2075  HB  ILE A 138      20.310  42.320  41.910  1.00  0.00            
ATOM   2076  CG2 ILE A 138      18.490  42.710  40.890  1.00  0.00            
ATOM   2077 HG21 ILE A 138      17.480  42.320  40.930  1.00  0.00            
ATOM   2078 HG22 ILE A 138      18.440  43.790  40.770  1.00  0.00            
ATOM   2079 HG23 ILE A 138      18.870  42.200  40.000  1.00  0.00            
ATOM   2080  CG1 ILE A 138      19.020  43.300  43.250  1.00  0.00            
ATOM   2081 HG12 ILE A 138      19.720  43.040  44.040  1.00  0.00            
ATOM   2082 HG13 ILE A 138      19.150  44.310  42.870  1.00  0.00            
ATOM   2083  CD1 ILE A 138      17.600  43.320  43.810  1.00  0.00            
ATOM   2084 HD11 ILE A 138      17.470  44.080  44.570  1.00  0.00            
ATOM   2085 HD12 ILE A 138      16.940  43.650  43.000  1.00  0.00            
ATOM   2086 HD13 ILE A 138      17.290  42.350  44.210  1.00  0.00            
ATOM   2087  C   ILE A 138      19.050  39.850  41.370  1.00  0.00            
ATOM   2088  O   ILE A 138      18.150  39.610  40.570  1.00  0.00            
ATOM   2089  N   VAL A 139      20.200  39.170  41.320  1.00  0.00            
ATOM   2090  H   VAL A 139      20.960  39.400  41.940  1.00  0.00            
ATOM   2091  CA  VAL A 139      20.380  38.060  40.410  1.00  0.00            
ATOM   2092  HA  VAL A 139      20.300  38.480  39.410  1.00  0.00            
ATOM   2093  CB  VAL A 139      21.770  37.440  40.410  1.00  0.00            
ATOM   2094  HB  VAL A 139      21.870  36.950  41.380  1.00  0.00            
ATOM   2095  CG1 VAL A 139      22.090  36.370  39.370  1.00  0.00            
ATOM   2096 HG11 VAL A 139      23.080  35.950  39.540  1.00  0.00            
ATOM   2097 HG12 VAL A 139      21.440  35.500  39.400  1.00  0.00            
ATOM   2098 HG13 VAL A 139      21.960  36.930  38.440  1.00  0.00            
ATOM   2099  CG2 VAL A 139      22.810  38.540  40.300  1.00  0.00            
ATOM   2100 HG21 VAL A 139      23.770  38.030  40.200  1.00  0.00            
ATOM   2101 HG22 VAL A 139      22.610  39.260  39.500  1.00  0.00            
ATOM   2102 HG23 VAL A 139      22.920  39.200  41.160  1.00  0.00            
ATOM   2103  C   VAL A 139      19.340  36.970  40.650  1.00  0.00            
ATOM   2104  O   VAL A 139      18.910  36.370  39.670  1.00  0.00            
ATOM   2105  N   GLU A 140      18.880  36.660  41.870  1.00  0.00            
ATOM   2106  H   GLU A 140      19.400  37.060  42.640  1.00  0.00            
ATOM   2107  CA  GLU A 140      17.740  35.800  42.100  1.00  0.00            
ATOM   2108  HA  GLU A 140      17.940  34.770  41.790  1.00  0.00            
ATOM   2109  CB  GLU A 140      17.530  35.600  43.590  1.00  0.00            
ATOM   2110  HB2 GLU A 140      18.490  35.330  44.040  1.00  0.00            
ATOM   2111  HB3 GLU A 140      17.210  36.510  44.100  1.00  0.00            
ATOM   2112  CG  GLU A 140      16.640  34.420  43.960  1.00  0.00            
ATOM   2113  HG2 GLU A 140      16.700  33.670  43.170  1.00  0.00            
ATOM   2114  HG3 GLU A 140      17.000  33.870  44.840  1.00  0.00            
ATOM   2115  CD  GLU A 140      15.200  34.890  44.050  1.00  0.00            
ATOM   2116  OE1 GLU A 140      14.390  34.450  43.200  1.00  0.00            
ATOM   2117  OE2 GLU A 140      14.880  35.700  44.950  1.00  0.00            
ATOM   2118  C   GLU A 140      16.580  36.400  41.320  1.00  0.00            
ATOM   2119  O   GLU A 140      15.990  35.720  40.480  1.00  0.00            
ATOM   2120  N   ALA A 141      16.150  37.630  41.640  1.00  0.00            
ATOM   2121  H   ALA A 141      16.830  38.130  42.190  1.00  0.00            
ATOM   2122  CA  ALA A 141      15.030  38.320  41.020  1.00  0.00            
ATOM   2123  HA  ALA A 141      14.140  37.730  41.230  1.00  0.00            
ATOM   2124  CB  ALA A 141      14.980  39.760  41.520  1.00  0.00            
ATOM   2125  HB1 ALA A 141      13.940  40.070  41.470  1.00  0.00            
ATOM   2126  HB2 ALA A 141      15.390  40.100  42.470  1.00  0.00            
ATOM   2127  HB3 ALA A 141      15.570  40.270  40.760  1.00  0.00            
ATOM   2128  C   ALA A 141      15.110  38.340  39.500  1.00  0.00            
ATOM   2129  O   ALA A 141      14.090  38.340  38.820  1.00  0.00            
ATOM   2130  N   MET A 142      16.350  38.400  39.010  1.00  0.00            
ATOM   2131  H   MET A 142      17.170  38.550  39.580  1.00  0.00            
ATOM   2132  CA  MET A 142      16.580  38.270  37.590  1.00  0.00            
ATOM   2133  HA  MET A 142      15.900  38.920  37.040  1.00  0.00            
ATOM   2134  CB  MET A 142      17.970  38.800  37.280  1.00  0.00            
ATOM   2135  HB2 MET A 142      18.670  38.310  37.950  1.00  0.00            
ATOM   2136  HB3 MET A 142      18.310  38.520  36.280  1.00  0.00            
ATOM   2137  CG  MET A 142      18.040  40.320  37.350  1.00  0.00            
ATOM   2138  HG2 MET A 142      17.480  40.780  36.530  1.00  0.00            
ATOM   2139  HG3 MET A 142      17.700  40.690  38.320  1.00  0.00            
ATOM   2140  SD  MET A 142      19.780  40.800  37.240  1.00  0.00            
ATOM   2141  CE  MET A 142      20.010  40.340  35.500  1.00  0.00            
ATOM   2142  HE1 MET A 142      20.320  39.300  35.480  1.00  0.00            
ATOM   2143  HE2 MET A 142      19.070  40.400  34.950  1.00  0.00            
ATOM   2144  HE3 MET A 142      20.740  41.040  35.100  1.00  0.00            
ATOM   2145  C   MET A 142      16.270  36.880  37.040  1.00  0.00            
ATOM   2146  O   MET A 142      15.520  36.690  36.090  1.00  0.00            
ATOM   2147  N   GLU A 143      16.880  35.880  37.690  1.00  0.00            
ATOM   2148  H   GLU A 143      17.520  36.090  38.440  1.00  0.00            
ATOM   2149  CA  GLU A 143      16.760  34.500  37.300  1.00  0.00            
ATOM   2150  HA  GLU A 143      17.170  34.530  36.290  1.00  0.00            
ATOM   2151  CB  GLU A 143      17.530  33.460  38.110  1.00  0.00            
ATOM   2152  HB2 GLU A 143      18.470  33.910  38.440  1.00  0.00            
ATOM   2153  HB3 GLU A 143      16.960  33.310  39.030  1.00  0.00            
ATOM   2154  CG  GLU A 143      17.690  32.120  37.390  1.00  0.00            
ATOM   2155  HG2 GLU A 143      16.800  31.510  37.500  1.00  0.00            
ATOM   2156  HG3 GLU A 143      17.840  32.410  36.350  1.00  0.00            
ATOM   2157  CD  GLU A 143      18.740  31.340  38.170  1.00  0.00            
ATOM   2158  OE1 GLU A 143      19.460  30.510  37.560  1.00  0.00            
ATOM   2159  OE2 GLU A 143      18.770  31.270  39.410  1.00  0.00            
ATOM   2160  C   GLU A 143      15.300  34.070  37.170  1.00  0.00            
ATOM   2161  O   GLU A 143      14.870  33.290  36.330  1.00  0.00            
ATOM   2162  N   ARG A 144      14.370  34.630  37.950  1.00  0.00            
ATOM   2163  H   ARG A 144      14.720  35.300  38.620  1.00  0.00            
ATOM   2164  CA  ARG A 144      12.940  34.480  37.770  1.00  0.00            
ATOM   2165  HA  ARG A 144      12.830  33.420  38.010  1.00  0.00            
ATOM   2166  CB  ARG A 144      12.250  35.260  38.890  1.00  0.00            
ATOM   2167  HB2 ARG A 144      12.420  36.330  38.720  1.00  0.00            
ATOM   2168  HB3 ARG A 144      11.220  35.400  38.580  1.00  0.00            
ATOM   2169  CG  ARG A 144      12.520  34.970  40.360  1.00  0.00            
ATOM   2170  HG2 ARG A 144      12.300  33.920  40.580  1.00  0.00            
ATOM   2171  HG3 ARG A 144      13.590  35.130  40.520  1.00  0.00            
ATOM   2172  CD  ARG A 144      11.700  35.900  41.240  1.00  0.00            
ATOM   2173  HD2 ARG A 144      11.680  36.870  40.730  1.00  0.00            
ATOM   2174  HD3 ARG A 144      10.720  35.480  41.450  1.00  0.00            
ATOM   2175  NE  ARG A 144      12.300  36.020  42.570  1.00  0.00            
ATOM   2176  HE  ARG A 144      13.090  35.410  42.710  1.00  0.00            
ATOM   2177  CZ  ARG A 144      11.800  36.710  43.600  1.00  0.00            
ATOM   2178  NH1 ARG A 144      10.620  37.330  43.440  1.00  0.00            
ATOM   2179 HH11 ARG A 144      10.180  37.360  42.530  1.00  0.00            
ATOM   2180 HH12 ARG A 144      10.320  37.940  44.190  1.00  0.00            
ATOM   2181  NH2 ARG A 144      12.460  36.900  44.760  1.00  0.00            
ATOM   2182 HH21 ARG A 144      13.360  36.450  44.810  1.00  0.00            
ATOM   2183 HH22 ARG A 144      12.240  37.700  45.330  1.00  0.00            
ATOM   2184  C   ARG A 144      12.350  34.780  36.400  1.00  0.00            
ATOM   2185  O   ARG A 144      11.350  34.160  36.050  1.00  0.00            
ATOM   2186  N   PHE A 145      12.830  35.840  35.740  1.00  0.00            
ATOM   2187  H   PHE A 145      13.650  36.270  36.150  1.00  0.00            
ATOM   2188  CA  PHE A 145      12.410  36.210  34.400  1.00  0.00            
ATOM   2189  HA  PHE A 145      11.330  36.170  34.490  1.00  0.00            
ATOM   2190  CB  PHE A 145      12.760  37.670  34.130  1.00  0.00            
ATOM   2191  HB2 PHE A 145      13.840  37.840  34.100  1.00  0.00            
ATOM   2192  HB3 PHE A 145      12.300  37.970  33.180  1.00  0.00            
ATOM   2193  CG  PHE A 145      12.250  38.670  35.140  1.00  0.00            
ATOM   2194  CD1 PHE A 145      10.870  38.890  35.240  1.00  0.00            
ATOM   2195  HD1 PHE A 145      10.220  38.360  34.570  1.00  0.00            
ATOM   2196  CE1 PHE A 145      10.440  39.900  36.110  1.00  0.00            
ATOM   2197  HE1 PHE A 145       9.390  40.130  36.270  1.00  0.00            
ATOM   2198  CZ  PHE A 145      11.340  40.640  36.880  1.00  0.00            
ATOM   2199  HZ  PHE A 145      10.960  41.400  37.550  1.00  0.00            
ATOM   2200  CE2 PHE A 145      12.710  40.390  36.840  1.00  0.00            
ATOM   2201  HE2 PHE A 145      13.450  40.880  37.460  1.00  0.00            
ATOM   2202  CD2 PHE A 145      13.140  39.450  35.890  1.00  0.00            
ATOM   2203  HD2 PHE A 145      14.190  39.220  35.830  1.00  0.00            
ATOM   2204  C   PHE A 145      12.970  35.350  33.290  1.00  0.00            
ATOM   2205  O   PHE A 145      12.450  35.380  32.180  1.00  0.00            
ATOM   2206  N   GLY A 146      13.990  34.530  33.560  1.00  0.00            
ATOM   2207  H   GLY A 146      14.360  34.450  34.500  1.00  0.00            
ATOM   2208  CA  GLY A 146      14.520  33.640  32.550  1.00  0.00            
ATOM   2209  HA2 GLY A 146      14.660  34.260  31.660  1.00  0.00            
ATOM   2210  HA3 GLY A 146      15.480  33.270  32.910  1.00  0.00            
ATOM   2211  C   GLY A 146      13.650  32.440  32.230  1.00  0.00            
ATOM   2212  O   GLY A 146      12.660  32.110  32.880  1.00  0.00            
ATOM   2213  N   SER A 147      14.030  31.640  31.230  1.00  0.00            
ATOM   2214  H   SER A 147      14.940  31.720  30.810  1.00  0.00            
ATOM   2215  CA  SER A 147      13.340  30.440  30.800  1.00  0.00            
ATOM   2216  HA  SER A 147      12.790  30.100  31.680  1.00  0.00            
ATOM   2217  CB  SER A 147      12.260  30.810  29.790  1.00  0.00            
ATOM   2218  HB2 SER A 147      11.500  30.030  29.820  1.00  0.00            
ATOM   2219  HB3 SER A 147      11.670  31.670  30.080  1.00  0.00            
ATOM   2220  OG  SER A 147      12.780  31.010  28.490  1.00  0.00            
ATOM   2221  HG  SER A 147      13.200  31.860  28.450  1.00  0.00            
ATOM   2222  C   SER A 147      14.310  29.370  30.300  1.00  0.00            
ATOM   2223  O   SER A 147      15.410  29.760  29.920  1.00  0.00            
ATOM   2224  N   ARG A 148      13.930  28.090  30.370  1.00  0.00            
ATOM   2225  H   ARG A 148      12.970  27.850  30.580  1.00  0.00            
ATOM   2226  CA  ARG A 148      14.910  27.040  30.260  1.00  0.00            
ATOM   2227  HA  ARG A 148      15.780  27.220  30.900  1.00  0.00            
ATOM   2228  CB  ARG A 148      14.360  25.720  30.790  1.00  0.00            
ATOM   2229  HB2 ARG A 148      13.360  25.590  30.370  1.00  0.00            
ATOM   2230  HB3 ARG A 148      15.000  24.860  30.590  1.00  0.00            
ATOM   2231  CG  ARG A 148      14.300  25.840  32.310  1.00  0.00            
ATOM   2232  HG2 ARG A 148      14.050  26.830  32.670  1.00  0.00            
ATOM   2233  HG3 ARG A 148      13.590  25.170  32.790  1.00  0.00            
ATOM   2234  CD  ARG A 148      15.580  25.480  33.070  1.00  0.00            
ATOM   2235  HD2 ARG A 148      16.490  25.920  32.660  1.00  0.00            
ATOM   2236  HD3 ARG A 148      15.410  25.740  34.120  1.00  0.00            
ATOM   2237  NE  ARG A 148      15.940  24.060  33.010  1.00  0.00            
ATOM   2238  HE  ARG A 148      15.310  23.420  32.570  1.00  0.00            
ATOM   2239  CZ  ARG A 148      16.920  23.490  33.730  1.00  0.00            
ATOM   2240  NH1 ARG A 148      17.880  24.240  34.310  1.00  0.00            
ATOM   2241 HH11 ARG A 148      17.760  25.230  34.420  1.00  0.00            
ATOM   2242 HH12 ARG A 148      18.690  23.820  34.740  1.00  0.00            
ATOM   2243  NH2 ARG A 148      17.090  22.170  33.850  1.00  0.00            
ATOM   2244 HH21 ARG A 148      16.440  21.510  33.440  1.00  0.00            
ATOM   2245 HH22 ARG A 148      17.940  21.830  34.290  1.00  0.00            
ATOM   2246  C   ARG A 148      15.500  26.830  28.870  1.00  0.00            
ATOM   2247  O   ARG A 148      16.590  26.260  28.800  1.00  0.00            
ATOM   2248  N   ASN A 149      14.890  27.280  27.770  1.00  0.00            
ATOM   2249  H   ASN A 149      13.970  27.660  27.920  1.00  0.00            
ATOM   2250  CA  ASN A 149      15.380  27.430  26.410  1.00  0.00            
ATOM   2251  HA  ASN A 149      15.890  26.540  26.050  1.00  0.00            
ATOM   2252  CB  ASN A 149      14.090  27.550  25.610  1.00  0.00            
ATOM   2253  HB2 ASN A 149      13.500  26.640  25.740  1.00  0.00            
ATOM   2254  HB3 ASN A 149      13.490  28.460  25.730  1.00  0.00            
ATOM   2255  CG  ASN A 149      14.420  27.530  24.120  1.00  0.00            
ATOM   2256  OD1 ASN A 149      14.970  26.560  23.610  1.00  0.00            
ATOM   2257  ND2 ASN A 149      13.970  28.510  23.340  1.00  0.00            
ATOM   2258 HD21 ASN A 149      14.000  28.430  22.340  1.00  0.00            
ATOM   2259 HD22 ASN A 149      13.320  29.220  23.660  1.00  0.00            
ATOM   2260  C   ASN A 149      16.370  28.580  26.260  1.00  0.00            
ATOM   2261  O   ASN A 149      17.410  28.450  25.620  1.00  0.00            
ATOM   2262  N   GLY A 150      15.990  29.710  26.850  1.00  0.00            
ATOM   2263  H   GLY A 150      15.090  29.710  27.300  1.00  0.00            
ATOM   2264  CA  GLY A 150      16.860  30.750  27.370  1.00  0.00            
ATOM   2265  HA2 GLY A 150      17.000  30.450  28.410  1.00  0.00            
ATOM   2266  HA3 GLY A 150      17.830  30.520  26.910  1.00  0.00            
ATOM   2267  C   GLY A 150      16.500  32.220  27.340  1.00  0.00            
ATOM   2268  O   GLY A 150      17.270  33.060  27.810  1.00  0.00            
ATOM   2269  N   LYS A 151      15.470  32.540  26.550  1.00  0.00            
ATOM   2270  H   LYS A 151      14.940  31.840  26.040  1.00  0.00            
ATOM   2271  CA  LYS A 151      14.980  33.900  26.530  1.00  0.00            
ATOM   2272  HA  LYS A 151      15.870  34.510  26.360  1.00  0.00            
ATOM   2273  CB  LYS A 151      13.970  34.070  25.400  1.00  0.00            
ATOM   2274  HB2 LYS A 151      13.100  33.550  25.790  1.00  0.00            
ATOM   2275  HB3 LYS A 151      13.650  35.110  25.260  1.00  0.00            
ATOM   2276  CG  LYS A 151      14.360  33.640  23.990  1.00  0.00            
ATOM   2277  HG2 LYS A 151      14.580  32.570  24.030  1.00  0.00            
ATOM   2278  HG3 LYS A 151      13.430  33.660  23.420  1.00  0.00            
ATOM   2279  CD  LYS A 151      15.520  34.330  23.280  1.00  0.00            
ATOM   2280  HD2 LYS A 151      16.430  34.210  23.870  1.00  0.00            
ATOM   2281  HD3 LYS A 151      15.610  33.930  22.270  1.00  0.00            
ATOM   2282  CE  LYS A 151      15.210  35.830  23.340  1.00  0.00            
ATOM   2283  HE2 LYS A 151      14.170  35.970  23.030  1.00  0.00            
ATOM   2284  HE3 LYS A 151      15.310  36.040  24.410  1.00  0.00            
ATOM   2285  NZ  LYS A 151      16.120  36.660  22.550  1.00  0.00            
ATOM   2286  HZ1 LYS A 151      17.090  36.380  22.600  1.00  0.00            
ATOM   2287  HZ2 LYS A 151      15.870  36.580  21.570  1.00  0.00            
ATOM   2288  HZ3 LYS A 151      15.960  37.600  22.890  1.00  0.00            
ATOM   2289  C   LYS A 151      14.300  34.290  27.830  1.00  0.00            
ATOM   2290  O   LYS A 151      13.970  33.340  28.550  1.00  0.00            
ATOM   2291  N   THR A 152      14.000  35.550  28.150  1.00  0.00            
ATOM   2292  H   THR A 152      14.280  36.250  27.490  1.00  0.00            
ATOM   2293  CA  THR A 152      13.280  36.050  29.300  1.00  0.00            
ATOM   2294  HA  THR A 152      13.440  35.320  30.100  1.00  0.00            
ATOM   2295  CB  THR A 152      13.940  37.300  29.880  1.00  0.00            
ATOM   2296  HB  THR A 152      13.300  37.640  30.690  1.00  0.00            
ATOM   2297  CG2 THR A 152      15.300  36.950  30.490  1.00  0.00            
ATOM   2298 HG21 THR A 152      15.950  36.690  29.660  1.00  0.00            
ATOM   2299 HG22 THR A 152      15.600  37.890  30.940  1.00  0.00            
ATOM   2300 HG23 THR A 152      15.160  36.140  31.210  1.00  0.00            
ATOM   2301  OG1 THR A 152      14.160  38.240  28.850  1.00  0.00            
ATOM   2302  HG1 THR A 152      14.100  39.100  29.290  1.00  0.00            
ATOM   2303  C   THR A 152      11.840  36.440  29.010  1.00  0.00            
ATOM   2304  O   THR A 152      11.400  36.470  27.860  1.00  0.00            
ATOM   2305  N   SER A 153      11.070  36.820  30.030  1.00  0.00            
ATOM   2306  H   SER A 153      11.450  36.660  30.950  1.00  0.00            
ATOM   2307  CA  SER A 153       9.710  37.310  29.900  1.00  0.00            
ATOM   2308  HA  SER A 153       9.200  36.930  29.020  1.00  0.00            
ATOM   2309  CB  SER A 153       8.900  36.880  31.120  1.00  0.00            
ATOM   2310  HB2 SER A 153       7.860  37.160  31.040  1.00  0.00            
ATOM   2311  HB3 SER A 153       8.870  35.790  31.040  1.00  0.00            
ATOM   2312  OG  SER A 153       9.480  37.220  32.360  1.00  0.00            
ATOM   2313  HG  SER A 153       9.000  36.690  33.000  1.00  0.00            
ATOM   2314  C   SER A 153       9.600  38.830  29.790  1.00  0.00            
ATOM   2315  O   SER A 153       8.610  39.250  29.190  1.00  0.00            
ATOM   2316  N   LYS A 154      10.590  39.570  30.280  1.00  0.00            
ATOM   2317  H   LYS A 154      11.260  39.180  30.920  1.00  0.00            
ATOM   2318  CA  LYS A 154      10.680  41.010  30.090  1.00  0.00            
ATOM   2319  HA  LYS A 154      10.140  41.290  29.200  1.00  0.00            
ATOM   2320  CB  LYS A 154      10.060  41.750  31.270  1.00  0.00            
ATOM   2321  HB2 LYS A 154      10.640  41.630  32.190  1.00  0.00            
ATOM   2322  HB3 LYS A 154      10.110  42.810  31.020  1.00  0.00            
ATOM   2323  CG  LYS A 154       8.580  41.450  31.430  1.00  0.00            
ATOM   2324  HG2 LYS A 154       8.010  41.460  30.500  1.00  0.00            
ATOM   2325  HG3 LYS A 154       8.420  40.430  31.770  1.00  0.00            
ATOM   2326  CD  LYS A 154       7.890  42.360  32.450  1.00  0.00            
ATOM   2327  HD2 LYS A 154       8.410  42.260  33.400  1.00  0.00            
ATOM   2328  HD3 LYS A 154       7.870  43.420  32.190  1.00  0.00            
ATOM   2329  CE  LYS A 154       6.440  41.910  32.610  1.00  0.00            
ATOM   2330  HE2 LYS A 154       5.860  42.210  31.730  1.00  0.00            
ATOM   2331  HE3 LYS A 154       6.390  40.840  32.770  1.00  0.00            
ATOM   2332  NZ  LYS A 154       5.810  42.670  33.700  1.00  0.00            
ATOM   2333  HZ1 LYS A 154       4.820  42.450  33.670  1.00  0.00            
ATOM   2334  HZ2 LYS A 154       6.080  42.400  34.630  1.00  0.00            
ATOM   2335  HZ3 LYS A 154       5.960  43.650  33.500  1.00  0.00            
ATOM   2336  C   LYS A 154      12.100  41.470  29.770  1.00  0.00            
ATOM   2337  O   LYS A 154      13.110  40.810  29.970  1.00  0.00            
ATOM   2338  N   LYS A 155      12.170  42.640  29.120  1.00  0.00            
ATOM   2339  H   LYS A 155      11.280  42.980  28.790  1.00  0.00            
ATOM   2340  CA  LYS A 155      13.430  43.220  28.680  1.00  0.00            
ATOM   2341  HA  LYS A 155      14.090  42.410  28.370  1.00  0.00            
ATOM   2342  CB  LYS A 155      13.120  44.180  27.530  1.00  0.00            
ATOM   2343  HB2 LYS A 155      12.610  43.590  26.770  1.00  0.00            
ATOM   2344  HB3 LYS A 155      12.410  44.930  27.900  1.00  0.00            
ATOM   2345  CG  LYS A 155      14.300  44.890  26.880  1.00  0.00            
ATOM   2346  HG2 LYS A 155      14.560  45.690  27.560  1.00  0.00            
ATOM   2347  HG3 LYS A 155      15.150  44.220  26.710  1.00  0.00            
ATOM   2348  CD  LYS A 155      13.960  45.500  25.520  1.00  0.00            
ATOM   2349  HD2 LYS A 155      14.840  45.990  25.120  1.00  0.00            
ATOM   2350  HD3 LYS A 155      13.700  44.690  24.850  1.00  0.00            
ATOM   2351  CE  LYS A 155      12.800  46.490  25.470  1.00  0.00            
ATOM   2352  HE2 LYS A 155      12.190  46.430  24.570  1.00  0.00            
ATOM   2353  HE3 LYS A 155      12.120  46.300  26.300  1.00  0.00            
ATOM   2354  NZ  LYS A 155      13.280  47.870  25.620  1.00  0.00            
ATOM   2355  HZ1 LYS A 155      13.610  48.240  24.740  1.00  0.00            
ATOM   2356  HZ2 LYS A 155      12.550  48.520  25.880  1.00  0.00            
ATOM   2357  HZ3 LYS A 155      13.980  47.950  26.340  1.00  0.00            
ATOM   2358  C   LYS A 155      14.150  43.900  29.830  1.00  0.00            
ATOM   2359  O   LYS A 155      13.610  44.770  30.510  1.00  0.00            
ATOM   2360  N   ILE A 156      15.320  43.360  30.160  1.00  0.00            
ATOM   2361  H   ILE A 156      15.540  42.430  29.820  1.00  0.00            
ATOM   2362  CA  ILE A 156      16.070  43.740  31.340  1.00  0.00            
ATOM   2363  HA  ILE A 156      15.380  44.410  31.860  1.00  0.00            
ATOM   2364  CB  ILE A 156      16.420  42.590  32.290  1.00  0.00            
ATOM   2365  HB  ILE A 156      17.110  41.850  31.880  1.00  0.00            
ATOM   2366  CG2 ILE A 156      17.190  43.030  33.530  1.00  0.00            
ATOM   2367 HG21 ILE A 156      17.920  43.810  33.320  1.00  0.00            
ATOM   2368 HG22 ILE A 156      16.460  43.510  34.180  1.00  0.00            
ATOM   2369 HG23 ILE A 156      17.650  42.170  34.010  1.00  0.00            
ATOM   2370  CG1 ILE A 156      15.220  41.740  32.670  1.00  0.00            
ATOM   2371 HG12 ILE A 156      14.450  42.420  33.050  1.00  0.00            
ATOM   2372 HG13 ILE A 156      14.760  41.310  31.780  1.00  0.00            
ATOM   2373  CD1 ILE A 156      15.500  40.530  33.560  1.00  0.00            
ATOM   2374 HD11 ILE A 156      16.570  40.320  33.660  1.00  0.00            
ATOM   2375 HD12 ILE A 156      15.220  40.690  34.600  1.00  0.00            
ATOM   2376 HD13 ILE A 156      14.850  39.730  33.230  1.00  0.00            
ATOM   2377  C   ILE A 156      17.220  44.670  30.990  1.00  0.00            
ATOM   2378  O   ILE A 156      18.160  44.280  30.300  1.00  0.00            
ATOM   2379  N   THR A 157      17.200  45.930  31.430  1.00  0.00            
ATOM   2380  H   THR A 157      16.570  46.160  32.190  1.00  0.00            
ATOM   2381  CA  THR A 157      18.170  46.880  30.940  1.00  0.00            
ATOM   2382  HA  THR A 157      18.810  46.460  30.150  1.00  0.00            
ATOM   2383  CB  THR A 157      17.410  47.980  30.200  1.00  0.00            
ATOM   2384  HB  THR A 157      16.740  48.520  30.870  1.00  0.00            
ATOM   2385  CG2 THR A 157      18.350  48.860  29.390  1.00  0.00            
ATOM   2386 HG21 THR A 157      18.770  48.190  28.640  1.00  0.00            
ATOM   2387 HG22 THR A 157      17.820  49.580  28.770  1.00  0.00            
ATOM   2388 HG23 THR A 157      19.040  49.390  30.040  1.00  0.00            
ATOM   2389  OG1 THR A 157      16.630  47.360  29.190  1.00  0.00            
ATOM   2390  HG1 THR A 157      15.810  47.240  29.670  1.00  0.00            
ATOM   2391  C   THR A 157      19.170  47.440  31.940  1.00  0.00            
ATOM   2392  O   THR A 157      18.740  47.800  33.030  1.00  0.00            
ATOM   2393  N   ILE A 158      20.440  47.480  31.540  1.00  0.00            
ATOM   2394  H   ILE A 158      20.740  47.220  30.610  1.00  0.00            
ATOM   2395  CA  ILE A 158      21.500  48.230  32.210  1.00  0.00            
ATOM   2396  HA  ILE A 158      21.380  47.970  33.260  1.00  0.00            
ATOM   2397  CB  ILE A 158      22.860  47.740  31.720  1.00  0.00            
ATOM   2398  HB  ILE A 158      22.840  47.800  30.630  1.00  0.00            
ATOM   2399  CG2 ILE A 158      23.930  48.550  32.440  1.00  0.00            
ATOM   2400 HG21 ILE A 158      23.800  48.370  33.510  1.00  0.00            
ATOM   2401 HG22 ILE A 158      24.950  48.260  32.180  1.00  0.00            
ATOM   2402 HG23 ILE A 158      23.780  49.620  32.330  1.00  0.00            
ATOM   2403  CG1 ILE A 158      23.020  46.270  32.070  1.00  0.00            
ATOM   2404 HG12 ILE A 158      23.110  46.160  33.150  1.00  0.00            
ATOM   2405 HG13 ILE A 158      22.080  45.760  31.850  1.00  0.00            
ATOM   2406  CD1 ILE A 158      24.070  45.540  31.230  1.00  0.00            
ATOM   2407 HD11 ILE A 158      23.700  45.340  30.220  1.00  0.00            
ATOM   2408 HD12 ILE A 158      24.940  46.180  31.120  1.00  0.00            
ATOM   2409 HD13 ILE A 158      24.350  44.620  31.740  1.00  0.00            
ATOM   2410  C   ILE A 158      21.200  49.720  32.120  1.00  0.00            
ATOM   2411  O   ILE A 158      21.560  50.440  31.190  1.00  0.00            
ATOM   2412  N   ALA A 159      20.340  50.130  33.050  1.00  0.00            
ATOM   2413  H   ALA A 159      19.890  49.430  33.610  1.00  0.00            
ATOM   2414  CA  ALA A 159      20.040  51.530  33.290  1.00  0.00            
ATOM   2415  HA  ALA A 159      19.620  51.960  32.390  1.00  0.00            
ATOM   2416  CB  ALA A 159      18.950  51.430  34.350  1.00  0.00            
ATOM   2417  HB1 ALA A 159      18.080  50.950  33.900  1.00  0.00            
ATOM   2418  HB2 ALA A 159      19.330  50.950  35.250  1.00  0.00            
ATOM   2419  HB3 ALA A 159      18.670  52.460  34.560  1.00  0.00            
ATOM   2420  C   ALA A 159      21.220  52.390  33.720  1.00  0.00            
ATOM   2421  O   ALA A 159      21.410  53.510  33.260  1.00  0.00            
ATOM   2422  N   ASP A 160      22.100  51.830  34.560  1.00  0.00            
ATOM   2423  H   ASP A 160      21.890  50.910  34.910  1.00  0.00            
ATOM   2424  CA  ASP A 160      23.380  52.410  34.920  1.00  0.00            
ATOM   2425  HA  ASP A 160      23.670  53.100  34.120  1.00  0.00            
ATOM   2426  CB  ASP A 160      23.220  53.320  36.130  1.00  0.00            
ATOM   2427  HB2 ASP A 160      22.180  53.620  36.240  1.00  0.00            
ATOM   2428  HB3 ASP A 160      23.490  52.970  37.120  1.00  0.00            
ATOM   2429  CG  ASP A 160      24.060  54.590  36.040  1.00  0.00            
ATOM   2430  OD1 ASP A 160      23.770  55.560  36.780  1.00  0.00            
ATOM   2431  OD2 ASP A 160      25.040  54.550  35.270  1.00  0.00            
ATOM   2432  C   ASP A 160      24.470  51.390  35.210  1.00  0.00            
ATOM   2433  O   ASP A 160      24.210  50.200  35.410  1.00  0.00            
ATOM   2434  N   CYS A 161      25.710  51.880  35.310  1.00  0.00            
ATOM   2435  H   CYS A 161      25.850  52.880  35.230  1.00  0.00            
ATOM   2436  CA  CYS A 161      26.870  51.020  35.400  1.00  0.00            
ATOM   2437  HA  CYS A 161      26.730  50.290  36.200  1.00  0.00            
ATOM   2438  CB  CYS A 161      27.110  50.240  34.120  1.00  0.00            
ATOM   2439  HB2 CYS A 161      28.070  49.750  34.250  1.00  0.00            
ATOM   2440  HB3 CYS A 161      26.300  49.500  34.170  1.00  0.00            
ATOM   2441  SG  CYS A 161      26.940  51.100  32.530  1.00  0.00            
ATOM   2442  HG  CYS A 161      26.930  52.280  33.150  1.00  0.00            
ATOM   2443  C   CYS A 161      28.120  51.820  35.750  1.00  0.00            
ATOM   2444  O   CYS A 161      28.300  52.940  35.280  1.00  0.00            
ATOM   2445  N   GLY A 162      29.020  51.240  36.540  1.00  0.00            
ATOM   2446  H   GLY A 162      28.860  50.310  36.910  1.00  0.00            
ATOM   2447  CA  GLY A 162      30.170  52.040  36.930  1.00  0.00            
ATOM   2448  HA2 GLY A 162      30.790  52.310  36.080  1.00  0.00            
ATOM   2449  HA3 GLY A 162      29.820  52.970  37.380  1.00  0.00            
ATOM   2450  C   GLY A 162      31.160  51.330  37.840  1.00  0.00            
ATOM   2451  O   GLY A 162      31.150  50.110  37.970  1.00  0.00            
ATOM   2452  N   GLN A 163      31.980  52.110  38.550  1.00  0.00            
ATOM   2453  H   GLN A 163      31.860  53.120  38.480  1.00  0.00            
ATOM   2454  CA  GLN A 163      33.090  51.700  39.380  1.00  0.00            
ATOM   2455  HA  GLN A 163      32.950  50.620  39.450  1.00  0.00            
ATOM   2456  CB  GLN A 163      34.490  51.950  38.830  1.00  0.00            
ATOM   2457  HB2 GLN A 163      34.460  51.390  37.890  1.00  0.00            
ATOM   2458  HB3 GLN A 163      34.660  53.000  38.590  1.00  0.00            
ATOM   2459  CG  GLN A 163      35.650  51.350  39.610  1.00  0.00            
ATOM   2460  HG2 GLN A 163      35.700  51.810  40.590  1.00  0.00            
ATOM   2461  HG3 GLN A 163      35.390  50.330  39.890  1.00  0.00            
ATOM   2462  CD  GLN A 163      37.000  51.330  38.890  1.00  0.00            
ATOM   2463  OE1 GLN A 163      37.210  51.020  37.720  1.00  0.00            
ATOM   2464  NE2 GLN A 163      38.100  51.520  39.620  1.00  0.00            
ATOM   2465 HE21 GLN A 163      39.030  51.360  39.250  1.00  0.00            
ATOM   2466 HE22 GLN A 163      37.980  51.620  40.610  1.00  0.00            
ATOM   2467  C   GLN A 163      32.930  52.310  40.770  1.00  0.00            
ATOM   2468  O   GLN A 163      32.470  53.450  40.850  1.00  0.00            
ATOM   2469  N   LEU A 164      33.400  51.680  41.850  1.00  0.00            
ATOM   2470  H   LEU A 164      33.730  50.740  41.720  1.00  0.00            
ATOM   2471  CA  LEU A 164      33.310  52.040  43.260  1.00  0.00            
ATOM   2472  HA  LEU A 164      33.250  53.120  43.300  1.00  0.00            
ATOM   2473  CB  LEU A 164      31.980  51.600  43.870  1.00  0.00            
ATOM   2474  HB2 LEU A 164      31.920  52.210  44.760  1.00  0.00            
ATOM   2475  HB3 LEU A 164      31.190  52.000  43.220  1.00  0.00            
ATOM   2476  CG  LEU A 164      31.860  50.090  44.060  1.00  0.00            
ATOM   2477  HG  LEU A 164      32.850  49.640  44.050  1.00  0.00            
ATOM   2478  CD1 LEU A 164      31.130  49.680  45.340  1.00  0.00            
ATOM   2479 HD11 LEU A 164      31.110  48.590  45.260  1.00  0.00            
ATOM   2480 HD12 LEU A 164      31.540  50.090  46.260  1.00  0.00            
ATOM   2481 HD13 LEU A 164      30.120  50.080  45.280  1.00  0.00            
ATOM   2482  CD2 LEU A 164      31.030  49.560  42.890  1.00  0.00            
ATOM   2483 HD21 LEU A 164      31.440  49.710  41.890  1.00  0.00            
ATOM   2484 HD22 LEU A 164      31.020  48.470  42.970  1.00  0.00            
ATOM   2485 HD23 LEU A 164      30.030  49.970  42.810  1.00  0.00            
ATOM   2486  C   LEU A 164      34.530  51.660  44.080  1.00  0.00            
ATOM   2487  O   LEU A 164      35.130  50.640  43.750  1.00  0.00            
ATOM   2488  N   GLU A 165      34.800  52.340  45.190  1.00  0.00            
ATOM   2489  H   GLU A 165      34.250  53.140  45.460  1.00  0.00            
ATOM   2490  CA  GLU A 165      35.770  51.940  46.190  1.00  0.00            
ATOM   2491  HA  GLU A 165      36.190  50.960  45.980  1.00  0.00            
ATOM   2492  CB  GLU A 165      37.000  52.840  46.200  1.00  0.00            
ATOM   2493  HB2 GLU A 165      37.720  52.230  46.740  1.00  0.00            
ATOM   2494  HB3 GLU A 165      37.330  52.920  45.160  1.00  0.00            
ATOM   2495  CG  GLU A 165      36.860  54.180  46.910  1.00  0.00            
ATOM   2496  HG2 GLU A 165      36.040  54.760  46.490  1.00  0.00            
ATOM   2497  HG3 GLU A 165      36.640  54.080  47.980  1.00  0.00            
ATOM   2498  CD  GLU A 165      38.250  54.810  46.940  1.00  0.00            
ATOM   2499  OE1 GLU A 165      39.170  54.330  47.620  1.00  0.00            
ATOM   2500  OE2 GLU A 165      38.370  55.850  46.250  1.00  0.00            
ATOM   2501  C   GLU A 165      35.160  51.800  47.580  1.00  0.00            
ATOM   2502  O   GLU A 165      35.690  51.050  48.430  1.00  0.00            
ATOM   2503  OXT GLU A 165      34.120  52.400  47.950  1.00  0.00            
ATOM   2504  N   HID B 166      20.810  24.690  19.460  1.00  0.00            
ATOM   2505  H1  HID B 166      20.420  23.840  19.820  1.00  0.00            
ATOM   2506  H2  HID B 166      21.280  24.390  18.610  1.00  0.00            
ATOM   2507  H3  HID B 166      20.140  25.400  19.220  1.00  0.00            
ATOM   2508  CA  HID B 166      21.680  25.300  20.480  1.00  0.00            
ATOM   2509  HA  HID B 166      21.070  25.590  21.340  1.00  0.00            
ATOM   2510  CB  HID B 166      22.750  24.280  20.820  1.00  0.00            
ATOM   2511  HB2 HID B 166      23.170  23.890  19.890  1.00  0.00            
ATOM   2512  HB3 HID B 166      23.610  24.750  21.310  1.00  0.00            
ATOM   2513  CG  HID B 166      22.350  23.170  21.760  1.00  0.00            
ATOM   2514  ND1 HID B 166      22.720  21.830  21.800  1.00  0.00            
ATOM   2515  HD1 HID B 166      23.390  21.430  21.170  1.00  0.00            
ATOM   2516  CE1 HID B 166      22.040  21.090  22.700  1.00  0.00            
ATOM   2517  HE1 HID B 166      22.340  20.070  22.910  1.00  0.00            
ATOM   2518  NE2 HID B 166      21.280  21.970  23.370  1.00  0.00            
ATOM   2519  CD2 HID B 166      21.580  23.230  22.890  1.00  0.00            
ATOM   2520  HD2 HID B 166      21.140  24.130  23.280  1.00  0.00            
ATOM   2521  C   HID B 166      22.220  26.640  20.000  1.00  0.00            
ATOM   2522  O   HID B 166      22.170  26.990  18.830  1.00  0.00            
ATOM   2523  N   ALA B 167      22.950  27.280  20.920  1.00  0.00            
ATOM   2524  H   ALA B 167      22.870  27.170  21.920  1.00  0.00            
ATOM   2525  CA  ALA B 167      23.910  28.300  20.540  1.00  0.00            
ATOM   2526  HA  ALA B 167      24.180  28.110  19.500  1.00  0.00            
ATOM   2527  CB  ALA B 167      23.150  29.620  20.630  1.00  0.00            
ATOM   2528  HB1 ALA B 167      22.480  29.730  21.490  1.00  0.00            
ATOM   2529  HB2 ALA B 167      23.900  30.410  20.620  1.00  0.00            
ATOM   2530  HB3 ALA B 167      22.720  29.830  19.660  1.00  0.00            
ATOM   2531  C   ALA B 167      25.150  28.470  21.410  1.00  0.00            
ATOM   2532  O   ALA B 167      26.150  29.000  20.940  1.00  0.00            
ATOM   2533  N   GLY B 168      25.080  28.270  22.730  1.00  0.00            
ATOM   2534  H   GLY B 168      24.210  28.150  23.230  1.00  0.00            
ATOM   2535  CA  GLY B 168      26.250  28.310  23.570  1.00  0.00            
ATOM   2536  HA2 GLY B 168      27.220  27.940  23.220  1.00  0.00            
ATOM   2537  HA3 GLY B 168      26.300  29.400  23.500  1.00  0.00            
ATOM   2538  C   GLY B 168      25.990  28.080  25.050  1.00  0.00            
ATOM   2539  O   GLY B 168      25.100  27.310  25.420  1.00  0.00            
ATOM   2540  N   PRO B 169      26.820  28.350  26.060  1.00  0.00            
ATOM   2541  CD  PRO B 169      27.350  29.670  26.330  1.00  0.00            
ATOM   2542  HD2 PRO B 169      26.470  30.240  26.640  1.00  0.00            
ATOM   2543  HD3 PRO B 169      27.530  30.220  25.400  1.00  0.00            
ATOM   2544  CG  PRO B 169      28.550  29.470  27.240  1.00  0.00            
ATOM   2545  HG2 PRO B 169      28.790  29.580  28.300  1.00  0.00            
ATOM   2546  HG3 PRO B 169      29.260  30.200  26.860  1.00  0.00            
ATOM   2547  CB  PRO B 169      29.020  28.090  26.790  1.00  0.00            
ATOM   2548  HB2 PRO B 169      29.530  27.620  27.630  1.00  0.00            
ATOM   2549  HB3 PRO B 169      29.540  28.210  25.840  1.00  0.00            
ATOM   2550  CA  PRO B 169      27.850  27.340  26.160  1.00  0.00            
ATOM   2551  HA  PRO B 169      28.140  26.980  25.170  1.00  0.00            
ATOM   2552  C   PRO B 169      27.520  26.240  27.160  1.00  0.00            
ATOM   2553  O   PRO B 169      28.340  25.330  27.040  1.00  0.00            
ATOM   2554  N   ILE B 170      26.310  26.010  27.670  1.00  0.00            
ATOM   2555  H   ILE B 170      25.730  26.800  27.420  1.00  0.00            
ATOM   2556  CA  ILE B 170      25.940  24.900  28.530  1.00  0.00            
ATOM   2557  HA  ILE B 170      26.500  24.080  28.090  1.00  0.00            
ATOM   2558  CB  ILE B 170      26.250  25.080  30.020  1.00  0.00            
ATOM   2559  HB  ILE B 170      27.320  25.210  30.100  1.00  0.00            
ATOM   2560  CG2 ILE B 170      25.650  26.330  30.650  1.00  0.00            
ATOM   2561 HG21 ILE B 170      24.560  26.230  30.620  1.00  0.00            
ATOM   2562 HG22 ILE B 170      26.020  26.590  31.640  1.00  0.00            
ATOM   2563 HG23 ILE B 170      26.050  27.070  29.950  1.00  0.00            
ATOM   2564  CG1 ILE B 170      25.950  23.800  30.790  1.00  0.00            
ATOM   2565 HG12 ILE B 170      24.900  23.650  31.040  1.00  0.00            
ATOM   2566 HG13 ILE B 170      26.330  22.990  30.170  1.00  0.00            
ATOM   2567  CD1 ILE B 170      26.670  23.910  32.130  1.00  0.00            
ATOM   2568 HD11 ILE B 170      26.020  24.450  32.810  1.00  0.00            
ATOM   2569 HD12 ILE B 170      26.850  22.920  32.550  1.00  0.00            
ATOM   2570 HD13 ILE B 170      27.640  24.410  32.170  1.00  0.00            
ATOM   2571  C   ILE B 170      24.500  24.580  28.180  1.00  0.00            
ATOM   2572  O   ILE B 170      24.160  23.390  28.210  1.00  0.00            
ATOM   2573  N   ALA B 171      23.560  25.530  28.160  1.00  0.00            
ATOM   2574  H   ALA B 171      23.920  26.440  28.380  1.00  0.00            
ATOM   2575  CA  ALA B 171      22.190  25.570  27.690  1.00  0.00            
ATOM   2576  HA  ALA B 171      22.070  24.730  27.010  1.00  0.00            
ATOM   2577  CB  ALA B 171      21.370  25.080  28.870  1.00  0.00            
ATOM   2578  HB1 ALA B 171      20.310  25.040  28.600  1.00  0.00            
ATOM   2579  HB2 ALA B 171      21.750  24.090  29.110  1.00  0.00            
ATOM   2580  HB3 ALA B 171      21.560  25.720  29.730  1.00  0.00            
ATOM   2581  C   ALA B 171      21.570  26.790  27.020  1.00  0.00            
ATOM   2582  O   ALA B 171      20.390  26.910  26.610  1.00  0.00            
ATOM   2583  OXT ALA B 171      22.470  27.610  26.760  1.00  0.00            
END
