# Supplementary material for: Mechanism of Action of Cyclophilin A Explored by Metadynamics Simulations
Source: PLoS Comput Biol. 2009 Mar 13;5(3):e1000309. doi: 10.1371/journal.pcbi.1000309 (PMC2643488; doi:10.1371/journal.pcbi.1000309)
Supplement: Dataset S6 — Representative structure of TS2 conformation (center of the lower free energy cluster within TS2 region) in PDB format. (0.21 MB TXT) [file pcbi.1000309.s006.txt]

ATOM      1  N   MET A   1      21.630  59.820  34.330  1.00  0.00            
ATOM      2  H1  MET A   1      20.730  60.210  34.590  1.00  0.00            
ATOM      3  H2  MET A   1      21.540  59.260  33.500  1.00  0.00            
ATOM      4  H3  MET A   1      22.280  60.590  34.240  1.00  0.00            
ATOM      5  CA  MET A   1      22.160  59.090  35.490  1.00  0.00            
ATOM      6  HA  MET A   1      22.140  59.750  36.360  1.00  0.00            
ATOM      7  CB  MET A   1      21.180  57.960  35.810  1.00  0.00            
ATOM      8  HB2 MET A   1      20.230  58.410  36.100  1.00  0.00            
ATOM      9  HB3 MET A   1      20.980  57.290  34.970  1.00  0.00            
ATOM     10  CG  MET A   1      21.510  57.110  37.040  1.00  0.00            
ATOM     11  HG2 MET A   1      22.230  56.320  36.820  1.00  0.00            
ATOM     12  HG3 MET A   1      21.990  57.720  37.800  1.00  0.00            
ATOM     13  SD  MET A   1      20.120  56.340  37.900  1.00  0.00            
ATOM     14  CE  MET A   1      20.990  55.360  39.160  1.00  0.00            
ATOM     15  HE1 MET A   1      21.420  54.430  38.800  1.00  0.00            
ATOM     16  HE2 MET A   1      21.940  55.740  39.540  1.00  0.00            
ATOM     17  HE3 MET A   1      20.390  54.970  39.980  1.00  0.00            
ATOM     18  C   MET A   1      23.500  58.460  35.170  1.00  0.00            
ATOM     19  O   MET A   1      23.660  57.750  34.180  1.00  0.00            
ATOM     20  N   VAL A   2      24.540  58.660  35.990  1.00  0.00            
ATOM     21  H   VAL A   2      24.400  59.130  36.860  1.00  0.00            
ATOM     22  CA  VAL A   2      25.910  58.330  35.620  1.00  0.00            
ATOM     23  HA  VAL A   2      25.970  58.330  34.530  1.00  0.00            
ATOM     24  CB  VAL A   2      26.950  59.360  36.020  1.00  0.00            
ATOM     25  HB  VAL A   2      27.910  58.860  36.070  1.00  0.00            
ATOM     26  CG1 VAL A   2      27.210  60.390  34.910  1.00  0.00            
ATOM     27 HG11 VAL A   2      27.840  60.030  34.090  1.00  0.00            
ATOM     28 HG12 VAL A   2      26.250  60.760  34.570  1.00  0.00            
ATOM     29 HG13 VAL A   2      27.840  61.100  35.460  1.00  0.00            
ATOM     30  CG2 VAL A   2      26.640  60.080  37.330  1.00  0.00            
ATOM     31 HG21 VAL A   2      26.520  59.330  38.100  1.00  0.00            
ATOM     32 HG22 VAL A   2      27.410  60.800  37.620  1.00  0.00            
ATOM     33 HG23 VAL A   2      25.720  60.640  37.130  1.00  0.00            
ATOM     34  C   VAL A   2      26.370  56.950  36.060  1.00  0.00            
ATOM     35  O   VAL A   2      27.400  56.420  35.630  1.00  0.00            
ATOM     36  N   ASN A   3      25.590  56.380  36.980  1.00  0.00            
ATOM     37  H   ASN A   3      24.800  56.910  37.320  1.00  0.00            
ATOM     38  CA  ASN A   3      26.020  55.150  37.630  1.00  0.00            
ATOM     39  HA  ASN A   3      26.760  54.670  36.980  1.00  0.00            
ATOM     40  CB  ASN A   3      26.740  55.450  38.940  1.00  0.00            
ATOM     41  HB2 ASN A   3      26.150  56.150  39.520  1.00  0.00            
ATOM     42  HB3 ASN A   3      26.870  54.490  39.450  1.00  0.00            
ATOM     43  CG  ASN A   3      28.140  56.020  38.780  1.00  0.00            
ATOM     44  OD1 ASN A   3      28.390  57.180  39.120  1.00  0.00            
ATOM     45  ND2 ASN A   3      29.080  55.270  38.190  1.00  0.00            
ATOM     46 HD21 ASN A   3      30.030  55.620  38.180  1.00  0.00            
ATOM     47 HD22 ASN A   3      28.780  54.470  37.650  1.00  0.00            
ATOM     48  C   ASN A   3      24.900  54.120  37.700  1.00  0.00            
ATOM     49  O   ASN A   3      24.350  53.970  38.780  1.00  0.00            
ATOM     50  N   PRO A   4      24.560  53.380  36.640  1.00  0.00            
ATOM     51  CD  PRO A   4      25.000  53.620  35.280  1.00  0.00            
ATOM     52  HD2 PRO A   4      25.990  53.240  35.070  1.00  0.00            
ATOM     53  HD3 PRO A   4      25.010  54.690  35.030  1.00  0.00            
ATOM     54  CG  PRO A   4      23.980  52.980  34.350  1.00  0.00            
ATOM     55  HG2 PRO A   4      24.510  52.510  33.530  1.00  0.00            
ATOM     56  HG3 PRO A   4      23.150  53.640  34.090  1.00  0.00            
ATOM     57  CB  PRO A   4      23.410  51.880  35.250  1.00  0.00            
ATOM     58  HB2 PRO A   4      24.020  50.990  35.090  1.00  0.00            
ATOM     59  HB3 PRO A   4      22.400  51.580  34.960  1.00  0.00            
ATOM     60  CA  PRO A   4      23.520  52.380  36.690  1.00  0.00            
ATOM     61  HA  PRO A   4      22.570  52.810  37.010  1.00  0.00            
ATOM     62  C   PRO A   4      23.860  51.240  37.640  1.00  0.00            
ATOM     63  O   PRO A   4      25.000  50.780  37.520  1.00  0.00            
ATOM     64  N   THR A   5      22.910  50.760  38.450  1.00  0.00            
ATOM     65  H   THR A   5      22.020  51.220  38.470  1.00  0.00            
ATOM     66  CA  THR A   5      23.070  49.700  39.420  1.00  0.00            
ATOM     67  HA  THR A   5      24.110  49.390  39.460  1.00  0.00            
ATOM     68  CB  THR A   5      22.860  50.260  40.830  1.00  0.00            
ATOM     69  HB  THR A   5      22.610  49.440  41.500  1.00  0.00            
ATOM     70  CG2 THR A   5      24.040  51.070  41.350  1.00  0.00            
ATOM     71 HG21 THR A   5      24.930  50.460  41.470  1.00  0.00            
ATOM     72 HG22 THR A   5      24.280  51.910  40.700  1.00  0.00            
ATOM     73 HG23 THR A   5      23.790  51.450  42.340  1.00  0.00            
ATOM     74  OG1 THR A   5      21.870  51.260  40.920  1.00  0.00            
ATOM     75  HG1 THR A   5      21.030  50.810  41.000  1.00  0.00            
ATOM     76  C   THR A   5      22.030  48.660  39.040  1.00  0.00            
ATOM     77  O   THR A   5      20.840  48.910  38.910  1.00  0.00            
ATOM     78  N   VAL A   6      22.490  47.420  38.810  1.00  0.00            
ATOM     79  H   VAL A   6      23.490  47.320  38.950  1.00  0.00            
ATOM     80  CA  VAL A   6      21.830  46.290  38.190  1.00  0.00            
ATOM     81  HA  VAL A   6      20.800  46.450  38.490  1.00  0.00            
ATOM     82  CB  VAL A   6      22.020  46.270  36.670  1.00  0.00            
ATOM     83  HB  VAL A   6      21.800  45.280  36.270  1.00  0.00            
ATOM     84  CG1 VAL A   6      21.130  47.320  36.010  1.00  0.00            
ATOM     85 HG11 VAL A   6      20.100  47.300  36.380  1.00  0.00            
ATOM     86 HG12 VAL A   6      21.450  48.310  36.320  1.00  0.00            
ATOM     87 HG13 VAL A   6      21.180  47.120  34.940  1.00  0.00            
ATOM     88  CG2 VAL A   6      23.420  46.500  36.110  1.00  0.00            
ATOM     89 HG21 VAL A   6      23.410  46.430  35.020  1.00  0.00            
ATOM     90 HG22 VAL A   6      23.880  47.390  36.560  1.00  0.00            
ATOM     91 HG23 VAL A   6      24.050  45.640  36.330  1.00  0.00            
ATOM     92  C   VAL A   6      22.210  44.910  38.700  1.00  0.00            
ATOM     93  O   VAL A   6      23.320  44.840  39.220  1.00  0.00            
ATOM     94  N   PHE A   7      21.410  43.840  38.740  1.00  0.00            
ATOM     95  H   PHE A   7      20.610  43.900  38.120  1.00  0.00            
ATOM     96  CA  PHE A   7      21.670  42.550  39.350  1.00  0.00            
ATOM     97  HA  PHE A   7      22.750  42.500  39.440  1.00  0.00            
ATOM     98  CB  PHE A   7      21.050  42.590  40.750  1.00  0.00            
ATOM     99  HB2 PHE A   7      21.550  41.790  41.310  1.00  0.00            
ATOM    100  HB3 PHE A   7      21.410  43.450  41.310  1.00  0.00            
ATOM    101  CG  PHE A   7      19.540  42.610  40.750  1.00  0.00            
ATOM    102  CD1 PHE A   7      18.810  41.450  41.040  1.00  0.00            
ATOM    103  HD1 PHE A   7      19.320  40.510  41.170  1.00  0.00            
ATOM    104  CE1 PHE A   7      17.450  41.540  41.340  1.00  0.00            
ATOM    105  HE1 PHE A   7      16.910  40.660  41.670  1.00  0.00            
ATOM    106  CZ  PHE A   7      16.780  42.760  41.190  1.00  0.00            
ATOM    107  HZ  PHE A   7      15.750  42.780  41.530  1.00  0.00            
ATOM    108  CE2 PHE A   7      17.500  43.900  40.800  1.00  0.00            
ATOM    109  HE2 PHE A   7      16.900  44.800  40.730  1.00  0.00            
ATOM    110  CD2 PHE A   7      18.870  43.810  40.540  1.00  0.00            
ATOM    111  HD2 PHE A   7      19.350  44.710  40.160  1.00  0.00            
ATOM    112  C   PHE A   7      21.200  41.330  38.570  1.00  0.00            
ATOM    113  O   PHE A   7      20.440  41.420  37.610  1.00  0.00            
ATOM    114  N   PHE A   8      21.620  40.130  38.980  1.00  0.00            
ATOM    115  H   PHE A   8      22.320  40.060  39.710  1.00  0.00            
ATOM    116  CA  PHE A   8      21.440  38.860  38.300  1.00  0.00            
ATOM    117  HA  PHE A   8      20.600  38.880  37.610  1.00  0.00            
ATOM    118  CB  PHE A   8      22.670  38.650  37.430  1.00  0.00            
ATOM    119  HB2 PHE A   8      23.520  38.890  38.070  1.00  0.00            
ATOM    120  HB3 PHE A   8      22.920  37.620  37.170  1.00  0.00            
ATOM    121  CG  PHE A   8      22.930  39.570  36.250  1.00  0.00            
ATOM    122  CD1 PHE A   8      22.750  38.960  35.010  1.00  0.00            
ATOM    123  HD1 PHE A   8      22.420  37.950  34.820  1.00  0.00            
ATOM    124  CE1 PHE A   8      22.990  39.750  33.880  1.00  0.00            
ATOM    125  HE1 PHE A   8      23.000  39.270  32.910  1.00  0.00            
ATOM    126  CZ  PHE A   8      23.530  41.040  33.990  1.00  0.00            
ATOM    127  HZ  PHE A   8      23.790  41.510  33.050  1.00  0.00            
ATOM    128  CE2 PHE A   8      23.640  41.630  35.250  1.00  0.00            
ATOM    129  HE2 PHE A   8      23.940  42.660  35.330  1.00  0.00            
ATOM    130  CD2 PHE A   8      23.540  40.820  36.390  1.00  0.00            
ATOM    131  HD2 PHE A   8      23.820  41.240  37.350  1.00  0.00            
ATOM    132  C   PHE A   8      21.350  37.720  39.300  1.00  0.00            
ATOM    133  O   PHE A   8      22.040  37.710  40.320  1.00  0.00            
ATOM    134  N   ASP A   9      20.610  36.670  38.940  1.00  0.00            
ATOM    135  H   ASP A   9      20.120  36.890  38.090  1.00  0.00            
ATOM    136  CA  ASP A   9      20.320  35.470  39.700  1.00  0.00            
ATOM    137  HA  ASP A   9      20.850  35.570  40.650  1.00  0.00            
ATOM    138  CB  ASP A   9      18.820  35.430  40.000  1.00  0.00            
ATOM    139  HB2 ASP A   9      18.520  36.470  40.080  1.00  0.00            
ATOM    140  HB3 ASP A   9      18.210  34.920  39.260  1.00  0.00            
ATOM    141  CG  ASP A   9      18.740  34.700  41.340  1.00  0.00            
ATOM    142  OD1 ASP A   9      18.620  33.460  41.430  1.00  0.00            
ATOM    143  OD2 ASP A   9      18.650  35.440  42.340  1.00  0.00            
ATOM    144  C   ASP A   9      20.710  34.180  39.000  1.00  0.00            
ATOM    145  O   ASP A   9      20.400  33.950  37.830  1.00  0.00            
ATOM    146  N   ILE A  10      21.550  33.380  39.660  1.00  0.00            
ATOM    147  H   ILE A  10      21.580  33.610  40.640  1.00  0.00            
ATOM    148  CA  ILE A  10      22.480  32.430  39.070  1.00  0.00            
ATOM    149  HA  ILE A  10      22.430  32.510  37.990  1.00  0.00            
ATOM    150  CB  ILE A  10      23.900  32.690  39.560  1.00  0.00            
ATOM    151  HB  ILE A  10      23.930  32.450  40.630  1.00  0.00            
ATOM    152  CG2 ILE A  10      24.920  31.860  38.800  1.00  0.00            
ATOM    153 HG21 ILE A  10      24.890  32.170  37.760  1.00  0.00            
ATOM    154 HG22 ILE A  10      25.910  32.180  39.140  1.00  0.00            
ATOM    155 HG23 ILE A  10      24.800  30.800  39.050  1.00  0.00            
ATOM    156  CG1 ILE A  10      24.300  34.160  39.490  1.00  0.00            
ATOM    157 HG12 ILE A  10      23.520  34.730  39.990  1.00  0.00            
ATOM    158 HG13 ILE A  10      25.250  34.270  40.000  1.00  0.00            
ATOM    159  CD1 ILE A  10      24.450  34.900  38.160  1.00  0.00            
ATOM    160 HD11 ILE A  10      24.630  35.970  38.290  1.00  0.00            
ATOM    161 HD12 ILE A  10      25.330  34.520  37.650  1.00  0.00            
ATOM    162 HD13 ILE A  10      23.510  34.840  37.610  1.00  0.00            
ATOM    163  C   ILE A  10      22.080  31.030  39.520  1.00  0.00            
ATOM    164  O   ILE A  10      21.940  30.890  40.730  1.00  0.00            
ATOM    165  N   ALA A  11      22.040  30.070  38.590  1.00  0.00            
ATOM    166  H   ALA A  11      22.170  30.340  37.620  1.00  0.00            
ATOM    167  CA  ALA A  11      21.620  28.700  38.760  1.00  0.00            
ATOM    168  HA  ALA A  11      21.710  28.410  39.800  1.00  0.00            
ATOM    169  CB  ALA A  11      20.180  28.510  38.290  1.00  0.00            
ATOM    170  HB1 ALA A  11      20.080  28.970  37.310  1.00  0.00            
ATOM    171  HB2 ALA A  11      20.000  27.460  38.060  1.00  0.00            
ATOM    172  HB3 ALA A  11      19.340  28.880  38.860  1.00  0.00            
ATOM    173  C   ALA A  11      22.590  27.760  38.040  1.00  0.00            
ATOM    174  O   ALA A  11      23.320  28.180  37.150  1.00  0.00            
ATOM    175  N   VAL A  12      22.550  26.460  38.370  1.00  0.00            
ATOM    176  H   VAL A  12      22.060  26.250  39.230  1.00  0.00            
ATOM    177  CA  VAL A  12      23.370  25.440  37.750  1.00  0.00            
ATOM    178  HA  VAL A  12      23.940  25.890  36.940  1.00  0.00            
ATOM    179  CB  VAL A  12      24.380  24.780  38.670  1.00  0.00            
ATOM    180  HB  VAL A  12      23.970  24.130  39.450  1.00  0.00            
ATOM    181  CG1 VAL A  12      25.430  23.970  37.900  1.00  0.00            
ATOM    182 HG11 VAL A  12      26.300  23.750  38.510  1.00  0.00            
ATOM    183 HG12 VAL A  12      25.000  23.050  37.500  1.00  0.00            
ATOM    184 HG13 VAL A  12      25.760  24.580  37.060  1.00  0.00            
ATOM    185  CG2 VAL A  12      25.070  25.890  39.460  1.00  0.00            
ATOM    186 HG21 VAL A  12      24.420  26.250  40.260  1.00  0.00            
ATOM    187 HG22 VAL A  12      25.860  25.390  40.010  1.00  0.00            
ATOM    188 HG23 VAL A  12      25.500  26.620  38.770  1.00  0.00            
ATOM    189  C   VAL A  12      22.490  24.310  37.230  1.00  0.00            
ATOM    190  O   VAL A  12      21.980  23.480  37.970  1.00  0.00            
ATOM    191  N   ASP A  13      22.180  24.480  35.940  1.00  0.00            
ATOM    192  H   ASP A  13      22.730  25.170  35.440  1.00  0.00            
ATOM    193  CA  ASP A  13      21.300  23.650  35.150  1.00  0.00            
ATOM    194  HA  ASP A  13      21.260  24.100  34.160  1.00  0.00            
ATOM    195  CB  ASP A  13      21.800  22.200  35.100  1.00  0.00            
ATOM    196  HB2 ASP A  13      22.880  22.140  35.010  1.00  0.00            
ATOM    197  HB3 ASP A  13      21.660  21.700  36.050  1.00  0.00            
ATOM    198  CG  ASP A  13      21.220  21.440  33.920  1.00  0.00            
ATOM    199  OD1 ASP A  13      21.620  21.610  32.750  1.00  0.00            
ATOM    200  OD2 ASP A  13      20.200  20.730  34.040  1.00  0.00            
ATOM    201  C   ASP A  13      19.850  23.580  35.610  1.00  0.00            
ATOM    202  O   ASP A  13      19.000  23.420  34.740  1.00  0.00            
ATOM    203  N   GLY A  14      19.550  23.920  36.870  1.00  0.00            
ATOM    204  H   GLY A  14      20.320  24.090  37.510  1.00  0.00            
ATOM    205  CA  GLY A  14      18.240  24.170  37.420  1.00  0.00            
ATOM    206  HA2 GLY A  14      17.920  25.120  36.970  1.00  0.00            
ATOM    207  HA3 GLY A  14      17.620  23.330  37.120  1.00  0.00            
ATOM    208  C   GLY A  14      18.270  24.390  38.930  1.00  0.00            
ATOM    209  O   GLY A  14      17.350  25.010  39.450  1.00  0.00            
ATOM    210  N   GLU A  15      19.280  23.970  39.690  1.00  0.00            
ATOM    211  H   GLU A  15      20.010  23.400  39.270  1.00  0.00            
ATOM    212  CA  GLU A  15      19.500  24.310  41.080  1.00  0.00            
ATOM    213  HA  GLU A  15      18.490  24.380  41.480  1.00  0.00            
ATOM    214  CB  GLU A  15      20.350  23.270  41.810  1.00  0.00            
ATOM    215  HB2 GLU A  15      21.330  23.160  41.350  1.00  0.00            
ATOM    216  HB3 GLU A  15      20.380  23.630  42.840  1.00  0.00            
ATOM    217  CG  GLU A  15      19.780  21.850  41.820  1.00  0.00            
ATOM    218  HG2 GLU A  15      18.810  21.930  41.330  1.00  0.00            
ATOM    219  HG3 GLU A  15      20.450  21.200  41.270  1.00  0.00            
ATOM    220  CD  GLU A  15      19.580  21.220  43.190  1.00  0.00            
ATOM    221  OE1 GLU A  15      20.530  20.880  43.930  1.00  0.00            
ATOM    222  OE2 GLU A  15      18.430  21.330  43.670  1.00  0.00            
ATOM    223  C   GLU A  15      20.110  25.680  41.320  1.00  0.00            
ATOM    224  O   GLU A  15      21.040  25.940  40.550  1.00  0.00            
ATOM    225  N   PRO A  16      19.770  26.490  42.330  1.00  0.00            
ATOM    226  CD  PRO A  16      18.720  26.220  43.290  1.00  0.00            
ATOM    227  HD2 PRO A  16      18.860  25.210  43.670  1.00  0.00            
ATOM    228  HD3 PRO A  16      17.730  26.390  42.880  1.00  0.00            
ATOM    229  CG  PRO A  16      19.080  27.230  44.380  1.00  0.00            
ATOM    230  HG2 PRO A  16      19.900  26.880  45.000  1.00  0.00            
ATOM    231  HG3 PRO A  16      18.290  27.460  45.090  1.00  0.00            
ATOM    232  CB  PRO A  16      19.480  28.480  43.600  1.00  0.00            
ATOM    233  HB2 PRO A  16      20.110  29.120  44.210  1.00  0.00            
ATOM    234  HB3 PRO A  16      18.560  28.970  43.270  1.00  0.00            
ATOM    235  CA  PRO A  16      20.310  27.820  42.500  1.00  0.00            
ATOM    236  HA  PRO A  16      20.300  28.390  41.570  1.00  0.00            
ATOM    237  C   PRO A  16      21.790  27.810  42.870  1.00  0.00            
ATOM    238  O   PRO A  16      22.310  26.830  43.390  1.00  0.00            
ATOM    239  N   LEU A  17      22.430  28.960  42.630  1.00  0.00            
ATOM    240  H   LEU A  17      21.990  29.650  42.050  1.00  0.00            
ATOM    241  CA  LEU A  17      23.810  29.120  43.060  1.00  0.00            
ATOM    242  HA  LEU A  17      24.150  28.340  43.740  1.00  0.00            
ATOM    243  CB  LEU A  17      24.670  28.970  41.810  1.00  0.00            
ATOM    244  HB2 LEU A  17      24.570  27.960  41.410  1.00  0.00            
ATOM    245  HB3 LEU A  17      24.320  29.640  41.030  1.00  0.00            
ATOM    246  CG  LEU A  17      26.180  29.150  41.950  1.00  0.00            
ATOM    247  HG  LEU A  17      26.310  30.170  42.300  1.00  0.00            
ATOM    248  CD1 LEU A  17      26.920  28.180  42.870  1.00  0.00            
ATOM    249 HD11 LEU A  17      26.730  27.150  42.560  1.00  0.00            
ATOM    250 HD12 LEU A  17      27.970  28.470  42.820  1.00  0.00            
ATOM    251 HD13 LEU A  17      26.720  28.400  43.920  1.00  0.00            
ATOM    252  CD2 LEU A  17      26.850  28.950  40.590  1.00  0.00            
ATOM    253 HD21 LEU A  17      26.440  29.610  39.830  1.00  0.00            
ATOM    254 HD22 LEU A  17      27.830  29.420  40.630  1.00  0.00            
ATOM    255 HD23 LEU A  17      26.880  27.910  40.280  1.00  0.00            
ATOM    256  C   LEU A  17      24.040  30.410  43.840  1.00  0.00            
ATOM    257  O   LEU A  17      24.860  30.460  44.750  1.00  0.00            
ATOM    258  N   GLY A  18      23.280  31.490  43.630  1.00  0.00            
ATOM    259  H   GLY A  18      22.700  31.460  42.800  1.00  0.00            
ATOM    260  CA  GLY A  18      23.380  32.800  44.250  1.00  0.00            
ATOM    261  HA2 GLY A  18      22.790  32.830  45.170  1.00  0.00            
ATOM    262  HA3 GLY A  18      24.360  32.880  44.700  1.00  0.00            
ATOM    263  C   GLY A  18      22.920  33.960  43.370  1.00  0.00            
ATOM    264  O   GLY A  18      22.100  33.840  42.470  1.00  0.00            
ATOM    265  N   ARG A  19      23.400  35.130  43.810  1.00  0.00            
ATOM    266  H   ARG A  19      23.950  35.140  44.660  1.00  0.00            
ATOM    267  CA  ARG A  19      22.900  36.390  43.280  1.00  0.00            
ATOM    268  HA  ARG A  19      22.650  36.250  42.230  1.00  0.00            
ATOM    269  CB  ARG A  19      21.710  36.920  44.070  1.00  0.00            
ATOM    270  HB2 ARG A  19      20.850  36.330  43.730  1.00  0.00            
ATOM    271  HB3 ARG A  19      21.910  36.870  45.140  1.00  0.00            
ATOM    272  CG  ARG A  19      21.280  38.340  43.700  1.00  0.00            
ATOM    273  HG2 ARG A  19      22.030  39.050  44.070  1.00  0.00            
ATOM    274  HG3 ARG A  19      21.290  38.440  42.620  1.00  0.00            
ATOM    275  CD  ARG A  19      19.940  38.780  44.280  1.00  0.00            
ATOM    276  HD2 ARG A  19      19.950  38.690  45.370  1.00  0.00            
ATOM    277  HD3 ARG A  19      19.710  39.830  44.060  1.00  0.00            
ATOM    278  NE  ARG A  19      18.920  37.960  43.630  1.00  0.00            
ATOM    279  HE  ARG A  19      19.250  37.100  43.210  1.00  0.00            
ATOM    280  CZ  ARG A  19      17.630  38.230  43.410  1.00  0.00            
ATOM    281  NH1 ARG A  19      16.970  39.290  43.900  1.00  0.00            
ATOM    282 HH11 ARG A  19      17.390  40.000  44.470  1.00  0.00            
ATOM    283 HH12 ARG A  19      15.960  39.170  43.880  1.00  0.00            
ATOM    284  NH2 ARG A  19      16.900  37.310  42.760  1.00  0.00            
ATOM    285 HH21 ARG A  19      17.360  36.440  42.520  1.00  0.00            
ATOM    286 HH22 ARG A  19      15.900  37.400  42.640  1.00  0.00            
ATOM    287  C   ARG A  19      24.040  37.400  43.280  1.00  0.00            
ATOM    288  O   ARG A  19      24.660  37.600  44.310  1.00  0.00            
ATOM    289  N   VAL A  20      24.110  38.160  42.180  1.00  0.00            
ATOM    290  H   VAL A  20      23.510  37.960  41.390  1.00  0.00            
ATOM    291  CA  VAL A  20      25.180  39.130  42.100  1.00  0.00            
ATOM    292  HA  VAL A  20      25.510  39.400  43.100  1.00  0.00            
ATOM    293  CB  VAL A  20      26.330  38.570  41.270  1.00  0.00            
ATOM    294  HB  VAL A  20      27.030  39.400  41.130  1.00  0.00            
ATOM    295  CG1 VAL A  20      27.070  37.360  41.840  1.00  0.00            
ATOM    296 HG11 VAL A  20      27.490  37.530  42.830  1.00  0.00            
ATOM    297 HG12 VAL A  20      26.420  36.480  41.810  1.00  0.00            
ATOM    298 HG13 VAL A  20      28.010  37.110  41.350  1.00  0.00            
ATOM    299  CG2 VAL A  20      25.790  38.240  39.880  1.00  0.00            
ATOM    300 HG21 VAL A  20      26.510  37.680  39.270  1.00  0.00            
ATOM    301 HG22 VAL A  20      24.960  37.550  39.950  1.00  0.00            
ATOM    302 HG23 VAL A  20      25.600  39.160  39.320  1.00  0.00            
ATOM    303  C   VAL A  20      24.630  40.460  41.610  1.00  0.00            
ATOM    304  O   VAL A  20      23.870  40.470  40.640  1.00  0.00            
ATOM    305  N   SER A  21      25.240  41.550  42.100  1.00  0.00            
ATOM    306  H   SER A  21      26.000  41.450  42.750  1.00  0.00            
ATOM    307  CA  SER A  21      24.910  42.890  41.660  1.00  0.00            
ATOM    308  HA  SER A  21      24.200  42.760  40.840  1.00  0.00            
ATOM    309  CB  SER A  21      24.220  43.550  42.850  1.00  0.00            
ATOM    310  HB2 SER A  21      23.520  44.330  42.580  1.00  0.00            
ATOM    311  HB3 SER A  21      23.570  42.740  43.180  1.00  0.00            
ATOM    312  OG  SER A  21      25.200  43.920  43.790  1.00  0.00            
ATOM    313  HG  SER A  21      24.690  44.230  44.530  1.00  0.00            
ATOM    314  C   SER A  21      26.110  43.670  41.130  1.00  0.00            
ATOM    315  O   SER A  21      27.230  43.480  41.590  1.00  0.00            
ATOM    316  N   PHE A  22      25.840  44.580  40.190  1.00  0.00            
ATOM    317  H   PHE A  22      24.860  44.810  40.090  1.00  0.00            
ATOM    318  CA  PHE A  22      26.760  45.440  39.480  1.00  0.00            
ATOM    319  HA  PHE A  22      27.750  45.310  39.920  1.00  0.00            
ATOM    320  CB  PHE A  22      26.740  45.050  38.010  1.00  0.00            
ATOM    321  HB2 PHE A  22      25.730  45.180  37.620  1.00  0.00            
ATOM    322  HB3 PHE A  22      27.370  45.630  37.340  1.00  0.00            
ATOM    323  CG  PHE A  22      27.230  43.640  37.800  1.00  0.00            
ATOM    324  CD1 PHE A  22      26.440  42.540  37.430  1.00  0.00            
ATOM    325  HD1 PHE A  22      25.360  42.590  37.400  1.00  0.00            
ATOM    326  CE1 PHE A  22      26.960  41.250  37.290  1.00  0.00            
ATOM    327  HE1 PHE A  22      26.370  40.360  37.120  1.00  0.00            
ATOM    328  CZ  PHE A  22      28.320  41.060  37.560  1.00  0.00            
ATOM    329  HZ  PHE A  22      28.690  40.050  37.500  1.00  0.00            
ATOM    330  CE2 PHE A  22      29.120  42.160  37.910  1.00  0.00            
ATOM    331  HE2 PHE A  22      30.170  41.980  38.070  1.00  0.00            
ATOM    332  CD2 PHE A  22      28.580  43.440  38.120  1.00  0.00            
ATOM    333  HD2 PHE A  22      29.230  44.270  38.330  1.00  0.00            
ATOM    334  C   PHE A  22      26.450  46.930  39.510  1.00  0.00            
ATOM    335  O   PHE A  22      25.280  47.320  39.490  1.00  0.00            
ATOM    336  N   GLU A  23      27.530  47.710  39.350  1.00  0.00            
ATOM    337  H   GLU A  23      28.410  47.230  39.420  1.00  0.00            
ATOM    338  CA  GLU A  23      27.490  49.140  39.130  1.00  0.00            
ATOM    339  HA  GLU A  23      26.460  49.440  38.940  1.00  0.00            
ATOM    340  CB  GLU A  23      27.950  49.890  40.370  1.00  0.00            
ATOM    341  HB2 GLU A  23      27.280  49.590  41.170  1.00  0.00            
ATOM    342  HB3 GLU A  23      28.900  49.460  40.690  1.00  0.00            
ATOM    343  CG  GLU A  23      27.990  51.410  40.260  1.00  0.00            
ATOM    344  HG2 GLU A  23      28.450  51.610  39.290  1.00  0.00            
ATOM    345  HG3 GLU A  23      26.980  51.790  40.140  1.00  0.00            
ATOM    346  CD  GLU A  23      28.650  52.040  41.480  1.00  0.00            
ATOM    347  OE1 GLU A  23      28.010  52.530  42.430  1.00  0.00            
ATOM    348  OE2 GLU A  23      29.890  51.830  41.530  1.00  0.00            
ATOM    349  C   GLU A  23      28.270  49.440  37.860  1.00  0.00            
ATOM    350  O   GLU A  23      29.360  48.900  37.640  1.00  0.00            
ATOM    351  N   LEU A  24      27.780  50.370  37.040  1.00  0.00            
ATOM    352  H   LEU A  24      26.840  50.720  37.200  1.00  0.00            
ATOM    353  CA  LEU A  24      28.270  50.750  35.730  1.00  0.00            
ATOM    354  HA  LEU A  24      29.060  50.030  35.510  1.00  0.00            
ATOM    355  CB  LEU A  24      27.300  50.420  34.600  1.00  0.00            
ATOM    356  HB2 LEU A  24      26.610  51.270  34.550  1.00  0.00            
ATOM    357  HB3 LEU A  24      27.730  50.260  33.620  1.00  0.00            
ATOM    358  CG  LEU A  24      26.430  49.190  34.830  1.00  0.00            
ATOM    359  HG  LEU A  24      25.850  49.410  35.720  1.00  0.00            
ATOM    360  CD1 LEU A  24      25.470  49.060  33.650  1.00  0.00            
ATOM    361 HD11 LEU A  24      25.880  48.560  32.780  1.00  0.00            
ATOM    362 HD12 LEU A  24      24.620  48.430  33.940  1.00  0.00            
ATOM    363 HD13 LEU A  24      25.030  50.020  33.380  1.00  0.00            
ATOM    364  CD2 LEU A  24      27.230  47.880  34.850  1.00  0.00            
ATOM    365 HD21 LEU A  24      27.780  47.890  33.910  1.00  0.00            
ATOM    366 HD22 LEU A  24      27.830  47.960  35.750  1.00  0.00            
ATOM    367 HD23 LEU A  24      26.530  47.050  34.840  1.00  0.00            
ATOM    368  C   LEU A  24      28.800  52.180  35.660  1.00  0.00            
ATOM    369  O   LEU A  24      28.340  53.100  36.320  1.00  0.00            
ATOM    370  N   PHE A  25      29.650  52.390  34.650  1.00  0.00            
ATOM    371  H   PHE A  25      29.950  51.510  34.260  1.00  0.00            
ATOM    372  CA  PHE A  25      30.460  53.570  34.430  1.00  0.00            
ATOM    373  HA  PHE A  25      30.190  54.230  35.260  1.00  0.00            
ATOM    374  CB  PHE A  25      31.920  53.130  34.470  1.00  0.00            
ATOM    375  HB2 PHE A  25      32.170  52.560  33.580  1.00  0.00            
ATOM    376  HB3 PHE A  25      32.490  54.030  34.240  1.00  0.00            
ATOM    377  CG  PHE A  25      32.380  52.280  35.620  1.00  0.00            
ATOM    378  CD1 PHE A  25      32.310  52.770  36.930  1.00  0.00            
ATOM    379  HD1 PHE A  25      31.860  53.750  36.980  1.00  0.00            
ATOM    380  CE1 PHE A  25      32.680  52.000  38.030  1.00  0.00            
ATOM    381  HE1 PHE A  25      32.590  52.390  39.040  1.00  0.00            
ATOM    382  CZ  PHE A  25      33.190  50.710  37.840  1.00  0.00            
ATOM    383  HZ  PHE A  25      33.490  50.240  38.760  1.00  0.00            
ATOM    384  CE2 PHE A  25      33.510  50.330  36.530  1.00  0.00            
ATOM    385  HE2 PHE A  25      34.050  49.440  36.250  1.00  0.00            
ATOM    386  CD2 PHE A  25      32.960  51.020  35.440  1.00  0.00            
ATOM    387  HD2 PHE A  25      33.110  50.630  34.440  1.00  0.00            
ATOM    388  C   PHE A  25      30.130  54.450  33.230  1.00  0.00            
ATOM    389  O   PHE A  25      31.010  54.910  32.510  1.00  0.00            
ATOM    390  N   ALA A  26      28.850  54.800  33.090  1.00  0.00            
ATOM    391  H   ALA A  26      28.300  54.420  33.840  1.00  0.00            
ATOM    392  CA  ALA A  26      28.270  55.830  32.250  1.00  0.00            
ATOM    393  HA  ALA A  26      28.470  55.420  31.260  1.00  0.00            
ATOM    394  CB  ALA A  26      26.750  55.870  32.400  1.00  0.00            
ATOM    395  HB1 ALA A  26      26.380  54.850  32.480  1.00  0.00            
ATOM    396  HB2 ALA A  26      26.420  56.490  33.230  1.00  0.00            
ATOM    397  HB3 ALA A  26      26.380  56.290  31.460  1.00  0.00            
ATOM    398  C   ALA A  26      28.900  57.200  32.470  1.00  0.00            
ATOM    399  O   ALA A  26      28.840  58.050  31.580  1.00  0.00            
ATOM    400  N   ASP A  27      29.580  57.330  33.610  1.00  0.00            
ATOM    401  H   ASP A  27      29.460  56.640  34.340  1.00  0.00            
ATOM    402  CA  ASP A  27      30.560  58.390  33.770  1.00  0.00            
ATOM    403  HA  ASP A  27      30.030  59.330  33.650  1.00  0.00            
ATOM    404  CB  ASP A  27      31.250  58.190  35.110  1.00  0.00            
ATOM    405  HB2 ASP A  27      30.540  58.060  35.940  1.00  0.00            
ATOM    406  HB3 ASP A  27      31.950  57.360  35.050  1.00  0.00            
ATOM    407  CG  ASP A  27      32.080  59.380  35.550  1.00  0.00            
ATOM    408  OD1 ASP A  27      33.280  59.110  35.790  1.00  0.00            
ATOM    409  OD2 ASP A  27      31.640  60.530  35.760  1.00  0.00            
ATOM    410  C   ASP A  27      31.570  58.570  32.640  1.00  0.00            
ATOM    411  O   ASP A  27      32.010  59.690  32.410  1.00  0.00            
ATOM    412  N   LYS A  28      31.930  57.490  31.940  1.00  0.00            
ATOM    413  H   LYS A  28      31.660  56.590  32.310  1.00  0.00            
ATOM    414  CA  LYS A  28      33.020  57.460  31.000  1.00  0.00            
ATOM    415  HA  LYS A  28      33.190  58.510  30.760  1.00  0.00            
ATOM    416  CB  LYS A  28      34.260  56.980  31.750  1.00  0.00            
ATOM    417  HB2 LYS A  28      34.050  55.970  32.120  1.00  0.00            
ATOM    418  HB3 LYS A  28      35.080  56.840  31.040  1.00  0.00            
ATOM    419  CG  LYS A  28      34.730  57.910  32.850  1.00  0.00            
ATOM    420  HG2 LYS A  28      34.770  58.900  32.390  1.00  0.00            
ATOM    421  HG3 LYS A  28      34.040  57.840  33.690  1.00  0.00            
ATOM    422  CD  LYS A  28      36.160  57.610  33.290  1.00  0.00            
ATOM    423  HD2 LYS A  28      36.140  56.620  33.740  1.00  0.00            
ATOM    424  HD3 LYS A  28      36.770  57.460  32.400  1.00  0.00            
ATOM    425  CE  LYS A  28      36.650  58.700  34.240  1.00  0.00            
ATOM    426  HE2 LYS A  28      37.740  58.610  34.320  1.00  0.00            
ATOM    427  HE3 LYS A  28      36.500  59.690  33.800  1.00  0.00            
ATOM    428  NZ  LYS A  28      36.120  58.650  35.600  1.00  0.00            
ATOM    429  HZ1 LYS A  28      36.500  59.450  36.080  1.00  0.00            
ATOM    430  HZ2 LYS A  28      35.110  58.690  35.600  1.00  0.00            
ATOM    431  HZ3 LYS A  28      36.400  57.790  36.060  1.00  0.00            
ATOM    432  C   LYS A  28      32.770  56.590  29.780  1.00  0.00            
ATOM    433  O   LYS A  28      33.510  56.680  28.800  1.00  0.00            
ATOM    434  N   VAL A  29      31.730  55.750  29.820  1.00  0.00            
ATOM    435  H   VAL A  29      31.230  55.760  30.690  1.00  0.00            
ATOM    436  CA  VAL A  29      31.200  54.830  28.830  1.00  0.00            
ATOM    437  HA  VAL A  29      31.410  55.170  27.810  1.00  0.00            
ATOM    438  CB  VAL A  29      31.960  53.520  28.960  1.00  0.00            
ATOM    439  HB  VAL A  29      31.550  52.780  28.270  1.00  0.00            
ATOM    440  CG1 VAL A  29      33.410  53.540  28.470  1.00  0.00            
ATOM    441 HG11 VAL A  29      33.360  53.850  27.420  1.00  0.00            
ATOM    442 HG12 VAL A  29      34.010  54.220  29.060  1.00  0.00            
ATOM    443 HG13 VAL A  29      33.810  52.520  28.540  1.00  0.00            
ATOM    444  CG2 VAL A  29      31.950  53.040  30.410  1.00  0.00            
ATOM    445 HG21 VAL A  29      32.240  52.000  30.570  1.00  0.00            
ATOM    446 HG22 VAL A  29      32.580  53.610  31.090  1.00  0.00            
ATOM    447 HG23 VAL A  29      30.930  53.120  30.770  1.00  0.00            
ATOM    448  C   VAL A  29      29.680  54.790  28.820  1.00  0.00            
ATOM    449  O   VAL A  29      29.110  53.790  29.220  1.00  0.00            
ATOM    450  N   PRO A  30      28.960  55.860  28.460  1.00  0.00            
ATOM    451  CD  PRO A  30      29.410  57.050  27.770  1.00  0.00            
ATOM    452  HD2 PRO A  30      30.040  56.800  26.910  1.00  0.00            
ATOM    453  HD3 PRO A  30      30.040  57.680  28.400  1.00  0.00            
ATOM    454  CG  PRO A  30      28.180  57.870  27.410  1.00  0.00            
ATOM    455  HG2 PRO A  30      28.010  57.730  26.340  1.00  0.00            
ATOM    456  HG3 PRO A  30      28.360  58.910  27.680  1.00  0.00            
ATOM    457  CB  PRO A  30      27.080  57.340  28.320  1.00  0.00            
ATOM    458  HB2 PRO A  30      26.090  57.430  27.870  1.00  0.00            
ATOM    459  HB3 PRO A  30      27.120  57.910  29.250  1.00  0.00            
ATOM    460  CA  PRO A  30      27.510  55.890  28.520  1.00  0.00            
ATOM    461  HA  PRO A  30      27.210  55.520  29.490  1.00  0.00            
ATOM    462  C   PRO A  30      26.790  54.950  27.560  1.00  0.00            
ATOM    463  O   PRO A  30      25.910  54.280  28.100  1.00  0.00            
ATOM    464  N   LYS A  31      27.150  54.790  26.280  1.00  0.00            
ATOM    465  H   LYS A  31      27.920  55.340  25.910  1.00  0.00            
ATOM    466  CA  LYS A  31      26.490  53.940  25.320  1.00  0.00            
ATOM    467  HA  LYS A  31      25.430  54.160  25.360  1.00  0.00            
ATOM    468  CB  LYS A  31      27.040  54.320  23.940  1.00  0.00            
ATOM    469  HB2 LYS A  31      26.840  55.370  23.760  1.00  0.00            
ATOM    470  HB3 LYS A  31      28.110  54.140  23.870  1.00  0.00            
ATOM    471  CG  LYS A  31      26.430  53.530  22.790  1.00  0.00            
ATOM    472  HG2 LYS A  31      26.770  52.500  22.880  1.00  0.00            
ATOM    473  HG3 LYS A  31      25.340  53.550  22.760  1.00  0.00            
ATOM    474  CD  LYS A  31      26.920  54.170  21.490  1.00  0.00            
ATOM    475  HD2 LYS A  31      26.670  55.230  21.430  1.00  0.00            
ATOM    476  HD3 LYS A  31      28.000  54.010  21.510  1.00  0.00            
ATOM    477  CE  LYS A  31      26.500  53.430  20.220  1.00  0.00            
ATOM    478  HE2 LYS A  31      26.490  52.350  20.350  1.00  0.00            
ATOM    479  HE3 LYS A  31      25.480  53.550  19.870  1.00  0.00            
ATOM    480  NZ  LYS A  31      27.410  53.800  19.120  1.00  0.00            
ATOM    481  HZ1 LYS A  31      28.380  53.610  19.350  1.00  0.00            
ATOM    482  HZ2 LYS A  31      27.290  53.270  18.270  1.00  0.00            
ATOM    483  HZ3 LYS A  31      27.350  54.780  18.920  1.00  0.00            
ATOM    484  C   LYS A  31      26.760  52.490  25.720  1.00  0.00            
ATOM    485  O   LYS A  31      25.820  51.710  25.840  1.00  0.00            
ATOM    486  N   THR A  32      28.000  52.150  26.060  1.00  0.00            
ATOM    487  H   THR A  32      28.700  52.880  26.080  1.00  0.00            
ATOM    488  CA  THR A  32      28.280  50.810  26.520  1.00  0.00            
ATOM    489  HA  THR A  32      28.000  50.220  25.650  1.00  0.00            
ATOM    490  CB  THR A  32      29.780  50.620  26.770  1.00  0.00            
ATOM    491  HB  THR A  32      29.970  51.010  27.770  1.00  0.00            
ATOM    492  CG2 THR A  32      30.230  49.160  26.740  1.00  0.00            
ATOM    493 HG21 THR A  32      29.950  48.600  25.850  1.00  0.00            
ATOM    494 HG22 THR A  32      31.290  49.120  27.000  1.00  0.00            
ATOM    495 HG23 THR A  32      29.650  48.710  27.550  1.00  0.00            
ATOM    496  OG1 THR A  32      30.630  51.230  25.830  1.00  0.00            
ATOM    497  HG1 THR A  32      30.330  52.130  25.680  1.00  0.00            
ATOM    498  C   THR A  32      27.520  50.440  27.790  1.00  0.00            
ATOM    499  O   THR A  32      27.090  49.300  27.870  1.00  0.00            
ATOM    500  N   ALA A  33      27.360  51.260  28.830  1.00  0.00            
ATOM    501  H   ALA A  33      27.640  52.230  28.730  1.00  0.00            
ATOM    502  CA  ALA A  33      26.640  50.810  30.000  1.00  0.00            
ATOM    503  HA  ALA A  33      27.020  49.810  30.230  1.00  0.00            
ATOM    504  CB  ALA A  33      27.120  51.770  31.080  1.00  0.00            
ATOM    505  HB1 ALA A  33      26.900  52.820  30.880  1.00  0.00            
ATOM    506  HB2 ALA A  33      26.600  51.480  31.990  1.00  0.00            
ATOM    507  HB3 ALA A  33      28.190  51.660  31.250  1.00  0.00            
ATOM    508  C   ALA A  33      25.120  50.780  29.860  1.00  0.00            
ATOM    509  O   ALA A  33      24.400  49.930  30.390  1.00  0.00            
ATOM    510  N   GLU A  34      24.560  51.650  29.010  1.00  0.00            
ATOM    511  H   GLU A  34      25.080  52.390  28.550  1.00  0.00            
ATOM    512  CA  GLU A  34      23.150  51.790  28.730  1.00  0.00            
ATOM    513  HA  GLU A  34      22.650  51.690  29.690  1.00  0.00            
ATOM    514  CB  GLU A  34      22.820  53.060  27.940  1.00  0.00            
ATOM    515  HB2 GLU A  34      23.030  53.920  28.580  1.00  0.00            
ATOM    516  HB3 GLU A  34      23.500  53.270  27.120  1.00  0.00            
ATOM    517  CG  GLU A  34      21.360  53.150  27.530  1.00  0.00            
ATOM    518  HG2 GLU A  34      21.120  54.190  27.300  1.00  0.00            
ATOM    519  HG3 GLU A  34      21.210  52.600  26.600  1.00  0.00            
ATOM    520  CD  GLU A  34      20.300  52.870  28.580  1.00  0.00            
ATOM    521  OE1 GLU A  34      19.300  52.210  28.200  1.00  0.00            
ATOM    522  OE2 GLU A  34      20.480  53.210  29.770  1.00  0.00            
ATOM    523  C   GLU A  34      22.850  50.530  27.930  1.00  0.00            
ATOM    524  O   GLU A  34      21.780  49.980  28.160  1.00  0.00            
ATOM    525  N   ASN A  35      23.750  50.050  27.070  1.00  0.00            
ATOM    526  H   ASN A  35      24.580  50.590  26.870  1.00  0.00            
ATOM    527  CA  ASN A  35      23.490  48.840  26.310  1.00  0.00            
ATOM    528  HA  ASN A  35      22.570  48.970  25.750  1.00  0.00            
ATOM    529  CB  ASN A  35      24.670  48.600  25.370  1.00  0.00            
ATOM    530  HB2 ASN A  35      24.730  49.340  24.580  1.00  0.00            
ATOM    531  HB3 ASN A  35      25.640  48.580  25.870  1.00  0.00            
ATOM    532  CG  ASN A  35      24.480  47.320  24.570  1.00  0.00            
ATOM    533  OD1 ASN A  35      23.700  47.270  23.620  1.00  0.00            
ATOM    534  ND2 ASN A  35      25.310  46.310  24.820  1.00  0.00            
ATOM    535 HD21 ASN A  35      25.170  45.490  24.240  1.00  0.00            
ATOM    536 HD22 ASN A  35      26.020  46.360  25.530  1.00  0.00            
ATOM    537  C   ASN A  35      23.300  47.670  27.260  1.00  0.00            
ATOM    538  O   ASN A  35      22.410  46.860  27.000  1.00  0.00            
ATOM    539  N   PHE A  36      24.230  47.580  28.220  1.00  0.00            
ATOM    540  H   PHE A  36      24.970  48.270  28.280  1.00  0.00            
ATOM    541  CA  PHE A  36      24.140  46.570  29.260  1.00  0.00            
ATOM    542  HA  PHE A  36      24.110  45.600  28.760  1.00  0.00            
ATOM    543  CB  PHE A  36      25.490  46.620  29.960  1.00  0.00            
ATOM    544  HB2 PHE A  36      26.300  46.770  29.250  1.00  0.00            
ATOM    545  HB3 PHE A  36      25.590  47.570  30.490  1.00  0.00            
ATOM    546  CG  PHE A  36      25.840  45.420  30.810  1.00  0.00            
ATOM    547  CD1 PHE A  36      26.370  44.240  30.270  1.00  0.00            
ATOM    548  HD1 PHE A  36      26.670  44.260  29.240  1.00  0.00            
ATOM    549  CE1 PHE A  36      26.570  43.090  31.060  1.00  0.00            
ATOM    550  HE1 PHE A  36      27.090  42.220  30.680  1.00  0.00            
ATOM    551  CZ  PHE A  36      26.250  43.060  32.420  1.00  0.00            
ATOM    552  HZ  PHE A  36      26.440  42.260  33.120  1.00  0.00            
ATOM    553  CE2 PHE A  36      25.680  44.240  32.920  1.00  0.00            
ATOM    554  HE2 PHE A  36      25.370  44.260  33.960  1.00  0.00            
ATOM    555  CD2 PHE A  36      25.430  45.380  32.150  1.00  0.00            
ATOM    556  HD2 PHE A  36      25.010  46.230  32.660  1.00  0.00            
ATOM    557  C   PHE A  36      22.950  46.630  30.200  1.00  0.00            
ATOM    558  O   PHE A  36      22.300  45.610  30.410  1.00  0.00            
ATOM    559  N   ARG A  37      22.740  47.820  30.770  1.00  0.00            
ATOM    560  H   ARG A  37      23.330  48.610  30.550  1.00  0.00            
ATOM    561  CA  ARG A  37      21.650  48.040  31.700  1.00  0.00            
ATOM    562  HA  ARG A  37      21.840  47.530  32.640  1.00  0.00            
ATOM    563  CB  ARG A  37      21.610  49.520  32.050  1.00  0.00            
ATOM    564  HB2 ARG A  37      22.620  49.740  32.410  1.00  0.00            
ATOM    565  HB3 ARG A  37      21.470  50.130  31.150  1.00  0.00            
ATOM    566  CG  ARG A  37      20.440  49.840  32.980  1.00  0.00            
ATOM    567  HG2 ARG A  37      19.600  49.140  32.960  1.00  0.00            
ATOM    568  HG3 ARG A  37      20.680  49.750  34.040  1.00  0.00            
ATOM    569  CD  ARG A  37      19.970  51.250  32.670  1.00  0.00            
ATOM    570  HD2 ARG A  37      19.350  51.540  33.530  1.00  0.00            
ATOM    571  HD3 ARG A  37      20.770  51.990  32.750  1.00  0.00            
ATOM    572  NE  ARG A  37      19.270  51.500  31.400  1.00  0.00            
ATOM    573  HE  ARG A  37      19.700  52.070  30.690  1.00  0.00            
ATOM    574  CZ  ARG A  37      18.010  51.140  31.120  1.00  0.00            
ATOM    575  NH1 ARG A  37      17.290  50.460  32.020  1.00  0.00            
ATOM    576 HH11 ARG A  37      17.510  50.390  33.000  1.00  0.00            
ATOM    577 HH12 ARG A  37      16.560  49.870  31.640  1.00  0.00            
ATOM    578  NH2 ARG A  37      17.500  51.290  29.890  1.00  0.00            
ATOM    579 HH21 ARG A  37      18.120  51.630  29.170  1.00  0.00            
ATOM    580 HH22 ARG A  37      16.540  51.060  29.690  1.00  0.00            
ATOM    581  C   ARG A  37      20.350  47.570  31.060  1.00  0.00            
ATOM    582  O   ARG A  37      19.470  46.980  31.680  1.00  0.00            
ATOM    583  N   ALA A  38      20.070  48.010  29.830  1.00  0.00            
ATOM    584  H   ALA A  38      20.700  48.630  29.330  1.00  0.00            
ATOM    585  CA  ALA A  38      18.900  47.600  29.090  1.00  0.00            
ATOM    586  HA  ALA A  38      18.060  47.950  29.700  1.00  0.00            
ATOM    587  CB  ALA A  38      18.730  48.420  27.810  1.00  0.00            
ATOM    588  HB1 ALA A  38      19.560  48.150  27.160  1.00  0.00            
ATOM    589  HB2 ALA A  38      17.790  48.170  27.330  1.00  0.00            
ATOM    590  HB3 ALA A  38      18.820  49.490  27.980  1.00  0.00            
ATOM    591  C   ALA A  38      18.780  46.100  28.860  1.00  0.00            
ATOM    592  O   ALA A  38      17.730  45.460  28.940  1.00  0.00            
ATOM    593  N   LEU A  39      19.860  45.400  28.490  1.00  0.00            
ATOM    594  H   LEU A  39      20.640  45.990  28.240  1.00  0.00            
ATOM    595  CA  LEU A  39      19.970  43.960  28.460  1.00  0.00            
ATOM    596  HA  LEU A  39      19.180  43.510  27.840  1.00  0.00            
ATOM    597  CB  LEU A  39      21.270  43.580  27.750  1.00  0.00            
ATOM    598  HB2 LEU A  39      22.150  43.910  28.290  1.00  0.00            
ATOM    599  HB3 LEU A  39      21.250  42.490  27.850  1.00  0.00            
ATOM    600  CG  LEU A  39      21.410  43.990  26.290  1.00  0.00            
ATOM    601  HG  LEU A  39      21.180  45.060  26.220  1.00  0.00            
ATOM    602  CD1 LEU A  39      22.880  43.730  25.990  1.00  0.00            
ATOM    603 HD11 LEU A  39      23.570  44.230  26.670  1.00  0.00            
ATOM    604 HD12 LEU A  39      23.090  42.660  25.910  1.00  0.00            
ATOM    605 HD13 LEU A  39      23.090  44.150  25.010  1.00  0.00            
ATOM    606  CD2 LEU A  39      20.460  43.230  25.370  1.00  0.00            
ATOM    607 HD21 LEU A  39      20.850  42.210  25.280  1.00  0.00            
ATOM    608 HD22 LEU A  39      19.480  43.220  25.840  1.00  0.00            
ATOM    609 HD23 LEU A  39      20.410  43.660  24.370  1.00  0.00            
ATOM    610  C   LEU A  39      19.810  43.320  29.830  1.00  0.00            
ATOM    611  O   LEU A  39      19.260  42.230  29.960  1.00  0.00            
ATOM    612  N   SER A  40      20.230  44.020  30.890  1.00  0.00            
ATOM    613  H   SER A  40      20.630  44.930  30.680  1.00  0.00            
ATOM    614  CA  SER A  40      19.990  43.700  32.280  1.00  0.00            
ATOM    615  HA  SER A  40      20.260  42.670  32.500  1.00  0.00            
ATOM    616  CB  SER A  40      20.720  44.540  33.320  1.00  0.00            
ATOM    617  HB2 SER A  40      20.120  45.440  33.500  1.00  0.00            
ATOM    618  HB3 SER A  40      20.770  43.950  34.230  1.00  0.00            
ATOM    619  OG  SER A  40      22.040  44.780  32.890  1.00  0.00            
ATOM    620  HG  SER A  40      22.070  44.820  31.930  1.00  0.00            
ATOM    621  C   SER A  40      18.490  43.720  32.550  1.00  0.00            
ATOM    622  O   SER A  40      18.130  42.710  33.160  1.00  0.00            
ATOM    623  N   THR A  41      17.700  44.740  32.230  1.00  0.00            
ATOM    624  H   THR A  41      18.070  45.530  31.730  1.00  0.00            
ATOM    625  CA  THR A  41      16.300  44.810  32.630  1.00  0.00            
ATOM    626  HA  THR A  41      16.170  44.400  33.630  1.00  0.00            
ATOM    627  CB  THR A  41      15.770  46.240  32.580  1.00  0.00            
ATOM    628  HB  THR A  41      14.690  46.120  32.650  1.00  0.00            
ATOM    629  CG2 THR A  41      16.300  47.210  33.640  1.00  0.00            
ATOM    630 HG21 THR A  41      15.780  47.000  34.580  1.00  0.00            
ATOM    631 HG22 THR A  41      17.370  47.080  33.820  1.00  0.00            
ATOM    632 HG23 THR A  41      16.060  48.170  33.180  1.00  0.00            
ATOM    633  OG1 THR A  41      15.980  46.710  31.270  1.00  0.00            
ATOM    634  HG1 THR A  41      15.540  47.540  31.070  1.00  0.00            
ATOM    635  C   THR A  41      15.380  44.040  31.690  1.00  0.00            
ATOM    636  O   THR A  41      14.210  43.840  32.000  1.00  0.00            
ATOM    637  N   GLY A  42      15.930  43.520  30.590  1.00  0.00            
ATOM    638  H   GLY A  42      16.840  43.920  30.430  1.00  0.00            
ATOM    639  CA  GLY A  42      15.120  42.910  29.550  1.00  0.00            
ATOM    640  HA2 GLY A  42      15.890  42.460  28.920  1.00  0.00            
ATOM    641  HA3 GLY A  42      14.480  42.120  29.930  1.00  0.00            
ATOM    642  C   GLY A  42      14.300  43.880  28.710  1.00  0.00            
ATOM    643  O   GLY A  42      13.510  43.460  27.870  1.00  0.00            
ATOM    644  N   GLU A  43      14.390  45.190  28.920  1.00  0.00            
ATOM    645  H   GLU A  43      15.090  45.590  29.520  1.00  0.00            
ATOM    646  CA  GLU A  43      13.330  46.100  28.530  1.00  0.00            
ATOM    647  HA  GLU A  43      12.410  45.700  28.950  1.00  0.00            
ATOM    648  CB  GLU A  43      13.480  47.440  29.240  1.00  0.00            
ATOM    649  HB2 GLU A  43      12.540  47.990  29.110  1.00  0.00            
ATOM    650  HB3 GLU A  43      13.550  47.170  30.300  1.00  0.00            
ATOM    651  CG  GLU A  43      14.620  48.270  28.660  1.00  0.00            
ATOM    652  HG2 GLU A  43      15.540  47.690  28.600  1.00  0.00            
ATOM    653  HG3 GLU A  43      14.400  48.540  27.620  1.00  0.00            
ATOM    654  CD  GLU A  43      14.900  49.420  29.610  1.00  0.00            
ATOM    655  OE1 GLU A  43      15.170  49.150  30.800  1.00  0.00            
ATOM    656  OE2 GLU A  43      14.850  50.610  29.220  1.00  0.00            
ATOM    657  C   GLU A  43      13.040  46.330  27.060  1.00  0.00            
ATOM    658  O   GLU A  43      12.080  46.960  26.610  1.00  0.00            
ATOM    659  N   LYS A  44      13.910  45.780  26.220  1.00  0.00            
ATOM    660  H   LYS A  44      14.790  45.590  26.690  1.00  0.00            
ATOM    661  CA  LYS A  44      13.840  45.760  24.770  1.00  0.00            
ATOM    662  HA  LYS A  44      13.270  46.610  24.400  1.00  0.00            
ATOM    663  CB  LYS A  44      15.260  45.930  24.240  1.00  0.00            
ATOM    664  HB2 LYS A  44      15.980  45.180  24.580  1.00  0.00            
ATOM    665  HB3 LYS A  44      15.180  45.800  23.160  1.00  0.00            
ATOM    666  CG  LYS A  44      16.040  47.190  24.600  1.00  0.00            
ATOM    667  HG2 LYS A  44      16.290  47.190  25.660  1.00  0.00            
ATOM    668  HG3 LYS A  44      16.990  47.090  24.070  1.00  0.00            
ATOM    669  CD  LYS A  44      15.270  48.420  24.110  1.00  0.00            
ATOM    670  HD2 LYS A  44      15.190  48.530  23.030  1.00  0.00            
ATOM    671  HD3 LYS A  44      14.290  48.480  24.600  1.00  0.00            
ATOM    672  CE  LYS A  44      15.950  49.720  24.530  1.00  0.00            
ATOM    673  HE2 LYS A  44      16.030  49.660  25.620  1.00  0.00            
ATOM    674  HE3 LYS A  44      16.890  49.790  24.000  1.00  0.00            
ATOM    675  NZ  LYS A  44      15.200  50.920  24.120  1.00  0.00            
ATOM    676  HZ1 LYS A  44      15.830  51.700  23.990  1.00  0.00            
ATOM    677  HZ2 LYS A  44      14.710  50.720  23.260  1.00  0.00            
ATOM    678  HZ3 LYS A  44      14.650  51.110  24.940  1.00  0.00            
ATOM    679  C   LYS A  44      13.130  44.560  24.160  1.00  0.00            
ATOM    680  O   LYS A  44      12.970  44.510  22.940  1.00  0.00            
ATOM    681  N   GLY A  45      12.620  43.610  24.950  1.00  0.00            
ATOM    682  H   GLY A  45      12.770  43.760  25.940  1.00  0.00            
ATOM    683  CA  GLY A  45      11.950  42.380  24.590  1.00  0.00            
ATOM    684  HA2 GLY A  45      11.160  42.230  25.320  1.00  0.00            
ATOM    685  HA3 GLY A  45      11.540  42.580  23.600  1.00  0.00            
ATOM    686  C   GLY A  45      12.840  41.150  24.690  1.00  0.00            
ATOM    687  O   GLY A  45      12.380  40.010  24.580  1.00  0.00            
ATOM    688  N   PHE A  46      14.160  41.340  24.810  1.00  0.00            
ATOM    689  H   PHE A  46      14.490  42.290  24.960  1.00  0.00            
ATOM    690  CA  PHE A  46      15.180  40.340  25.030  1.00  0.00            
ATOM    691  HA  PHE A  46      14.660  39.480  25.460  1.00  0.00            
ATOM    692  CB  PHE A  46      15.710  40.080  23.620  1.00  0.00            
ATOM    693  HB2 PHE A  46      16.520  39.370  23.770  1.00  0.00            
ATOM    694  HB3 PHE A  46      15.050  39.490  22.990  1.00  0.00            
ATOM    695  CG  PHE A  46      16.280  41.240  22.850  1.00  0.00            
ATOM    696  CD1 PHE A  46      17.640  41.550  22.980  1.00  0.00            
ATOM    697  HD1 PHE A  46      18.230  41.020  23.720  1.00  0.00            
ATOM    698  CE1 PHE A  46      18.240  42.590  22.270  1.00  0.00            
ATOM    699  HE1 PHE A  46      19.280  42.870  22.180  1.00  0.00            
ATOM    700  CZ  PHE A  46      17.390  43.370  21.470  1.00  0.00            
ATOM    701  HZ  PHE A  46      17.740  44.170  20.830  1.00  0.00            
ATOM    702  CE2 PHE A  46      16.010  43.120  21.420  1.00  0.00            
ATOM    703  HE2 PHE A  46      15.370  43.780  20.860  1.00  0.00            
ATOM    704  CD2 PHE A  46      15.410  42.070  22.130  1.00  0.00            
ATOM    705  HD2 PHE A  46      14.350  41.880  22.190  1.00  0.00            
ATOM    706  C   PHE A  46      16.210  40.830  26.030  1.00  0.00            
ATOM    707  O   PHE A  46      16.050  41.980  26.430  1.00  0.00            
ATOM    708  N   GLY A  47      17.200  40.010  26.390  1.00  0.00            
ATOM    709  H   GLY A  47      17.130  39.060  26.060  1.00  0.00            
ATOM    710  CA  GLY A  47      18.230  40.390  27.340  1.00  0.00            
ATOM    711  HA2 GLY A  47      18.990  41.050  26.920  1.00  0.00            
ATOM    712  HA3 GLY A  47      17.680  40.840  28.170  1.00  0.00            
ATOM    713  C   GLY A  47      18.910  39.210  28.010  1.00  0.00            
ATOM    714  O   GLY A  47      19.070  38.160  27.400  1.00  0.00            
ATOM    715  N   TYR A  48      19.480  39.380  29.210  1.00  0.00            
ATOM    716  H   TYR A  48      19.380  40.230  29.750  1.00  0.00            
ATOM    717  CA  TYR A  48      20.240  38.310  29.820  1.00  0.00            
ATOM    718  HA  TYR A  48      20.700  37.690  29.050  1.00  0.00            
ATOM    719  CB  TYR A  48      21.530  38.920  30.360  1.00  0.00            
ATOM    720  HB2 TYR A  48      21.240  39.430  31.280  1.00  0.00            
ATOM    721  HB3 TYR A  48      22.160  38.070  30.590  1.00  0.00            
ATOM    722  CG  TYR A  48      22.300  39.850  29.460  1.00  0.00            
ATOM    723  CD1 TYR A  48      22.980  39.410  28.310  1.00  0.00            
ATOM    724  HD1 TYR A  48      22.860  38.390  27.980  1.00  0.00            
ATOM    725  CE1 TYR A  48      23.910  40.250  27.690  1.00  0.00            
ATOM    726  HE1 TYR A  48      24.480  39.870  26.850  1.00  0.00            
ATOM    727  CZ  TYR A  48      24.240  41.490  28.270  1.00  0.00            
ATOM    728  OH  TYR A  48      25.320  42.190  27.800  1.00  0.00            
ATOM    729  HH  TYR A  48      25.760  41.600  27.190  1.00  0.00            
ATOM    730  CE2 TYR A  48      23.580  41.890  29.450  1.00  0.00            
ATOM    731  HE2 TYR A  48      23.980  42.750  29.960  1.00  0.00            
ATOM    732  CD2 TYR A  48      22.570  41.110  30.020  1.00  0.00            
ATOM    733  HD2 TYR A  48      22.240  41.460  30.980  1.00  0.00            
ATOM    734  C   TYR A  48      19.530  37.330  30.740  1.00  0.00            
ATOM    735  O   TYR A  48      20.130  36.540  31.470  1.00  0.00            
ATOM    736  N   LYS A  49      18.200  37.380  30.810  1.00  0.00            
ATOM    737  H   LYS A  49      17.740  37.940  30.100  1.00  0.00            
ATOM    738  CA  LYS A  49      17.390  36.710  31.810  1.00  0.00            
ATOM    739  HA  LYS A  49      17.600  37.150  32.790  1.00  0.00            
ATOM    740  CB  LYS A  49      15.980  37.200  31.510  1.00  0.00            
ATOM    741  HB2 LYS A  49      16.090  38.280  31.380  1.00  0.00            
ATOM    742  HB3 LYS A  49      15.540  36.830  30.580  1.00  0.00            
ATOM    743  CG  LYS A  49      14.930  37.090  32.610  1.00  0.00            
ATOM    744  HG2 LYS A  49      14.570  36.070  32.540  1.00  0.00            
ATOM    745  HG3 LYS A  49      15.350  37.340  33.580  1.00  0.00            
ATOM    746  CD  LYS A  49      13.650  37.890  32.310  1.00  0.00            
ATOM    747  HD2 LYS A  49      13.820  38.850  31.840  1.00  0.00            
ATOM    748  HD3 LYS A  49      13.070  37.400  31.530  1.00  0.00            
ATOM    749  CE  LYS A  49      12.680  38.110  33.470  1.00  0.00            
ATOM    750  HE2 LYS A  49      12.090  37.210  33.590  1.00  0.00            
ATOM    751  HE3 LYS A  49      13.350  38.290  34.310  1.00  0.00            
ATOM    752  NZ  LYS A  49      11.790  39.230  33.130  1.00  0.00            
ATOM    753  HZ1 LYS A  49      11.140  38.970  32.410  1.00  0.00            
ATOM    754  HZ2 LYS A  49      11.200  39.540  33.890  1.00  0.00            
ATOM    755  HZ3 LYS A  49      12.210  40.030  32.660  1.00  0.00            
ATOM    756  C   LYS A  49      17.500  35.190  31.860  1.00  0.00            
ATOM    757  O   LYS A  49      17.080  34.550  32.820  1.00  0.00            
ATOM    758  N   GLY A  50      18.150  34.600  30.860  1.00  0.00            
ATOM    759  H   GLY A  50      18.470  35.150  30.080  1.00  0.00            
ATOM    760  CA  GLY A  50      18.520  33.190  30.830  1.00  0.00            
ATOM    761  HA2 GLY A  50      18.760  32.890  31.850  1.00  0.00            
ATOM    762  HA3 GLY A  50      17.690  32.660  30.380  1.00  0.00            
ATOM    763  C   GLY A  50      19.790  32.910  30.050  1.00  0.00            
ATOM    764  O   GLY A  50      19.870  31.880  29.390  1.00  0.00            
ATOM    765  N   SER A  51      20.810  33.780  30.060  1.00  0.00            
ATOM    766  H   SER A  51      20.740  34.620  30.610  1.00  0.00            
ATOM    767  CA  SER A  51      22.100  33.530  29.450  1.00  0.00            
ATOM    768  HA  SER A  51      22.040  33.300  28.380  1.00  0.00            
ATOM    769  CB  SER A  51      22.810  34.880  29.590  1.00  0.00            
ATOM    770  HB2 SER A  51      22.150  35.660  29.230  1.00  0.00            
ATOM    771  HB3 SER A  51      23.150  35.040  30.610  1.00  0.00            
ATOM    772  OG  SER A  51      23.880  34.930  28.670  1.00  0.00            
ATOM    773  HG  SER A  51      23.450  34.910  27.820  1.00  0.00            
ATOM    774  C   SER A  51      22.840  32.430  30.190  1.00  0.00            
ATOM    775  O   SER A  51      22.380  31.800  31.140  1.00  0.00            
ATOM    776  N   CYS A  52      24.130  32.320  29.870  1.00  0.00            
ATOM    777  H   CYS A  52      24.580  33.030  29.310  1.00  0.00            
ATOM    778  CA  CYS A  52      25.060  31.360  30.450  1.00  0.00            
ATOM    779  HA  CYS A  52      24.600  31.090  31.400  1.00  0.00            
ATOM    780  CB  CYS A  52      25.150  30.110  29.590  1.00  0.00            
ATOM    781  HB2 CYS A  52      25.750  29.300  30.020  1.00  0.00            
ATOM    782  HB3 CYS A  52      24.180  29.670  29.370  1.00  0.00            
ATOM    783  SG  CYS A  52      25.960  30.360  27.990  1.00  0.00            
ATOM    784  HG  CYS A  52      25.730  29.100  27.590  1.00  0.00            
ATOM    785  C   CYS A  52      26.410  32.030  30.690  1.00  0.00            
ATOM    786  O   CYS A  52      26.610  33.090  30.100  1.00  0.00            
ATOM    787  N   PHE A  53      27.270  31.450  31.520  1.00  0.00            
ATOM    788  H   PHE A  53      26.910  30.630  31.990  1.00  0.00            
ATOM    789  CA  PHE A  53      28.690  31.730  31.500  1.00  0.00            
ATOM    790  HA  PHE A  53      28.790  32.650  30.920  1.00  0.00            
ATOM    791  CB  PHE A  53      29.360  31.840  32.870  1.00  0.00            
ATOM    792  HB2 PHE A  53      28.910  31.130  33.570  1.00  0.00            
ATOM    793  HB3 PHE A  53      30.440  31.760  32.780  1.00  0.00            
ATOM    794  CG  PHE A  53      29.150  33.260  33.350  1.00  0.00            
ATOM    795  CD1 PHE A  53      30.210  34.180  33.410  1.00  0.00            
ATOM    796  HD1 PHE A  53      31.170  33.890  33.010  1.00  0.00            
ATOM    797  CE1 PHE A  53      30.030  35.470  33.920  1.00  0.00            
ATOM    798  HE1 PHE A  53      30.780  36.250  34.050  1.00  0.00            
ATOM    799  CZ  PHE A  53      28.810  35.730  34.540  1.00  0.00            
ATOM    800  HZ  PHE A  53      28.670  36.650  35.090  1.00  0.00            
ATOM    801  CE2 PHE A  53      27.710  34.860  34.450  1.00  0.00            
ATOM    802  HE2 PHE A  53      26.790  35.220  34.890  1.00  0.00            
ATOM    803  CD2 PHE A  53      27.890  33.620  33.830  1.00  0.00            
ATOM    804  HD2 PHE A  53      27.100  32.890  33.920  1.00  0.00            
ATOM    805  C   PHE A  53      29.250  30.580  30.670  1.00  0.00            
ATOM    806  O   PHE A  53      29.400  29.460  31.160  1.00  0.00            
ATOM    807  N   HID A  54      29.510  30.860  29.390  1.00  0.00            
ATOM    808  H   HID A  54      29.300  31.740  28.960  1.00  0.00            
ATOM    809  CA  HID A  54      29.900  29.900  28.380  1.00  0.00            
ATOM    810  HA  HID A  54      29.300  29.010  28.580  1.00  0.00            
ATOM    811  CB  HID A  54      29.530  30.410  26.990  1.00  0.00            
ATOM    812  HB2 HID A  54      29.890  29.840  26.140  1.00  0.00            
ATOM    813  HB3 HID A  54      28.460  30.220  26.880  1.00  0.00            
ATOM    814  CG  HID A  54      29.890  31.830  26.630  1.00  0.00            
ATOM    815  ND1 HID A  54      29.010  32.900  26.580  1.00  0.00            
ATOM    816  HD1 HID A  54      28.140  33.020  27.070  1.00  0.00            
ATOM    817  CE1 HID A  54      29.660  33.960  26.060  1.00  0.00            
ATOM    818  HE1 HID A  54      29.240  34.930  25.820  1.00  0.00            
ATOM    819  NE2 HID A  54      30.860  33.610  25.620  1.00  0.00            
ATOM    820  CD2 HID A  54      31.020  32.280  25.980  1.00  0.00            
ATOM    821  HD2 HID A  54      31.760  31.590  25.600  1.00  0.00            
ATOM    822  C   HID A  54      31.380  29.550  28.430  1.00  0.00            
ATOM    823  O   HID A  54      31.810  28.520  27.910  1.00  0.00            
ATOM    824  N   ARG A  55      32.260  30.260  29.140  1.00  0.00            
ATOM    825  H   ARG A  55      31.980  31.140  29.550  1.00  0.00            
ATOM    826  CA  ARG A  55      33.650  29.940  29.380  1.00  0.00            
ATOM    827  HA  ARG A  55      33.880  28.870  29.390  1.00  0.00            
ATOM    828  CB  ARG A  55      34.540  30.600  28.320  1.00  0.00            
ATOM    829  HB2 ARG A  55      33.990  30.520  27.380  1.00  0.00            
ATOM    830  HB3 ARG A  55      34.620  31.660  28.560  1.00  0.00            
ATOM    831  CG  ARG A  55      35.910  29.930  28.250  1.00  0.00            
ATOM    832  HG2 ARG A  55      36.490  30.160  29.150  1.00  0.00            
ATOM    833  HG3 ARG A  55      35.910  28.890  27.940  1.00  0.00            
ATOM    834  CD  ARG A  55      36.780  30.630  27.210  1.00  0.00            
ATOM    835  HD2 ARG A  55      36.160  30.870  26.350  1.00  0.00            
ATOM    836  HD3 ARG A  55      37.090  31.580  27.670  1.00  0.00            
ATOM    837  NE  ARG A  55      37.850  29.710  26.880  1.00  0.00            
ATOM    838  HE  ARG A  55      37.600  28.750  26.680  1.00  0.00            
ATOM    839  CZ  ARG A  55      39.060  30.050  26.410  1.00  0.00            
ATOM    840  NH1 ARG A  55      39.410  31.310  26.120  1.00  0.00            
ATOM    841 HH11 ARG A  55      38.810  32.110  26.250  1.00  0.00            
ATOM    842 HH12 ARG A  55      40.330  31.420  25.730  1.00  0.00            
ATOM    843  NH2 ARG A  55      40.030  29.120  26.330  1.00  0.00            
ATOM    844 HH21 ARG A  55      39.750  28.200  26.650  1.00  0.00            
ATOM    845 HH22 ARG A  55      40.980  29.420  26.200  1.00  0.00            
ATOM    846  C   ARG A  55      34.040  30.460  30.750  1.00  0.00            
ATOM    847  O   ARG A  55      33.530  31.480  31.220  1.00  0.00            
ATOM    848  N   ILE A  56      34.880  29.730  31.490  1.00  0.00            
ATOM    849  H   ILE A  56      35.130  28.850  31.070  1.00  0.00            
ATOM    850  CA  ILE A  56      35.300  30.070  32.840  1.00  0.00            
ATOM    851  HA  ILE A  56      35.470  31.140  32.990  1.00  0.00            
ATOM    852  CB  ILE A  56      34.320  29.650  33.920  1.00  0.00            
ATOM    853  HB  ILE A  56      34.190  28.560  33.920  1.00  0.00            
ATOM    854  CG2 ILE A  56      34.920  30.080  35.260  1.00  0.00            
ATOM    855 HG21 ILE A  56      35.810  29.500  35.520  1.00  0.00            
ATOM    856 HG22 ILE A  56      35.120  31.150  35.200  1.00  0.00            
ATOM    857 HG23 ILE A  56      34.250  29.880  36.090  1.00  0.00            
ATOM    858  CG1 ILE A  56      32.900  30.200  33.820  1.00  0.00            
ATOM    859 HG12 ILE A  56      32.890  31.290  33.860  1.00  0.00            
ATOM    860 HG13 ILE A  56      32.530  29.840  32.860  1.00  0.00            
ATOM    861  CD1 ILE A  56      31.970  29.780  34.960  1.00  0.00            
ATOM    862 HD11 ILE A  56      30.910  29.890  34.750  1.00  0.00            
ATOM    863 HD12 ILE A  56      32.090  28.710  35.080  1.00  0.00            
ATOM    864 HD13 ILE A  56      32.130  30.330  35.890  1.00  0.00            
ATOM    865  C   ILE A  56      36.640  29.390  33.110  1.00  0.00            
ATOM    866  O   ILE A  56      36.770  28.170  33.000  1.00  0.00            
ATOM    867  N   ILE A  57      37.570  30.290  33.420  1.00  0.00            
ATOM    868  H   ILE A  57      37.310  31.260  33.520  1.00  0.00            
ATOM    869  CA  ILE A  57      38.950  30.050  33.800  1.00  0.00            
ATOM    870  HA  ILE A  57      39.130  28.980  33.880  1.00  0.00            
ATOM    871  CB  ILE A  57      39.910  30.550  32.720  1.00  0.00            
ATOM    872  HB  ILE A  57      39.780  31.640  32.650  1.00  0.00            
ATOM    873  CG2 ILE A  57      41.360  30.370  33.160  1.00  0.00            
ATOM    874 HG21 ILE A  57      42.120  30.800  32.510  1.00  0.00            
ATOM    875 HG22 ILE A  57      41.460  30.800  34.160  1.00  0.00            
ATOM    876 HG23 ILE A  57      41.570  29.310  33.330  1.00  0.00            
ATOM    877  CG1 ILE A  57      39.620  29.850  31.400  1.00  0.00            
ATOM    878 HG12 ILE A  57      40.050  28.850  31.380  1.00  0.00            
ATOM    879 HG13 ILE A  57      38.550  29.770  31.220  1.00  0.00            
ATOM    880  CD1 ILE A  57      40.160  30.490  30.120  1.00  0.00            
ATOM    881 HD11 ILE A  57      41.240  30.540  30.170  1.00  0.00            
ATOM    882 HD12 ILE A  57      39.940  29.820  29.300  1.00  0.00            
ATOM    883 HD13 ILE A  57      39.730  31.480  29.930  1.00  0.00            
ATOM    884  C   ILE A  57      39.180  30.640  35.180  1.00  0.00            
ATOM    885  O   ILE A  57      39.220  31.870  35.310  1.00  0.00            
ATOM    886  N   PRO A  58      39.430  29.800  36.180  1.00  0.00            
ATOM    887  CD  PRO A  58      39.390  28.350  36.150  1.00  0.00            
ATOM    888  HD2 PRO A  58      40.310  28.020  35.680  1.00  0.00            
ATOM    889  HD3 PRO A  58      38.490  28.000  35.640  1.00  0.00            
ATOM    890  CG  PRO A  58      39.340  27.870  37.600  1.00  0.00            
ATOM    891  HG2 PRO A  58      39.850  26.920  37.730  1.00  0.00            
ATOM    892  HG3 PRO A  58      38.290  27.690  37.820  1.00  0.00            
ATOM    893  CB  PRO A  58      39.870  29.060  38.410  1.00  0.00            
ATOM    894  HB2 PRO A  58      40.930  28.940  38.640  1.00  0.00            
ATOM    895  HB3 PRO A  58      39.280  29.320  39.290  1.00  0.00            
ATOM    896  CA  PRO A  58      39.710  30.290  37.520  1.00  0.00            
ATOM    897  HA  PRO A  58      38.870  30.910  37.830  1.00  0.00            
ATOM    898  C   PRO A  58      40.980  31.140  37.460  1.00  0.00            
ATOM    899  O   PRO A  58      41.900  30.900  36.690  1.00  0.00            
ATOM    900  N   GLY A  59      41.040  32.120  38.370  1.00  0.00            
ATOM    901  H   GLY A  59      40.320  32.230  39.070  1.00  0.00            
ATOM    902  CA  GLY A  59      42.230  32.950  38.440  1.00  0.00            
ATOM    903  HA2 GLY A  59      42.140  33.540  39.350  1.00  0.00            
ATOM    904  HA3 GLY A  59      43.080  32.280  38.560  1.00  0.00            
ATOM    905  C   GLY A  59      42.530  33.800  37.220  1.00  0.00            
ATOM    906  O   GLY A  59      43.670  34.190  36.990  1.00  0.00            
ATOM    907  N   PHE A  60      41.440  34.080  36.490  1.00  0.00            
ATOM    908  H   PHE A  60      40.530  33.820  36.840  1.00  0.00            
ATOM    909  CA  PHE A  60      41.490  34.840  35.250  1.00  0.00            
ATOM    910  HA  PHE A  60      42.300  35.560  35.400  1.00  0.00            
ATOM    911  CB  PHE A  60      41.880  33.960  34.070  1.00  0.00            
ATOM    912  HB2 PHE A  60      42.900  33.650  34.280  1.00  0.00            
ATOM    913  HB3 PHE A  60      41.110  33.200  33.940  1.00  0.00            
ATOM    914  CG  PHE A  60      42.010  34.540  32.680  1.00  0.00            
ATOM    915  CD1 PHE A  60      41.670  35.840  32.300  1.00  0.00            
ATOM    916  HD1 PHE A  60      41.310  36.610  32.980  1.00  0.00            
ATOM    917  CE1 PHE A  60      41.830  36.320  31.000  1.00  0.00            
ATOM    918  HE1 PHE A  60      41.550  37.320  30.710  1.00  0.00            
ATOM    919  CZ  PHE A  60      42.290  35.430  30.010  1.00  0.00            
ATOM    920  HZ  PHE A  60      42.430  35.820  29.020  1.00  0.00            
ATOM    921  CE2 PHE A  60      42.590  34.100  30.340  1.00  0.00            
ATOM    922  HE2 PHE A  60      43.050  33.420  29.630  1.00  0.00            
ATOM    923  CD2 PHE A  60      42.550  33.720  31.680  1.00  0.00            
ATOM    924  HD2 PHE A  60      42.850  32.740  32.030  1.00  0.00            
ATOM    925  C   PHE A  60      40.140  35.520  35.060  1.00  0.00            
ATOM    926  O   PHE A  60      40.070  36.710  35.350  1.00  0.00            
ATOM    927  N   MET A  61      39.110  34.740  34.750  1.00  0.00            
ATOM    928  H   MET A  61      39.230  33.730  34.690  1.00  0.00            
ATOM    929  CA  MET A  61      37.850  35.340  34.350  1.00  0.00            
ATOM    930  HA  MET A  61      37.550  35.920  35.220  1.00  0.00            
ATOM    931  CB  MET A  61      38.000  36.190  33.100  1.00  0.00            
ATOM    932  HB2 MET A  61      37.160  36.850  32.910  1.00  0.00            
ATOM    933  HB3 MET A  61      38.770  36.940  33.280  1.00  0.00            
ATOM    934  CG  MET A  61      38.210  35.550  31.730  1.00  0.00            
ATOM    935  HG2 MET A  61      38.180  36.330  30.960  1.00  0.00            
ATOM    936  HG3 MET A  61      39.180  35.050  31.690  1.00  0.00            
ATOM    937  SD  MET A  61      36.900  34.480  31.070  1.00  0.00            
ATOM    938  CE  MET A  61      37.810  33.910  29.610  1.00  0.00            
ATOM    939  HE1 MET A  61      37.240  33.080  29.190  1.00  0.00            
ATOM    940  HE2 MET A  61      37.830  34.700  28.860  1.00  0.00            
ATOM    941  HE3 MET A  61      38.750  33.460  29.900  1.00  0.00            
ATOM    942  C   MET A  61      36.730  34.320  34.210  1.00  0.00            
ATOM    943  O   MET A  61      36.900  33.110  34.140  1.00  0.00            
ATOM    944  N   CYS A  62      35.470  34.780  34.210  1.00  0.00            
ATOM    945  H   CYS A  62      35.260  35.720  34.510  1.00  0.00            
ATOM    946  CA  CYS A  62      34.310  34.100  33.680  1.00  0.00            
ATOM    947  HA  CYS A  62      34.660  33.100  33.420  1.00  0.00            
ATOM    948  CB  CYS A  62      33.550  33.770  34.960  1.00  0.00            
ATOM    949  HB2 CYS A  62      32.600  33.280  34.730  1.00  0.00            
ATOM    950  HB3 CYS A  62      34.170  33.210  35.650  1.00  0.00            
ATOM    951  SG  CYS A  62      33.080  35.220  35.930  1.00  0.00            
ATOM    952  HG  CYS A  62      34.130  36.010  35.700  1.00  0.00            
ATOM    953  C   CYS A  62      33.570  34.870  32.600  1.00  0.00            
ATOM    954  O   CYS A  62      33.380  36.080  32.690  1.00  0.00            
ATOM    955  N   GLN A  63      33.090  34.190  31.560  1.00  0.00            
ATOM    956  H   GLN A  63      33.260  33.200  31.420  1.00  0.00            
ATOM    957  CA  GLN A  63      32.650  34.840  30.340  1.00  0.00            
ATOM    958  HA  GLN A  63      32.670  35.930  30.340  1.00  0.00            
ATOM    959  CB  GLN A  63      33.550  34.370  29.200  1.00  0.00            
ATOM    960  HB2 GLN A  63      34.560  34.520  29.580  1.00  0.00            
ATOM    961  HB3 GLN A  63      33.370  33.310  29.010  1.00  0.00            
ATOM    962  CG  GLN A  63      33.320  35.030  27.850  1.00  0.00            
ATOM    963  HG2 GLN A  63      32.340  34.750  27.460  1.00  0.00            
ATOM    964  HG3 GLN A  63      33.360  36.120  27.860  1.00  0.00            
ATOM    965  CD  GLN A  63      34.330  34.570  26.810  1.00  0.00            
ATOM    966  OE1 GLN A  63      35.510  34.370  27.090  1.00  0.00            
ATOM    967  NE2 GLN A  63      33.990  34.270  25.560  1.00  0.00            
ATOM    968 HE21 GLN A  63      34.550  33.600  25.040  1.00  0.00            
ATOM    969 HE22 GLN A  63      32.990  34.270  25.420  1.00  0.00            
ATOM    970  C   GLN A  63      31.210  34.490  30.010  1.00  0.00            
ATOM    971  O   GLN A  63      30.840  33.320  29.960  1.00  0.00            
ATOM    972  N   GLY A  64      30.390  35.430  29.520  1.00  0.00            
ATOM    973  H   GLY A  64      30.830  36.330  29.460  1.00  0.00            
ATOM    974  CA  GLY A  64      28.990  35.350  29.150  1.00  0.00            
ATOM    975  HA2 GLY A  64      28.870  34.360  28.730  1.00  0.00            
ATOM    976  HA3 GLY A  64      28.340  35.300  30.030  1.00  0.00            
ATOM    977  C   GLY A  64      28.450  36.410  28.190  1.00  0.00            
ATOM    978  O   GLY A  64      29.160  37.040  27.420  1.00  0.00            
ATOM    979  N   GLY A  65      27.130  36.570  28.030  1.00  0.00            
ATOM    980  H   GLY A  65      26.570  36.020  28.670  1.00  0.00            
ATOM    981  CA  GLY A  65      26.470  37.510  27.150  1.00  0.00            
ATOM    982  HA2 GLY A  65      25.810  38.120  27.760  1.00  0.00            
ATOM    983  HA3 GLY A  65      27.230  38.120  26.670  1.00  0.00            
ATOM    984  C   GLY A  65      25.690  36.910  25.990  1.00  0.00            
ATOM    985  O   GLY A  65      24.950  37.650  25.360  1.00  0.00            
ATOM    986  N   ASP A  66      25.910  35.640  25.640  1.00  0.00            
ATOM    987  H   ASP A  66      26.430  35.040  26.260  1.00  0.00            
ATOM    988  CA  ASP A  66      25.160  34.950  24.600  1.00  0.00            
ATOM    989  HA  ASP A  66      25.240  35.600  23.730  1.00  0.00            
ATOM    990  CB  ASP A  66      25.900  33.670  24.190  1.00  0.00            
ATOM    991  HB2 ASP A  66      26.970  33.780  24.040  1.00  0.00            
ATOM    992  HB3 ASP A  66      25.740  32.910  24.950  1.00  0.00            
ATOM    993  CG  ASP A  66      25.310  33.190  22.870  1.00  0.00            
ATOM    994  OD1 ASP A  66      24.120  33.280  22.520  1.00  0.00            
ATOM    995  OD2 ASP A  66      26.180  32.720  22.100  1.00  0.00            
ATOM    996  C   ASP A  66      23.730  34.650  25.000  1.00  0.00            
ATOM    997  O   ASP A  66      23.480  34.120  26.090  1.00  0.00            
ATOM    998  N   PHE A  67      22.770  35.040  24.170  1.00  0.00            
ATOM    999  H   PHE A  67      22.970  35.640  23.380  1.00  0.00            
ATOM   1000  CA  PHE A  67      21.360  34.870  24.450  1.00  0.00            
ATOM   1001  HA  PHE A  67      21.300  34.020  25.130  1.00  0.00            
ATOM   1002  CB  PHE A  67      20.670  36.110  25.010  1.00  0.00            
ATOM   1003  HB2 PHE A  67      19.630  35.860  25.220  1.00  0.00            
ATOM   1004  HB3 PHE A  67      21.190  36.220  25.960  1.00  0.00            
ATOM   1005  CG  PHE A  67      20.730  37.410  24.240  1.00  0.00            
ATOM   1006  CD1 PHE A  67      19.640  37.670  23.400  1.00  0.00            
ATOM   1007  HD1 PHE A  67      18.910  36.950  23.090  1.00  0.00            
ATOM   1008  CE1 PHE A  67      19.690  38.890  22.700  1.00  0.00            
ATOM   1009  HE1 PHE A  67      18.930  39.180  21.980  1.00  0.00            
ATOM   1010  CZ  PHE A  67      20.700  39.830  22.920  1.00  0.00            
ATOM   1011  HZ  PHE A  67      20.530  40.780  22.430  1.00  0.00            
ATOM   1012  CE2 PHE A  67      21.700  39.630  23.880  1.00  0.00            
ATOM   1013  HE2 PHE A  67      22.290  40.480  24.200  1.00  0.00            
ATOM   1014  CD2 PHE A  67      21.710  38.370  24.500  1.00  0.00            
ATOM   1015  HD2 PHE A  67      22.390  38.210  25.330  1.00  0.00            
ATOM   1016  C   PHE A  67      20.570  34.260  23.300  1.00  0.00            
ATOM   1017  O   PHE A  67      19.380  33.990  23.450  1.00  0.00            
ATOM   1018  N   THR A  68      21.220  34.060  22.150  1.00  0.00            
ATOM   1019  H   THR A  68      22.220  34.220  22.200  1.00  0.00            
ATOM   1020  CA  THR A  68      20.470  33.600  21.010  1.00  0.00            
ATOM   1021  HA  THR A  68      19.510  33.230  21.390  1.00  0.00            
ATOM   1022  CB  THR A  68      20.190  34.660  19.940  1.00  0.00            
ATOM   1023  HB  THR A  68      19.560  34.220  19.170  1.00  0.00            
ATOM   1024  CG2 THR A  68      19.460  35.900  20.450  1.00  0.00            
ATOM   1025 HG21 THR A  68      20.170  36.700  20.630  1.00  0.00            
ATOM   1026 HG22 THR A  68      18.830  36.200  19.610  1.00  0.00            
ATOM   1027 HG23 THR A  68      18.770  35.770  21.280  1.00  0.00            
ATOM   1028  OG1 THR A  68      21.380  35.130  19.350  1.00  0.00            
ATOM   1029  HG1 THR A  68      21.090  35.740  18.670  1.00  0.00            
ATOM   1030  C   THR A  68      20.990  32.350  20.320  1.00  0.00            
ATOM   1031  O   THR A  68      20.210  31.760  19.580  1.00  0.00            
ATOM   1032  N   ARG A  69      22.190  31.930  20.730  1.00  0.00            
ATOM   1033  H   ARG A  69      22.660  32.580  21.340  1.00  0.00            
ATOM   1034  CA  ARG A  69      22.810  30.670  20.350  1.00  0.00            
ATOM   1035  HA  ARG A  69      21.960  30.030  20.100  1.00  0.00            
ATOM   1036  CB  ARG A  69      23.610  30.760  19.060  1.00  0.00            
ATOM   1037  HB2 ARG A  69      24.520  31.320  19.240  1.00  0.00            
ATOM   1038  HB3 ARG A  69      23.900  29.740  18.810  1.00  0.00            
ATOM   1039  CG  ARG A  69      22.960  31.390  17.830  1.00  0.00            
ATOM   1040  HG2 ARG A  69      21.980  30.970  17.590  1.00  0.00            
ATOM   1041  HG3 ARG A  69      22.720  32.420  18.080  1.00  0.00            
ATOM   1042  CD  ARG A  69      23.820  31.290  16.570  1.00  0.00            
ATOM   1043  HD2 ARG A  69      24.730  31.860  16.750  1.00  0.00            
ATOM   1044  HD3 ARG A  69      24.130  30.260  16.380  1.00  0.00            
ATOM   1045  NE  ARG A  69      23.160  31.830  15.380  1.00  0.00            
ATOM   1046  HE  ARG A  69      23.130  32.840  15.380  1.00  0.00            
ATOM   1047  CZ  ARG A  69      22.890  31.170  14.250  1.00  0.00            
ATOM   1048  NH1 ARG A  69      22.920  29.850  14.020  1.00  0.00            
ATOM   1049 HH11 ARG A  69      23.200  29.250  14.780  1.00  0.00            
ATOM   1050 HH12 ARG A  69      22.720  29.530  13.080  1.00  0.00            
ATOM   1051  NH2 ARG A  69      22.470  31.880  13.190  1.00  0.00            
ATOM   1052 HH21 ARG A  69      22.290  32.870  13.250  1.00  0.00            
ATOM   1053 HH22 ARG A  69      22.330  31.400  12.310  1.00  0.00            
ATOM   1054  C   ARG A  69      23.490  29.990  21.530  1.00  0.00            
ATOM   1055  O   ARG A  69      23.830  28.820  21.390  1.00  0.00            
ATOM   1056  N   HID A  70      23.680  30.720  22.630  1.00  0.00            
ATOM   1057  H   HID A  70      23.490  31.710  22.510  1.00  0.00            
ATOM   1058  CA  HID A  70      24.050  30.220  23.930  1.00  0.00            
ATOM   1059  HA  HID A  70      24.100  31.060  24.620  1.00  0.00            
ATOM   1060  CB  HID A  70      22.900  29.400  24.510  1.00  0.00            
ATOM   1061  HB2 HID A  70      22.650  28.570  23.840  1.00  0.00            
ATOM   1062  HB3 HID A  70      23.230  28.910  25.420  1.00  0.00            
ATOM   1063  CG  HID A  70      21.860  30.350  25.050  1.00  0.00            
ATOM   1064  ND1 HID A  70      20.720  30.710  24.350  1.00  0.00            
ATOM   1065  HD1 HID A  70      20.450  30.510  23.400  1.00  0.00            
ATOM   1066  CE1 HID A  70      19.960  31.440  25.180  1.00  0.00            
ATOM   1067  HE1 HID A  70      18.990  31.840  24.940  1.00  0.00            
ATOM   1068  NE2 HID A  70      20.570  31.620  26.360  1.00  0.00            
ATOM   1069  CD2 HID A  70      21.810  30.980  26.270  1.00  0.00            
ATOM   1070  HD2 HID A  70      22.550  30.800  27.040  1.00  0.00            
ATOM   1071  C   HID A  70      25.420  29.550  24.010  1.00  0.00            
ATOM   1072  O   HID A  70      25.550  28.560  24.720  1.00  0.00            
ATOM   1073  N   ASN A  71      26.440  30.100  23.350  1.00  0.00            
ATOM   1074  H   ASN A  71      26.130  30.800  22.690  1.00  0.00            
ATOM   1075  CA  ASN A  71      27.750  29.490  23.260  1.00  0.00            
ATOM   1076  HA  ASN A  71      28.040  28.860  24.110  1.00  0.00            
ATOM   1077  CB  ASN A  71      27.800  28.640  22.000  1.00  0.00            
ATOM   1078  HB2 ASN A  71      26.970  27.940  21.880  1.00  0.00            
ATOM   1079  HB3 ASN A  71      27.650  29.350  21.190  1.00  0.00            
ATOM   1080  CG  ASN A  71      29.140  27.940  21.830  1.00  0.00            
ATOM   1081  OD1 ASN A  71      29.930  28.470  21.040  1.00  0.00            
ATOM   1082  ND2 ASN A  71      29.470  26.900  22.600  1.00  0.00            
ATOM   1083 HD21 ASN A  71      30.450  26.650  22.690  1.00  0.00            
ATOM   1084 HD22 ASN A  71      28.800  26.540  23.260  1.00  0.00            
ATOM   1085  C   ASN A  71      28.860  30.530  23.250  1.00  0.00            
ATOM   1086  O   ASN A  71      29.900  30.170  23.810  1.00  0.00            
ATOM   1087  N   GLY A  72      28.780  31.730  22.680  1.00  0.00            
ATOM   1088  H   GLY A  72      27.890  32.070  22.360  1.00  0.00            
ATOM   1089  CA  GLY A  72      29.930  32.550  22.330  1.00  0.00            
ATOM   1090  HA2 GLY A  72      30.030  33.210  23.200  1.00  0.00            
ATOM   1091  HA3 GLY A  72      30.760  31.860  22.190  1.00  0.00            
ATOM   1092  C   GLY A  72      29.690  33.310  21.040  1.00  0.00            
ATOM   1093  O   GLY A  72      30.610  34.040  20.680  1.00  0.00            
ATOM   1094  N   THR A  73      28.590  33.120  20.310  1.00  0.00            
ATOM   1095  H   THR A  73      27.740  32.710  20.680  1.00  0.00            
ATOM   1096  CA  THR A  73      28.300  33.640  18.990  1.00  0.00            
ATOM   1097  HA  THR A  73      29.030  34.440  18.840  1.00  0.00            
ATOM   1098  CB  THR A  73      28.590  32.560  17.950  1.00  0.00            
ATOM   1099  HB  THR A  73      28.260  32.960  17.000  1.00  0.00            
ATOM   1100  CG2 THR A  73      30.090  32.270  17.910  1.00  0.00            
ATOM   1101 HG21 THR A  73      30.710  33.170  17.900  1.00  0.00            
ATOM   1102 HG22 THR A  73      30.430  31.590  18.680  1.00  0.00            
ATOM   1103 HG23 THR A  73      30.250  31.770  16.950  1.00  0.00            
ATOM   1104  OG1 THR A  73      27.840  31.430  18.330  1.00  0.00            
ATOM   1105  HG1 THR A  73      27.960  30.770  17.650  1.00  0.00            
ATOM   1106  C   THR A  73      26.900  34.210  18.860  1.00  0.00            
ATOM   1107  O   THR A  73      26.630  34.840  17.840  1.00  0.00            
ATOM   1108  N   GLY A  74      26.000  33.970  19.820  1.00  0.00            
ATOM   1109  H   GLY A  74      26.210  33.500  20.690  1.00  0.00            
ATOM   1110  CA  GLY A  74      24.770  34.730  19.800  1.00  0.00            
ATOM   1111  HA2 GLY A  74      24.410  35.170  18.870  1.00  0.00            
ATOM   1112  HA3 GLY A  74      23.980  34.040  20.080  1.00  0.00            
ATOM   1113  C   GLY A  74      24.730  35.860  20.830  1.00  0.00            
ATOM   1114  O   GLY A  74      25.720  36.210  21.470  1.00  0.00            
ATOM   1115  N   GLY A  75      23.550  36.490  20.820  1.00  0.00            
ATOM   1116  H   GLY A  75      22.950  36.170  20.080  1.00  0.00            
ATOM   1117  CA  GLY A  75      23.140  37.740  21.420  1.00  0.00            
ATOM   1118  HA2 GLY A  75      22.120  37.660  21.790  1.00  0.00            
ATOM   1119  HA3 GLY A  75      23.790  38.120  22.210  1.00  0.00            
ATOM   1120  C   GLY A  75      23.080  38.780  20.320  1.00  0.00            
ATOM   1121  O   GLY A  75      23.630  38.600  19.230  1.00  0.00            
ATOM   1122  N   LYS A  76      22.710  40.020  20.650  1.00  0.00            
ATOM   1123  H   LYS A  76      22.480  40.090  21.630  1.00  0.00            
ATOM   1124  CA  LYS A  76      22.770  41.240  19.870  1.00  0.00            
ATOM   1125  HA  LYS A  76      23.700  41.330  19.310  1.00  0.00            
ATOM   1126  CB  LYS A  76      21.600  41.330  18.910  1.00  0.00            
ATOM   1127  HB2 LYS A  76      21.720  42.180  18.230  1.00  0.00            
ATOM   1128  HB3 LYS A  76      21.590  40.430  18.280  1.00  0.00            
ATOM   1129  CG  LYS A  76      20.260  41.330  19.650  1.00  0.00            
ATOM   1130  HG2 LYS A  76      20.090  40.310  19.980  1.00  0.00            
ATOM   1131  HG3 LYS A  76      20.310  42.090  20.430  1.00  0.00            
ATOM   1132  CD  LYS A  76      19.090  41.720  18.760  1.00  0.00            
ATOM   1133  HD2 LYS A  76      18.830  42.780  18.780  1.00  0.00            
ATOM   1134  HD3 LYS A  76      19.370  41.480  17.730  1.00  0.00            
ATOM   1135  CE  LYS A  76      17.870  40.910  19.200  1.00  0.00            
ATOM   1136  HE2 LYS A  76      18.010  39.850  19.010  1.00  0.00            
ATOM   1137  HE3 LYS A  76      17.620  41.120  20.240  1.00  0.00            
ATOM   1138  NZ  LYS A  76      16.680  41.490  18.560  1.00  0.00            
ATOM   1139  HZ1 LYS A  76      15.860  40.920  18.760  1.00  0.00            
ATOM   1140  HZ2 LYS A  76      16.410  42.420  18.830  1.00  0.00            
ATOM   1141  HZ3 LYS A  76      16.700  41.390  17.560  1.00  0.00            
ATOM   1142  C   LYS A  76      22.780  42.500  20.730  1.00  0.00            
ATOM   1143  O   LYS A  76      22.230  42.400  21.820  1.00  0.00            
ATOM   1144  N   SER A  77      23.360  43.630  20.320  1.00  0.00            
ATOM   1145  H   SER A  77      23.930  43.610  19.490  1.00  0.00            
ATOM   1146  CA  SER A  77      23.230  44.850  21.100  1.00  0.00            
ATOM   1147  HA  SER A  77      23.560  44.730  22.130  1.00  0.00            
ATOM   1148  CB  SER A  77      24.110  45.980  20.570  1.00  0.00            
ATOM   1149  HB2 SER A  77      24.270  46.790  21.280  1.00  0.00            
ATOM   1150  HB3 SER A  77      25.020  45.400  20.440  1.00  0.00            
ATOM   1151  OG  SER A  77      23.620  46.410  19.310  1.00  0.00            
ATOM   1152  HG  SER A  77      24.320  46.440  18.660  1.00  0.00            
ATOM   1153  C   SER A  77      21.780  45.310  21.150  1.00  0.00            
ATOM   1154  O   SER A  77      20.970  44.930  20.310  1.00  0.00            
ATOM   1155  N   ILE A  78      21.450  46.270  22.020  1.00  0.00            
ATOM   1156  H   ILE A  78      22.160  46.680  22.600  1.00  0.00            
ATOM   1157  CA  ILE A  78      20.110  46.820  22.040  1.00  0.00            
ATOM   1158  HA  ILE A  78      19.420  45.970  22.090  1.00  0.00            
ATOM   1159  CB  ILE A  78      19.940  47.670  23.290  1.00  0.00            
ATOM   1160  HB  ILE A  78      18.900  48.000  23.290  1.00  0.00            
ATOM   1161  CG2 ILE A  78      20.280  46.840  24.530  1.00  0.00            
ATOM   1162 HG21 ILE A  78      19.620  46.010  24.760  1.00  0.00            
ATOM   1163 HG22 ILE A  78      21.320  46.540  24.410  1.00  0.00            
ATOM   1164 HG23 ILE A  78      20.220  47.500  25.390  1.00  0.00            
ATOM   1165  CG1 ILE A  78      20.740  48.970  23.380  1.00  0.00            
ATOM   1166 HG12 ILE A  78      21.790  48.840  23.660  1.00  0.00            
ATOM   1167 HG13 ILE A  78      20.580  49.480  22.430  1.00  0.00            
ATOM   1168  CD1 ILE A  78      20.130  50.000  24.310  1.00  0.00            
ATOM   1169 HD11 ILE A  78      20.590  50.970  24.150  1.00  0.00            
ATOM   1170 HD12 ILE A  78      19.080  50.130  24.060  1.00  0.00            
ATOM   1171 HD13 ILE A  78      20.210  49.710  25.360  1.00  0.00            
ATOM   1172  C   ILE A  78      19.840  47.580  20.750  1.00  0.00            
ATOM   1173  O   ILE A  78      18.680  47.610  20.330  1.00  0.00            
ATOM   1174  N   TYR A  79      20.840  48.050  20.000  1.00  0.00            
ATOM   1175  H   TYR A  79      21.770  47.780  20.320  1.00  0.00            
ATOM   1176  CA  TYR A  79      20.850  48.820  18.780  1.00  0.00            
ATOM   1177  HA  TYR A  79      20.040  49.530  18.910  1.00  0.00            
ATOM   1178  CB  TYR A  79      22.140  49.620  18.700  1.00  0.00            
ATOM   1179  HB2 TYR A  79      22.920  48.860  18.610  1.00  0.00            
ATOM   1180  HB3 TYR A  79      22.190  50.220  17.790  1.00  0.00            
ATOM   1181  CG  TYR A  79      22.430  50.430  19.950  1.00  0.00            
ATOM   1182  CD1 TYR A  79      21.530  51.420  20.360  1.00  0.00            
ATOM   1183  HD1 TYR A  79      20.660  51.610  19.750  1.00  0.00            
ATOM   1184  CE1 TYR A  79      21.670  52.090  21.580  1.00  0.00            
ATOM   1185  HE1 TYR A  79      20.880  52.740  21.910  1.00  0.00            
ATOM   1186  CZ  TYR A  79      22.850  51.920  22.340  1.00  0.00            
ATOM   1187  OH  TYR A  79      22.920  52.500  23.570  1.00  0.00            
ATOM   1188  HH  TYR A  79      22.080  52.830  23.900  1.00  0.00            
ATOM   1189  CE2 TYR A  79      23.880  51.110  21.830  1.00  0.00            
ATOM   1190  HE2 TYR A  79      24.680  50.830  22.500  1.00  0.00            
ATOM   1191  CD2 TYR A  79      23.650  50.410  20.640  1.00  0.00            
ATOM   1192  HD2 TYR A  79      24.400  49.700  20.330  1.00  0.00            
ATOM   1193  C   TYR A  79      20.690  47.940  17.550  1.00  0.00            
ATOM   1194  O   TYR A  79      20.600  48.410  16.420  1.00  0.00            
ATOM   1195  N   GLY A  80      20.770  46.620  17.740  1.00  0.00            
ATOM   1196  H   GLY A  80      20.750  46.260  18.680  1.00  0.00            
ATOM   1197  CA  GLY A  80      20.480  45.630  16.720  1.00  0.00            
ATOM   1198  HA2 GLY A  80      19.920  44.800  17.140  1.00  0.00            
ATOM   1199  HA3 GLY A  80      19.890  46.160  15.970  1.00  0.00            
ATOM   1200  C   GLY A  80      21.700  45.040  16.030  1.00  0.00            
ATOM   1201  O   GLY A  80      21.540  44.050  15.320  1.00  0.00            
ATOM   1202  N   GLU A  81      22.910  45.590  16.150  1.00  0.00            
ATOM   1203  H   GLU A  81      22.900  46.400  16.750  1.00  0.00            
ATOM   1204  CA  GLU A  81      24.170  45.260  15.500  1.00  0.00            
ATOM   1205  HA  GLU A  81      24.240  44.180  15.410  1.00  0.00            
ATOM   1206  CB  GLU A  81      24.140  45.930  14.130  1.00  0.00            
ATOM   1207  HB2 GLU A  81      23.260  45.610  13.560  1.00  0.00            
ATOM   1208  HB3 GLU A  81      24.160  47.000  14.330  1.00  0.00            
ATOM   1209  CG  GLU A  81      25.390  45.800  13.270  1.00  0.00            
ATOM   1210  HG2 GLU A  81      25.230  46.340  12.340  1.00  0.00            
ATOM   1211  HG3 GLU A  81      26.190  46.250  13.860  1.00  0.00            
ATOM   1212  CD  GLU A  81      25.770  44.380  12.880  1.00  0.00            
ATOM   1213  OE1 GLU A  81      25.350  43.960  11.770  1.00  0.00            
ATOM   1214  OE2 GLU A  81      26.630  43.790  13.560  1.00  0.00            
ATOM   1215  C   GLU A  81      25.340  45.770  16.340  1.00  0.00            
ATOM   1216  O   GLU A  81      25.180  46.620  17.210  1.00  0.00            
ATOM   1217  N   LYS A  82      26.460  45.090  16.100  1.00  0.00            
ATOM   1218  H   LYS A  82      26.590  44.470  15.320  1.00  0.00            
ATOM   1219  CA  LYS A  82      27.670  45.300  16.860  1.00  0.00            
ATOM   1220  HA  LYS A  82      27.570  45.030  17.920  1.00  0.00            
ATOM   1221  CB  LYS A  82      28.710  44.320  16.320  1.00  0.00            
ATOM   1222  HB2 LYS A  82      28.720  44.380  15.240  1.00  0.00            
ATOM   1223  HB3 LYS A  82      29.720  44.620  16.600  1.00  0.00            
ATOM   1224  CG  LYS A  82      28.550  42.840  16.690  1.00  0.00            
ATOM   1225  HG2 LYS A  82      28.690  42.650  17.750  1.00  0.00            
ATOM   1226  HG3 LYS A  82      27.510  42.540  16.520  1.00  0.00            
ATOM   1227  CD  LYS A  82      29.500  41.940  15.910  1.00  0.00            
ATOM   1228  HD2 LYS A  82      30.550  42.170  16.060  1.00  0.00            
ATOM   1229  HD3 LYS A  82      29.350  40.900  16.220  1.00  0.00            
ATOM   1230  CE  LYS A  82      29.320  41.910  14.390  1.00  0.00            
ATOM   1231  HE2 LYS A  82      29.810  42.820  14.040  1.00  0.00            
ATOM   1232  HE3 LYS A  82      29.970  41.070  14.130  1.00  0.00            
ATOM   1233  NZ  LYS A  82      27.960  41.620  13.910  1.00  0.00            
ATOM   1234  HZ1 LYS A  82      27.440  42.480  13.850  1.00  0.00            
ATOM   1235  HZ2 LYS A  82      28.030  41.260  12.970  1.00  0.00            
ATOM   1236  HZ3 LYS A  82      27.410  41.020  14.510  1.00  0.00            
ATOM   1237  C   LYS A  82      28.120  46.750  16.790  1.00  0.00            
ATOM   1238  O   LYS A  82      27.920  47.390  15.760  1.00  0.00            
ATOM   1239  N   PHE A  83      28.760  47.290  17.830  1.00  0.00            
ATOM   1240  H   PHE A  83      28.880  46.740  18.670  1.00  0.00            
ATOM   1241  CA  PHE A  83      29.150  48.670  17.990  1.00  0.00            
ATOM   1242  HA  PHE A  83      29.090  49.160  17.010  1.00  0.00            
ATOM   1243  CB  PHE A  83      28.110  49.430  18.810  1.00  0.00            
ATOM   1244  HB2 PHE A  83      28.250  50.520  18.780  1.00  0.00            
ATOM   1245  HB3 PHE A  83      27.080  49.230  18.510  1.00  0.00            
ATOM   1246  CG  PHE A  83      28.110  49.140  20.290  1.00  0.00            
ATOM   1247  CD1 PHE A  83      27.340  48.060  20.740  1.00  0.00            
ATOM   1248  HD1 PHE A  83      26.670  47.700  19.970  1.00  0.00            
ATOM   1249  CE1 PHE A  83      27.370  47.760  22.110  1.00  0.00            
ATOM   1250  HE1 PHE A  83      26.760  46.930  22.450  1.00  0.00            
ATOM   1251  CZ  PHE A  83      28.200  48.520  22.930  1.00  0.00            
ATOM   1252  HZ  PHE A  83      28.320  48.180  23.950  1.00  0.00            
ATOM   1253  CE2 PHE A  83      29.060  49.530  22.470  1.00  0.00            
ATOM   1254  HE2 PHE A  83      29.630  50.190  23.100  1.00  0.00            
ATOM   1255  CD2 PHE A  83      28.930  49.900  21.130  1.00  0.00            
ATOM   1256  HD2 PHE A  83      29.570  50.640  20.670  1.00  0.00            
ATOM   1257  C   PHE A  83      30.580  48.840  18.480  1.00  0.00            
ATOM   1258  O   PHE A  83      31.270  47.840  18.680  1.00  0.00            
ATOM   1259  N   GLU A  84      31.050  50.090  18.560  1.00  0.00            
ATOM   1260  H   GLU A  84      30.420  50.860  18.400  1.00  0.00            
ATOM   1261  CA  GLU A  84      32.410  50.540  18.790  1.00  0.00            
ATOM   1262  HA  GLU A  84      32.970  50.000  18.020  1.00  0.00            
ATOM   1263  CB  GLU A  84      32.540  52.020  18.480  1.00  0.00            
ATOM   1264  HB2 GLU A  84      33.610  52.200  18.390  1.00  0.00            
ATOM   1265  HB3 GLU A  84      32.030  52.170  17.520  1.00  0.00            
ATOM   1266  CG  GLU A  84      32.090  53.060  19.500  1.00  0.00            
ATOM   1267  HG2 GLU A  84      32.100  52.710  20.540  1.00  0.00            
ATOM   1268  HG3 GLU A  84      32.830  53.860  19.560  1.00  0.00            
ATOM   1269  CD  GLU A  84      30.680  53.530  19.200  1.00  0.00            
ATOM   1270  OE1 GLU A  84      30.520  54.750  18.980  1.00  0.00            
ATOM   1271  OE2 GLU A  84      29.790  52.670  19.060  1.00  0.00            
ATOM   1272  C   GLU A  84      33.070  50.270  20.130  1.00  0.00            
ATOM   1273  O   GLU A  84      32.430  50.110  21.170  1.00  0.00            
ATOM   1274  N   ASP A  85      34.400  50.130  20.180  1.00  0.00            
ATOM   1275  H   ASP A  85      34.900  50.230  19.310  1.00  0.00            
ATOM   1276  CA  ASP A  85      35.130  50.430  21.390  1.00  0.00            
ATOM   1277  HA  ASP A  85      34.770  49.760  22.180  1.00  0.00            
ATOM   1278  CB  ASP A  85      36.600  50.050  21.220  1.00  0.00            
ATOM   1279  HB2 ASP A  85      36.930  50.410  20.250  1.00  0.00            
ATOM   1280  HB3 ASP A  85      37.080  50.450  22.110  1.00  0.00            
ATOM   1281  CG  ASP A  85      36.710  48.540  21.030  1.00  0.00            
ATOM   1282  OD1 ASP A  85      36.110  47.750  21.790  1.00  0.00            
ATOM   1283  OD2 ASP A  85      37.340  48.170  20.020  1.00  0.00            
ATOM   1284  C   ASP A  85      35.010  51.900  21.770  1.00  0.00            
ATOM   1285  O   ASP A  85      35.720  52.790  21.320  1.00  0.00            
ATOM   1286  N   GLU A  86      33.980  52.250  22.530  1.00  0.00            
ATOM   1287  H   GLU A  86      33.460  51.470  22.910  1.00  0.00            
ATOM   1288  CA  GLU A  86      33.510  53.580  22.870  1.00  0.00            
ATOM   1289  HA  GLU A  86      33.080  54.000  21.960  1.00  0.00            
ATOM   1290  CB  GLU A  86      32.410  53.560  23.930  1.00  0.00            
ATOM   1291  HB2 GLU A  86      31.690  52.840  23.520  1.00  0.00            
ATOM   1292  HB3 GLU A  86      32.760  53.190  24.890  1.00  0.00            
ATOM   1293  CG  GLU A  86      31.720  54.910  24.040  1.00  0.00            
ATOM   1294  HG2 GLU A  86      32.460  55.500  24.590  1.00  0.00            
ATOM   1295  HG3 GLU A  86      31.420  55.360  23.090  1.00  0.00            
ATOM   1296  CD  GLU A  86      30.500  54.870  24.950  1.00  0.00            
ATOM   1297  OE1 GLU A  86      30.360  53.890  25.710  1.00  0.00            
ATOM   1298  OE2 GLU A  86      29.710  55.840  24.890  1.00  0.00            
ATOM   1299  C   GLU A  86      34.620  54.490  23.370  1.00  0.00            
ATOM   1300  O   GLU A  86      34.730  55.640  22.950  1.00  0.00            
ATOM   1301  N   ASN A  87      35.450  54.060  24.320  1.00  0.00            
ATOM   1302  H   ASN A  87      35.380  53.060  24.450  1.00  0.00            
ATOM   1303  CA  ASN A  87      36.650  54.690  24.820  1.00  0.00            
ATOM   1304  HA  ASN A  87      37.120  55.200  23.980  1.00  0.00            
ATOM   1305  CB  ASN A  87      36.310  55.810  25.800  1.00  0.00            
ATOM   1306  HB2 ASN A  87      35.450  56.360  25.410  1.00  0.00            
ATOM   1307  HB3 ASN A  87      36.100  55.330  26.760  1.00  0.00            
ATOM   1308  CG  ASN A  87      37.380  56.860  26.040  1.00  0.00            
ATOM   1309  OD1 ASN A  87      38.570  56.760  25.760  1.00  0.00            
ATOM   1310  ND2 ASN A  87      37.010  57.900  26.800  1.00  0.00            
ATOM   1311 HD21 ASN A  87      37.670  58.580  27.140  1.00  0.00            
ATOM   1312 HD22 ASN A  87      36.020  58.030  26.940  1.00  0.00            
ATOM   1313  C   ASN A  87      37.590  53.640  25.410  1.00  0.00            
ATOM   1314  O   ASN A  87      37.050  52.790  26.120  1.00  0.00            
ATOM   1315  N   PHE A  88      38.910  53.850  25.400  1.00  0.00            
ATOM   1316  H   PHE A  88      39.260  54.680  24.950  1.00  0.00            
ATOM   1317  CA  PHE A  88      39.810  53.120  26.270  1.00  0.00            
ATOM   1318  HA  PHE A  88      39.380  52.260  26.780  1.00  0.00            
ATOM   1319  CB  PHE A  88      40.960  52.540  25.450  1.00  0.00            
ATOM   1320  HB2 PHE A  88      41.490  53.360  24.970  1.00  0.00            
ATOM   1321  HB3 PHE A  88      41.650  52.090  26.170  1.00  0.00            
ATOM   1322  CG  PHE A  88      40.570  51.570  24.360  1.00  0.00            
ATOM   1323  CD1 PHE A  88      39.860  50.420  24.710  1.00  0.00            
ATOM   1324  HD1 PHE A  88      39.640  50.200  25.750  1.00  0.00            
ATOM   1325  CE1 PHE A  88      39.560  49.510  23.690  1.00  0.00            
ATOM   1326  HE1 PHE A  88      39.090  48.600  24.040  1.00  0.00            
ATOM   1327  CZ  PHE A  88      40.040  49.660  22.380  1.00  0.00            
ATOM   1328  HZ  PHE A  88      39.870  48.820  21.710  1.00  0.00            
ATOM   1329  CE2 PHE A  88      40.750  50.820  22.070  1.00  0.00            
ATOM   1330  HE2 PHE A  88      41.120  51.000  21.070  1.00  0.00            
ATOM   1331  CD2 PHE A  88      40.960  51.810  23.040  1.00  0.00            
ATOM   1332  HD2 PHE A  88      41.460  52.740  22.810  1.00  0.00            
ATOM   1333  C   PHE A  88      40.300  54.070  27.350  1.00  0.00            
ATOM   1334  O   PHE A  88      41.330  54.750  27.320  1.00  0.00            
ATOM   1335  N   ILE A  89      39.620  53.960  28.490  1.00  0.00            
ATOM   1336  H   ILE A  89      38.720  53.520  28.430  1.00  0.00            
ATOM   1337  CA  ILE A  89      39.820  54.800  29.660  1.00  0.00            
ATOM   1338  HA  ILE A  89      40.830  55.200  29.570  1.00  0.00            
ATOM   1339  CB  ILE A  89      38.780  55.920  29.610  1.00  0.00            
ATOM   1340  HB  ILE A  89      38.920  56.340  28.620  1.00  0.00            
ATOM   1341  CG2 ILE A  89      37.320  55.520  29.770  1.00  0.00            
ATOM   1342 HG21 ILE A  89      37.220  55.140  30.780  1.00  0.00            
ATOM   1343 HG22 ILE A  89      36.590  56.240  29.390  1.00  0.00            
ATOM   1344 HG23 ILE A  89      37.110  54.710  29.070  1.00  0.00            
ATOM   1345  CG1 ILE A  89      39.100  56.950  30.690  1.00  0.00            
ATOM   1346 HG12 ILE A  89      38.770  56.740  31.710  1.00  0.00            
ATOM   1347 HG13 ILE A  89      40.190  56.970  30.680  1.00  0.00            
ATOM   1348  CD1 ILE A  89      38.430  58.310  30.520  1.00  0.00            
ATOM   1349 HD11 ILE A  89      37.340  58.280  30.550  1.00  0.00            
ATOM   1350 HD12 ILE A  89      38.980  59.120  30.990  1.00  0.00            
ATOM   1351 HD13 ILE A  89      38.670  58.580  29.490  1.00  0.00            
ATOM   1352  C   ILE A  89      39.730  54.040  30.970  1.00  0.00            
ATOM   1353  O   ILE A  89      40.450  54.480  31.870  1.00  0.00            
ATOM   1354  N   LEU A  90      39.060  52.890  31.060  1.00  0.00            
ATOM   1355  H   LEU A  90      38.770  52.360  30.250  1.00  0.00            
ATOM   1356  CA  LEU A  90      39.010  52.110  32.270  1.00  0.00            
ATOM   1357  HA  LEU A  90      39.580  52.610  33.050  1.00  0.00            
ATOM   1358  CB  LEU A  90      37.580  52.000  32.800  1.00  0.00            
ATOM   1359  HB2 LEU A  90      37.090  51.650  31.880  1.00  0.00            
ATOM   1360  HB3 LEU A  90      37.570  51.230  33.570  1.00  0.00            
ATOM   1361  CG  LEU A  90      36.950  53.280  33.330  1.00  0.00            
ATOM   1362  HG  LEU A  90      36.830  53.990  32.510  1.00  0.00            
ATOM   1363  CD1 LEU A  90      35.570  52.950  33.870  1.00  0.00            
ATOM   1364 HD11 LEU A  90      35.150  52.200  33.190  1.00  0.00            
ATOM   1365 HD12 LEU A  90      35.650  52.400  34.810  1.00  0.00            
ATOM   1366 HD13 LEU A  90      35.020  53.870  34.050  1.00  0.00            
ATOM   1367  CD2 LEU A  90      37.630  54.080  34.440  1.00  0.00            
ATOM   1368 HD21 LEU A  90      38.610  54.390  34.060  1.00  0.00            
ATOM   1369 HD22 LEU A  90      37.160  54.990  34.820  1.00  0.00            
ATOM   1370 HD23 LEU A  90      37.810  53.350  35.230  1.00  0.00            
ATOM   1371  C   LEU A  90      39.770  50.800  32.090  1.00  0.00            
ATOM   1372  O   LEU A  90      40.200  50.410  31.010  1.00  0.00            
ATOM   1373  N   LYS A  91      40.060  50.170  33.230  1.00  0.00            
ATOM   1374  H   LYS A  91      39.530  50.410  34.050  1.00  0.00            
ATOM   1375  CA  LYS A  91      41.000  49.080  33.300  1.00  0.00            
ATOM   1376  HA  LYS A  91      41.090  48.740  32.270  1.00  0.00            
ATOM   1377  CB  LYS A  91      42.310  49.580  33.910  1.00  0.00            
ATOM   1378  HB2 LYS A  91      42.020  50.060  34.840  1.00  0.00            
ATOM   1379  HB3 LYS A  91      43.040  48.800  34.100  1.00  0.00            
ATOM   1380  CG  LYS A  91      42.860  50.820  33.210  1.00  0.00            
ATOM   1381  HG2 LYS A  91      43.370  50.560  32.280  1.00  0.00            
ATOM   1382  HG3 LYS A  91      42.120  51.620  33.230  1.00  0.00            
ATOM   1383  CD  LYS A  91      43.960  51.530  33.990  1.00  0.00            
ATOM   1384  HD2 LYS A  91      43.740  52.600  33.970  1.00  0.00            
ATOM   1385  HD3 LYS A  91      44.060  51.270  35.040  1.00  0.00            
ATOM   1386  CE  LYS A  91      45.380  51.250  33.510  1.00  0.00            
ATOM   1387  HE2 LYS A  91      45.450  51.470  32.440  1.00  0.00            
ATOM   1388  HE3 LYS A  91      46.170  51.830  33.980  1.00  0.00            
ATOM   1389  NZ  LYS A  91      45.800  49.850  33.640  1.00  0.00            
ATOM   1390  HZ1 LYS A  91      45.570  49.490  34.560  1.00  0.00            
ATOM   1391  HZ2 LYS A  91      45.340  49.230  32.980  1.00  0.00            
ATOM   1392  HZ3 LYS A  91      46.780  49.670  33.530  1.00  0.00            
ATOM   1393  C   LYS A  91      40.500  47.860  34.070  1.00  0.00            
ATOM   1394  O   LYS A  91      39.630  47.950  34.930  1.00  0.00            
ATOM   1395  N   HID A  92      41.120  46.710  33.820  1.00  0.00            
ATOM   1396  H   HID A  92      41.770  46.810  33.050  1.00  0.00            
ATOM   1397  CA  HID A  92      41.080  45.350  34.330  1.00  0.00            
ATOM   1398  HA  HID A  92      40.030  45.180  34.600  1.00  0.00            
ATOM   1399  CB  HID A  92      41.350  44.290  33.270  1.00  0.00            
ATOM   1400  HB2 HID A  92      42.410  44.190  33.050  1.00  0.00            
ATOM   1401  HB3 HID A  92      41.030  43.330  33.690  1.00  0.00            
ATOM   1402  CG  HID A  92      40.590  44.560  32.010  1.00  0.00            
ATOM   1403  ND1 HID A  92      40.900  45.450  30.990  1.00  0.00            
ATOM   1404  HD1 HID A  92      41.580  46.180  31.130  1.00  0.00            
ATOM   1405  CE1 HID A  92      40.090  45.190  29.950  1.00  0.00            
ATOM   1406  HE1 HID A  92      40.050  45.780  29.050  1.00  0.00            
ATOM   1407  NE2 HID A  92      39.100  44.380  30.330  1.00  0.00            
ATOM   1408  CD2 HID A  92      39.450  43.920  31.600  1.00  0.00            
ATOM   1409  HD2 HID A  92      38.860  43.200  32.150  1.00  0.00            
ATOM   1410  C   HID A  92      41.910  45.190  35.590  1.00  0.00            
ATOM   1411  O   HID A  92      42.700  44.260  35.780  1.00  0.00            
ATOM   1412  N   THR A  93      41.730  46.120  36.530  1.00  0.00            
ATOM   1413  H   THR A  93      41.020  46.790  36.280  1.00  0.00            
ATOM   1414  CA  THR A  93      42.330  46.290  37.840  1.00  0.00            
ATOM   1415  HA  THR A  93      43.410  46.350  37.730  1.00  0.00            
ATOM   1416  CB  THR A  93      41.930  47.590  38.530  1.00  0.00            
ATOM   1417  HB  THR A  93      42.170  47.490  39.590  1.00  0.00            
ATOM   1418  CG2 THR A  93      42.840  48.650  37.910  1.00  0.00            
ATOM   1419 HG21 THR A  93      43.870  48.390  38.140  1.00  0.00            
ATOM   1420 HG22 THR A  93      42.770  48.660  36.820  1.00  0.00            
ATOM   1421 HG23 THR A  93      42.600  49.680  38.140  1.00  0.00            
ATOM   1422  OG1 THR A  93      40.540  47.800  38.430  1.00  0.00            
ATOM   1423  HG1 THR A  93      40.200  48.420  39.080  1.00  0.00            
ATOM   1424  C   THR A  93      42.310  45.140  38.840  1.00  0.00            
ATOM   1425  O   THR A  93      43.060  45.220  39.810  1.00  0.00            
ATOM   1426  N   GLY A  94      41.330  44.250  38.780  1.00  0.00            
ATOM   1427  H   GLY A  94      40.680  44.240  38.000  1.00  0.00            
ATOM   1428  CA  GLY A  94      41.220  43.140  39.700  1.00  0.00            
ATOM   1429  HA2 GLY A  94      42.030  42.420  39.580  1.00  0.00            
ATOM   1430  HA3 GLY A  94      41.440  43.500  40.700  1.00  0.00            
ATOM   1431  C   GLY A  94      39.910  42.360  39.670  1.00  0.00            
ATOM   1432  O   GLY A  94      39.150  42.580  38.730  1.00  0.00            
ATOM   1433  N   PRO A  95      39.710  41.390  40.560  1.00  0.00            
ATOM   1434  CD  PRO A  95      40.570  41.130  41.700  1.00  0.00            
ATOM   1435  HD2 PRO A  95      40.410  41.910  42.450  1.00  0.00            
ATOM   1436  HD3 PRO A  95      41.610  41.260  41.390  1.00  0.00            
ATOM   1437  CG  PRO A  95      40.110  39.790  42.270  1.00  0.00            
ATOM   1438  HG2 PRO A  95      40.060  39.880  43.350  1.00  0.00            
ATOM   1439  HG3 PRO A  95      40.760  38.980  41.940  1.00  0.00            
ATOM   1440  CB  PRO A  95      38.750  39.550  41.600  1.00  0.00            
ATOM   1441  HB2 PRO A  95      38.060  39.750  42.420  1.00  0.00            
ATOM   1442  HB3 PRO A  95      38.710  38.490  41.350  1.00  0.00            
ATOM   1443  CA  PRO A  95      38.580  40.490  40.420  1.00  0.00            
ATOM   1444  HA  PRO A  95      38.590  39.990  39.460  1.00  0.00            
ATOM   1445  C   PRO A  95      37.270  41.270  40.470  1.00  0.00            
ATOM   1446  O   PRO A  95      37.150  42.230  41.230  1.00  0.00            
ATOM   1447  N   GLY A  96      36.260  40.930  39.660  1.00  0.00            
ATOM   1448  H   GLY A  96      36.410  40.110  39.090  1.00  0.00            
ATOM   1449  CA  GLY A  96      34.980  41.620  39.680  1.00  0.00            
ATOM   1450  HA2 GLY A  96      34.190  40.880  39.600  1.00  0.00            
ATOM   1451  HA3 GLY A  96      34.880  42.110  40.650  1.00  0.00            
ATOM   1452  C   GLY A  96      34.780  42.790  38.730  1.00  0.00            
ATOM   1453  O   GLY A  96      33.660  43.290  38.640  1.00  0.00            
ATOM   1454  N   ILE A  97      35.810  43.290  38.040  1.00  0.00            
ATOM   1455  H   ILE A  97      36.730  42.970  38.280  1.00  0.00            
ATOM   1456  CA  ILE A  97      35.760  44.200  36.910  1.00  0.00            
ATOM   1457  HA  ILE A  97      35.180  45.050  37.270  1.00  0.00            
ATOM   1458  CB  ILE A  97      37.110  44.770  36.520  1.00  0.00            
ATOM   1459  HB  ILE A  97      37.780  43.920  36.410  1.00  0.00            
ATOM   1460  CG2 ILE A  97      37.090  45.570  35.220  1.00  0.00            
ATOM   1461 HG21 ILE A  97      36.280  46.310  35.180  1.00  0.00            
ATOM   1462 HG22 ILE A  97      38.050  45.960  34.900  1.00  0.00            
ATOM   1463 HG23 ILE A  97      36.910  44.880  34.390  1.00  0.00            
ATOM   1464  CG1 ILE A  97      37.790  45.640  37.580  1.00  0.00            
ATOM   1465 HG12 ILE A  97      38.120  44.890  38.300  1.00  0.00            
ATOM   1466 HG13 ILE A  97      38.690  46.060  37.140  1.00  0.00            
ATOM   1467  CD1 ILE A  97      36.870  46.730  38.130  1.00  0.00            
ATOM   1468 HD11 ILE A  97      37.420  47.390  38.790  1.00  0.00            
ATOM   1469 HD12 ILE A  97      36.500  47.330  37.310  1.00  0.00            
ATOM   1470 HD13 ILE A  97      36.150  46.210  38.770  1.00  0.00            
ATOM   1471  C   ILE A  97      35.010  43.520  35.770  1.00  0.00            
ATOM   1472  O   ILE A  97      35.400  42.470  35.270  1.00  0.00            
ATOM   1473  N   LEU A  98      33.930  44.170  35.300  1.00  0.00            
ATOM   1474  H   LEU A  98      33.750  45.100  35.640  1.00  0.00            
ATOM   1475  CA  LEU A  98      33.080  43.580  34.290  1.00  0.00            
ATOM   1476  HA  LEU A  98      33.370  42.540  34.160  1.00  0.00            
ATOM   1477  CB  LEU A  98      31.670  43.730  34.840  1.00  0.00            
ATOM   1478  HB2 LEU A  98      31.450  42.840  35.440  1.00  0.00            
ATOM   1479  HB3 LEU A  98      31.560  44.550  35.560  1.00  0.00            
ATOM   1480  CG  LEU A  98      30.380  43.840  34.030  1.00  0.00            
ATOM   1481  HG  LEU A  98      30.500  44.760  33.450  1.00  0.00            
ATOM   1482  CD1 LEU A  98      30.180  42.600  33.170  1.00  0.00            
ATOM   1483 HD11 LEU A  98      30.900  42.460  32.370  1.00  0.00            
ATOM   1484 HD12 LEU A  98      30.040  41.690  33.740  1.00  0.00            
ATOM   1485 HD13 LEU A  98      29.260  42.840  32.620  1.00  0.00            
ATOM   1486  CD2 LEU A  98      29.160  44.080  34.910  1.00  0.00            
ATOM   1487 HD21 LEU A  98      29.090  43.220  35.580  1.00  0.00            
ATOM   1488 HD22 LEU A  98      29.340  44.970  35.510  1.00  0.00            
ATOM   1489 HD23 LEU A  98      28.280  44.150  34.280  1.00  0.00            
ATOM   1490  C   LEU A  98      33.240  44.350  32.980  1.00  0.00            
ATOM   1491  O   LEU A  98      33.300  45.580  32.980  1.00  0.00            
ATOM   1492  N   SER A  99      33.540  43.660  31.880  1.00  0.00            
ATOM   1493  H   SER A  99      33.670  42.660  31.880  1.00  0.00            
ATOM   1494  CA  SER A  99      34.110  44.130  30.640  1.00  0.00            
ATOM   1495  HA  SER A  99      33.930  45.200  30.670  1.00  0.00            
ATOM   1496  CB  SER A  99      35.620  43.880  30.740  1.00  0.00            
ATOM   1497  HB2 SER A  99      36.010  44.270  31.670  1.00  0.00            
ATOM   1498  HB3 SER A  99      35.780  42.800  30.840  1.00  0.00            
ATOM   1499  OG  SER A  99      36.350  44.320  29.620  1.00  0.00            
ATOM   1500  HG  SER A  99      37.290  44.360  29.810  1.00  0.00            
ATOM   1501  C   SER A  99      33.400  43.540  29.430  1.00  0.00            
ATOM   1502  O   SER A  99      32.960  42.390  29.440  1.00  0.00            
ATOM   1503  N   MET A 100      33.470  44.180  28.260  1.00  0.00            
ATOM   1504  H   MET A 100      33.810  45.120  28.360  1.00  0.00            
ATOM   1505  CA  MET A 100      32.830  43.740  27.040  1.00  0.00            
ATOM   1506  HA  MET A 100      31.990  43.130  27.380  1.00  0.00            
ATOM   1507  CB  MET A 100      32.430  44.950  26.200  1.00  0.00            
ATOM   1508  HB2 MET A 100      33.190  45.730  26.120  1.00  0.00            
ATOM   1509  HB3 MET A 100      32.230  44.630  25.180  1.00  0.00            
ATOM   1510  CG  MET A 100      31.030  45.420  26.600  1.00  0.00            
ATOM   1511  HG2 MET A 100      30.700  44.680  27.320  1.00  0.00            
ATOM   1512  HG3 MET A 100      31.170  46.370  27.130  1.00  0.00            
ATOM   1513  SD  MET A 100      29.710  45.590  25.370  1.00  0.00            
ATOM   1514  CE  MET A 100      28.270  45.190  26.390  1.00  0.00            
ATOM   1515  HE1 MET A 100      27.390  44.950  25.780  1.00  0.00            
ATOM   1516  HE2 MET A 100      28.590  44.450  27.120  1.00  0.00            
ATOM   1517  HE3 MET A 100      28.000  46.150  26.830  1.00  0.00            
ATOM   1518  C   MET A 100      33.740  42.720  26.360  1.00  0.00            
ATOM   1519  O   MET A 100      34.860  43.100  26.020  1.00  0.00            
ATOM   1520  N   ALA A 101      33.340  41.480  26.110  1.00  0.00            
ATOM   1521  H   ALA A 101      32.380  41.260  26.340  1.00  0.00            
ATOM   1522  CA  ALA A 101      34.030  40.660  25.140  1.00  0.00            
ATOM   1523  HA  ALA A 101      35.120  40.630  25.240  1.00  0.00            
ATOM   1524  CB  ALA A 101      33.520  39.260  25.490  1.00  0.00            
ATOM   1525  HB1 ALA A 101      33.800  38.600  24.670  1.00  0.00            
ATOM   1526  HB2 ALA A 101      33.970  38.910  26.420  1.00  0.00            
ATOM   1527  HB3 ALA A 101      32.490  39.290  25.840  1.00  0.00            
ATOM   1528  C   ALA A 101      33.720  40.970  23.680  1.00  0.00            
ATOM   1529  O   ALA A 101      32.670  41.540  23.380  1.00  0.00            
ATOM   1530  N   ASN A 102      34.670  40.810  22.760  1.00  0.00            
ATOM   1531  H   ASN A 102      35.510  40.370  23.110  1.00  0.00            
ATOM   1532  CA  ASN A 102      34.670  41.110  21.340  1.00  0.00            
ATOM   1533  HA  ASN A 102      33.630  40.970  21.030  1.00  0.00            
ATOM   1534  CB  ASN A 102      35.010  42.590  21.190  1.00  0.00            
ATOM   1535  HB2 ASN A 102      34.840  42.910  20.170  1.00  0.00            
ATOM   1536  HB3 ASN A 102      34.440  43.110  21.960  1.00  0.00            
ATOM   1537  CG  ASN A 102      36.420  42.980  21.610  1.00  0.00            
ATOM   1538  OD1 ASN A 102      37.410  42.570  21.010  1.00  0.00            
ATOM   1539  ND2 ASN A 102      36.640  43.780  22.660  1.00  0.00            
ATOM   1540 HD21 ASN A 102      37.590  44.060  22.850  1.00  0.00            
ATOM   1541 HD22 ASN A 102      35.880  44.300  23.070  1.00  0.00            
ATOM   1542  C   ASN A 102      35.480  40.160  20.470  1.00  0.00            
ATOM   1543  O   ASN A 102      36.040  39.200  21.010  1.00  0.00            
ATOM   1544  N   ALA A 103      35.690  40.430  19.190  1.00  0.00            
ATOM   1545  H   ALA A 103      35.320  41.320  18.880  1.00  0.00            
ATOM   1546  CA  ALA A 103      36.400  39.570  18.260  1.00  0.00            
ATOM   1547  HA  ALA A 103      36.960  38.800  18.790  1.00  0.00            
ATOM   1548  CB  ALA A 103      35.370  38.830  17.410  1.00  0.00            
ATOM   1549  HB1 ALA A 103      34.360  39.080  17.720  1.00  0.00            
ATOM   1550  HB2 ALA A 103      35.480  39.080  16.350  1.00  0.00            
ATOM   1551  HB3 ALA A 103      35.580  37.780  17.600  1.00  0.00            
ATOM   1552  C   ALA A 103      37.380  40.420  17.460  1.00  0.00            
ATOM   1553  O   ALA A 103      38.030  39.830  16.610  1.00  0.00            
ATOM   1554  N   GLY A 104      37.570  41.690  17.820  1.00  0.00            
ATOM   1555  H   GLY A 104      37.230  42.040  18.700  1.00  0.00            
ATOM   1556  CA  GLY A 104      38.340  42.620  17.020  1.00  0.00            
ATOM   1557  HA2 GLY A 104      39.390  42.500  17.290  1.00  0.00            
ATOM   1558  HA3 GLY A 104      38.080  42.550  15.970  1.00  0.00            
ATOM   1559  C   GLY A 104      38.020  44.080  17.340  1.00  0.00            
ATOM   1560  O   GLY A 104      37.010  44.200  18.030  1.00  0.00            
ATOM   1561  N   PRO A 105      38.830  45.070  16.960  1.00  0.00            
ATOM   1562  CD  PRO A 105      40.020  44.940  16.150  1.00  0.00            
ATOM   1563  HD2 PRO A 105      39.910  44.170  15.390  1.00  0.00            
ATOM   1564  HD3 PRO A 105      40.910  44.780  16.750  1.00  0.00            
ATOM   1565  CG  PRO A 105      40.200  46.300  15.460  1.00  0.00            
ATOM   1566  HG2 PRO A 105      39.450  46.350  14.670  1.00  0.00            
ATOM   1567  HG3 PRO A 105      41.180  46.490  15.040  1.00  0.00            
ATOM   1568  CB  PRO A 105      39.690  47.290  16.500  1.00  0.00            
ATOM   1569  HB2 PRO A 105      39.460  48.290  16.130  1.00  0.00            
ATOM   1570  HB3 PRO A 105      40.520  47.340  17.200  1.00  0.00            
ATOM   1571  CA  PRO A 105      38.610  46.480  17.210  1.00  0.00            
ATOM   1572  HA  PRO A 105      38.660  46.510  18.300  1.00  0.00            
ATOM   1573  C   PRO A 105      37.210  46.800  16.710  1.00  0.00            
ATOM   1574  O   PRO A 105      36.790  46.440  15.610  1.00  0.00            
ATOM   1575  N   ASN A 106      36.440  47.520  17.530  1.00  0.00            
ATOM   1576  H   ASN A 106      36.910  47.650  18.420  1.00  0.00            
ATOM   1577  CA  ASN A 106      35.070  47.940  17.290  1.00  0.00            
ATOM   1578  HA  ASN A 106      34.830  48.260  18.300  1.00  0.00            
ATOM   1579  CB  ASN A 106      35.050  49.080  16.270  1.00  0.00            
ATOM   1580  HB2 ASN A 106      35.580  48.750  15.380  1.00  0.00            
ATOM   1581  HB3 ASN A 106      34.040  49.360  15.980  1.00  0.00            
ATOM   1582  CG  ASN A 106      35.840  50.310  16.710  1.00  0.00            
ATOM   1583  OD1 ASN A 106      35.900  50.690  17.880  1.00  0.00            
ATOM   1584  ND2 ASN A 106      36.610  50.850  15.760  1.00  0.00            
ATOM   1585 HD21 ASN A 106      36.960  51.780  15.950  1.00  0.00            
ATOM   1586 HD22 ASN A 106      36.520  50.450  14.840  1.00  0.00            
ATOM   1587  C   ASN A 106      34.150  46.770  16.960  1.00  0.00            
ATOM   1588  O   ASN A 106      33.690  46.730  15.820  1.00  0.00            
ATOM   1589  N   THR A 107      33.860  45.820  17.850  1.00  0.00            
ATOM   1590  H   THR A 107      34.260  45.910  18.780  1.00  0.00            
ATOM   1591  CA  THR A 107      32.990  44.670  17.670  1.00  0.00            
ATOM   1592  HA  THR A 107      32.220  45.020  16.980  1.00  0.00            
ATOM   1593  CB  THR A 107      33.710  43.540  16.940  1.00  0.00            
ATOM   1594  HB  THR A 107      32.920  42.810  16.750  1.00  0.00            
ATOM   1595  CG2 THR A 107      34.260  43.660  15.530  1.00  0.00            
ATOM   1596 HG21 THR A 107      34.870  44.570  15.540  1.00  0.00            
ATOM   1597 HG22 THR A 107      34.950  42.870  15.230  1.00  0.00            
ATOM   1598 HG23 THR A 107      33.420  43.680  14.840  1.00  0.00            
ATOM   1599  OG1 THR A 107      34.740  43.000  17.740  1.00  0.00            
ATOM   1600  HG1 THR A 107      35.410  43.690  17.750  1.00  0.00            
ATOM   1601  C   THR A 107      32.150  44.300  18.880  1.00  0.00            
ATOM   1602  O   THR A 107      31.760  43.130  18.950  1.00  0.00            
ATOM   1603  N   ASN A 108      31.890  45.290  19.730  1.00  0.00            
ATOM   1604  H   ASN A 108      31.990  46.250  19.440  1.00  0.00            
ATOM   1605  CA  ASN A 108      31.170  45.070  20.970  1.00  0.00            
ATOM   1606  HA  ASN A 108      31.410  44.160  21.520  1.00  0.00            
ATOM   1607  CB  ASN A 108      31.310  46.280  21.900  1.00  0.00            
ATOM   1608  HB2 ASN A 108      30.970  47.160  21.360  1.00  0.00            
ATOM   1609  HB3 ASN A 108      30.620  46.210  22.740  1.00  0.00            
ATOM   1610  CG  ASN A 108      32.770  46.360  22.340  1.00  0.00            
ATOM   1611  OD1 ASN A 108      33.310  45.390  22.860  1.00  0.00            
ATOM   1612  ND2 ASN A 108      33.430  47.480  22.040  1.00  0.00            
ATOM   1613 HD21 ASN A 108      34.430  47.530  22.190  1.00  0.00            
ATOM   1614 HD22 ASN A 108      32.980  48.320  21.700  1.00  0.00            
ATOM   1615  C   ASN A 108      29.700  44.890  20.610  1.00  0.00            
ATOM   1616  O   ASN A 108      29.250  45.160  19.500  1.00  0.00            
ATOM   1617  N   GLY A 109      28.890  44.540  21.610  1.00  0.00            
ATOM   1618  H   GLY A 109      29.290  44.320  22.510  1.00  0.00            
ATOM   1619  CA  GLY A 109      27.500  44.280  21.300  1.00  0.00            
ATOM   1620  HA2 GLY A 109      27.030  45.230  21.040  1.00  0.00            
ATOM   1621  HA3 GLY A 109      27.450  43.620  20.430  1.00  0.00            
ATOM   1622  C   GLY A 109      26.690  43.650  22.420  1.00  0.00            
ATOM   1623  O   GLY A 109      25.690  44.280  22.750  1.00  0.00            
ATOM   1624  N   SER A 110      27.170  42.500  22.910  1.00  0.00            
ATOM   1625  H   SER A 110      28.100  42.240  22.620  1.00  0.00            
ATOM   1626  CA  SER A 110      26.380  41.820  23.920  1.00  0.00            
ATOM   1627  HA  SER A 110      25.880  42.520  24.590  1.00  0.00            
ATOM   1628  CB  SER A 110      25.280  41.020  23.220  1.00  0.00            
ATOM   1629  HB2 SER A 110      24.740  40.320  23.860  1.00  0.00            
ATOM   1630  HB3 SER A 110      24.510  41.660  22.780  1.00  0.00            
ATOM   1631  OG  SER A 110      25.790  40.260  22.150  1.00  0.00            
ATOM   1632  HG  SER A 110      26.420  39.620  22.500  1.00  0.00            
ATOM   1633  C   SER A 110      27.200  40.910  24.810  1.00  0.00            
ATOM   1634  O   SER A 110      26.630  40.550  25.840  1.00  0.00            
ATOM   1635  N   GLN A 111      28.380  40.440  24.410  1.00  0.00            
ATOM   1636  H   GLN A 111      28.660  40.690  23.470  1.00  0.00            
ATOM   1637  CA  GLN A 111      29.240  39.470  25.070  1.00  0.00            
ATOM   1638  HA  GLN A 111      28.510  38.760  25.460  1.00  0.00            
ATOM   1639  CB  GLN A 111      30.190  38.830  24.060  1.00  0.00            
ATOM   1640  HB2 GLN A 111      29.770  38.680  23.060  1.00  0.00            
ATOM   1641  HB3 GLN A 111      31.090  39.450  24.030  1.00  0.00            
ATOM   1642  CG  GLN A 111      30.470  37.390  24.460  1.00  0.00            
ATOM   1643  HG2 GLN A 111      30.870  37.220  25.460  1.00  0.00            
ATOM   1644  HG3 GLN A 111      29.550  36.800  24.500  1.00  0.00            
ATOM   1645  CD  GLN A 111      31.440  36.680  23.520  1.00  0.00            
ATOM   1646  OE1 GLN A 111      32.190  37.280  22.760  1.00  0.00            
ATOM   1647  NE2 GLN A 111      31.490  35.350  23.550  1.00  0.00            
ATOM   1648 HE21 GLN A 111      32.180  34.900  22.970  1.00  0.00            
ATOM   1649 HE22 GLN A 111      30.910  34.860  24.210  1.00  0.00            
ATOM   1650  C   GLN A 111      29.970  40.160  26.210  1.00  0.00            
ATOM   1651  O   GLN A 111      30.330  41.320  26.010  1.00  0.00            
ATOM   1652  N   PHE A 112      29.990  39.510  27.380  1.00  0.00            
ATOM   1653  H   PHE A 112      29.620  38.580  27.510  1.00  0.00            
ATOM   1654  CA  PHE A 112      30.660  40.130  28.510  1.00  0.00            
ATOM   1655  HA  PHE A 112      31.280  40.960  28.150  1.00  0.00            
ATOM   1656  CB  PHE A 112      29.710  40.870  29.440  1.00  0.00            
ATOM   1657  HB2 PHE A 112      30.260  41.420  30.200  1.00  0.00            
ATOM   1658  HB3 PHE A 112      29.230  41.650  28.840  1.00  0.00            
ATOM   1659  CG  PHE A 112      28.670  40.000  30.090  1.00  0.00            
ATOM   1660  CD1 PHE A 112      28.940  39.410  31.330  1.00  0.00            
ATOM   1661  HD1 PHE A 112      29.930  39.470  31.760  1.00  0.00            
ATOM   1662  CE1 PHE A 112      27.950  38.760  32.080  1.00  0.00            
ATOM   1663  HE1 PHE A 112      28.110  38.340  33.070  1.00  0.00            
ATOM   1664  CZ  PHE A 112      26.700  38.680  31.470  1.00  0.00            
ATOM   1665  HZ  PHE A 112      25.960  38.160  32.070  1.00  0.00            
ATOM   1666  CE2 PHE A 112      26.420  39.200  30.200  1.00  0.00            
ATOM   1667  HE2 PHE A 112      25.430  39.210  29.770  1.00  0.00            
ATOM   1668  CD2 PHE A 112      27.440  39.800  29.450  1.00  0.00            
ATOM   1669  HD2 PHE A 112      27.200  40.370  28.560  1.00  0.00            
ATOM   1670  C   PHE A 112      31.550  39.100  29.190  1.00  0.00            
ATOM   1671  O   PHE A 112      31.370  37.890  29.100  1.00  0.00            
ATOM   1672  N   PHE A 113      32.420  39.660  30.030  1.00  0.00            
ATOM   1673  H   PHE A 113      32.610  40.640  29.900  1.00  0.00            
ATOM   1674  CA  PHE A 113      33.330  38.910  30.870  1.00  0.00            
ATOM   1675  HA  PHE A 113      32.750  38.030  31.180  1.00  0.00            
ATOM   1676  CB  PHE A 113      34.580  38.320  30.230  1.00  0.00            
ATOM   1677  HB2 PHE A 113      35.070  37.680  30.950  1.00  0.00            
ATOM   1678  HB3 PHE A 113      34.400  37.780  29.300  1.00  0.00            
ATOM   1679  CG  PHE A 113      35.560  39.410  29.860  1.00  0.00            
ATOM   1680  CD1 PHE A 113      35.320  40.260  28.780  1.00  0.00            
ATOM   1681  HD1 PHE A 113      34.400  40.180  28.220  1.00  0.00            
ATOM   1682  CE1 PHE A 113      36.290  41.170  28.340  1.00  0.00            
ATOM   1683  HE1 PHE A 113      36.170  41.850  27.510  1.00  0.00            
ATOM   1684  CZ  PHE A 113      37.470  41.340  29.080  1.00  0.00            
ATOM   1685  HZ  PHE A 113      38.220  42.070  28.790  1.00  0.00            
ATOM   1686  CE2 PHE A 113      37.640  40.560  30.230  1.00  0.00            
ATOM   1687  HE2 PHE A 113      38.550  40.620  30.800  1.00  0.00            
ATOM   1688  CD2 PHE A 113      36.690  39.620  30.660  1.00  0.00            
ATOM   1689  HD2 PHE A 113      36.860  38.980  31.500  1.00  0.00            
ATOM   1690  C   PHE A 113      33.650  39.680  32.150  1.00  0.00            
ATOM   1691  O   PHE A 113      33.600  40.910  32.190  1.00  0.00            
ATOM   1692  N   ILE A 114      33.880  38.920  33.220  1.00  0.00            
ATOM   1693  H   ILE A 114      33.900  37.920  33.060  1.00  0.00            
ATOM   1694  CA  ILE A 114      34.030  39.430  34.570  1.00  0.00            
ATOM   1695  HA  ILE A 114      34.150  40.510  34.640  1.00  0.00            
ATOM   1696  CB  ILE A 114      32.890  39.020  35.490  1.00  0.00            
ATOM   1697  HB  ILE A 114      32.730  37.940  35.540  1.00  0.00            
ATOM   1698  CG2 ILE A 114      33.170  39.660  36.850  1.00  0.00            
ATOM   1699 HG21 ILE A 114      33.910  39.130  37.450  1.00  0.00            
ATOM   1700 HG22 ILE A 114      33.640  40.640  36.840  1.00  0.00            
ATOM   1701 HG23 ILE A 114      32.300  39.650  37.500  1.00  0.00            
ATOM   1702  CG1 ILE A 114      31.650  39.660  34.870  1.00  0.00            
ATOM   1703 HG12 ILE A 114      31.860  40.720  35.060  1.00  0.00            
ATOM   1704 HG13 ILE A 114      31.570  39.490  33.800  1.00  0.00            
ATOM   1705  CD1 ILE A 114      30.300  39.220  35.430  1.00  0.00            
ATOM   1706 HD11 ILE A 114      30.260  38.990  36.490  1.00  0.00            
ATOM   1707 HD12 ILE A 114      29.610  39.970  35.040  1.00  0.00            
ATOM   1708 HD13 ILE A 114      30.050  38.280  34.930  1.00  0.00            
ATOM   1709  C   ILE A 114      35.300  38.750  35.070  1.00  0.00            
ATOM   1710  O   ILE A 114      35.350  37.530  35.130  1.00  0.00            
ATOM   1711  N   CYS A 115      36.320  39.570  35.340  1.00  0.00            
ATOM   1712  H   CYS A 115      36.180  40.550  35.150  1.00  0.00            
ATOM   1713  CA  CYS A 115      37.660  39.230  35.790  1.00  0.00            
ATOM   1714  HA  CYS A 115      38.180  38.670  35.010  1.00  0.00            
ATOM   1715  CB  CYS A 115      38.540  40.460  35.960  1.00  0.00            
ATOM   1716  HB2 CYS A 115      38.120  41.260  36.570  1.00  0.00            
ATOM   1717  HB3 CYS A 115      39.530  40.280  36.390  1.00  0.00            
ATOM   1718  SG  CYS A 115      38.710  41.290  34.350  1.00  0.00            
ATOM   1719  HG  CYS A 115      39.610  40.440  33.840  1.00  0.00            
ATOM   1720  C   CYS A 115      37.580  38.520  37.130  1.00  0.00            
ATOM   1721  O   CYS A 115      36.790  38.920  37.980  1.00  0.00            
ATOM   1722  N   THR A 116      38.480  37.560  37.350  1.00  0.00            
ATOM   1723  H   THR A 116      39.110  37.240  36.630  1.00  0.00            
ATOM   1724  CA  THR A 116      38.700  36.820  38.580  1.00  0.00            
ATOM   1725  HA  THR A 116      38.060  37.220  39.360  1.00  0.00            
ATOM   1726  CB  THR A 116      38.210  35.380  38.640  1.00  0.00            
ATOM   1727  HB  THR A 116      38.140  35.130  39.700  1.00  0.00            
ATOM   1728  CG2 THR A 116      36.810  35.150  38.080  1.00  0.00            
ATOM   1729 HG21 THR A 116      37.040  34.990  37.030  1.00  0.00            
ATOM   1730 HG22 THR A 116      36.210  34.290  38.380  1.00  0.00            
ATOM   1731 HG23 THR A 116      36.210  36.060  38.190  1.00  0.00            
ATOM   1732  OG1 THR A 116      39.100  34.430  38.100  1.00  0.00            
ATOM   1733  HG1 THR A 116      39.110  33.720  38.740  1.00  0.00            
ATOM   1734  C   THR A 116      40.140  37.020  39.030  1.00  0.00            
ATOM   1735  O   THR A 116      40.550  36.390  40.000  1.00  0.00            
ATOM   1736  N   ALA A 117      40.820  38.000  38.440  1.00  0.00            
ATOM   1737  H   ALA A 117      40.340  38.570  37.750  1.00  0.00            
ATOM   1738  CA  ALA A 117      42.180  38.460  38.690  1.00  0.00            
ATOM   1739  HA  ALA A 117      42.330  38.360  39.760  1.00  0.00            
ATOM   1740  CB  ALA A 117      43.140  37.540  37.940  1.00  0.00            
ATOM   1741  HB1 ALA A 117      42.880  37.390  36.890  1.00  0.00            
ATOM   1742  HB2 ALA A 117      44.130  37.980  37.960  1.00  0.00            
ATOM   1743  HB3 ALA A 117      43.160  36.580  38.440  1.00  0.00            
ATOM   1744  C   ALA A 117      42.450  39.910  38.340  1.00  0.00            
ATOM   1745  O   ALA A 117      41.570  40.640  37.870  1.00  0.00            
ATOM   1746  N   LYS A 118      43.640  40.400  38.680  1.00  0.00            
ATOM   1747  H   LYS A 118      44.290  39.780  39.130  1.00  0.00            
ATOM   1748  CA  LYS A 118      44.200  41.570  38.020  1.00  0.00            
ATOM   1749  HA  LYS A 118      43.370  42.270  38.000  1.00  0.00            
ATOM   1750  CB  LYS A 118      45.350  42.090  38.870  1.00  0.00            
ATOM   1751  HB2 LYS A 118      45.000  42.340  39.880  1.00  0.00            
ATOM   1752  HB3 LYS A 118      46.080  41.310  39.050  1.00  0.00            
ATOM   1753  CG  LYS A 118      46.080  43.280  38.260  1.00  0.00            
ATOM   1754  HG2 LYS A 118      46.680  42.970  37.400  1.00  0.00            
ATOM   1755  HG3 LYS A 118      45.320  44.010  38.010  1.00  0.00            
ATOM   1756  CD  LYS A 118      47.010  43.730  39.390  1.00  0.00            
ATOM   1757  HD2 LYS A 118      46.460  43.860  40.320  1.00  0.00            
ATOM   1758  HD3 LYS A 118      47.770  43.020  39.700  1.00  0.00            
ATOM   1759  CE  LYS A 118      47.680  45.060  39.060  1.00  0.00            
ATOM   1760  HE2 LYS A 118      48.480  44.810  38.360  1.00  0.00            
ATOM   1761  HE3 LYS A 118      46.960  45.720  38.580  1.00  0.00            
ATOM   1762  NZ  LYS A 118      48.430  45.650  40.180  1.00  0.00            
ATOM   1763  HZ1 LYS A 118      47.880  45.790  41.010  1.00  0.00            
ATOM   1764  HZ2 LYS A 118      49.320  45.200  40.330  1.00  0.00            
ATOM   1765  HZ3 LYS A 118      48.720  46.590  39.940  1.00  0.00            
ATOM   1766  C   LYS A 118      44.660  41.280  36.590  1.00  0.00            
ATOM   1767  O   LYS A 118      45.590  40.480  36.490  1.00  0.00            
ATOM   1768  N   THR A 119      44.020  41.820  35.550  1.00  0.00            
ATOM   1769  H   THR A 119      43.380  42.550  35.810  1.00  0.00            
ATOM   1770  CA  THR A 119      44.320  41.430  34.190  1.00  0.00            
ATOM   1771  HA  THR A 119      45.280  40.930  34.240  1.00  0.00            
ATOM   1772  CB  THR A 119      43.410  40.350  33.600  1.00  0.00            
ATOM   1773  HB  THR A 119      43.760  40.040  32.620  1.00  0.00            
ATOM   1774  CG2 THR A 119      43.140  39.110  34.460  1.00  0.00            
ATOM   1775 HG21 THR A 119      42.450  38.510  33.860  1.00  0.00            
ATOM   1776 HG22 THR A 119      44.020  38.500  34.620  1.00  0.00            
ATOM   1777 HG23 THR A 119      42.790  39.420  35.440  1.00  0.00            
ATOM   1778  OG1 THR A 119      42.130  40.910  33.420  1.00  0.00            
ATOM   1779  HG1 THR A 119      42.150  41.450  32.630  1.00  0.00            
ATOM   1780  C   THR A 119      44.440  42.570  33.180  1.00  0.00            
ATOM   1781  O   THR A 119      43.890  42.580  32.080  1.00  0.00            
ATOM   1782  N   GLU A 120      45.160  43.600  33.610  1.00  0.00            
ATOM   1783  H   GLU A 120      45.710  43.570  34.460  1.00  0.00            
ATOM   1784  CA  GLU A 120      45.360  44.830  32.870  1.00  0.00            
ATOM   1785  HA  GLU A 120      44.390  45.270  32.660  1.00  0.00            
ATOM   1786  CB  GLU A 120      46.050  45.870  33.750  1.00  0.00            
ATOM   1787  HB2 GLU A 120      46.950  45.340  34.080  1.00  0.00            
ATOM   1788  HB3 GLU A 120      46.330  46.740  33.160  1.00  0.00            
ATOM   1789  CG  GLU A 120      45.320  46.290  35.020  1.00  0.00            
ATOM   1790  HG2 GLU A 120      44.420  46.830  34.740  1.00  0.00            
ATOM   1791  HG3 GLU A 120      45.050  45.410  35.600  1.00  0.00            
ATOM   1792  CD  GLU A 120      46.220  47.190  35.870  1.00  0.00            
ATOM   1793  OE1 GLU A 120      47.130  46.730  36.590  1.00  0.00            
ATOM   1794  OE2 GLU A 120      45.890  48.390  35.820  1.00  0.00            
ATOM   1795  C   GLU A 120      46.070  44.670  31.530  1.00  0.00            
ATOM   1796  O   GLU A 120      45.980  45.560  30.690  1.00  0.00            
ATOM   1797  N   TRP A 121      46.570  43.490  31.160  1.00  0.00            
ATOM   1798  H   TRP A 121      46.370  42.750  31.830  1.00  0.00            
ATOM   1799  CA  TRP A 121      47.020  43.220  29.810  1.00  0.00            
ATOM   1800  HA  TRP A 121      47.640  44.030  29.430  1.00  0.00            
ATOM   1801  CB  TRP A 121      47.660  41.840  29.670  1.00  0.00            
ATOM   1802  HB2 TRP A 121      48.190  41.740  28.720  1.00  0.00            
ATOM   1803  HB3 TRP A 121      48.410  41.750  30.440  1.00  0.00            
ATOM   1804  CG  TRP A 121      46.900  40.550  29.690  1.00  0.00            
ATOM   1805  CD1 TRP A 121      46.220  39.980  28.670  1.00  0.00            
ATOM   1806  HD1 TRP A 121      46.230  40.260  27.620  1.00  0.00            
ATOM   1807  NE1 TRP A 121      45.680  38.790  29.090  1.00  0.00            
ATOM   1808  HE1 TRP A 121      45.210  38.120  28.490  1.00  0.00            
ATOM   1809  CE2 TRP A 121      45.870  38.600  30.440  1.00  0.00            
ATOM   1810  CZ2 TRP A 121      45.630  37.560  31.340  1.00  0.00            
ATOM   1811  HZ2 TRP A 121      44.930  36.800  31.010  1.00  0.00            
ATOM   1812  CH2 TRP A 121      46.060  37.670  32.660  1.00  0.00            
ATOM   1813  HH2 TRP A 121      45.750  36.960  33.420  1.00  0.00            
ATOM   1814  CZ3 TRP A 121      46.770  38.790  33.120  1.00  0.00            
ATOM   1815  HZ3 TRP A 121      47.090  38.740  34.150  1.00  0.00            
ATOM   1816  CE3 TRP A 121      47.180  39.720  32.160  1.00  0.00            
ATOM   1817  HE3 TRP A 121      47.830  40.510  32.520  1.00  0.00            
ATOM   1818  CD2 TRP A 121      46.680  39.700  30.850  1.00  0.00            
ATOM   1819  C   TRP A 121      45.910  43.370  28.780  1.00  0.00            
ATOM   1820  O   TRP A 121      46.190  43.570  27.600  1.00  0.00            
ATOM   1821  N   LEU A 122      44.630  43.390  29.140  1.00  0.00            
ATOM   1822  H   LEU A 122      44.330  43.070  30.050  1.00  0.00            
ATOM   1823  CA  LEU A 122      43.500  43.560  28.250  1.00  0.00            
ATOM   1824  HA  LEU A 122      43.780  43.080  27.320  1.00  0.00            
ATOM   1825  CB  LEU A 122      42.260  42.850  28.800  1.00  0.00            
ATOM   1826  HB2 LEU A 122      42.130  43.190  29.820  1.00  0.00            
ATOM   1827  HB3 LEU A 122      41.370  43.000  28.180  1.00  0.00            
ATOM   1828  CG  LEU A 122      42.550  41.360  28.910  1.00  0.00            
ATOM   1829  HG  LEU A 122      43.460  41.230  29.500  1.00  0.00            
ATOM   1830  CD1 LEU A 122      41.300  40.720  29.500  1.00  0.00            
ATOM   1831 HD11 LEU A 122      41.660  39.750  29.840  1.00  0.00            
ATOM   1832 HD12 LEU A 122      40.990  41.260  30.400  1.00  0.00            
ATOM   1833 HD13 LEU A 122      40.420  40.590  28.870  1.00  0.00            
ATOM   1834  CD2 LEU A 122      42.820  40.610  27.610  1.00  0.00            
ATOM   1835 HD21 LEU A 122      42.040  40.760  26.850  1.00  0.00            
ATOM   1836 HD22 LEU A 122      43.740  40.880  27.100  1.00  0.00            
ATOM   1837 HD23 LEU A 122      43.010  39.580  27.900  1.00  0.00            
ATOM   1838  C   LEU A 122      43.130  45.010  27.990  1.00  0.00            
ATOM   1839  O   LEU A 122      42.220  45.320  27.210  1.00  0.00            
ATOM   1840  N   ASP A 123      43.700  46.000  28.680  1.00  0.00            
ATOM   1841  H   ASP A 123      44.620  45.920  29.080  1.00  0.00            
ATOM   1842  CA  ASP A 123      43.180  47.350  28.790  1.00  0.00            
ATOM   1843  HA  ASP A 123      42.200  47.270  29.250  1.00  0.00            
ATOM   1844  CB  ASP A 123      44.050  48.190  29.730  1.00  0.00            
ATOM   1845  HB2 ASP A 123      45.100  48.100  29.450  1.00  0.00            
ATOM   1846  HB3 ASP A 123      43.830  49.220  29.460  1.00  0.00            
ATOM   1847  CG  ASP A 123      43.780  47.920  31.210  1.00  0.00            
ATOM   1848  OD1 ASP A 123      42.780  47.250  31.540  1.00  0.00            
ATOM   1849  OD2 ASP A 123      44.670  48.260  32.020  1.00  0.00            
ATOM   1850  C   ASP A 123      42.890  48.100  27.500  1.00  0.00            
ATOM   1851  O   ASP A 123      41.940  48.870  27.440  1.00  0.00            
ATOM   1852  N   GLY A 124      43.530  47.790  26.360  1.00  0.00            
ATOM   1853  H   GLY A 124      44.190  47.040  26.490  1.00  0.00            
ATOM   1854  CA  GLY A 124      43.430  48.430  25.070  1.00  0.00            
ATOM   1855  HA2 GLY A 124      42.730  49.250  25.150  1.00  0.00            
ATOM   1856  HA3 GLY A 124      44.430  48.690  24.700  1.00  0.00            
ATOM   1857  C   GLY A 124      42.840  47.480  24.040  1.00  0.00            
ATOM   1858  O   GLY A 124      43.040  47.610  22.830  1.00  0.00            
ATOM   1859  N   LYS A 125      42.020  46.530  24.520  1.00  0.00            
ATOM   1860  H   LYS A 125      41.860  46.510  25.510  1.00  0.00            
ATOM   1861  CA  LYS A 125      41.270  45.590  23.720  1.00  0.00            
ATOM   1862  HA  LYS A 125      41.270  45.940  22.690  1.00  0.00            
ATOM   1863  CB  LYS A 125      42.020  44.260  23.800  1.00  0.00            
ATOM   1864  HB2 LYS A 125      43.110  44.340  23.840  1.00  0.00            
ATOM   1865  HB3 LYS A 125      41.730  43.600  24.610  1.00  0.00            
ATOM   1866  CG  LYS A 125      41.910  43.460  22.500  1.00  0.00            
ATOM   1867  HG2 LYS A 125      40.930  43.000  22.440  1.00  0.00            
ATOM   1868  HG3 LYS A 125      42.050  44.110  21.640  1.00  0.00            
ATOM   1869  CD  LYS A 125      42.940  42.370  22.200  1.00  0.00            
ATOM   1870  HD2 LYS A 125      43.890  42.900  22.170  1.00  0.00            
ATOM   1871  HD3 LYS A 125      42.810  41.620  22.980  1.00  0.00            
ATOM   1872  CE  LYS A 125      42.740  41.590  20.910  1.00  0.00            
ATOM   1873  HE2 LYS A 125      42.100  40.710  20.920  1.00  0.00            
ATOM   1874  HE3 LYS A 125      42.270  42.260  20.190  1.00  0.00            
ATOM   1875  NZ  LYS A 125      44.050  41.310  20.290  1.00  0.00            
ATOM   1876  HZ1 LYS A 125      44.400  40.610  20.920  1.00  0.00            
ATOM   1877  HZ2 LYS A 125      44.130  40.880  19.380  1.00  0.00            
ATOM   1878  HZ3 LYS A 125      44.650  42.120  20.320  1.00  0.00            
ATOM   1879  C   LYS A 125      39.850  45.320  24.200  1.00  0.00            
ATOM   1880  O   LYS A 125      39.030  44.950  23.360  1.00  0.00            
ATOM   1881  N   HID A 126      39.460  45.670  25.430  1.00  0.00            
ATOM   1882  H   HID A 126      40.220  45.830  26.070  1.00  0.00            
ATOM   1883  CA  HID A 126      38.150  45.320  25.950  1.00  0.00            
ATOM   1884  HA  HID A 126      37.470  45.250  25.100  1.00  0.00            
ATOM   1885  CB  HID A 126      38.180  43.950  26.620  1.00  0.00            
ATOM   1886  HB2 HID A 126      38.810  44.060  27.500  1.00  0.00            
ATOM   1887  HB3 HID A 126      37.190  43.630  26.940  1.00  0.00            
ATOM   1888  CG  HID A 126      38.590  42.790  25.750  1.00  0.00            
ATOM   1889  ND1 HID A 126      37.810  42.320  24.710  1.00  0.00            
ATOM   1890  HD1 HID A 126      36.920  42.690  24.410  1.00  0.00            
ATOM   1891  CE1 HID A 126      38.520  41.410  24.030  1.00  0.00            
ATOM   1892  HE1 HID A 126      38.110  40.910  23.170  1.00  0.00            
ATOM   1893  NE2 HID A 126      39.710  41.260  24.610  1.00  0.00            
ATOM   1894  CD2 HID A 126      39.820  42.180  25.660  1.00  0.00            
ATOM   1895  HD2 HID A 126      40.680  42.370  26.280  1.00  0.00            
ATOM   1896  C   HID A 126      37.650  46.460  26.820  1.00  0.00            
ATOM   1897  O   HID A 126      38.200  46.790  27.860  1.00  0.00            
ATOM   1898  N   VAL A 127      36.500  47.050  26.470  1.00  0.00            
ATOM   1899  H   VAL A 127      36.010  46.620  25.700  1.00  0.00            
ATOM   1900  CA  VAL A 127      35.850  48.140  27.170  1.00  0.00            
ATOM   1901  HA  VAL A 127      36.570  48.940  27.400  1.00  0.00            
ATOM   1902  CB  VAL A 127      34.860  48.880  26.280  1.00  0.00            
ATOM   1903  HB  VAL A 127      34.000  48.300  25.970  1.00  0.00            
ATOM   1904  CG1 VAL A 127      34.200  50.070  26.970  1.00  0.00            
ATOM   1905 HG11 VAL A 127      33.380  50.460  26.360  1.00  0.00            
ATOM   1906 HG12 VAL A 127      33.870  49.710  27.940  1.00  0.00            
ATOM   1907 HG13 VAL A 127      34.890  50.910  27.020  1.00  0.00            
ATOM   1908  CG2 VAL A 127      35.450  49.530  25.030  1.00  0.00            
ATOM   1909 HG21 VAL A 127      34.760  50.070  24.380  1.00  0.00            
ATOM   1910 HG22 VAL A 127      36.000  50.420  25.350  1.00  0.00            
ATOM   1911 HG23 VAL A 127      36.040  48.780  24.490  1.00  0.00            
ATOM   1912  C   VAL A 127      35.230  47.660  28.470  1.00  0.00            
ATOM   1913  O   VAL A 127      34.170  47.030  28.490  1.00  0.00            
ATOM   1914  N   VAL A 128      35.910  48.020  29.570  1.00  0.00            
ATOM   1915  H   VAL A 128      36.850  48.320  29.390  1.00  0.00            
ATOM   1916  CA  VAL A 128      35.480  47.850  30.940  1.00  0.00            
ATOM   1917  HA  VAL A 128      35.100  46.830  30.890  1.00  0.00            
ATOM   1918  CB  VAL A 128      36.690  48.240  31.790  1.00  0.00            
ATOM   1919  HB  VAL A 128      37.180  49.160  31.490  1.00  0.00            
ATOM   1920  CG1 VAL A 128      36.310  48.620  33.220  1.00  0.00            
ATOM   1921 HG11 VAL A 128      35.550  49.400  33.230  1.00  0.00            
ATOM   1922 HG12 VAL A 128      35.910  47.770  33.770  1.00  0.00            
ATOM   1923 HG13 VAL A 128      37.210  48.900  33.770  1.00  0.00            
ATOM   1924  CG2 VAL A 128      37.650  47.050  31.830  1.00  0.00            
ATOM   1925 HG21 VAL A 128      38.080  46.750  30.880  1.00  0.00            
ATOM   1926 HG22 VAL A 128      38.440  47.180  32.580  1.00  0.00            
ATOM   1927 HG23 VAL A 128      37.050  46.210  32.180  1.00  0.00            
ATOM   1928  C   VAL A 128      34.320  48.820  31.060  1.00  0.00            
ATOM   1929  O   VAL A 128      34.430  50.020  30.800  1.00  0.00            
ATOM   1930  N   PHE A 129      33.180  48.240  31.440  1.00  0.00            
ATOM   1931  H   PHE A 129      33.040  47.250  31.620  1.00  0.00            
ATOM   1932  CA  PHE A 129      32.040  49.100  31.700  1.00  0.00            
ATOM   1933  HA  PHE A 129      32.440  50.110  31.780  1.00  0.00            
ATOM   1934  CB  PHE A 129      31.020  49.130  30.570  1.00  0.00            
ATOM   1935  HB2 PHE A 129      30.310  49.950  30.690  1.00  0.00            
ATOM   1936  HB3 PHE A 129      31.540  49.350  29.630  1.00  0.00            
ATOM   1937  CG  PHE A 129      30.320  47.790  30.540  1.00  0.00            
ATOM   1938  CD1 PHE A 129      30.940  46.730  29.860  1.00  0.00            
ATOM   1939  HD1 PHE A 129      31.750  46.960  29.190  1.00  0.00            
ATOM   1940  CE1 PHE A 129      30.470  45.430  30.050  1.00  0.00            
ATOM   1941  HE1 PHE A 129      30.940  44.580  29.580  1.00  0.00            
ATOM   1942  CZ  PHE A 129      29.360  45.180  30.860  1.00  0.00            
ATOM   1943  HZ  PHE A 129      28.900  44.200  30.840  1.00  0.00            
ATOM   1944  CE2 PHE A 129      28.800  46.250  31.580  1.00  0.00            
ATOM   1945  HE2 PHE A 129      27.980  46.010  32.230  1.00  0.00            
ATOM   1946  CD2 PHE A 129      29.230  47.570  31.390  1.00  0.00            
ATOM   1947  HD2 PHE A 129      28.890  48.380  32.020  1.00  0.00            
ATOM   1948  C   PHE A 129      31.450  49.000  33.090  1.00  0.00            
ATOM   1949  O   PHE A 129      30.480  49.720  33.330  1.00  0.00            
ATOM   1950  N   GLY A 130      31.930  48.170  34.030  1.00  0.00            
ATOM   1951  H   GLY A 130      32.730  47.590  33.820  1.00  0.00            
ATOM   1952  CA  GLY A 130      31.260  48.000  35.300  1.00  0.00            
ATOM   1953  HA2 GLY A 130      31.040  49.020  35.620  1.00  0.00            
ATOM   1954  HA3 GLY A 130      30.280  47.630  35.020  1.00  0.00            
ATOM   1955  C   GLY A 130      32.030  47.310  36.420  1.00  0.00            
ATOM   1956  O   GLY A 130      33.100  46.790  36.130  1.00  0.00            
ATOM   1957  N   LYS A 131      31.490  47.270  37.640  1.00  0.00            
ATOM   1958  H   LYS A 131      30.640  47.810  37.780  1.00  0.00            
ATOM   1959  CA  LYS A 131      32.050  46.520  38.750  1.00  0.00            
ATOM   1960  HA  LYS A 131      32.590  45.710  38.270  1.00  0.00            
ATOM   1961  CB  LYS A 131      32.990  47.450  39.510  1.00  0.00            
ATOM   1962  HB2 LYS A 131      33.690  47.710  38.710  1.00  0.00            
ATOM   1963  HB3 LYS A 131      32.500  48.400  39.710  1.00  0.00            
ATOM   1964  CG  LYS A 131      33.630  46.910  40.780  1.00  0.00            
ATOM   1965  HG2 LYS A 131      32.930  46.830  41.610  1.00  0.00            
ATOM   1966  HG3 LYS A 131      34.080  45.960  40.500  1.00  0.00            
ATOM   1967  CD  LYS A 131      34.760  47.850  41.200  1.00  0.00            
ATOM   1968  HD2 LYS A 131      35.340  48.110  40.310  1.00  0.00            
ATOM   1969  HD3 LYS A 131      34.390  48.730  41.730  1.00  0.00            
ATOM   1970  CE  LYS A 131      35.680  47.050  42.120  1.00  0.00            
ATOM   1971  HE2 LYS A 131      35.020  46.540  42.820  1.00  0.00            
ATOM   1972  HE3 LYS A 131      36.170  46.240  41.600  1.00  0.00            
ATOM   1973  NZ  LYS A 131      36.700  47.870  42.810  1.00  0.00            
ATOM   1974  HZ1 LYS A 131      37.390  48.220  42.160  1.00  0.00            
ATOM   1975  HZ2 LYS A 131      36.320  48.740  43.150  1.00  0.00            
ATOM   1976  HZ3 LYS A 131      37.100  47.520  43.670  1.00  0.00            
ATOM   1977  C   LYS A 131      31.010  45.910  39.680  1.00  0.00            
ATOM   1978  O   LYS A 131      29.950  46.480  39.930  1.00  0.00            
ATOM   1979  N   VAL A 132      31.360  44.780  40.290  1.00  0.00            
ATOM   1980  H   VAL A 132      32.280  44.430  40.050  1.00  0.00            
ATOM   1981  CA  VAL A 132      30.610  44.120  41.340  1.00  0.00            
ATOM   1982  HA  VAL A 132      29.590  43.870  41.050  1.00  0.00            
ATOM   1983  CB  VAL A 132      31.290  42.860  41.870  1.00  0.00            
ATOM   1984  HB  VAL A 132      32.330  43.140  42.090  1.00  0.00            
ATOM   1985  CG1 VAL A 132      30.780  42.310  43.190  1.00  0.00            
ATOM   1986 HG11 VAL A 132      29.710  42.100  43.180  1.00  0.00            
ATOM   1987 HG12 VAL A 132      31.210  41.340  43.450  1.00  0.00            
ATOM   1988 HG13 VAL A 132      31.140  42.800  44.100  1.00  0.00            
ATOM   1989  CG2 VAL A 132      31.280  41.660  40.920  1.00  0.00            
ATOM   1990 HG21 VAL A 132      31.640  41.980  39.950  1.00  0.00            
ATOM   1991 HG22 VAL A 132      31.990  40.940  41.320  1.00  0.00            
ATOM   1992 HG23 VAL A 132      30.290  41.200  40.910  1.00  0.00            
ATOM   1993  C   VAL A 132      30.430  45.100  42.480  1.00  0.00            
ATOM   1994  O   VAL A 132      31.360  45.690  43.030  1.00  0.00            
ATOM   1995  N   LYS A 133      29.230  45.030  43.070  1.00  0.00            
ATOM   1996  H   LYS A 133      28.630  44.320  42.670  1.00  0.00            
ATOM   1997  CA  LYS A 133      28.660  45.940  44.050  1.00  0.00            
ATOM   1998  HA  LYS A 133      29.450  46.610  44.370  1.00  0.00            
ATOM   1999  CB  LYS A 133      27.420  46.590  43.450  1.00  0.00            
ATOM   2000  HB2 LYS A 133      27.570  47.050  42.470  1.00  0.00            
ATOM   2001  HB3 LYS A 133      26.590  45.890  43.470  1.00  0.00            
ATOM   2002  CG  LYS A 133      26.950  47.820  44.240  1.00  0.00            
ATOM   2003  HG2 LYS A 133      25.940  48.020  43.890  1.00  0.00            
ATOM   2004  HG3 LYS A 133      26.890  47.370  45.230  1.00  0.00            
ATOM   2005  CD  LYS A 133      27.830  49.060  44.110  1.00  0.00            
ATOM   2006  HD2 LYS A 133      28.800  48.800  44.520  1.00  0.00            
ATOM   2007  HD3 LYS A 133      27.890  49.370  43.060  1.00  0.00            
ATOM   2008  CE  LYS A 133      27.210  50.200  44.890  1.00  0.00            
ATOM   2009  HE2 LYS A 133      26.270  50.490  44.420  1.00  0.00            
ATOM   2010  HE3 LYS A 133      27.160  49.880  45.940  1.00  0.00            
ATOM   2011  NZ  LYS A 133      27.950  51.470  44.930  1.00  0.00            
ATOM   2012  HZ1 LYS A 133      27.480  52.190  45.470  1.00  0.00            
ATOM   2013  HZ2 LYS A 133      28.870  51.230  45.260  1.00  0.00            
ATOM   2014  HZ3 LYS A 133      28.080  51.870  44.010  1.00  0.00            
ATOM   2015  C   LYS A 133      28.290  45.180  45.320  1.00  0.00            
ATOM   2016  O   LYS A 133      28.640  45.510  46.450  1.00  0.00            
ATOM   2017  N   GLU A 134      27.830  43.950  45.120  1.00  0.00            
ATOM   2018  H   GLU A 134      27.510  43.700  44.190  1.00  0.00            
ATOM   2019  CA  GLU A 134      28.050  42.790  45.960  1.00  0.00            
ATOM   2020  HA  GLU A 134      29.000  42.860  46.490  1.00  0.00            
ATOM   2021  CB  GLU A 134      27.020  42.770  47.080  1.00  0.00            
ATOM   2022  HB2 GLU A 134      26.940  43.700  47.640  1.00  0.00            
ATOM   2023  HB3 GLU A 134      26.080  42.740  46.530  1.00  0.00            
ATOM   2024  CG  GLU A 134      26.970  41.590  48.050  1.00  0.00            
ATOM   2025  HG2 GLU A 134      26.220  41.830  48.800  1.00  0.00            
ATOM   2026  HG3 GLU A 134      26.730  40.660  47.550  1.00  0.00            
ATOM   2027  CD  GLU A 134      28.300  41.510  48.800  1.00  0.00            
ATOM   2028  OE1 GLU A 134      28.670  42.480  49.500  1.00  0.00            
ATOM   2029  OE2 GLU A 134      29.140  40.640  48.500  1.00  0.00            
ATOM   2030  C   GLU A 134      27.870  41.490  45.190  1.00  0.00            
ATOM   2031  O   GLU A 134      26.910  41.330  44.430  1.00  0.00            
ATOM   2032  N   GLY A 135      28.590  40.410  45.480  1.00  0.00            
ATOM   2033  H   GLY A 135      29.380  40.480  46.100  1.00  0.00            
ATOM   2034  CA  GLY A 135      28.430  39.080  44.910  1.00  0.00            
ATOM   2035  HA2 GLY A 135      27.870  38.510  45.650  1.00  0.00            
ATOM   2036  HA3 GLY A 135      27.760  39.160  44.050  1.00  0.00            
ATOM   2037  C   GLY A 135      29.710  38.330  44.580  1.00  0.00            
ATOM   2038  O   GLY A 135      29.600  37.260  43.990  1.00  0.00            
ATOM   2039  N   MET A 136      30.900  38.790  44.970  1.00  0.00            
ATOM   2040  H   MET A 136      30.990  39.490  45.700  1.00  0.00            
ATOM   2041  CA  MET A 136      32.090  38.120  44.500  1.00  0.00            
ATOM   2042  HA  MET A 136      32.100  38.000  43.420  1.00  0.00            
ATOM   2043  CB  MET A 136      33.290  38.900  45.030  1.00  0.00            
ATOM   2044  HB2 MET A 136      33.090  39.950  44.780  1.00  0.00            
ATOM   2045  HB3 MET A 136      33.400  38.880  46.110  1.00  0.00            
ATOM   2046  CG  MET A 136      34.680  38.510  44.540  1.00  0.00            
ATOM   2047  HG2 MET A 136      35.310  39.300  44.940  1.00  0.00            
ATOM   2048  HG3 MET A 136      34.810  37.520  44.980  1.00  0.00            
ATOM   2049  SD  MET A 136      34.820  38.360  42.740  1.00  0.00            
ATOM   2050  CE  MET A 136      36.120  37.110  42.650  1.00  0.00            
ATOM   2051  HE1 MET A 136      36.950  37.530  43.220  1.00  0.00            
ATOM   2052  HE2 MET A 136      35.750  36.200  43.100  1.00  0.00            
ATOM   2053  HE3 MET A 136      36.360  36.910  41.600  1.00  0.00            
ATOM   2054  C   MET A 136      32.180  36.690  45.040  1.00  0.00            
ATOM   2055  O   MET A 136      32.980  35.880  44.580  1.00  0.00            
ATOM   2056  N   ASN A 137      31.480  36.380  46.130  1.00  0.00            
ATOM   2057  H   ASN A 137      30.770  37.010  46.480  1.00  0.00            
ATOM   2058  CA  ASN A 137      31.400  35.020  46.620  1.00  0.00            
ATOM   2059  HA  ASN A 137      32.450  34.730  46.760  1.00  0.00            
ATOM   2060  CB  ASN A 137      30.800  34.940  48.020  1.00  0.00            
ATOM   2061  HB2 ASN A 137      31.480  35.540  48.630  1.00  0.00            
ATOM   2062  HB3 ASN A 137      29.780  35.300  48.110  1.00  0.00            
ATOM   2063  CG  ASN A 137      30.910  33.560  48.650  1.00  0.00            
ATOM   2064  OD1 ASN A 137      29.920  32.830  48.770  1.00  0.00            
ATOM   2065  ND2 ASN A 137      32.000  33.190  49.330  1.00  0.00            
ATOM   2066 HD21 ASN A 137      31.960  32.340  49.870  1.00  0.00            
ATOM   2067 HD22 ASN A 137      32.760  33.830  49.480  1.00  0.00            
ATOM   2068  C   ASN A 137      30.740  34.000  45.710  1.00  0.00            
ATOM   2069  O   ASN A 137      31.230  32.880  45.560  1.00  0.00            
ATOM   2070  N   ILE A 138      29.770  34.460  44.920  1.00  0.00            
ATOM   2071  H   ILE A 138      29.570  35.440  45.040  1.00  0.00            
ATOM   2072  CA  ILE A 138      29.210  33.710  43.800  1.00  0.00            
ATOM   2073  HA  ILE A 138      29.080  32.690  44.170  1.00  0.00            
ATOM   2074  CB  ILE A 138      27.840  34.310  43.520  1.00  0.00            
ATOM   2075  HB  ILE A 138      27.970  35.290  43.060  1.00  0.00            
ATOM   2076  CG2 ILE A 138      27.160  33.500  42.420  1.00  0.00            
ATOM   2077 HG21 ILE A 138      26.190  33.940  42.230  1.00  0.00            
ATOM   2078 HG22 ILE A 138      27.800  33.420  41.540  1.00  0.00            
ATOM   2079 HG23 ILE A 138      27.030  32.480  42.800  1.00  0.00            
ATOM   2080  CG1 ILE A 138      26.890  34.410  44.710  1.00  0.00            
ATOM   2081 HG12 ILE A 138      27.090  35.300  45.300  1.00  0.00            
ATOM   2082 HG13 ILE A 138      25.850  34.590  44.410  1.00  0.00            
ATOM   2083  CD1 ILE A 138      26.900  33.240  45.680  1.00  0.00            
ATOM   2084 HD11 ILE A 138      27.810  33.260  46.290  1.00  0.00            
ATOM   2085 HD12 ILE A 138      26.010  33.260  46.310  1.00  0.00            
ATOM   2086 HD13 ILE A 138      27.040  32.280  45.190  1.00  0.00            
ATOM   2087  C   ILE A 138      30.140  33.580  42.600  1.00  0.00            
ATOM   2088  O   ILE A 138      30.180  32.470  42.080  1.00  0.00            
ATOM   2089  N   VAL A 139      30.850  34.640  42.200  1.00  0.00            
ATOM   2090  H   VAL A 139      30.760  35.370  42.890  1.00  0.00            
ATOM   2091  CA  VAL A 139      31.920  34.690  41.220  1.00  0.00            
ATOM   2092  HA  VAL A 139      31.530  34.340  40.270  1.00  0.00            
ATOM   2093  CB  VAL A 139      32.410  36.120  41.030  1.00  0.00            
ATOM   2094  HB  VAL A 139      33.020  36.370  41.900  1.00  0.00            
ATOM   2095  CG1 VAL A 139      33.350  36.120  39.830  1.00  0.00            
ATOM   2096 HG11 VAL A 139      33.650  37.150  39.650  1.00  0.00            
ATOM   2097 HG12 VAL A 139      34.280  35.610  40.090  1.00  0.00            
ATOM   2098 HG13 VAL A 139      32.870  35.660  38.960  1.00  0.00            
ATOM   2099  CG2 VAL A 139      31.220  37.050  40.820  1.00  0.00            
ATOM   2100 HG21 VAL A 139      30.710  36.780  39.890  1.00  0.00            
ATOM   2101 HG22 VAL A 139      30.470  37.150  41.600  1.00  0.00            
ATOM   2102 HG23 VAL A 139      31.680  38.040  40.760  1.00  0.00            
ATOM   2103  C   VAL A 139      33.090  33.810  41.640  1.00  0.00            
ATOM   2104  O   VAL A 139      33.670  33.150  40.780  1.00  0.00            
ATOM   2105  N   GLU A 140      33.440  33.650  42.910  1.00  0.00            
ATOM   2106  H   GLU A 140      33.170  34.410  43.520  1.00  0.00            
ATOM   2107  CA  GLU A 140      34.420  32.720  43.430  1.00  0.00            
ATOM   2108  HA  GLU A 140      35.400  32.780  42.950  1.00  0.00            
ATOM   2109  CB  GLU A 140      34.680  33.080  44.890  1.00  0.00            
ATOM   2110  HB2 GLU A 140      34.930  34.140  44.980  1.00  0.00            
ATOM   2111  HB3 GLU A 140      33.910  32.930  45.650  1.00  0.00            
ATOM   2112  CG  GLU A 140      35.840  32.250  45.420  1.00  0.00            
ATOM   2113  HG2 GLU A 140      35.770  31.200  45.120  1.00  0.00            
ATOM   2114  HG3 GLU A 140      36.620  32.830  44.930  1.00  0.00            
ATOM   2115  CD  GLU A 140      35.980  32.340  46.930  1.00  0.00            
ATOM   2116  OE1 GLU A 140      37.030  32.760  47.470  1.00  0.00            
ATOM   2117  OE2 GLU A 140      34.980  32.030  47.610  1.00  0.00            
ATOM   2118  C   GLU A 140      33.970  31.270  43.280  1.00  0.00            
ATOM   2119  O   GLU A 140      34.650  30.400  42.740  1.00  0.00            
ATOM   2120  N   ALA A 141      32.710  30.950  43.560  1.00  0.00            
ATOM   2121  H   ALA A 141      32.080  31.680  43.880  1.00  0.00            
ATOM   2122  CA  ALA A 141      32.080  29.670  43.290  1.00  0.00            
ATOM   2123  HA  ALA A 141      32.720  28.920  43.760  1.00  0.00            
ATOM   2124  CB  ALA A 141      30.730  29.570  43.990  1.00  0.00            
ATOM   2125  HB1 ALA A 141      30.820  29.690  45.070  1.00  0.00            
ATOM   2126  HB2 ALA A 141      30.010  30.190  43.460  1.00  0.00            
ATOM   2127  HB3 ALA A 141      30.420  28.540  43.870  1.00  0.00            
ATOM   2128  C   ALA A 141      31.970  29.310  41.820  1.00  0.00            
ATOM   2129  O   ALA A 141      31.760  28.160  41.430  1.00  0.00            
ATOM   2130  N   MET A 142      31.850  30.320  40.950  1.00  0.00            
ATOM   2131  H   MET A 142      31.760  31.270  41.270  1.00  0.00            
ATOM   2132  CA  MET A 142      31.630  30.220  39.520  1.00  0.00            
ATOM   2133  HA  MET A 142      30.910  29.450  39.280  1.00  0.00            
ATOM   2134  CB  MET A 142      31.180  31.500  38.820  1.00  0.00            
ATOM   2135  HB2 MET A 142      31.540  32.420  39.280  1.00  0.00            
ATOM   2136  HB3 MET A 142      31.430  31.450  37.770  1.00  0.00            
ATOM   2137  CG  MET A 142      29.660  31.640  38.920  1.00  0.00            
ATOM   2138  HG2 MET A 142      29.350  30.650  38.590  1.00  0.00            
ATOM   2139  HG3 MET A 142      29.330  31.890  39.930  1.00  0.00            
ATOM   2140  SD  MET A 142      28.970  32.840  37.760  1.00  0.00            
ATOM   2141  CE  MET A 142      28.930  34.330  38.800  1.00  0.00            
ATOM   2142  HE1 MET A 142      29.850  34.450  39.360  1.00  0.00            
ATOM   2143  HE2 MET A 142      28.830  35.150  38.090  1.00  0.00            
ATOM   2144  HE3 MET A 142      28.110  34.490  39.500  1.00  0.00            
ATOM   2145  C   MET A 142      32.890  29.650  38.870  1.00  0.00            
ATOM   2146  O   MET A 142      32.790  28.730  38.070  1.00  0.00            
ATOM   2147  N   GLU A 143      34.050  30.030  39.420  1.00  0.00            
ATOM   2148  H   GLU A 143      34.100  30.790  40.080  1.00  0.00            
ATOM   2149  CA  GLU A 143      35.300  29.420  39.030  1.00  0.00            
ATOM   2150  HA  GLU A 143      35.450  29.570  37.960  1.00  0.00            
ATOM   2151  CB  GLU A 143      36.430  30.140  39.760  1.00  0.00            
ATOM   2152  HB2 GLU A 143      36.260  30.020  40.830  1.00  0.00            
ATOM   2153  HB3 GLU A 143      37.290  29.630  39.330  1.00  0.00            
ATOM   2154  CG  GLU A 143      36.670  31.630  39.580  1.00  0.00            
ATOM   2155  HG2 GLU A 143      36.940  31.780  38.530  1.00  0.00            
ATOM   2156  HG3 GLU A 143      35.720  32.100  39.810  1.00  0.00            
ATOM   2157  CD  GLU A 143      37.850  32.090  40.430  1.00  0.00            
ATOM   2158  OE1 GLU A 143      37.720  32.200  41.670  1.00  0.00            
ATOM   2159  OE2 GLU A 143      38.910  32.480  39.900  1.00  0.00            
ATOM   2160  C   GLU A 143      35.480  27.930  39.270  1.00  0.00            
ATOM   2161  O   GLU A 143      35.970  27.180  38.430  1.00  0.00            
ATOM   2162  N   ARG A 144      34.820  27.390  40.300  1.00  0.00            
ATOM   2163  H   ARG A 144      34.480  27.960  41.060  1.00  0.00            
ATOM   2164  CA  ARG A 144      34.830  25.980  40.660  1.00  0.00            
ATOM   2165  HA  ARG A 144      35.850  25.620  40.690  1.00  0.00            
ATOM   2166  CB  ARG A 144      34.290  25.860  42.080  1.00  0.00            
ATOM   2167  HB2 ARG A 144      33.220  26.040  42.040  1.00  0.00            
ATOM   2168  HB3 ARG A 144      34.400  24.790  42.290  1.00  0.00            
ATOM   2169  CG  ARG A 144      35.090  26.690  43.070  1.00  0.00            
ATOM   2170  HG2 ARG A 144      36.150  26.470  42.930  1.00  0.00            
ATOM   2171  HG3 ARG A 144      34.890  27.750  42.890  1.00  0.00            
ATOM   2172  CD  ARG A 144      34.700  26.320  44.500  1.00  0.00            
ATOM   2173  HD2 ARG A 144      33.630  26.510  44.630  1.00  0.00            
ATOM   2174  HD3 ARG A 144      35.020  25.320  44.800  1.00  0.00            
ATOM   2175  NE  ARG A 144      35.370  27.230  45.420  1.00  0.00            
ATOM   2176  HE  ARG A 144      36.380  27.290  45.340  1.00  0.00            
ATOM   2177  CZ  ARG A 144      34.760  28.160  46.170  1.00  0.00            
ATOM   2178  NH1 ARG A 144      33.460  28.220  46.480  1.00  0.00            
ATOM   2179 HH11 ARG A 144      32.760  27.540  46.200  1.00  0.00            
ATOM   2180 HH12 ARG A 144      33.140  29.160  46.630  1.00  0.00            
ATOM   2181  NH2 ARG A 144      35.500  29.160  46.660  1.00  0.00            
ATOM   2182 HH21 ARG A 144      36.510  29.150  46.720  1.00  0.00            
ATOM   2183 HH22 ARG A 144      35.090  29.960  47.110  1.00  0.00            
ATOM   2184  C   ARG A 144      34.160  25.060  39.650  1.00  0.00            
ATOM   2185  O   ARG A 144      34.430  23.870  39.710  1.00  0.00            
ATOM   2186  N   PHE A 145      33.370  25.600  38.710  1.00  0.00            
ATOM   2187  H   PHE A 145      33.180  26.590  38.790  1.00  0.00            
ATOM   2188  CA  PHE A 145      32.770  24.810  37.650  1.00  0.00            
ATOM   2189  HA  PHE A 145      32.830  23.790  38.010  1.00  0.00            
ATOM   2190  CB  PHE A 145      31.370  25.360  37.410  1.00  0.00            
ATOM   2191  HB2 PHE A 145      31.410  26.440  37.250  1.00  0.00            
ATOM   2192  HB3 PHE A 145      31.020  24.870  36.500  1.00  0.00            
ATOM   2193  CG  PHE A 145      30.410  25.160  38.560  1.00  0.00            
ATOM   2194  CD1 PHE A 145      29.910  23.910  38.940  1.00  0.00            
ATOM   2195  HD1 PHE A 145      30.200  23.060  38.340  1.00  0.00            
ATOM   2196  CE1 PHE A 145      29.040  23.770  40.020  1.00  0.00            
ATOM   2197  HE1 PHE A 145      28.650  22.780  40.220  1.00  0.00            
ATOM   2198  CZ  PHE A 145      28.790  24.850  40.880  1.00  0.00            
ATOM   2199  HZ  PHE A 145      28.280  24.600  41.800  1.00  0.00            
ATOM   2200  CE2 PHE A 145      29.240  26.130  40.530  1.00  0.00            
ATOM   2201  HE2 PHE A 145      29.110  26.860  41.320  1.00  0.00            
ATOM   2202  CD2 PHE A 145      29.990  26.240  39.360  1.00  0.00            
ATOM   2203  HD2 PHE A 145      30.450  27.190  39.150  1.00  0.00            
ATOM   2204  C   PHE A 145      33.630  24.850  36.400  1.00  0.00            
ATOM   2205  O   PHE A 145      33.290  24.260  35.370  1.00  0.00            
ATOM   2206  N   GLY A 146      34.760  25.560  36.400  1.00  0.00            
ATOM   2207  H   GLY A 146      35.100  25.900  37.290  1.00  0.00            
ATOM   2208  CA  GLY A 146      35.580  25.950  35.260  1.00  0.00            
ATOM   2209  HA2 GLY A 146      35.090  25.520  34.390  1.00  0.00            
ATOM   2210  HA3 GLY A 146      35.600  27.040  35.260  1.00  0.00            
ATOM   2211  C   GLY A 146      37.020  25.460  35.360  1.00  0.00            
ATOM   2212  O   GLY A 146      37.410  24.680  36.220  1.00  0.00            
ATOM   2213  N   SER A 147      37.880  25.830  34.410  1.00  0.00            
ATOM   2214  H   SER A 147      37.510  26.530  33.780  1.00  0.00            
ATOM   2215  CA  SER A 147      39.100  25.140  34.060  1.00  0.00            
ATOM   2216  HA  SER A 147      39.620  24.720  34.920  1.00  0.00            
ATOM   2217  CB  SER A 147      38.710  24.010  33.110  1.00  0.00            
ATOM   2218  HB2 SER A 147      39.610  23.450  32.850  1.00  0.00            
ATOM   2219  HB3 SER A 147      38.130  23.250  33.630  1.00  0.00            
ATOM   2220  OG  SER A 147      38.020  24.390  31.940  1.00  0.00            
ATOM   2221  HG  SER A 147      37.060  24.440  31.970  1.00  0.00            
ATOM   2222  C   SER A 147      40.090  26.000  33.280  1.00  0.00            
ATOM   2223  O   SER A 147      39.590  26.930  32.650  1.00  0.00            
ATOM   2224  N   ARG A 148      41.370  25.650  33.180  1.00  0.00            
ATOM   2225  H   ARG A 148      41.710  24.890  33.750  1.00  0.00            
ATOM   2226  CA  ARG A 148      42.250  26.510  32.410  1.00  0.00            
ATOM   2227  HA  ARG A 148      41.980  27.510  32.770  1.00  0.00            
ATOM   2228  CB  ARG A 148      43.660  26.280  32.930  1.00  0.00            
ATOM   2229  HB2 ARG A 148      43.540  26.220  34.020  1.00  0.00            
ATOM   2230  HB3 ARG A 148      44.150  25.400  32.530  1.00  0.00            
ATOM   2231  CG  ARG A 148      44.600  27.470  32.740  1.00  0.00            
ATOM   2232  HG2 ARG A 148      44.490  27.760  31.700  1.00  0.00            
ATOM   2233  HG3 ARG A 148      44.090  28.260  33.300  1.00  0.00            
ATOM   2234  CD  ARG A 148      46.020  27.240  33.250  1.00  0.00            
ATOM   2235  HD2 ARG A 148      46.340  26.310  32.770  1.00  0.00            
ATOM   2236  HD3 ARG A 148      46.670  28.010  32.840  1.00  0.00            
ATOM   2237  NE  ARG A 148      46.110  27.230  34.710  1.00  0.00            
ATOM   2238  HE  ARG A 148      45.440  27.800  35.200  1.00  0.00            
ATOM   2239  CZ  ARG A 148      46.920  26.470  35.470  1.00  0.00            
ATOM   2240  NH1 ARG A 148      47.840  25.640  34.950  1.00  0.00            
ATOM   2241 HH11 ARG A 148      48.190  25.760  34.010  1.00  0.00            
ATOM   2242 HH12 ARG A 148      48.430  25.350  35.710  1.00  0.00            
ATOM   2243  NH2 ARG A 148      46.870  26.530  36.800  1.00  0.00            
ATOM   2244 HH21 ARG A 148      46.200  27.150  37.240  1.00  0.00            
ATOM   2245 HH22 ARG A 148      47.340  25.840  37.380  1.00  0.00            
ATOM   2246  C   ARG A 148      42.190  26.360  30.900  1.00  0.00            
ATOM   2247  O   ARG A 148      42.630  27.300  30.230  1.00  0.00            
ATOM   2248  N   ASN A 149      41.510  25.330  30.400  1.00  0.00            
ATOM   2249  H   ASN A 149      41.330  24.510  30.960  1.00  0.00            
ATOM   2250  CA  ASN A 149      41.070  25.390  29.020  1.00  0.00            
ATOM   2251  HA  ASN A 149      41.840  25.940  28.480  1.00  0.00            
ATOM   2252  CB  ASN A 149      41.010  24.000  28.410  1.00  0.00            
ATOM   2253  HB2 ASN A 149      40.940  24.100  27.330  1.00  0.00            
ATOM   2254  HB3 ASN A 149      41.950  23.430  28.450  1.00  0.00            
ATOM   2255  CG  ASN A 149      39.880  23.110  28.890  1.00  0.00            
ATOM   2256  OD1 ASN A 149      38.690  23.350  28.650  1.00  0.00            
ATOM   2257  ND2 ASN A 149      40.080  22.090  29.730  1.00  0.00            
ATOM   2258 HD21 ASN A 149      39.220  21.650  30.010  1.00  0.00            
ATOM   2259 HD22 ASN A 149      40.990  21.890  30.130  1.00  0.00            
ATOM   2260  C   ASN A 149      39.760  26.120  28.720  1.00  0.00            
ATOM   2261  O   ASN A 149      39.650  26.700  27.640  1.00  0.00            
ATOM   2262  N   GLY A 150      38.880  26.270  29.710  1.00  0.00            
ATOM   2263  H   GLY A 150      39.070  25.900  30.640  1.00  0.00            
ATOM   2264  CA  GLY A 150      37.700  27.090  29.570  1.00  0.00            
ATOM   2265  HA2 GLY A 150      37.690  27.810  30.390  1.00  0.00            
ATOM   2266  HA3 GLY A 150      37.650  27.650  28.640  1.00  0.00            
ATOM   2267  C   GLY A 150      36.360  26.370  29.530  1.00  0.00            
ATOM   2268  O   GLY A 150      35.340  27.030  29.700  1.00  0.00            
ATOM   2269  N   LYS A 151      36.320  25.050  29.290  1.00  0.00            
ATOM   2270  H   LYS A 151      37.150  24.490  29.190  1.00  0.00            
ATOM   2271  CA  LYS A 151      35.060  24.370  29.480  1.00  0.00            
ATOM   2272  HA  LYS A 151      34.260  24.920  28.970  1.00  0.00            
ATOM   2273  CB  LYS A 151      35.140  22.970  28.870  1.00  0.00            
ATOM   2274  HB2 LYS A 151      35.930  22.370  29.320  1.00  0.00            
ATOM   2275  HB3 LYS A 151      34.180  22.490  29.110  1.00  0.00            
ATOM   2276  CG  LYS A 151      35.300  23.190  27.370  1.00  0.00            
ATOM   2277  HG2 LYS A 151      34.360  23.410  26.860  1.00  0.00            
ATOM   2278  HG3 LYS A 151      36.030  23.930  27.040  1.00  0.00            
ATOM   2279  CD  LYS A 151      35.840  21.910  26.740  1.00  0.00            
ATOM   2280  HD2 LYS A 151      35.000  21.210  26.760  1.00  0.00            
ATOM   2281  HD3 LYS A 151      35.960  22.050  25.660  1.00  0.00            
ATOM   2282  CE  LYS A 151      37.100  21.250  27.280  1.00  0.00            
ATOM   2283  HE2 LYS A 151      38.020  21.830  27.240  1.00  0.00            
ATOM   2284  HE3 LYS A 151      36.990  21.050  28.350  1.00  0.00            
ATOM   2285  NZ  LYS A 151      37.320  19.970  26.580  1.00  0.00            
ATOM   2286  HZ1 LYS A 151      36.550  19.330  26.660  1.00  0.00            
ATOM   2287  HZ2 LYS A 151      37.540  20.160  25.610  1.00  0.00            
ATOM   2288  HZ3 LYS A 151      38.150  19.540  26.970  1.00  0.00            
ATOM   2289  C   LYS A 151      34.600  24.310  30.930  1.00  0.00            
ATOM   2290  O   LYS A 151      35.370  24.050  31.860  1.00  0.00            
ATOM   2291  N   THR A 152      33.290  24.350  31.160  1.00  0.00            
ATOM   2292  H   THR A 152      32.730  24.360  30.320  1.00  0.00            
ATOM   2293  CA  THR A 152      32.650  24.240  32.450  1.00  0.00            
ATOM   2294  HA  THR A 152      33.370  24.470  33.230  1.00  0.00            
ATOM   2295  CB  THR A 152      31.490  25.220  32.590  1.00  0.00            
ATOM   2296  HB  THR A 152      31.160  25.000  33.600  1.00  0.00            
ATOM   2297  CG2 THR A 152      31.990  26.670  32.570  1.00  0.00            
ATOM   2298 HG21 THR A 152      31.170  27.350  32.790  1.00  0.00            
ATOM   2299 HG22 THR A 152      32.790  26.760  33.300  1.00  0.00            
ATOM   2300 HG23 THR A 152      32.310  26.940  31.560  1.00  0.00            
ATOM   2301  OG1 THR A 152      30.530  25.170  31.560  1.00  0.00            
ATOM   2302  HG1 THR A 152      29.690  25.420  31.950  1.00  0.00            
ATOM   2303  C   THR A 152      32.180  22.790  32.530  1.00  0.00            
ATOM   2304  O   THR A 152      31.730  22.170  31.560  1.00  0.00            
ATOM   2305  N   SER A 153      32.310  22.220  33.730  1.00  0.00            
ATOM   2306  H   SER A 153      32.840  22.770  34.390  1.00  0.00            
ATOM   2307  CA  SER A 153      31.800  20.920  34.100  1.00  0.00            
ATOM   2308  HA  SER A 153      32.170  20.150  33.420  1.00  0.00            
ATOM   2309  CB  SER A 153      32.420  20.560  35.450  1.00  0.00            
ATOM   2310  HB2 SER A 153      32.250  19.510  35.650  1.00  0.00            
ATOM   2311  HB3 SER A 153      33.500  20.710  35.390  1.00  0.00            
ATOM   2312  OG  SER A 153      31.890  21.430  36.420  1.00  0.00            
ATOM   2313  HG  SER A 153      32.480  21.360  37.170  1.00  0.00            
ATOM   2314  C   SER A 153      30.280  20.770  34.090  1.00  0.00            
ATOM   2315  O   SER A 153      29.650  19.770  33.770  1.00  0.00            
ATOM   2316  N   LYS A 154      29.580  21.890  34.310  1.00  0.00            
ATOM   2317  H   LYS A 154      30.180  22.690  34.470  1.00  0.00            
ATOM   2318  CA  LYS A 154      28.150  22.100  34.430  1.00  0.00            
ATOM   2319  HA  LYS A 154      27.640  21.300  33.890  1.00  0.00            
ATOM   2320  CB  LYS A 154      27.710  21.890  35.870  1.00  0.00            
ATOM   2321  HB2 LYS A 154      28.380  22.510  36.470  1.00  0.00            
ATOM   2322  HB3 LYS A 154      26.670  22.210  36.000  1.00  0.00            
ATOM   2323  CG  LYS A 154      27.810  20.420  36.290  1.00  0.00            
ATOM   2324  HG2 LYS A 154      27.300  19.870  35.500  1.00  0.00            
ATOM   2325  HG3 LYS A 154      28.820  20.050  36.460  1.00  0.00            
ATOM   2326  CD  LYS A 154      26.910  20.170  37.500  1.00  0.00            
ATOM   2327  HD2 LYS A 154      27.050  21.030  38.150  1.00  0.00            
ATOM   2328  HD3 LYS A 154      25.890  20.270  37.130  1.00  0.00            
ATOM   2329  CE  LYS A 154      27.310  18.910  38.260  1.00  0.00            
ATOM   2330  HE2 LYS A 154      26.950  18.070  37.670  1.00  0.00            
ATOM   2331  HE3 LYS A 154      28.390  18.830  38.200  1.00  0.00            
ATOM   2332  NZ  LYS A 154      26.750  18.910  39.620  1.00  0.00            
ATOM   2333  HZ1 LYS A 154      25.810  18.570  39.590  1.00  0.00            
ATOM   2334  HZ2 LYS A 154      27.180  18.230  40.240  1.00  0.00            
ATOM   2335  HZ3 LYS A 154      26.930  19.740  40.170  1.00  0.00            
ATOM   2336  C   LYS A 154      27.700  23.460  33.920  1.00  0.00            
ATOM   2337  O   LYS A 154      28.540  24.360  33.860  1.00  0.00            
ATOM   2338  N   LYS A 155      26.450  23.610  33.470  1.00  0.00            
ATOM   2339  H   LYS A 155      25.890  22.780  33.460  1.00  0.00            
ATOM   2340  CA  LYS A 155      25.820  24.760  32.870  1.00  0.00            
ATOM   2341  HA  LYS A 155      26.660  25.230  32.360  1.00  0.00            
ATOM   2342  CB  LYS A 155      24.530  24.450  32.110  1.00  0.00            
ATOM   2343  HB2 LYS A 155      24.720  23.610  31.430  1.00  0.00            
ATOM   2344  HB3 LYS A 155      23.700  24.230  32.770  1.00  0.00            
ATOM   2345  CG  LYS A 155      24.080  25.670  31.310  1.00  0.00            
ATOM   2346  HG2 LYS A 155      24.120  26.560  31.940  1.00  0.00            
ATOM   2347  HG3 LYS A 155      24.950  25.820  30.660  1.00  0.00            
ATOM   2348  CD  LYS A 155      22.790  25.540  30.500  1.00  0.00            
ATOM   2349  HD2 LYS A 155      22.880  24.660  29.870  1.00  0.00            
ATOM   2350  HD3 LYS A 155      21.900  25.380  31.110  1.00  0.00            
ATOM   2351  CE  LYS A 155      22.600  26.760  29.600  1.00  0.00            
ATOM   2352  HE2 LYS A 155      22.520  27.600  30.280  1.00  0.00            
ATOM   2353  HE3 LYS A 155      23.510  26.850  29.010  1.00  0.00            
ATOM   2354  NZ  LYS A 155      21.360  26.720  28.810  1.00  0.00            
ATOM   2355  HZ1 LYS A 155      20.520  26.850  29.350  1.00  0.00            
ATOM   2356  HZ2 LYS A 155      21.270  27.510  28.190  1.00  0.00            
ATOM   2357  HZ3 LYS A 155      21.290  25.820  28.340  1.00  0.00            
ATOM   2358  C   LYS A 155      25.490  25.740  33.990  1.00  0.00            
ATOM   2359  O   LYS A 155      24.550  25.510  34.740  1.00  0.00            
ATOM   2360  N   ILE A 156      26.190  26.880  34.000  1.00  0.00            
ATOM   2361  H   ILE A 156      26.950  27.080  33.360  1.00  0.00            
ATOM   2362  CA  ILE A 156      25.800  28.020  34.800  1.00  0.00            
ATOM   2363  HA  ILE A 156      25.300  27.550  35.640  1.00  0.00            
ATOM   2364  CB  ILE A 156      27.130  28.700  35.110  1.00  0.00            
ATOM   2365  HB  ILE A 156      27.540  29.260  34.270  1.00  0.00            
ATOM   2366  CG2 ILE A 156      26.840  29.670  36.260  1.00  0.00            
ATOM   2367 HG21 ILE A 156      26.120  29.220  36.930  1.00  0.00            
ATOM   2368 HG22 ILE A 156      27.740  30.020  36.780  1.00  0.00            
ATOM   2369 HG23 ILE A 156      26.510  30.640  35.890  1.00  0.00            
ATOM   2370  CG1 ILE A 156      28.270  27.810  35.570  1.00  0.00            
ATOM   2371 HG12 ILE A 156      28.530  27.160  34.740  1.00  0.00            
ATOM   2372 HG13 ILE A 156      29.150  28.430  35.730  1.00  0.00            
ATOM   2373  CD1 ILE A 156      28.090  26.900  36.790  1.00  0.00            
ATOM   2374 HD11 ILE A 156      27.070  26.520  36.750  1.00  0.00            
ATOM   2375 HD12 ILE A 156      28.890  26.160  36.810  1.00  0.00            
ATOM   2376 HD13 ILE A 156      28.110  27.490  37.700  1.00  0.00            
ATOM   2377  C   ILE A 156      24.950  28.970  33.970  1.00  0.00            
ATOM   2378  O   ILE A 156      25.210  29.080  32.770  1.00  0.00            
ATOM   2379  N   THR A 157      23.810  29.390  34.530  1.00  0.00            
ATOM   2380  H   THR A 157      23.530  29.140  35.470  1.00  0.00            
ATOM   2381  CA  THR A 157      22.740  29.950  33.740  1.00  0.00            
ATOM   2382  HA  THR A 157      23.220  30.590  33.000  1.00  0.00            
ATOM   2383  CB  THR A 157      21.910  28.890  33.020  1.00  0.00            
ATOM   2384  HB  THR A 157      22.600  28.420  32.320  1.00  0.00            
ATOM   2385  CG2 THR A 157      21.300  27.830  33.930  1.00  0.00            
ATOM   2386 HG21 THR A 157      21.990  27.540  34.720  1.00  0.00            
ATOM   2387 HG22 THR A 157      20.490  28.140  34.590  1.00  0.00            
ATOM   2388 HG23 THR A 157      21.060  26.910  33.380  1.00  0.00            
ATOM   2389  OG1 THR A 157      20.830  29.390  32.260  1.00  0.00            
ATOM   2390  HG1 THR A 157      21.170  29.620  31.390  1.00  0.00            
ATOM   2391  C   THR A 157      21.810  30.870  34.530  1.00  0.00            
ATOM   2392  O   THR A 157      21.470  30.520  35.660  1.00  0.00            
ATOM   2393  N   ILE A 158      21.540  32.070  34.010  1.00  0.00            
ATOM   2394  H   ILE A 158      21.830  32.220  33.060  1.00  0.00            
ATOM   2395  CA  ILE A 158      20.690  33.030  34.680  1.00  0.00            
ATOM   2396  HA  ILE A 158      20.980  33.330  35.690  1.00  0.00            
ATOM   2397  CB  ILE A 158      20.790  34.380  33.970  1.00  0.00            
ATOM   2398  HB  ILE A 158      20.120  34.300  33.110  1.00  0.00            
ATOM   2399  CG2 ILE A 158      20.090  35.450  34.790  1.00  0.00            
ATOM   2400 HG21 ILE A 158      20.490  35.590  35.800  1.00  0.00            
ATOM   2401 HG22 ILE A 158      20.380  36.420  34.380  1.00  0.00            
ATOM   2402 HG23 ILE A 158      19.000  35.450  34.800  1.00  0.00            
ATOM   2403  CG1 ILE A 158      22.180  34.870  33.570  1.00  0.00            
ATOM   2404 HG12 ILE A 158      22.650  34.240  32.810  1.00  0.00            
ATOM   2405 HG13 ILE A 158      22.030  35.840  33.090  1.00  0.00            
ATOM   2406  CD1 ILE A 158      23.240  34.970  34.660  1.00  0.00            
ATOM   2407 HD11 ILE A 158      22.760  35.410  35.540  1.00  0.00            
ATOM   2408 HD12 ILE A 158      23.630  34.000  34.960  1.00  0.00            
ATOM   2409 HD13 ILE A 158      23.960  35.660  34.210  1.00  0.00            
ATOM   2410  C   ILE A 158      19.240  32.570  34.720  1.00  0.00            
ATOM   2411  O   ILE A 158      18.740  31.760  33.940  1.00  0.00            
ATOM   2412  N   ALA A 159      18.510  33.100  35.710  1.00  0.00            
ATOM   2413  H   ALA A 159      18.970  33.720  36.370  1.00  0.00            
ATOM   2414  CA  ALA A 159      17.100  32.820  35.860  1.00  0.00            
ATOM   2415  HA  ALA A 159      16.700  32.480  34.910  1.00  0.00            
ATOM   2416  CB  ALA A 159      16.780  31.860  37.010  1.00  0.00            
ATOM   2417  HB1 ALA A 159      15.760  31.480  36.980  1.00  0.00            
ATOM   2418  HB2 ALA A 159      17.450  31.000  37.020  1.00  0.00            
ATOM   2419  HB3 ALA A 159      16.820  32.340  37.990  1.00  0.00            
ATOM   2420  C   ALA A 159      16.340  34.120  36.090  1.00  0.00            
ATOM   2421  O   ALA A 159      15.120  34.160  35.920  1.00  0.00            
ATOM   2422  N   ASP A 160      17.010  35.210  36.470  1.00  0.00            
ATOM   2423  H   ASP A 160      18.010  35.070  36.500  1.00  0.00            
ATOM   2424  CA  ASP A 160      16.500  36.560  36.610  1.00  0.00            
ATOM   2425  HA  ASP A 160      15.740  36.720  35.840  1.00  0.00            
ATOM   2426  CB  ASP A 160      15.740  36.650  37.930  1.00  0.00            
ATOM   2427  HB2 ASP A 160      15.260  35.680  38.080  1.00  0.00            
ATOM   2428  HB3 ASP A 160      16.390  36.700  38.800  1.00  0.00            
ATOM   2429  CG  ASP A 160      14.660  37.720  37.970  1.00  0.00            
ATOM   2430  OD1 ASP A 160      13.790  37.640  38.860  1.00  0.00            
ATOM   2431  OD2 ASP A 160      14.580  38.590  37.070  1.00  0.00            
ATOM   2432  C   ASP A 160      17.580  37.630  36.620  1.00  0.00            
ATOM   2433  O   ASP A 160      18.660  37.320  37.100  1.00  0.00            
ATOM   2434  N   CYS A 161      17.270  38.850  36.170  1.00  0.00            
ATOM   2435  H   CYS A 161      16.280  38.960  36.000  1.00  0.00            
ATOM   2436  CA  CYS A 161      18.100  40.040  36.170  1.00  0.00            
ATOM   2437  HA  CYS A 161      18.520  40.140  37.170  1.00  0.00            
ATOM   2438  CB  CYS A 161      19.270  39.870  35.200  1.00  0.00            
ATOM   2439  HB2 CYS A 161      20.070  40.610  35.160  1.00  0.00            
ATOM   2440  HB3 CYS A 161      19.710  38.900  35.470  1.00  0.00            
ATOM   2441  SG  CYS A 161      18.580  39.730  33.540  1.00  0.00            
ATOM   2442  HG  CYS A 161      18.590  41.050  33.320  1.00  0.00            
ATOM   2443  C   CYS A 161      17.350  41.350  35.990  1.00  0.00            
ATOM   2444  O   CYS A 161      16.240  41.360  35.480  1.00  0.00            
ATOM   2445  N   GLY A 162      17.960  42.430  36.480  1.00  0.00            
ATOM   2446  H   GLY A 162      18.800  42.260  37.020  1.00  0.00            
ATOM   2447  CA  GLY A 162      17.170  43.630  36.650  1.00  0.00            
ATOM   2448  HA2 GLY A 162      16.790  43.870  35.660  1.00  0.00            
ATOM   2449  HA3 GLY A 162      16.440  43.290  37.390  1.00  0.00            
ATOM   2450  C   GLY A 162      17.880  44.840  37.250  1.00  0.00            
ATOM   2451  O   GLY A 162      19.110  44.740  37.320  1.00  0.00            
ATOM   2452  N   GLN A 163      17.130  45.860  37.660  1.00  0.00            
ATOM   2453  H   GLN A 163      16.120  45.740  37.630  1.00  0.00            
ATOM   2454  CA  GLN A 163      17.670  47.120  38.130  1.00  0.00            
ATOM   2455  HA  GLN A 163      18.740  46.930  38.180  1.00  0.00            
ATOM   2456  CB  GLN A 163      17.370  48.090  36.990  1.00  0.00            
ATOM   2457  HB2 GLN A 163      17.840  47.560  36.160  1.00  0.00            
ATOM   2458  HB3 GLN A 163      16.310  48.090  36.730  1.00  0.00            
ATOM   2459  CG  GLN A 163      17.900  49.510  37.070  1.00  0.00            
ATOM   2460  HG2 GLN A 163      17.480  49.880  38.010  1.00  0.00            
ATOM   2461  HG3 GLN A 163      18.970  49.620  37.220  1.00  0.00            
ATOM   2462  CD  GLN A 163      17.630  50.390  35.860  1.00  0.00            
ATOM   2463  OE1 GLN A 163      17.580  50.100  34.670  1.00  0.00            
ATOM   2464  NE2 GLN A 163      17.390  51.670  36.160  1.00  0.00            
ATOM   2465 HE21 GLN A 163      17.130  52.380  35.490  1.00  0.00            
ATOM   2466 HE22 GLN A 163      17.330  51.960  37.120  1.00  0.00            
ATOM   2467  C   GLN A 163      17.180  47.560  39.500  1.00  0.00            
ATOM   2468  O   GLN A 163      16.120  47.150  39.960  1.00  0.00            
ATOM   2469  N   LEU A 164      17.970  48.350  40.230  1.00  0.00            
ATOM   2470  H   LEU A 164      18.890  48.590  39.890  1.00  0.00            
ATOM   2471  CA  LEU A 164      17.730  48.700  41.620  1.00  0.00            
ATOM   2472  HA  LEU A 164      16.660  48.770  41.770  1.00  0.00            
ATOM   2473  CB  LEU A 164      18.330  47.590  42.490  1.00  0.00            
ATOM   2474  HB2 LEU A 164      17.790  46.650  42.350  1.00  0.00            
ATOM   2475  HB3 LEU A 164      19.340  47.380  42.140  1.00  0.00            
ATOM   2476  CG  LEU A 164      18.310  47.920  43.980  1.00  0.00            
ATOM   2477  HG  LEU A 164      18.820  48.860  44.180  1.00  0.00            
ATOM   2478  CD1 LEU A 164      16.950  48.060  44.640  1.00  0.00            
ATOM   2479 HD11 LEU A 164      16.590  49.090  44.580  1.00  0.00            
ATOM   2480 HD12 LEU A 164      16.260  47.340  44.200  1.00  0.00            
ATOM   2481 HD13 LEU A 164      17.070  47.750  45.680  1.00  0.00            
ATOM   2482  CD2 LEU A 164      19.060  46.820  44.710  1.00  0.00            
ATOM   2483 HD21 LEU A 164      19.950  46.510  44.170  1.00  0.00            
ATOM   2484 HD22 LEU A 164      19.330  47.020  45.750  1.00  0.00            
ATOM   2485 HD23 LEU A 164      18.450  45.920  44.730  1.00  0.00            
ATOM   2486  C   LEU A 164      18.430  50.030  41.850  1.00  0.00            
ATOM   2487  O   LEU A 164      19.460  50.270  41.230  1.00  0.00            
ATOM   2488  N   GLU A 165      17.940  50.830  42.800  1.00  0.00            
ATOM   2489  H   GLU A 165      17.120  50.460  43.250  1.00  0.00            
ATOM   2490  CA  GLU A 165      18.520  52.110  43.160  1.00  0.00            
ATOM   2491  HA  GLU A 165      19.510  52.160  42.690  1.00  0.00            
ATOM   2492  CB  GLU A 165      17.700  53.240  42.540  1.00  0.00            
ATOM   2493  HB2 GLU A 165      16.760  53.380  43.070  1.00  0.00            
ATOM   2494  HB3 GLU A 165      18.120  54.240  42.690  1.00  0.00            
ATOM   2495  CG  GLU A 165      17.360  53.150  41.060  1.00  0.00            
ATOM   2496  HG2 GLU A 165      18.230  53.070  40.410  1.00  0.00            
ATOM   2497  HG3 GLU A 165      16.770  52.270  40.800  1.00  0.00            
ATOM   2498  CD  GLU A 165      16.620  54.390  40.580  1.00  0.00            
ATOM   2499  OE1 GLU A 165      15.420  54.500  40.900  1.00  0.00            
ATOM   2500  OE2 GLU A 165      17.090  55.280  39.840  1.00  0.00            
ATOM   2501  C   GLU A 165      18.570  52.440  44.650  1.00  0.00            
ATOM   2502  O   GLU A 165      19.730  52.470  45.120  1.00  0.00            
ATOM   2503  OXT GLU A 165      17.590  52.670  45.380  1.00  0.00            
ATOM   2504  N   HID B 166      34.680  33.720  16.710  1.00  0.00            
ATOM   2505  H1  HID B 166      34.840  34.590  16.220  1.00  0.00            
ATOM   2506  H2  HID B 166      33.900  33.880  17.330  1.00  0.00            
ATOM   2507  H3  HID B 166      34.510  32.950  16.090  1.00  0.00            
ATOM   2508  CA  HID B 166      35.890  33.580  17.540  1.00  0.00            
ATOM   2509  HA  HID B 166      35.750  32.770  18.250  1.00  0.00            
ATOM   2510  CB  HID B 166      37.140  33.090  16.810  1.00  0.00            
ATOM   2511  HB2 HID B 166      37.370  33.640  15.900  1.00  0.00            
ATOM   2512  HB3 HID B 166      38.020  33.280  17.420  1.00  0.00            
ATOM   2513  CG  HID B 166      37.250  31.600  16.700  1.00  0.00            
ATOM   2514  ND1 HID B 166      37.820  30.680  17.560  1.00  0.00            
ATOM   2515  HD1 HID B 166      38.180  30.900  18.480  1.00  0.00            
ATOM   2516  CE1 HID B 166      37.970  29.480  16.960  1.00  0.00            
ATOM   2517  HE1 HID B 166      38.480  28.580  17.250  1.00  0.00            
ATOM   2518  NE2 HID B 166      37.480  29.580  15.710  1.00  0.00            
ATOM   2519  CD2 HID B 166      36.970  30.850  15.580  1.00  0.00            
ATOM   2520  HD2 HID B 166      36.520  31.220  14.670  1.00  0.00            
ATOM   2521  C   HID B 166      36.100  34.910  18.260  1.00  0.00            
ATOM   2522  O   HID B 166      36.950  35.720  17.900  1.00  0.00            
ATOM   2523  N   ALA B 167      35.430  35.020  19.410  1.00  0.00            
ATOM   2524  H   ALA B 167      34.870  34.240  19.700  1.00  0.00            
ATOM   2525  CA  ALA B 167      35.400  36.170  20.290  1.00  0.00            
ATOM   2526  HA  ALA B 167      36.140  36.940  20.020  1.00  0.00            
ATOM   2527  CB  ALA B 167      34.000  36.750  20.100  1.00  0.00            
ATOM   2528  HB1 ALA B 167      33.710  37.510  20.820  1.00  0.00            
ATOM   2529  HB2 ALA B 167      33.850  37.170  19.110  1.00  0.00            
ATOM   2530  HB3 ALA B 167      33.230  35.970  20.170  1.00  0.00            
ATOM   2531  C   ALA B 167      35.820  35.790  21.700  1.00  0.00            
ATOM   2532  O   ALA B 167      36.090  34.610  21.910  1.00  0.00            
ATOM   2533  N   GLY B 168      36.010  36.730  22.630  1.00  0.00            
ATOM   2534  H   GLY B 168      35.920  37.690  22.320  1.00  0.00            
ATOM   2535  CA  GLY B 168      36.440  36.650  24.010  1.00  0.00            
ATOM   2536  HA2 GLY B 168      35.570  36.420  24.620  1.00  0.00            
ATOM   2537  HA3 GLY B 168      37.170  35.860  24.170  1.00  0.00            
ATOM   2538  C   GLY B 168      37.090  37.960  24.450  1.00  0.00            
ATOM   2539  O   GLY B 168      36.710  39.040  24.020  1.00  0.00            
ATOM   2540  N   PRO B 169      37.890  37.880  25.520  1.00  0.00            
ATOM   2541  CD  PRO B 169      37.380  37.730  26.860  1.00  0.00            
ATOM   2542  HD2 PRO B 169      36.910  36.760  27.020  1.00  0.00            
ATOM   2543  HD3 PRO B 169      36.620  38.450  27.170  1.00  0.00            
ATOM   2544  CG  PRO B 169      38.580  37.810  27.810  1.00  0.00            
ATOM   2545  HG2 PRO B 169      38.900  36.840  28.160  1.00  0.00            
ATOM   2546  HG3 PRO B 169      38.440  38.420  28.700  1.00  0.00            
ATOM   2547  CB  PRO B 169      39.690  38.390  26.940  1.00  0.00            
ATOM   2548  HB2 PRO B 169      40.690  38.010  27.150  1.00  0.00            
ATOM   2549  HB3 PRO B 169      39.610  39.470  27.060  1.00  0.00            
ATOM   2550  CA  PRO B 169      39.340  37.960  25.520  1.00  0.00            
ATOM   2551  HA  PRO B 169      39.630  38.760  24.840  1.00  0.00            
ATOM   2552  C   PRO B 169      39.980  36.670  25.030  1.00  0.00            
ATOM   2553  O   PRO B 169      39.770  35.620  25.620  1.00  0.00            
ATOM   2554  N   ILE B 170      40.670  36.740  23.890  1.00  0.00            
ATOM   2555  H   ILE B 170      40.740  37.670  23.490  1.00  0.00            
ATOM   2556  CA  ILE B 170      41.250  35.590  23.230  1.00  0.00            
ATOM   2557  HA  ILE B 170      40.490  34.810  23.150  1.00  0.00            
ATOM   2558  CB  ILE B 170      41.750  35.940  21.830  1.00  0.00            
ATOM   2559  HB  ILE B 170      42.340  36.850  21.940  1.00  0.00            
ATOM   2560  CG2 ILE B 170      42.690  34.950  21.140  1.00  0.00            
ATOM   2561 HG21 ILE B 170      43.080  35.400  20.230  1.00  0.00            
ATOM   2562 HG22 ILE B 170      43.510  34.540  21.720  1.00  0.00            
ATOM   2563 HG23 ILE B 170      42.070  34.100  20.850  1.00  0.00            
ATOM   2564  CG1 ILE B 170      40.560  36.310  20.930  1.00  0.00            
ATOM   2565 HG12 ILE B 170      39.710  36.580  21.550  1.00  0.00            
ATOM   2566 HG13 ILE B 170      40.820  37.160  20.300  1.00  0.00            
ATOM   2567  CD1 ILE B 170      40.070  35.250  19.950  1.00  0.00            
ATOM   2568 HD11 ILE B 170      39.860  34.290  20.420  1.00  0.00            
ATOM   2569 HD12 ILE B 170      39.120  35.620  19.550  1.00  0.00            
ATOM   2570 HD13 ILE B 170      40.750  35.150  19.100  1.00  0.00            
ATOM   2571  C   ILE B 170      42.410  35.070  24.060  1.00  0.00            
ATOM   2572  O   ILE B 170      43.370  35.760  24.390  1.00  0.00            
ATOM   2573  N   ALA B 171      42.170  33.870  24.600  1.00  0.00            
ATOM   2574  H   ALA B 171      41.310  33.410  24.360  1.00  0.00            
ATOM   2575  CA  ALA B 171      43.130  33.130  25.400  1.00  0.00            
ATOM   2576  HA  ALA B 171      44.090  33.390  24.960  1.00  0.00            
ATOM   2577  CB  ALA B 171      43.220  33.530  26.870  1.00  0.00            
ATOM   2578  HB1 ALA B 171      43.140  34.610  26.980  1.00  0.00            
ATOM   2579  HB2 ALA B 171      42.370  33.160  27.430  1.00  0.00            
ATOM   2580  HB3 ALA B 171      44.140  33.140  27.300  1.00  0.00            
ATOM   2581  C   ALA B 171      42.910  31.640  25.180  1.00  0.00            
ATOM   2582  O   ALA B 171      41.780  31.240  24.830  1.00  0.00            
ATOM   2583  OXT ALA B 171      43.930  30.910  25.200  1.00  0.00            
END
