# Supplementary material for: Mechanism of Action of Cyclophilin A Explored by Metadynamics Simulations
Source: PLoS Comput Biol. 2009 Mar 13;5(3):e1000309. doi: 10.1371/journal.pcbi.1000309 (PMC2643488; doi:10.1371/journal.pcbi.1000309)
Supplement: Dataset S7 — Representative structure of TS3 conformation (center of the lower free energy cluster within TS3 region) in PDB format. (0.21 MB TXT) [file pcbi.1000309.s007.txt]

CRYST1   56.981   79.536   60.450  90.00  90.00  90.00 P 1           1
ATOM      1  N   MET A   1      11.400  54.540  35.380  1.00  0.00            
ATOM      2  H1  MET A   1      10.500  54.090  35.310  1.00  0.00            
ATOM      3  H2  MET A   1      11.570  55.310  34.750  1.00  0.00            
ATOM      4  H3  MET A   1      11.500  54.970  36.290  1.00  0.00            
ATOM      5  CA  MET A   1      12.530  53.600  35.240  1.00  0.00            
ATOM      6  HA  MET A   1      12.410  52.970  36.110  1.00  0.00            
ATOM      7  CB  MET A   1      12.320  52.640  34.070  1.00  0.00            
ATOM      8  HB2 MET A   1      11.330  52.170  34.100  1.00  0.00            
ATOM      9  HB3 MET A   1      12.260  53.290  33.200  1.00  0.00            
ATOM     10  CG  MET A   1      13.480  51.700  33.750  1.00  0.00            
ATOM     11  HG2 MET A   1      13.140  51.230  32.830  1.00  0.00            
ATOM     12  HG3 MET A   1      14.390  52.270  33.590  1.00  0.00            
ATOM     13  SD  MET A   1      13.750  50.510  35.090  1.00  0.00            
ATOM     14  CE  MET A   1      12.280  49.490  34.830  1.00  0.00            
ATOM     15  HE1 MET A   1      11.450  50.060  34.410  1.00  0.00            
ATOM     16  HE2 MET A   1      12.530  48.710  34.110  1.00  0.00            
ATOM     17  HE3 MET A   1      11.890  48.870  35.640  1.00  0.00            
ATOM     18  C   MET A   1      13.890  54.290  35.170  1.00  0.00            
ATOM     19  O   MET A   1      14.120  54.980  34.180  1.00  0.00            
ATOM     20  N   VAL A   2      14.610  54.210  36.290  1.00  0.00            
ATOM     21  H   VAL A   2      14.260  53.710  37.100  1.00  0.00            
ATOM     22  CA  VAL A   2      15.940  54.770  36.450  1.00  0.00            
ATOM     23  HA  VAL A   2      16.200  55.190  35.470  1.00  0.00            
ATOM     24  CB  VAL A   2      16.040  55.980  37.370  1.00  0.00            
ATOM     25  HB  VAL A   2      17.050  56.390  37.300  1.00  0.00            
ATOM     26  CG1 VAL A   2      15.010  57.020  36.960  1.00  0.00            
ATOM     27 HG11 VAL A   2      14.020  56.590  36.890  1.00  0.00            
ATOM     28 HG12 VAL A   2      15.010  57.900  37.600  1.00  0.00            
ATOM     29 HG13 VAL A   2      15.290  57.430  35.980  1.00  0.00            
ATOM     30  CG2 VAL A   2      15.920  55.560  38.840  1.00  0.00            
ATOM     31 HG21 VAL A   2      16.810  54.980  39.080  1.00  0.00            
ATOM     32 HG22 VAL A   2      15.760  56.380  39.540  1.00  0.00            
ATOM     33 HG23 VAL A   2      15.050  54.930  38.990  1.00  0.00            
ATOM     34  C   VAL A   2      17.010  53.720  36.750  1.00  0.00            
ATOM     35  O   VAL A   2      18.070  53.850  36.150  1.00  0.00            
ATOM     36  N   ASN A   3      16.790  52.630  37.480  1.00  0.00            
ATOM     37  H   ASN A   3      15.870  52.520  37.890  1.00  0.00            
ATOM     38  CA  ASN A   3      17.640  51.470  37.650  1.00  0.00            
ATOM     39  HA  ASN A   3      18.510  51.580  37.000  1.00  0.00            
ATOM     40  CB  ASN A   3      18.170  51.420  39.080  1.00  0.00            
ATOM     41  HB2 ASN A   3      17.360  51.480  39.810  1.00  0.00            
ATOM     42  HB3 ASN A   3      18.690  50.470  39.210  1.00  0.00            
ATOM     43  CG  ASN A   3      19.110  52.570  39.390  1.00  0.00            
ATOM     44  OD1 ASN A   3      18.790  53.560  40.030  1.00  0.00            
ATOM     45  ND2 ASN A   3      20.410  52.450  39.090  1.00  0.00            
ATOM     46 HD21 ASN A   3      21.030  53.160  39.460  1.00  0.00            
ATOM     47 HD22 ASN A   3      20.770  51.740  38.470  1.00  0.00            
ATOM     48  C   ASN A   3      16.950  50.150  37.350  1.00  0.00            
ATOM     49  O   ASN A   3      16.410  49.510  38.250  1.00  0.00            
ATOM     50  N   PRO A   4      16.900  49.620  36.120  1.00  0.00            
ATOM     51  CD  PRO A   4      17.210  50.320  34.890  1.00  0.00            
ATOM     52  HD2 PRO A   4      18.300  50.350  34.860  1.00  0.00            
ATOM     53  HD3 PRO A   4      16.690  51.270  34.780  1.00  0.00            
ATOM     54  CG  PRO A   4      16.720  49.450  33.740  1.00  0.00            
ATOM     55  HG2 PRO A   4      17.290  49.570  32.820  1.00  0.00            
ATOM     56  HG3 PRO A   4      15.680  49.700  33.500  1.00  0.00            
ATOM     57  CB  PRO A   4      16.730  48.040  34.310  1.00  0.00            
ATOM     58  HB2 PRO A   4      17.710  47.570  34.200  1.00  0.00            
ATOM     59  HB3 PRO A   4      15.940  47.430  33.870  1.00  0.00            
ATOM     60  CA  PRO A   4      16.490  48.270  35.800  1.00  0.00            
ATOM     61  HA  PRO A   4      15.410  48.170  35.920  1.00  0.00            
ATOM     62  C   PRO A   4      17.150  47.260  36.730  1.00  0.00            
ATOM     63  O   PRO A   4      18.250  47.470  37.230  1.00  0.00            
ATOM     64  N   THR A   5      16.500  46.090  36.820  1.00  0.00            
ATOM     65  H   THR A   5      15.590  45.940  36.420  1.00  0.00            
ATOM     66  CA  THR A   5      17.020  44.950  37.540  1.00  0.00            
ATOM     67  HA  THR A   5      18.100  45.050  37.630  1.00  0.00            
ATOM     68  CB  THR A   5      16.480  44.890  38.970  1.00  0.00            
ATOM     69  HB  THR A   5      16.490  43.900  39.430  1.00  0.00            
ATOM     70  CG2 THR A   5      17.180  45.800  39.980  1.00  0.00            
ATOM     71 HG21 THR A   5      18.210  45.460  40.070  1.00  0.00            
ATOM     72 HG22 THR A   5      17.080  46.830  39.640  1.00  0.00            
ATOM     73 HG23 THR A   5      16.670  45.830  40.940  1.00  0.00            
ATOM     74  OG1 THR A   5      15.130  45.250  39.110  1.00  0.00            
ATOM     75  HG1 THR A   5      14.620  44.640  38.580  1.00  0.00            
ATOM     76  C   THR A   5      16.780  43.650  36.780  1.00  0.00            
ATOM     77  O   THR A   5      15.670  43.540  36.270  1.00  0.00            
ATOM     78  N   VAL A   6      17.770  42.760  36.790  1.00  0.00            
ATOM     79  H   VAL A   6      18.570  43.080  37.320  1.00  0.00            
ATOM     80  CA  VAL A   6      17.780  41.430  36.220  1.00  0.00            
ATOM     81  HA  VAL A   6      16.790  41.060  35.950  1.00  0.00            
ATOM     82  CB  VAL A   6      18.560  41.560  34.910  1.00  0.00            
ATOM     83  HB  VAL A   6      18.450  40.610  34.390  1.00  0.00            
ATOM     84  CG1 VAL A   6      17.960  42.600  33.970  1.00  0.00            
ATOM     85 HG11 VAL A   6      18.000  43.570  34.450  1.00  0.00            
ATOM     86 HG12 VAL A   6      18.470  42.490  33.010  1.00  0.00            
ATOM     87 HG13 VAL A   6      16.900  42.380  33.820  1.00  0.00            
ATOM     88  CG2 VAL A   6      20.050  41.890  34.970  1.00  0.00            
ATOM     89 HG21 VAL A   6      20.520  41.090  35.540  1.00  0.00            
ATOM     90 HG22 VAL A   6      20.480  41.900  33.970  1.00  0.00            
ATOM     91 HG23 VAL A   6      20.220  42.890  35.360  1.00  0.00            
ATOM     92  C   VAL A   6      18.340  40.290  37.060  1.00  0.00            
ATOM     93  O   VAL A   6      19.080  40.610  37.990  1.00  0.00            
ATOM     94  N   PHE A   7      18.020  39.050  36.700  1.00  0.00            
ATOM     95  H   PHE A   7      17.340  38.990  35.950  1.00  0.00            
ATOM     96  CA  PHE A   7      18.850  37.930  37.070  1.00  0.00            
ATOM     97  HA  PHE A   7      19.660  38.330  37.680  1.00  0.00            
ATOM     98  CB  PHE A   7      17.980  37.070  37.990  1.00  0.00            
ATOM     99  HB2 PHE A   7      18.620  36.450  38.610  1.00  0.00            
ATOM    100  HB3 PHE A   7      17.480  37.690  38.740  1.00  0.00            
ATOM    101  CG  PHE A   7      16.800  36.250  37.540  1.00  0.00            
ATOM    102  CD1 PHE A   7      17.040  34.950  37.070  1.00  0.00            
ATOM    103  HD1 PHE A   7      18.020  34.510  37.160  1.00  0.00            
ATOM    104  CE1 PHE A   7      15.940  34.260  36.550  1.00  0.00            
ATOM    105  HE1 PHE A   7      16.020  33.260  36.140  1.00  0.00            
ATOM    106  CZ  PHE A   7      14.700  34.880  36.360  1.00  0.00            
ATOM    107  HZ  PHE A   7      13.930  34.340  35.830  1.00  0.00            
ATOM    108  CE2 PHE A   7      14.470  36.190  36.800  1.00  0.00            
ATOM    109  HE2 PHE A   7      13.490  36.560  36.550  1.00  0.00            
ATOM    110  CD2 PHE A   7      15.530  36.830  37.450  1.00  0.00            
ATOM    111  HD2 PHE A   7      15.300  37.840  37.790  1.00  0.00            
ATOM    112  C   PHE A   7      19.370  36.980  36.000  1.00  0.00            
ATOM    113  O   PHE A   7      19.020  37.050  34.830  1.00  0.00            
ATOM    114  N   PHE A   8      20.200  36.030  36.450  1.00  0.00            
ATOM    115  H   PHE A   8      20.560  36.120  37.380  1.00  0.00            
ATOM    116  CA  PHE A   8      20.900  34.980  35.730  1.00  0.00            
ATOM    117  HA  PHE A   8      20.360  34.560  34.880  1.00  0.00            
ATOM    118  CB  PHE A   8      22.300  35.450  35.360  1.00  0.00            
ATOM    119  HB2 PHE A   8      22.830  35.860  36.220  1.00  0.00            
ATOM    120  HB3 PHE A   8      22.850  34.610  34.940  1.00  0.00            
ATOM    121  CG  PHE A   8      22.400  36.490  34.270  1.00  0.00            
ATOM    122  CD1 PHE A   8      22.130  37.850  34.440  1.00  0.00            
ATOM    123  HD1 PHE A   8      21.950  38.280  35.420  1.00  0.00            
ATOM    124  CE1 PHE A   8      22.150  38.770  33.380  1.00  0.00            
ATOM    125  HE1 PHE A   8      21.900  39.800  33.590  1.00  0.00            
ATOM    126  CZ  PHE A   8      22.720  38.360  32.170  1.00  0.00            
ATOM    127  HZ  PHE A   8      22.820  39.060  31.360  1.00  0.00            
ATOM    128  CE2 PHE A   8      23.170  37.050  32.030  1.00  0.00            
ATOM    129  HE2 PHE A   8      23.700  36.740  31.140  1.00  0.00            
ATOM    130  CD2 PHE A   8      23.050  36.140  33.080  1.00  0.00            
ATOM    131  HD2 PHE A   8      23.560  35.210  32.860  1.00  0.00            
ATOM    132  C   PHE A   8      21.110  33.770  36.620  1.00  0.00            
ATOM    133  O   PHE A   8      21.680  33.800  37.710  1.00  0.00            
ATOM    134  N   ASP A   9      20.730  32.560  36.210  1.00  0.00            
ATOM    135  H   ASP A   9      20.420  32.600  35.250  1.00  0.00            
ATOM    136  CA  ASP A   9      20.750  31.310  36.950  1.00  0.00            
ATOM    137  HA  ASP A   9      20.810  31.510  38.020  1.00  0.00            
ATOM    138  CB  ASP A   9      19.400  30.660  36.620  1.00  0.00            
ATOM    139  HB2 ASP A   9      18.630  31.420  36.620  1.00  0.00            
ATOM    140  HB3 ASP A   9      19.520  30.230  35.630  1.00  0.00            
ATOM    141  CG  ASP A   9      19.110  29.560  37.630  1.00  0.00            
ATOM    142  OD1 ASP A   9      19.120  28.380  37.200  1.00  0.00            
ATOM    143  OD2 ASP A   9      18.730  29.880  38.780  1.00  0.00            
ATOM    144  C   ASP A   9      21.950  30.500  36.480  1.00  0.00            
ATOM    145  O   ASP A   9      22.250  30.410  35.290  1.00  0.00            
ATOM    146  N   ILE A  10      22.740  29.930  37.390  1.00  0.00            
ATOM    147  H   ILE A  10      22.600  30.010  38.390  1.00  0.00            
ATOM    148  CA  ILE A  10      24.030  29.380  37.020  1.00  0.00            
ATOM    149  HA  ILE A  10      24.160  29.450  35.940  1.00  0.00            
ATOM    150  CB  ILE A  10      25.180  30.190  37.600  1.00  0.00            
ATOM    151  HB  ILE A  10      25.250  29.910  38.660  1.00  0.00            
ATOM    152  CG2 ILE A  10      26.490  29.940  36.860  1.00  0.00            
ATOM    153 HG21 ILE A  10      26.450  30.350  35.850  1.00  0.00            
ATOM    154 HG22 ILE A  10      27.260  30.530  37.350  1.00  0.00            
ATOM    155 HG23 ILE A  10      26.850  28.910  36.900  1.00  0.00            
ATOM    156  CG1 ILE A  10      24.930  31.670  37.870  1.00  0.00            
ATOM    157 HG12 ILE A  10      24.010  31.920  38.400  1.00  0.00            
ATOM    158 HG13 ILE A  10      25.790  32.000  38.470  1.00  0.00            
ATOM    159  CD1 ILE A  10      24.960  32.580  36.650  1.00  0.00            
ATOM    160 HD11 ILE A  10      24.170  32.300  35.960  1.00  0.00            
ATOM    161 HD12 ILE A  10      24.690  33.600  36.950  1.00  0.00            
ATOM    162 HD13 ILE A  10      25.930  32.660  36.160  1.00  0.00            
ATOM    163  C   ILE A  10      24.230  27.920  37.400  1.00  0.00            
ATOM    164  O   ILE A  10      23.680  27.410  38.360  1.00  0.00            
ATOM    165  N   ALA A  11      25.090  27.210  36.660  1.00  0.00            
ATOM    166  H   ALA A  11      25.580  27.690  35.910  1.00  0.00            
ATOM    167  CA  ALA A  11      25.450  25.810  36.720  1.00  0.00            
ATOM    168  HA  ALA A  11      25.390  25.370  37.710  1.00  0.00            
ATOM    169  CB  ALA A  11      24.460  25.080  35.820  1.00  0.00            
ATOM    170  HB1 ALA A  11      23.450  25.160  36.240  1.00  0.00            
ATOM    171  HB2 ALA A  11      24.470  25.520  34.820  1.00  0.00            
ATOM    172  HB3 ALA A  11      24.680  24.020  35.760  1.00  0.00            
ATOM    173  C   ALA A  11      26.890  25.600  36.280  1.00  0.00            
ATOM    174  O   ALA A  11      27.540  26.490  35.740  1.00  0.00            
ATOM    175  N   VAL A  12      27.410  24.410  36.580  1.00  0.00            
ATOM    176  H   VAL A  12      26.830  23.680  36.980  1.00  0.00            
ATOM    177  CA  VAL A  12      28.800  24.060  36.390  1.00  0.00            
ATOM    178  HA  VAL A  12      29.320  24.810  35.790  1.00  0.00            
ATOM    179  CB  VAL A  12      29.610  23.930  37.670  1.00  0.00            
ATOM    180  HB  VAL A  12      29.160  23.160  38.300  1.00  0.00            
ATOM    181  CG1 VAL A  12      31.060  23.580  37.340  1.00  0.00            
ATOM    182 HG11 VAL A  12      31.070  22.740  36.650  1.00  0.00            
ATOM    183 HG12 VAL A  12      31.470  24.410  36.760  1.00  0.00            
ATOM    184 HG13 VAL A  12      31.660  23.470  38.250  1.00  0.00            
ATOM    185  CG2 VAL A  12      29.610  25.280  38.380  1.00  0.00            
ATOM    186 HG21 VAL A  12      29.780  26.040  37.620  1.00  0.00            
ATOM    187 HG22 VAL A  12      28.680  25.300  38.940  1.00  0.00            
ATOM    188 HG23 VAL A  12      30.500  25.190  39.000  1.00  0.00            
ATOM    189  C   VAL A  12      28.850  22.720  35.670  1.00  0.00            
ATOM    190  O   VAL A  12      28.400  21.700  36.190  1.00  0.00            
ATOM    191  N   ASP A  13      29.380  22.680  34.440  1.00  0.00            
ATOM    192  H   ASP A  13      29.890  23.510  34.170  1.00  0.00            
ATOM    193  CA  ASP A  13      29.350  21.620  33.460  1.00  0.00            
ATOM    194  HA  ASP A  13      29.640  22.030  32.500  1.00  0.00            
ATOM    195  CB  ASP A  13      30.300  20.550  33.980  1.00  0.00            
ATOM    196  HB2 ASP A  13      31.310  20.950  34.050  1.00  0.00            
ATOM    197  HB3 ASP A  13      29.980  20.270  34.980  1.00  0.00            
ATOM    198  CG  ASP A  13      30.220  19.330  33.070  1.00  0.00            
ATOM    199  OD1 ASP A  13      31.040  19.220  32.120  1.00  0.00            
ATOM    200  OD2 ASP A  13      29.380  18.450  33.340  1.00  0.00            
ATOM    201  C   ASP A  13      27.940  21.120  33.150  1.00  0.00            
ATOM    202  O   ASP A  13      27.720  20.600  32.060  1.00  0.00            
ATOM    203  N   GLY A  14      27.040  21.190  34.130  1.00  0.00            
ATOM    204  H   GLY A  14      27.450  21.430  35.020  1.00  0.00            
ATOM    205  CA  GLY A  14      25.750  20.530  34.150  1.00  0.00            
ATOM    206  HA2 GLY A  14      25.180  20.840  33.270  1.00  0.00            
ATOM    207  HA3 GLY A  14      25.930  19.460  34.070  1.00  0.00            
ATOM    208  C   GLY A  14      24.880  20.690  35.390  1.00  0.00            
ATOM    209  O   GLY A  14      23.680  20.890  35.260  1.00  0.00            
ATOM    210  N   GLU A  15      25.460  20.710  36.600  1.00  0.00            
ATOM    211  H   GLU A  15      26.470  20.750  36.690  1.00  0.00            
ATOM    212  CA  GLU A  15      24.640  20.820  37.780  1.00  0.00            
ATOM    213  HA  GLU A  15      23.630  20.530  37.480  1.00  0.00            
ATOM    214  CB  GLU A  15      25.060  19.820  38.850  1.00  0.00            
ATOM    215  HB2 GLU A  15      26.130  19.960  39.050  1.00  0.00            
ATOM    216  HB3 GLU A  15      24.500  20.040  39.760  1.00  0.00            
ATOM    217  CG  GLU A  15      24.790  18.360  38.500  1.00  0.00            
ATOM    218  HG2 GLU A  15      25.260  18.090  37.560  1.00  0.00            
ATOM    219  HG3 GLU A  15      25.300  17.690  39.200  1.00  0.00            
ATOM    220  CD  GLU A  15      23.350  17.870  38.560  1.00  0.00            
ATOM    221  OE1 GLU A  15      23.000  17.150  39.520  1.00  0.00            
ATOM    222  OE2 GLU A  15      22.580  18.050  37.590  1.00  0.00            
ATOM    223  C   GLU A  15      24.570  22.230  38.350  1.00  0.00            
ATOM    224  O   GLU A  15      25.590  22.910  38.230  1.00  0.00            
ATOM    225  N   PRO A  16      23.460  22.700  38.930  1.00  0.00            
ATOM    226  CD  PRO A  16      22.230  21.960  39.090  1.00  0.00            
ATOM    227  HD2 PRO A  16      22.340  21.250  39.910  1.00  0.00            
ATOM    228  HD3 PRO A  16      21.960  21.600  38.090  1.00  0.00            
ATOM    229  CG  PRO A  16      21.210  22.980  39.580  1.00  0.00            
ATOM    230  HG2 PRO A  16      20.530  22.560  40.320  1.00  0.00            
ATOM    231  HG3 PRO A  16      20.620  23.240  38.700  1.00  0.00            
ATOM    232  CB  PRO A  16      22.000  24.210  40.030  1.00  0.00            
ATOM    233  HB2 PRO A  16      22.130  24.020  41.090  1.00  0.00            
ATOM    234  HB3 PRO A  16      21.690  25.240  39.880  1.00  0.00            
ATOM    235  CA  PRO A  16      23.370  24.080  39.360  1.00  0.00            
ATOM    236  HA  PRO A  16      23.380  24.640  38.430  1.00  0.00            
ATOM    237  C   PRO A  16      24.420  24.560  40.350  1.00  0.00            
ATOM    238  O   PRO A  16      24.900  23.750  41.130  1.00  0.00            
ATOM    239  N   LEU A  17      24.600  25.880  40.440  1.00  0.00            
ATOM    240  H   LEU A  17      24.080  26.480  39.810  1.00  0.00            
ATOM    241  CA  LEU A  17      25.580  26.610  41.220  1.00  0.00            
ATOM    242  HA  LEU A  17      26.160  25.970  41.890  1.00  0.00            
ATOM    243  CB  LEU A  17      26.630  27.180  40.270  1.00  0.00            
ATOM    244  HB2 LEU A  17      27.040  26.390  39.640  1.00  0.00            
ATOM    245  HB3 LEU A  17      26.090  27.840  39.590  1.00  0.00            
ATOM    246  CG  LEU A  17      27.670  28.140  40.860  1.00  0.00            
ATOM    247  HG  LEU A  17      27.040  28.960  41.180  1.00  0.00            
ATOM    248  CD1 LEU A  17      28.480  27.450  41.950  1.00  0.00            
ATOM    249 HD11 LEU A  17      27.950  27.280  42.890  1.00  0.00            
ATOM    250 HD12 LEU A  17      28.860  26.500  41.580  1.00  0.00            
ATOM    251 HD13 LEU A  17      29.370  28.070  42.070  1.00  0.00            
ATOM    252  CD2 LEU A  17      28.660  28.740  39.860  1.00  0.00            
ATOM    253 HD21 LEU A  17      29.590  28.970  40.370  1.00  0.00            
ATOM    254 HD22 LEU A  17      28.870  27.930  39.160  1.00  0.00            
ATOM    255 HD23 LEU A  17      28.310  29.550  39.220  1.00  0.00            
ATOM    256  C   LEU A  17      24.970  27.720  42.060  1.00  0.00            
ATOM    257  O   LEU A  17      25.480  27.910  43.160  1.00  0.00            
ATOM    258  N   GLY A  18      23.880  28.330  41.580  1.00  0.00            
ATOM    259  H   GLY A  18      23.390  28.020  40.760  1.00  0.00            
ATOM    260  CA  GLY A  18      23.370  29.540  42.190  1.00  0.00            
ATOM    261  HA2 GLY A  18      22.630  29.240  42.940  1.00  0.00            
ATOM    262  HA3 GLY A  18      24.220  30.090  42.610  1.00  0.00            
ATOM    263  C   GLY A  18      22.730  30.450  41.150  1.00  0.00            
ATOM    264  O   GLY A  18      22.600  30.060  39.990  1.00  0.00            
ATOM    265  N   ARG A  19      22.260  31.630  41.560  1.00  0.00            
ATOM    266  H   ARG A  19      22.330  31.730  42.560  1.00  0.00            
ATOM    267  CA  ARG A  19      21.730  32.750  40.800  1.00  0.00            
ATOM    268  HA  ARG A  19      21.920  32.500  39.760  1.00  0.00            
ATOM    269  CB  ARG A  19      20.220  32.790  41.040  1.00  0.00            
ATOM    270  HB2 ARG A  19      19.800  31.820  40.770  1.00  0.00            
ATOM    271  HB3 ARG A  19      20.070  33.040  42.090  1.00  0.00            
ATOM    272  CG  ARG A  19      19.410  33.780  40.200  1.00  0.00            
ATOM    273  HG2 ARG A  19      19.720  34.820  40.270  1.00  0.00            
ATOM    274  HG3 ARG A  19      19.730  33.610  39.170  1.00  0.00            
ATOM    275  CD  ARG A  19      17.920  33.560  40.420  1.00  0.00            
ATOM    276  HD2 ARG A  19      17.670  33.640  41.480  1.00  0.00            
ATOM    277  HD3 ARG A  19      17.410  34.410  39.960  1.00  0.00            
ATOM    278  NE  ARG A  19      17.490  32.340  39.740  1.00  0.00            
ATOM    279  HE  ARG A  19      18.120  31.600  39.450  1.00  0.00            
ATOM    280  CZ  ARG A  19      16.300  32.140  39.170  1.00  0.00            
ATOM    281  NH1 ARG A  19      15.240  32.900  39.450  1.00  0.00            
ATOM    282 HH11 ARG A  19      15.370  33.640  40.120  1.00  0.00            
ATOM    283 HH12 ARG A  19      14.440  32.780  38.840  1.00  0.00            
ATOM    284  NH2 ARG A  19      16.110  31.040  38.410  1.00  0.00            
ATOM    285 HH21 ARG A  19      16.870  30.380  38.300  1.00  0.00            
ATOM    286 HH22 ARG A  19      15.170  30.800  38.160  1.00  0.00            
ATOM    287  C   ARG A  19      22.500  34.000  41.190  1.00  0.00            
ATOM    288  O   ARG A  19      22.700  34.330  42.360  1.00  0.00            
ATOM    289  N   VAL A  20      22.790  34.800  40.170  1.00  0.00            
ATOM    290  H   VAL A  20      22.480  34.500  39.250  1.00  0.00            
ATOM    291  CA  VAL A  20      23.270  36.160  40.340  1.00  0.00            
ATOM    292  HA  VAL A  20      23.360  36.440  41.390  1.00  0.00            
ATOM    293  CB  VAL A  20      24.650  36.320  39.720  1.00  0.00            
ATOM    294  HB  VAL A  20      24.550  36.240  38.640  1.00  0.00            
ATOM    295  CG1 VAL A  20      25.260  37.650  40.150  1.00  0.00            
ATOM    296 HG11 VAL A  20      25.310  37.610  41.240  1.00  0.00            
ATOM    297 HG12 VAL A  20      26.310  37.720  39.840  1.00  0.00            
ATOM    298 HG13 VAL A  20      24.590  38.470  39.890  1.00  0.00            
ATOM    299  CG2 VAL A  20      25.630  35.200  40.040  1.00  0.00            
ATOM    300 HG21 VAL A  20      25.890  35.220  41.100  1.00  0.00            
ATOM    301 HG22 VAL A  20      25.250  34.210  39.780  1.00  0.00            
ATOM    302 HG23 VAL A  20      26.480  35.340  39.370  1.00  0.00            
ATOM    303  C   VAL A  20      22.270  37.170  39.810  1.00  0.00            
ATOM    304  O   VAL A  20      21.730  37.080  38.720  1.00  0.00            
ATOM    305  N   SER A  21      21.950  38.210  40.590  1.00  0.00            
ATOM    306  H   SER A  21      22.390  38.280  41.500  1.00  0.00            
ATOM    307  CA  SER A  21      21.000  39.260  40.290  1.00  0.00            
ATOM    308  HA  SER A  21      20.720  39.180  39.240  1.00  0.00            
ATOM    309  CB  SER A  21      19.760  39.180  41.170  1.00  0.00            
ATOM    310  HB2 SER A  21      20.110  39.450  42.170  1.00  0.00            
ATOM    311  HB3 SER A  21      19.010  39.870  40.780  1.00  0.00            
ATOM    312  OG  SER A  21      19.240  37.860  41.120  1.00  0.00            
ATOM    313  HG  SER A  21      19.610  37.340  41.830  1.00  0.00            
ATOM    314  C   SER A  21      21.580  40.660  40.440  1.00  0.00            
ATOM    315  O   SER A  21      22.350  41.000  41.330  1.00  0.00            
ATOM    316  N   PHE A  22      21.140  41.600  39.600  1.00  0.00            
ATOM    317  H   PHE A  22      20.410  41.370  38.930  1.00  0.00            
ATOM    318  CA  PHE A  22      21.830  42.840  39.330  1.00  0.00            
ATOM    319  HA  PHE A  22      22.650  43.070  40.010  1.00  0.00            
ATOM    320  CB  PHE A  22      22.400  42.620  37.930  1.00  0.00            
ATOM    321  HB2 PHE A  22      21.550  42.360  37.310  1.00  0.00            
ATOM    322  HB3 PHE A  22      22.740  43.590  37.560  1.00  0.00            
ATOM    323  CG  PHE A  22      23.490  41.580  37.770  1.00  0.00            
ATOM    324  CD1 PHE A  22      23.220  40.210  37.590  1.00  0.00            
ATOM    325  HD1 PHE A  22      22.210  39.840  37.540  1.00  0.00            
ATOM    326  CE1 PHE A  22      24.230  39.310  37.240  1.00  0.00            
ATOM    327  HE1 PHE A  22      23.980  38.290  36.990  1.00  0.00            
ATOM    328  CZ  PHE A  22      25.550  39.760  37.160  1.00  0.00            
ATOM    329  HZ  PHE A  22      26.340  39.070  36.900  1.00  0.00            
ATOM    330  CE2 PHE A  22      25.880  41.090  37.440  1.00  0.00            
ATOM    331  HE2 PHE A  22      26.900  41.440  37.430  1.00  0.00            
ATOM    332  CD2 PHE A  22      24.820  41.980  37.650  1.00  0.00            
ATOM    333  HD2 PHE A  22      25.090  43.020  37.720  1.00  0.00            
ATOM    334  C   PHE A  22      20.820  43.970  39.290  1.00  0.00            
ATOM    335  O   PHE A  22      19.630  43.760  39.030  1.00  0.00            
ATOM    336  N   GLU A  23      21.380  45.170  39.410  1.00  0.00            
ATOM    337  H   GLU A  23      22.380  45.170  39.570  1.00  0.00            
ATOM    338  CA  GLU A  23      20.790  46.470  39.160  1.00  0.00            
ATOM    339  HA  GLU A  23      19.840  46.250  38.670  1.00  0.00            
ATOM    340  CB  GLU A  23      20.680  47.170  40.520  1.00  0.00            
ATOM    341  HB2 GLU A  23      20.130  46.440  41.110  1.00  0.00            
ATOM    342  HB3 GLU A  23      21.660  47.360  40.970  1.00  0.00            
ATOM    343  CG  GLU A  23      19.820  48.430  40.430  1.00  0.00            
ATOM    344  HG2 GLU A  23      20.460  49.120  39.880  1.00  0.00            
ATOM    345  HG3 GLU A  23      18.940  48.240  39.820  1.00  0.00            
ATOM    346  CD  GLU A  23      19.520  48.970  41.820  1.00  0.00            
ATOM    347  OE1 GLU A  23      18.640  48.400  42.500  1.00  0.00            
ATOM    348  OE2 GLU A  23      20.150  49.910  42.350  1.00  0.00            
ATOM    349  C   GLU A  23      21.580  47.230  38.100  1.00  0.00            
ATOM    350  O   GLU A  23      22.760  47.490  38.320  1.00  0.00            
ATOM    351  N   LEU A  24      20.900  47.660  37.040  1.00  0.00            
ATOM    352  H   LEU A  24      19.890  47.560  37.040  1.00  0.00            
ATOM    353  CA  LEU A  24      21.420  48.500  35.980  1.00  0.00            
ATOM    354  HA  LEU A  24      22.490  48.290  35.920  1.00  0.00            
ATOM    355  CB  LEU A  24      20.870  48.140  34.610  1.00  0.00            
ATOM    356  HB2 LEU A  24      19.880  48.570  34.490  1.00  0.00            
ATOM    357  HB3 LEU A  24      21.600  48.640  33.980  1.00  0.00            
ATOM    358  CG  LEU A  24      20.740  46.640  34.310  1.00  0.00            
ATOM    359  HG  LEU A  24      20.020  46.180  34.980  1.00  0.00            
ATOM    360  CD1 LEU A  24      20.350  46.350  32.870  1.00  0.00            
ATOM    361 HD11 LEU A  24      20.260  45.270  32.800  1.00  0.00            
ATOM    362 HD12 LEU A  24      19.370  46.800  32.710  1.00  0.00            
ATOM    363 HD13 LEU A  24      21.140  46.680  32.190  1.00  0.00            
ATOM    364  CD2 LEU A  24      22.070  45.900  34.440  1.00  0.00            
ATOM    365 HD21 LEU A  24      22.740  46.360  33.710  1.00  0.00            
ATOM    366 HD22 LEU A  24      22.380  45.890  35.480  1.00  0.00            
ATOM    367 HD23 LEU A  24      22.090  44.840  34.190  1.00  0.00            
ATOM    368  C   LEU A  24      21.340  50.000  36.230  1.00  0.00            
ATOM    369  O   LEU A  24      20.480  50.510  36.950  1.00  0.00            
ATOM    370  N   PHE A  25      22.040  50.810  35.440  1.00  0.00            
ATOM    371  H   PHE A  25      22.590  50.370  34.710  1.00  0.00            
ATOM    372  CA  PHE A  25      22.270  52.240  35.520  1.00  0.00            
ATOM    373  HA  PHE A  25      21.810  52.650  36.420  1.00  0.00            
ATOM    374  CB  PHE A  25      23.760  52.550  35.700  1.00  0.00            
ATOM    375  HB2 PHE A  25      24.170  52.120  34.790  1.00  0.00            
ATOM    376  HB3 PHE A  25      23.850  53.630  35.820  1.00  0.00            
ATOM    377  CG  PHE A  25      24.480  51.910  36.860  1.00  0.00            
ATOM    378  CD1 PHE A  25      24.090  52.140  38.190  1.00  0.00            
ATOM    379  HD1 PHE A  25      23.120  52.540  38.420  1.00  0.00            
ATOM    380  CE1 PHE A  25      24.930  51.700  39.220  1.00  0.00            
ATOM    381  HE1 PHE A  25      24.620  51.870  40.240  1.00  0.00            
ATOM    382  CZ  PHE A  25      26.140  51.050  38.970  1.00  0.00            
ATOM    383  HZ  PHE A  25      26.760  50.740  39.800  1.00  0.00            
ATOM    384  CE2 PHE A  25      26.580  50.860  37.650  1.00  0.00            
ATOM    385  HE2 PHE A  25      27.500  50.390  37.370  1.00  0.00            
ATOM    386  CD2 PHE A  25      25.710  51.280  36.630  1.00  0.00            
ATOM    387  HD2 PHE A  25      25.920  51.180  35.580  1.00  0.00            
ATOM    388  C   PHE A  25      21.670  53.000  34.350  1.00  0.00            
ATOM    389  O   PHE A  25      22.310  53.850  33.730  1.00  0.00            
ATOM    390  N   ALA A  26      20.420  52.630  34.040  1.00  0.00            
ATOM    391  H   ALA A  26      19.980  51.860  34.520  1.00  0.00            
ATOM    392  CA  ALA A  26      19.680  53.290  32.990  1.00  0.00            
ATOM    393  HA  ALA A  26      20.280  53.080  32.110  1.00  0.00            
ATOM    394  CB  ALA A  26      18.300  52.720  32.680  1.00  0.00            
ATOM    395  HB1 ALA A  26      17.720  52.590  33.590  1.00  0.00            
ATOM    396  HB2 ALA A  26      17.730  53.390  32.030  1.00  0.00            
ATOM    397  HB3 ALA A  26      18.400  51.830  32.050  1.00  0.00            
ATOM    398  C   ALA A  26      19.620  54.810  33.030  1.00  0.00            
ATOM    399  O   ALA A  26      19.590  55.470  31.990  1.00  0.00            
ATOM    400  N   ASP A  27      19.750  55.400  34.220  1.00  0.00            
ATOM    401  H   ASP A  27      19.510  54.760  34.960  1.00  0.00            
ATOM    402  CA  ASP A  27      20.000  56.800  34.520  1.00  0.00            
ATOM    403  HA  ASP A  27      19.180  57.390  34.120  1.00  0.00            
ATOM    404  CB  ASP A  27      19.910  56.940  36.040  1.00  0.00            
ATOM    405  HB2 ASP A  27      18.870  56.680  36.270  1.00  0.00            
ATOM    406  HB3 ASP A  27      20.640  56.330  36.580  1.00  0.00            
ATOM    407  CG  ASP A  27      20.090  58.390  36.460  1.00  0.00            
ATOM    408  OD1 ASP A  27      19.160  59.140  36.110  1.00  0.00            
ATOM    409  OD2 ASP A  27      21.070  58.740  37.160  1.00  0.00            
ATOM    410  C   ASP A  27      21.280  57.400  33.960  1.00  0.00            
ATOM    411  O   ASP A  27      21.320  58.630  33.910  1.00  0.00            
ATOM    412  N   LYS A  28      22.310  56.630  33.620  1.00  0.00            
ATOM    413  H   LYS A  28      22.160  55.640  33.780  1.00  0.00            
ATOM    414  CA  LYS A  28      23.590  57.020  33.060  1.00  0.00            
ATOM    415  HA  LYS A  28      23.630  58.090  32.890  1.00  0.00            
ATOM    416  CB  LYS A  28      24.620  56.550  34.100  1.00  0.00            
ATOM    417  HB2 LYS A  28      24.460  55.500  34.340  1.00  0.00            
ATOM    418  HB3 LYS A  28      25.590  56.600  33.610  1.00  0.00            
ATOM    419  CG  LYS A  28      24.640  57.430  35.350  1.00  0.00            
ATOM    420  HG2 LYS A  28      23.720  57.250  35.900  1.00  0.00            
ATOM    421  HG3 LYS A  28      25.300  56.880  36.030  1.00  0.00            
ATOM    422  CD  LYS A  28      24.970  58.910  35.230  1.00  0.00            
ATOM    423  HD2 LYS A  28      26.040  58.950  35.030  1.00  0.00            
ATOM    424  HD3 LYS A  28      24.350  59.450  34.520  1.00  0.00            
ATOM    425  CE  LYS A  28      24.740  59.640  36.550  1.00  0.00            
ATOM    426  HE2 LYS A  28      25.230  59.210  37.420  1.00  0.00            
ATOM    427  HE3 LYS A  28      25.340  60.540  36.420  1.00  0.00            
ATOM    428  NZ  LYS A  28      23.360  59.990  36.900  1.00  0.00            
ATOM    429  HZ1 LYS A  28      23.390  60.410  37.810  1.00  0.00            
ATOM    430  HZ2 LYS A  28      23.050  60.620  36.170  1.00  0.00            
ATOM    431  HZ3 LYS A  28      22.790  59.160  36.990  1.00  0.00            
ATOM    432  C   LYS A  28      23.820  56.390  31.700  1.00  0.00            
ATOM    433  O   LYS A  28      24.460  57.060  30.900  1.00  0.00            
ATOM    434  N   VAL A  29      23.380  55.150  31.440  1.00  0.00            
ATOM    435  H   VAL A  29      22.740  54.670  32.060  1.00  0.00            
ATOM    436  CA  VAL A  29      23.600  54.590  30.120  1.00  0.00            
ATOM    437  HA  VAL A  29      23.710  55.360  29.360  1.00  0.00            
ATOM    438  CB  VAL A  29      24.880  53.780  30.220  1.00  0.00            
ATOM    439  HB  VAL A  29      25.070  53.270  29.270  1.00  0.00            
ATOM    440  CG1 VAL A  29      26.120  54.680  30.310  1.00  0.00            
ATOM    441 HG11 VAL A  29      26.130  55.460  29.560  1.00  0.00            
ATOM    442 HG12 VAL A  29      25.950  54.990  31.340  1.00  0.00            
ATOM    443 HG13 VAL A  29      27.060  54.150  30.160  1.00  0.00            
ATOM    444  CG2 VAL A  29      24.900  52.750  31.350  1.00  0.00            
ATOM    445 HG21 VAL A  29      24.820  53.230  32.330  1.00  0.00            
ATOM    446 HG22 VAL A  29      24.110  52.010  31.320  1.00  0.00            
ATOM    447 HG23 VAL A  29      25.870  52.250  31.310  1.00  0.00            
ATOM    448  C   VAL A  29      22.370  53.830  29.630  1.00  0.00            
ATOM    449  O   VAL A  29      22.380  52.600  29.700  1.00  0.00            
ATOM    450  N   PRO A  30      21.270  54.500  29.300  1.00  0.00            
ATOM    451  CD  PRO A  30      21.100  55.940  29.270  1.00  0.00            
ATOM    452  HD2 PRO A  30      21.930  56.530  28.870  1.00  0.00            
ATOM    453  HD3 PRO A  30      20.950  56.400  30.250  1.00  0.00            
ATOM    454  CG  PRO A  30      19.880  56.240  28.410  1.00  0.00            
ATOM    455  HG2 PRO A  30      20.090  56.410  27.350  1.00  0.00            
ATOM    456  HG3 PRO A  30      19.400  57.150  28.750  1.00  0.00            
ATOM    457  CB  PRO A  30      19.020  55.030  28.750  1.00  0.00            
ATOM    458  HB2 PRO A  30      18.290  54.850  27.950  1.00  0.00            
ATOM    459  HB3 PRO A  30      18.370  55.240  29.590  1.00  0.00            
ATOM    460  CA  PRO A  30      19.980  53.880  29.050  1.00  0.00            
ATOM    461  HA  PRO A  30      19.670  53.370  29.960  1.00  0.00            
ATOM    462  C   PRO A  30      19.910  52.910  27.880  1.00  0.00            
ATOM    463  O   PRO A  30      19.360  51.820  28.050  1.00  0.00            
ATOM    464  N   LYS A  31      20.510  53.210  26.730  1.00  0.00            
ATOM    465  H   LYS A  31      21.180  53.970  26.720  1.00  0.00            
ATOM    466  CA  LYS A  31      20.550  52.300  25.600  1.00  0.00            
ATOM    467  HA  LYS A  31      19.540  52.100  25.250  1.00  0.00            
ATOM    468  CB  LYS A  31      21.210  53.070  24.470  1.00  0.00            
ATOM    469  HB2 LYS A  31      20.590  53.920  24.170  1.00  0.00            
ATOM    470  HB3 LYS A  31      22.180  53.530  24.700  1.00  0.00            
ATOM    471  CG  LYS A  31      21.360  52.100  23.300  1.00  0.00            
ATOM    472  HG2 LYS A  31      22.140  51.340  23.380  1.00  0.00            
ATOM    473  HG3 LYS A  31      20.440  51.520  23.230  1.00  0.00            
ATOM    474  CD  LYS A  31      21.590  52.870  22.000  1.00  0.00            
ATOM    475  HD2 LYS A  31      20.800  53.570  21.750  1.00  0.00            
ATOM    476  HD3 LYS A  31      22.510  53.430  22.140  1.00  0.00            
ATOM    477  CE  LYS A  31      21.790  51.890  20.850  1.00  0.00            
ATOM    478  HE2 LYS A  31      22.360  51.020  21.180  1.00  0.00            
ATOM    479  HE3 LYS A  31      20.780  51.580  20.600  1.00  0.00            
ATOM    480  NZ  LYS A  31      22.360  52.480  19.630  1.00  0.00            
ATOM    481  HZ1 LYS A  31      22.400  51.880  18.820  1.00  0.00            
ATOM    482  HZ2 LYS A  31      21.850  53.290  19.290  1.00  0.00            
ATOM    483  HZ3 LYS A  31      23.290  52.780  19.850  1.00  0.00            
ATOM    484  C   LYS A  31      21.320  51.040  25.980  1.00  0.00            
ATOM    485  O   LYS A  31      20.920  49.910  25.710  1.00  0.00            
ATOM    486  N   THR A  32      22.440  51.160  26.700  1.00  0.00            
ATOM    487  H   THR A  32      22.750  52.070  27.000  1.00  0.00            
ATOM    488  CA  THR A  32      23.300  50.080  27.120  1.00  0.00            
ATOM    489  HA  THR A  32      23.670  49.510  26.270  1.00  0.00            
ATOM    490  CB  THR A  32      24.540  50.600  27.860  1.00  0.00            
ATOM    491  HB  THR A  32      24.190  51.100  28.770  1.00  0.00            
ATOM    492  CG2 THR A  32      25.540  49.500  28.200  1.00  0.00            
ATOM    493 HG21 THR A  32      25.790  48.990  27.270  1.00  0.00            
ATOM    494 HG22 THR A  32      26.400  50.040  28.580  1.00  0.00            
ATOM    495 HG23 THR A  32      25.120  48.690  28.800  1.00  0.00            
ATOM    496  OG1 THR A  32      25.180  51.460  26.950  1.00  0.00            
ATOM    497  HG1 THR A  32      24.820  52.340  27.110  1.00  0.00            
ATOM    498  C   THR A  32      22.570  49.010  27.910  1.00  0.00            
ATOM    499  O   THR A  32      22.660  47.810  27.650  1.00  0.00            
ATOM    500  N   ALA A  33      21.790  49.530  28.860  1.00  0.00            
ATOM    501  H   ALA A  33      21.890  50.520  29.040  1.00  0.00            
ATOM    502  CA  ALA A  33      20.910  48.780  29.740  1.00  0.00            
ATOM    503  HA  ALA A  33      21.520  48.020  30.230  1.00  0.00            
ATOM    504  CB  ALA A  33      20.200  49.710  30.720  1.00  0.00            
ATOM    505  HB1 ALA A  33      20.970  50.310  31.210  1.00  0.00            
ATOM    506  HB2 ALA A  33      19.590  50.310  30.050  1.00  0.00            
ATOM    507  HB3 ALA A  33      19.630  49.080  31.400  1.00  0.00            
ATOM    508  C   ALA A  33      19.770  48.100  28.990  1.00  0.00            
ATOM    509  O   ALA A  33      19.500  46.940  29.280  1.00  0.00            
ATOM    510  N   GLU A  34      19.110  48.770  28.050  1.00  0.00            
ATOM    511  H   GLU A  34      19.440  49.670  27.720  1.00  0.00            
ATOM    512  CA  GLU A  34      17.960  48.140  27.430  1.00  0.00            
ATOM    513  HA  GLU A  34      17.270  47.850  28.220  1.00  0.00            
ATOM    514  CB  GLU A  34      17.310  49.190  26.530  1.00  0.00            
ATOM    515  HB2 GLU A  34      17.090  50.110  27.070  1.00  0.00            
ATOM    516  HB3 GLU A  34      17.960  49.380  25.670  1.00  0.00            
ATOM    517  CG  GLU A  34      16.060  48.660  25.840  1.00  0.00            
ATOM    518  HG2 GLU A  34      15.840  49.400  25.070  1.00  0.00            
ATOM    519  HG3 GLU A  34      16.260  47.740  25.290  1.00  0.00            
ATOM    520  CD  GLU A  34      14.830  48.530  26.720  1.00  0.00            
ATOM    521  OE1 GLU A  34      14.850  48.940  27.900  1.00  0.00            
ATOM    522  OE2 GLU A  34      13.810  47.980  26.260  1.00  0.00            
ATOM    523  C   GLU A  34      18.360  46.930  26.600  1.00  0.00            
ATOM    524  O   GLU A  34      17.810  45.840  26.730  1.00  0.00            
ATOM    525  N   ASN A  35      19.530  46.970  25.960  1.00  0.00            
ATOM    526  H   ASN A  35      20.080  47.820  25.970  1.00  0.00            
ATOM    527  CA  ASN A  35      20.130  45.880  25.220  1.00  0.00            
ATOM    528  HA  ASN A  35      19.410  45.520  24.480  1.00  0.00            
ATOM    529  CB  ASN A  35      21.400  46.390  24.550  1.00  0.00            
ATOM    530  HB2 ASN A  35      21.140  47.190  23.860  1.00  0.00            
ATOM    531  HB3 ASN A  35      22.090  46.700  25.340  1.00  0.00            
ATOM    532  CG  ASN A  35      22.100  45.340  23.700  1.00  0.00            
ATOM    533  OD1 ASN A  35      21.610  44.840  22.690  1.00  0.00            
ATOM    534  ND2 ASN A  35      23.320  44.940  24.080  1.00  0.00            
ATOM    535 HD21 ASN A  35      23.700  44.270  23.440  1.00  0.00            
ATOM    536 HD22 ASN A  35      23.790  45.370  24.860  1.00  0.00            
ATOM    537  C   ASN A  35      20.370  44.650  26.090  1.00  0.00            
ATOM    538  O   ASN A  35      19.830  43.570  25.870  1.00  0.00            
ATOM    539  N   PHE A  36      21.040  44.820  27.230  1.00  0.00            
ATOM    540  H   PHE A  36      21.440  45.730  27.440  1.00  0.00            
ATOM    541  CA  PHE A  36      21.160  43.800  28.250  1.00  0.00            
ATOM    542  HA  PHE A  36      21.810  43.020  27.850  1.00  0.00            
ATOM    543  CB  PHE A  36      21.950  44.380  29.420  1.00  0.00            
ATOM    544  HB2 PHE A  36      22.840  44.960  29.160  1.00  0.00            
ATOM    545  HB3 PHE A  36      21.300  45.040  29.980  1.00  0.00            
ATOM    546  CG  PHE A  36      22.510  43.320  30.350  1.00  0.00            
ATOM    547  CD1 PHE A  36      23.520  42.550  29.780  1.00  0.00            
ATOM    548  HD1 PHE A  36      23.900  42.700  28.780  1.00  0.00            
ATOM    549  CE1 PHE A  36      24.130  41.550  30.550  1.00  0.00            
ATOM    550  HE1 PHE A  36      24.890  40.860  30.220  1.00  0.00            
ATOM    551  CZ  PHE A  36      23.860  41.370  31.910  1.00  0.00            
ATOM    552  HZ  PHE A  36      24.490  40.770  32.550  1.00  0.00            
ATOM    553  CE2 PHE A  36      22.900  42.230  32.460  1.00  0.00            
ATOM    554  HE2 PHE A  36      22.590  42.160  33.500  1.00  0.00            
ATOM    555  CD2 PHE A  36      22.130  43.090  31.680  1.00  0.00            
ATOM    556  HD2 PHE A  36      21.310  43.610  32.150  1.00  0.00            
ATOM    557  C   PHE A  36      19.830  43.230  28.720  1.00  0.00            
ATOM    558  O   PHE A  36      19.700  42.010  28.670  1.00  0.00            
ATOM    559  N   ARG A  37      18.860  44.080  29.050  1.00  0.00            
ATOM    560  H   ARG A  37      19.150  45.040  28.930  1.00  0.00            
ATOM    561  CA  ARG A  37      17.510  43.750  29.490  1.00  0.00            
ATOM    562  HA  ARG A  37      17.600  43.060  30.320  1.00  0.00            
ATOM    563  CB  ARG A  37      16.680  44.980  29.840  1.00  0.00            
ATOM    564  HB2 ARG A  37      17.330  45.570  30.490  1.00  0.00            
ATOM    565  HB3 ARG A  37      16.350  45.490  28.940  1.00  0.00            
ATOM    566  CG  ARG A  37      15.470  44.810  30.760  1.00  0.00            
ATOM    567  HG2 ARG A  37      14.880  44.000  30.330  1.00  0.00            
ATOM    568  HG3 ARG A  37      15.950  44.510  31.690  1.00  0.00            
ATOM    569  CD  ARG A  37      14.610  46.070  30.740  1.00  0.00            
ATOM    570  HD2 ARG A  37      13.840  46.000  31.510  1.00  0.00            
ATOM    571  HD3 ARG A  37      15.220  46.950  30.930  1.00  0.00            
ATOM    572  NE  ARG A  37      14.000  46.310  29.430  1.00  0.00            
ATOM    573  HE  ARG A  37      14.330  47.140  28.960  1.00  0.00            
ATOM    574  CZ  ARG A  37      13.020  45.650  28.810  1.00  0.00            
ATOM    575  NH1 ARG A  37      12.430  44.580  29.380  1.00  0.00            
ATOM    576 HH11 ARG A  37      12.710  44.290  30.300  1.00  0.00            
ATOM    577 HH12 ARG A  37      11.940  43.900  28.820  1.00  0.00            
ATOM    578  NH2 ARG A  37      12.590  45.940  27.580  1.00  0.00            
ATOM    579 HH21 ARG A  37      13.040  46.640  27.000  1.00  0.00            
ATOM    580 HH22 ARG A  37      11.810  45.470  27.130  1.00  0.00            
ATOM    581  C   ARG A  37      16.740  42.920  28.480  1.00  0.00            
ATOM    582  O   ARG A  37      16.210  41.880  28.870  1.00  0.00            
ATOM    583  N   ALA A  38      16.610  43.330  27.210  1.00  0.00            
ATOM    584  H   ALA A  38      17.010  44.240  27.070  1.00  0.00            
ATOM    585  CA  ALA A  38      15.880  42.620  26.180  1.00  0.00            
ATOM    586  HA  ALA A  38      14.870  42.530  26.580  1.00  0.00            
ATOM    587  CB  ALA A  38      15.840  43.730  25.130  1.00  0.00            
ATOM    588  HB1 ALA A  38      16.850  44.080  24.920  1.00  0.00            
ATOM    589  HB2 ALA A  38      15.560  43.290  24.170  1.00  0.00            
ATOM    590  HB3 ALA A  38      15.160  44.480  25.520  1.00  0.00            
ATOM    591  C   ALA A  38      16.460  41.270  25.810  1.00  0.00            
ATOM    592  O   ALA A  38      15.790  40.400  25.260  1.00  0.00            
ATOM    593  N   LEU A  39      17.760  41.070  26.040  1.00  0.00            
ATOM    594  H   LEU A  39      18.340  41.870  26.260  1.00  0.00            
ATOM    595  CA  LEU A  39      18.430  39.800  25.840  1.00  0.00            
ATOM    596  HA  LEU A  39      18.050  39.170  25.040  1.00  0.00            
ATOM    597  CB  LEU A  39      19.880  40.120  25.490  1.00  0.00            
ATOM    598  HB2 LEU A  39      20.400  40.680  26.270  1.00  0.00            
ATOM    599  HB3 LEU A  39      20.530  39.240  25.500  1.00  0.00            
ATOM    600  CG  LEU A  39      20.140  40.710  24.110  1.00  0.00            
ATOM    601  HG  LEU A  39      19.590  41.640  24.010  1.00  0.00            
ATOM    602  CD1 LEU A  39      21.630  41.030  24.080  1.00  0.00            
ATOM    603 HD11 LEU A  39      21.830  41.790  24.840  1.00  0.00            
ATOM    604 HD12 LEU A  39      22.260  40.150  24.150  1.00  0.00            
ATOM    605 HD13 LEU A  39      21.830  41.580  23.160  1.00  0.00            
ATOM    606  CD2 LEU A  39      19.750  39.820  22.930  1.00  0.00            
ATOM    607 HD21 LEU A  39      20.290  38.880  22.980  1.00  0.00            
ATOM    608 HD22 LEU A  39      18.670  39.640  22.900  1.00  0.00            
ATOM    609 HD23 LEU A  39      20.080  40.320  22.020  1.00  0.00            
ATOM    610  C   LEU A  39      18.320  38.880  27.050  1.00  0.00            
ATOM    611  O   LEU A  39      18.500  37.680  26.880  1.00  0.00            
ATOM    612  N   SER A  40      18.240  39.460  28.250  1.00  0.00            
ATOM    613  H   SER A  40      18.360  40.460  28.190  1.00  0.00            
ATOM    614  CA  SER A  40      17.930  38.790  29.500  1.00  0.00            
ATOM    615  HA  SER A  40      18.670  37.990  29.600  1.00  0.00            
ATOM    616  CB  SER A  40      18.230  39.670  30.720  1.00  0.00            
ATOM    617  HB2 SER A  40      17.640  40.580  30.800  1.00  0.00            
ATOM    618  HB3 SER A  40      17.920  38.960  31.490  1.00  0.00            
ATOM    619  OG  SER A  40      19.580  40.020  30.920  1.00  0.00            
ATOM    620  HG  SER A  40      19.800  40.710  30.280  1.00  0.00            
ATOM    621  C   SER A  40      16.530  38.200  29.470  1.00  0.00            
ATOM    622  O   SER A  40      16.260  37.030  29.710  1.00  0.00            
ATOM    623  N   THR A  41      15.580  39.090  29.190  1.00  0.00            
ATOM    624  H   THR A  41      15.790  40.050  28.960  1.00  0.00            
ATOM    625  CA  THR A  41      14.220  38.630  28.970  1.00  0.00            
ATOM    626  HA  THR A  41      13.940  38.070  29.860  1.00  0.00            
ATOM    627  CB  THR A  41      13.200  39.760  28.850  1.00  0.00            
ATOM    628  HB  THR A  41      12.270  39.290  28.530  1.00  0.00            
ATOM    629  CG2 THR A  41      12.960  40.540  30.140  1.00  0.00            
ATOM    630 HG21 THR A  41      13.760  41.130  30.590  1.00  0.00            
ATOM    631 HG22 THR A  41      12.240  41.360  30.050  1.00  0.00            
ATOM    632 HG23 THR A  41      12.550  39.890  30.910  1.00  0.00            
ATOM    633  OG1 THR A  41      13.520  40.590  27.760  1.00  0.00            
ATOM    634  HG1 THR A  41      12.980  41.380  27.870  1.00  0.00            
ATOM    635  C   THR A  41      14.060  37.790  27.710  1.00  0.00            
ATOM    636  O   THR A  41      13.100  37.020  27.700  1.00  0.00            
ATOM    637  N   GLY A  42      14.890  37.960  26.680  1.00  0.00            
ATOM    638  H   GLY A  42      15.290  38.890  26.630  1.00  0.00            
ATOM    639  CA  GLY A  42      14.800  37.220  25.440  1.00  0.00            
ATOM    640  HA2 GLY A  42      15.740  37.230  24.900  1.00  0.00            
ATOM    641  HA3 GLY A  42      14.580  36.210  25.800  1.00  0.00            
ATOM    642  C   GLY A  42      13.740  37.810  24.520  1.00  0.00            
ATOM    643  O   GLY A  42      13.310  37.160  23.580  1.00  0.00            
ATOM    644  N   GLU A  43      13.260  39.030  24.810  1.00  0.00            
ATOM    645  H   GLU A  43      13.680  39.420  25.650  1.00  0.00            
ATOM    646  CA  GLU A  43      12.050  39.620  24.290  1.00  0.00            
ATOM    647  HA  GLU A  43      11.160  39.000  24.350  1.00  0.00            
ATOM    648  CB  GLU A  43      11.580  40.690  25.290  1.00  0.00            
ATOM    649  HB2 GLU A  43      10.530  40.900  25.080  1.00  0.00            
ATOM    650  HB3 GLU A  43      11.650  40.320  26.310  1.00  0.00            
ATOM    651  CG  GLU A  43      12.300  42.030  25.240  1.00  0.00            
ATOM    652  HG2 GLU A  43      13.350  41.750  25.360  1.00  0.00            
ATOM    653  HG3 GLU A  43      12.130  42.430  24.240  1.00  0.00            
ATOM    654  CD  GLU A  43      11.820  43.010  26.310  1.00  0.00            
ATOM    655  OE1 GLU A  43      12.020  42.710  27.510  1.00  0.00            
ATOM    656  OE2 GLU A  43      11.140  43.990  25.940  1.00  0.00            
ATOM    657  C   GLU A  43      12.020  40.080  22.840  1.00  0.00            
ATOM    658  O   GLU A  43      10.980  40.510  22.340  1.00  0.00            
ATOM    659  N   LYS A  44      13.190  39.950  22.200  1.00  0.00            
ATOM    660  H   LYS A  44      13.770  39.310  22.720  1.00  0.00            
ATOM    661  CA  LYS A  44      13.240  40.000  20.750  1.00  0.00            
ATOM    662  HA  LYS A  44      12.640  40.840  20.400  1.00  0.00            
ATOM    663  CB  LYS A  44      14.630  40.450  20.330  1.00  0.00            
ATOM    664  HB2 LYS A  44      15.040  41.050  21.150  1.00  0.00            
ATOM    665  HB3 LYS A  44      15.320  39.610  20.380  1.00  0.00            
ATOM    666  CG  LYS A  44      14.930  41.220  19.050  1.00  0.00            
ATOM    667  HG2 LYS A  44      16.010  41.400  19.010  1.00  0.00            
ATOM    668  HG3 LYS A  44      14.700  40.480  18.290  1.00  0.00            
ATOM    669  CD  LYS A  44      14.170  42.500  18.740  1.00  0.00            
ATOM    670  HD2 LYS A  44      13.100  42.300  18.750  1.00  0.00            
ATOM    671  HD3 LYS A  44      14.420  43.230  19.520  1.00  0.00            
ATOM    672  CE  LYS A  44      14.550  42.860  17.310  1.00  0.00            
ATOM    673  HE2 LYS A  44      15.640  42.880  17.240  1.00  0.00            
ATOM    674  HE3 LYS A  44      14.200  42.070  16.650  1.00  0.00            
ATOM    675  NZ  LYS A  44      14.050  44.170  16.840  1.00  0.00            
ATOM    676  HZ1 LYS A  44      14.460  44.440  15.960  1.00  0.00            
ATOM    677  HZ2 LYS A  44      13.050  44.200  16.810  1.00  0.00            
ATOM    678  HZ3 LYS A  44      14.270  44.860  17.540  1.00  0.00            
ATOM    679  C   LYS A  44      12.740  38.730  20.070  1.00  0.00            
ATOM    680  O   LYS A  44      12.470  38.840  18.880  1.00  0.00            
ATOM    681  N   GLY A  45      12.790  37.640  20.850  1.00  0.00            
ATOM    682  H   GLY A  45      13.110  37.910  21.770  1.00  0.00            
ATOM    683  CA  GLY A  45      12.630  36.250  20.470  1.00  0.00            
ATOM    684  HA2 GLY A  45      11.860  35.770  21.070  1.00  0.00            
ATOM    685  HA3 GLY A  45      12.170  36.330  19.480  1.00  0.00            
ATOM    686  C   GLY A  45      13.900  35.420  20.490  1.00  0.00            
ATOM    687  O   GLY A  45      13.930  34.320  19.940  1.00  0.00            
ATOM    688  N   PHE A  46      15.030  36.050  20.830  1.00  0.00            
ATOM    689  H   PHE A  46      14.970  37.040  21.020  1.00  0.00            
ATOM    690  CA  PHE A  46      16.320  35.470  21.120  1.00  0.00            
ATOM    691  HA  PHE A  46      16.240  34.460  21.520  1.00  0.00            
ATOM    692  CB  PHE A  46      17.200  35.470  19.870  1.00  0.00            
ATOM    693  HB2 PHE A  46      18.140  34.960  20.090  1.00  0.00            
ATOM    694  HB3 PHE A  46      16.790  34.740  19.160  1.00  0.00            
ATOM    695  CG  PHE A  46      17.430  36.840  19.280  1.00  0.00            
ATOM    696  CD1 PHE A  46      18.460  37.710  19.670  1.00  0.00            
ATOM    697  HD1 PHE A  46      19.060  37.540  20.550  1.00  0.00            
ATOM    698  CE1 PHE A  46      18.590  38.970  19.080  1.00  0.00            
ATOM    699  HE1 PHE A  46      19.330  39.680  19.420  1.00  0.00            
ATOM    700  CZ  PHE A  46      17.880  39.260  17.910  1.00  0.00            
ATOM    701  HZ  PHE A  46      18.170  40.200  17.450  1.00  0.00            
ATOM    702  CE2 PHE A  46      16.930  38.350  17.440  1.00  0.00            
ATOM    703  HE2 PHE A  46      16.320  38.620  16.600  1.00  0.00            
ATOM    704  CD2 PHE A  46      16.680  37.160  18.150  1.00  0.00            
ATOM    705  HD2 PHE A  46      15.870  36.560  17.760  1.00  0.00            
ATOM    706  C   PHE A  46      17.040  36.250  22.210  1.00  0.00            
ATOM    707  O   PHE A  46      16.560  37.340  22.510  1.00  0.00            
ATOM    708  N   GLY A  47      17.970  35.620  22.930  1.00  0.00            
ATOM    709  H   GLY A  47      18.160  34.640  22.750  1.00  0.00            
ATOM    710  CA  GLY A  47      18.490  36.200  24.150  1.00  0.00            
ATOM    711  HA2 GLY A  47      18.930  37.180  23.960  1.00  0.00            
ATOM    712  HA3 GLY A  47      17.640  36.370  24.800  1.00  0.00            
ATOM    713  C   GLY A  47      19.480  35.270  24.850  1.00  0.00            
ATOM    714  O   GLY A  47      19.780  34.200  24.330  1.00  0.00            
ATOM    715  N   TYR A  48      20.050  35.590  26.020  1.00  0.00            
ATOM    716  H   TYR A  48      19.820  36.520  26.340  1.00  0.00            
ATOM    717  CA  TYR A  48      21.120  35.000  26.800  1.00  0.00            
ATOM    718  HA  TYR A  48      22.020  34.820  26.220  1.00  0.00            
ATOM    719  CB  TYR A  48      21.550  35.940  27.930  1.00  0.00            
ATOM    720  HB2 TYR A  48      20.650  36.140  28.510  1.00  0.00            
ATOM    721  HB3 TYR A  48      22.330  35.500  28.550  1.00  0.00            
ATOM    722  CG  TYR A  48      22.220  37.260  27.660  1.00  0.00            
ATOM    723  CD1 TYR A  48      23.400  37.230  26.920  1.00  0.00            
ATOM    724  HD1 TYR A  48      23.810  36.290  26.590  1.00  0.00            
ATOM    725  CE1 TYR A  48      24.110  38.440  26.850  1.00  0.00            
ATOM    726  HE1 TYR A  48      25.010  38.450  26.260  1.00  0.00            
ATOM    727  CZ  TYR A  48      23.550  39.640  27.310  1.00  0.00            
ATOM    728  OH  TYR A  48      24.320  40.770  27.220  1.00  0.00            
ATOM    729  HH  TYR A  48      25.130  40.660  26.710  1.00  0.00            
ATOM    730  CE2 TYR A  48      22.300  39.670  27.970  1.00  0.00            
ATOM    731  HE2 TYR A  48      21.840  40.570  28.340  1.00  0.00            
ATOM    732  CD2 TYR A  48      21.680  38.440  28.190  1.00  0.00            
ATOM    733  HD2 TYR A  48      20.670  38.520  28.560  1.00  0.00            
ATOM    734  C   TYR A  48      20.790  33.680  27.470  1.00  0.00            
ATOM    735  O   TYR A  48      21.680  33.150  28.140  1.00  0.00            
ATOM    736  N   LYS A  49      19.580  33.120  27.370  1.00  0.00            
ATOM    737  H   LYS A  49      18.880  33.630  26.850  1.00  0.00            
ATOM    738  CA  LYS A  49      19.130  31.870  27.950  1.00  0.00            
ATOM    739  HA  LYS A  49      19.060  32.250  28.970  1.00  0.00            
ATOM    740  CB  LYS A  49      17.740  31.540  27.420  1.00  0.00            
ATOM    741  HB2 LYS A  49      17.200  32.480  27.300  1.00  0.00            
ATOM    742  HB3 LYS A  49      17.800  30.950  26.500  1.00  0.00            
ATOM    743  CG  LYS A  49      16.920  30.830  28.500  1.00  0.00            
ATOM    744  HG2 LYS A  49      17.460  29.950  28.850  1.00  0.00            
ATOM    745  HG3 LYS A  49      16.800  31.450  29.390  1.00  0.00            
ATOM    746  CD  LYS A  49      15.530  30.380  28.080  1.00  0.00            
ATOM    747  HD2 LYS A  49      14.940  31.120  27.540  1.00  0.00            
ATOM    748  HD3 LYS A  49      15.750  29.450  27.560  1.00  0.00            
ATOM    749  CE  LYS A  49      14.730  30.120  29.360  1.00  0.00            
ATOM    750  HE2 LYS A  49      13.950  29.440  29.020  1.00  0.00            
ATOM    751  HE3 LYS A  49      15.290  29.660  30.170  1.00  0.00            
ATOM    752  NZ  LYS A  49      14.100  31.360  29.840  1.00  0.00            
ATOM    753  HZ1 LYS A  49      13.380  31.260  30.540  1.00  0.00            
ATOM    754  HZ2 LYS A  49      14.760  32.050  30.190  1.00  0.00            
ATOM    755  HZ3 LYS A  49      13.610  31.880  29.130  1.00  0.00            
ATOM    756  C   LYS A  49      20.100  30.710  27.890  1.00  0.00            
ATOM    757  O   LYS A  49      20.060  29.880  28.800  1.00  0.00            
ATOM    758  N   GLY A  50      20.990  30.580  26.900  1.00  0.00            
ATOM    759  H   GLY A  50      21.230  31.350  26.300  1.00  0.00            
ATOM    760  CA  GLY A  50      21.920  29.480  26.790  1.00  0.00            
ATOM    761  HA2 GLY A  50      21.790  28.810  27.640  1.00  0.00            
ATOM    762  HA3 GLY A  50      21.650  28.970  25.860  1.00  0.00            
ATOM    763  C   GLY A  50      23.390  29.880  26.750  1.00  0.00            
ATOM    764  O   GLY A  50      24.240  29.120  26.280  1.00  0.00            
ATOM    765  N   SER A  51      23.830  31.020  27.280  1.00  0.00            
ATOM    766  H   SER A  51      23.200  31.700  27.700  1.00  0.00            
ATOM    767  CA  SER A  51      25.180  31.540  27.350  1.00  0.00            
ATOM    768  HA  SER A  51      25.680  31.370  26.390  1.00  0.00            
ATOM    769  CB  SER A  51      25.060  33.040  27.570  1.00  0.00            
ATOM    770  HB2 SER A  51      24.140  33.470  27.170  1.00  0.00            
ATOM    771  HB3 SER A  51      25.030  33.280  28.630  1.00  0.00            
ATOM    772  OG  SER A  51      26.180  33.810  27.190  1.00  0.00            
ATOM    773  HG  SER A  51      26.430  33.580  26.290  1.00  0.00            
ATOM    774  C   SER A  51      26.020  30.810  28.390  1.00  0.00            
ATOM    775  O   SER A  51      25.620  29.870  29.070  1.00  0.00            
ATOM    776  N   CYS A  52      27.250  31.300  28.540  1.00  0.00            
ATOM    777  H   CYS A  52      27.490  32.120  28.000  1.00  0.00            
ATOM    778  CA  CYS A  52      28.210  30.790  29.500  1.00  0.00            
ATOM    779  HA  CYS A  52      27.780  30.510  30.470  1.00  0.00            
ATOM    780  CB  CYS A  52      29.010  29.660  28.860  1.00  0.00            
ATOM    781  HB2 CYS A  52      29.910  29.240  29.320  1.00  0.00            
ATOM    782  HB3 CYS A  52      28.380  28.780  28.750  1.00  0.00            
ATOM    783  SG  CYS A  52      29.560  30.210  27.230  1.00  0.00            
ATOM    784  HG  CYS A  52      30.500  29.280  27.060  1.00  0.00            
ATOM    785  C   CYS A  52      29.210  31.870  29.880  1.00  0.00            
ATOM    786  O   CYS A  52      29.480  32.830  29.160  1.00  0.00            
ATOM    787  N   PHE A  53      29.810  31.790  31.070  1.00  0.00            
ATOM    788  H   PHE A  53      29.690  30.940  31.600  1.00  0.00            
ATOM    789  CA  PHE A  53      30.980  32.600  31.360  1.00  0.00            
ATOM    790  HA  PHE A  53      30.860  33.600  30.940  1.00  0.00            
ATOM    791  CB  PHE A  53      31.060  32.870  32.860  1.00  0.00            
ATOM    792  HB2 PHE A  53      30.840  31.960  33.420  1.00  0.00            
ATOM    793  HB3 PHE A  53      32.080  33.050  33.200  1.00  0.00            
ATOM    794  CG  PHE A  53      30.200  34.020  33.310  1.00  0.00            
ATOM    795  CD1 PHE A  53      30.720  35.300  33.530  1.00  0.00            
ATOM    796  HD1 PHE A  53      31.740  35.520  33.260  1.00  0.00            
ATOM    797  CE1 PHE A  53      29.890  36.250  34.140  1.00  0.00            
ATOM    798  HE1 PHE A  53      30.290  37.190  34.500  1.00  0.00            
ATOM    799  CZ  PHE A  53      28.540  35.960  34.400  1.00  0.00            
ATOM    800  HZ  PHE A  53      27.970  36.700  34.940  1.00  0.00            
ATOM    801  CE2 PHE A  53      28.010  34.720  34.020  1.00  0.00            
ATOM    802  HE2 PHE A  53      27.040  34.460  34.410  1.00  0.00            
ATOM    803  CD2 PHE A  53      28.880  33.690  33.650  1.00  0.00            
ATOM    804  HD2 PHE A  53      28.520  32.690  33.450  1.00  0.00            
ATOM    805  C   PHE A  53      32.210  31.910  30.790  1.00  0.00            
ATOM    806  O   PHE A  53      32.790  31.070  31.480  1.00  0.00            
ATOM    807  N   HID A  54      32.510  32.210  29.530  1.00  0.00            
ATOM    808  H   HID A  54      32.060  32.990  29.070  1.00  0.00            
ATOM    809  CA  HID A  54      33.660  31.780  28.770  1.00  0.00            
ATOM    810  HA  HID A  54      33.690  30.700  28.960  1.00  0.00            
ATOM    811  CB  HID A  54      33.530  31.920  27.250  1.00  0.00            
ATOM    812  HB2 HID A  54      34.270  31.410  26.640  1.00  0.00            
ATOM    813  HB3 HID A  54      32.570  31.520  26.920  1.00  0.00            
ATOM    814  CG  HID A  54      33.630  33.360  26.830  1.00  0.00            
ATOM    815  ND1 HID A  54      32.600  34.240  26.540  1.00  0.00            
ATOM    816  HD1 HID A  54      31.610  34.060  26.490  1.00  0.00            
ATOM    817  CE1 HID A  54      33.220  35.420  26.320  1.00  0.00            
ATOM    818  HE1 HID A  54      32.710  36.360  26.220  1.00  0.00            
ATOM    819  NE2 HID A  54      34.540  35.320  26.400  1.00  0.00            
ATOM    820  CD2 HID A  54      34.850  34.010  26.780  1.00  0.00            
ATOM    821  HD2 HID A  54      35.880  33.710  26.860  1.00  0.00            
ATOM    822  C   HID A  54      35.060  32.160  29.230  1.00  0.00            
ATOM    823  O   HID A  54      36.030  31.510  28.840  1.00  0.00            
ATOM    824  N   ARG A  55      35.260  33.190  30.050  1.00  0.00            
ATOM    825  H   ARG A  55      34.540  33.790  30.440  1.00  0.00            
ATOM    826  CA  ARG A  55      36.590  33.590  30.450  1.00  0.00            
ATOM    827  HA  ARG A  55      37.280  32.750  30.450  1.00  0.00            
ATOM    828  CB  ARG A  55      37.120  34.600  29.450  1.00  0.00            
ATOM    829  HB2 ARG A  55      37.030  34.210  28.430  1.00  0.00            
ATOM    830  HB3 ARG A  55      36.690  35.600  29.540  1.00  0.00            
ATOM    831  CG  ARG A  55      38.610  34.890  29.620  1.00  0.00            
ATOM    832  HG2 ARG A  55      38.690  35.580  30.470  1.00  0.00            
ATOM    833  HG3 ARG A  55      39.180  34.010  29.890  1.00  0.00            
ATOM    834  CD  ARG A  55      39.300  35.500  28.400  1.00  0.00            
ATOM    835  HD2 ARG A  55      39.040  34.870  27.550  1.00  0.00            
ATOM    836  HD3 ARG A  55      38.900  36.510  28.270  1.00  0.00            
ATOM    837  NE  ARG A  55      40.740  35.640  28.590  1.00  0.00            
ATOM    838  HE  ARG A  55      41.180  34.840  29.020  1.00  0.00            
ATOM    839  CZ  ARG A  55      41.510  36.670  28.210  1.00  0.00            
ATOM    840  NH1 ARG A  55      41.000  37.710  27.540  1.00  0.00            
ATOM    841 HH11 ARG A  55      40.050  37.580  27.210  1.00  0.00            
ATOM    842 HH12 ARG A  55      41.590  38.490  27.290  1.00  0.00            
ATOM    843  NH2 ARG A  55      42.810  36.650  28.520  1.00  0.00            
ATOM    844 HH21 ARG A  55      43.230  35.850  28.980  1.00  0.00            
ATOM    845 HH22 ARG A  55      43.380  37.310  28.020  1.00  0.00            
ATOM    846  C   ARG A  55      36.510  34.180  31.850  1.00  0.00            
ATOM    847  O   ARG A  55      35.780  35.150  32.060  1.00  0.00            
ATOM    848  N   ILE A  56      37.270  33.570  32.770  1.00  0.00            
ATOM    849  H   ILE A  56      37.790  32.750  32.510  1.00  0.00            
ATOM    850  CA  ILE A  56      37.420  34.040  34.130  1.00  0.00            
ATOM    851  HA  ILE A  56      36.980  35.040  34.160  1.00  0.00            
ATOM    852  CB  ILE A  56      36.620  33.170  35.100  1.00  0.00            
ATOM    853  HB  ILE A  56      37.010  32.160  35.210  1.00  0.00            
ATOM    854  CG2 ILE A  56      36.670  33.760  36.500  1.00  0.00            
ATOM    855 HG21 ILE A  56      36.040  33.130  37.140  1.00  0.00            
ATOM    856 HG22 ILE A  56      37.660  33.650  36.940  1.00  0.00            
ATOM    857 HG23 ILE A  56      36.260  34.770  36.480  1.00  0.00            
ATOM    858  CG1 ILE A  56      35.190  33.060  34.580  1.00  0.00            
ATOM    859 HG12 ILE A  56      34.740  34.050  34.550  1.00  0.00            
ATOM    860 HG13 ILE A  56      35.070  32.520  33.640  1.00  0.00            
ATOM    861  CD1 ILE A  56      34.200  32.290  35.450  1.00  0.00            
ATOM    862 HD11 ILE A  56      34.510  31.270  35.690  1.00  0.00            
ATOM    863 HD12 ILE A  56      33.920  32.740  36.400  1.00  0.00            
ATOM    864 HD13 ILE A  56      33.300  32.250  34.840  1.00  0.00            
ATOM    865  C   ILE A  56      38.870  34.230  34.570  1.00  0.00            
ATOM    866  O   ILE A  56      39.640  33.280  34.670  1.00  0.00            
ATOM    867  N   ILE A  57      39.240  35.440  34.980  1.00  0.00            
ATOM    868  H   ILE A  57      38.510  36.110  35.180  1.00  0.00            
ATOM    869  CA  ILE A  57      40.630  35.770  35.250  1.00  0.00            
ATOM    870  HA  ILE A  57      41.190  34.840  35.150  1.00  0.00            
ATOM    871  CB  ILE A  57      41.260  36.850  34.380  1.00  0.00            
ATOM    872  HB  ILE A  57      40.560  37.680  34.490  1.00  0.00            
ATOM    873  CG2 ILE A  57      42.660  37.120  34.910  1.00  0.00            
ATOM    874 HG21 ILE A  57      42.640  37.370  35.980  1.00  0.00            
ATOM    875 HG22 ILE A  57      43.280  36.230  34.840  1.00  0.00            
ATOM    876 HG23 ILE A  57      43.200  37.900  34.380  1.00  0.00            
ATOM    877  CG1 ILE A  57      41.220  36.450  32.910  1.00  0.00            
ATOM    878 HG12 ILE A  57      41.910  35.620  32.750  1.00  0.00            
ATOM    879 HG13 ILE A  57      40.210  36.150  32.650  1.00  0.00            
ATOM    880  CD1 ILE A  57      41.680  37.600  32.010  1.00  0.00            
ATOM    881 HD11 ILE A  57      42.750  37.780  31.910  1.00  0.00            
ATOM    882 HD12 ILE A  57      41.240  37.470  31.020  1.00  0.00            
ATOM    883 HD13 ILE A  57      41.270  38.530  32.410  1.00  0.00            
ATOM    884  C   ILE A  57      40.550  36.100  36.730  1.00  0.00            
ATOM    885  O   ILE A  57      40.000  37.150  37.050  1.00  0.00            
ATOM    886  N   PRO A  58      40.920  35.150  37.600  1.00  0.00            
ATOM    887  CD  PRO A  58      41.270  33.770  37.350  1.00  0.00            
ATOM    888  HD2 PRO A  58      42.330  33.690  37.140  1.00  0.00            
ATOM    889  HD3 PRO A  58      40.780  33.290  36.500  1.00  0.00            
ATOM    890  CG  PRO A  58      40.920  33.090  38.680  1.00  0.00            
ATOM    891  HG2 PRO A  58      41.510  32.210  38.940  1.00  0.00            
ATOM    892  HG3 PRO A  58      39.860  32.890  38.810  1.00  0.00            
ATOM    893  CB  PRO A  58      41.170  34.190  39.700  1.00  0.00            
ATOM    894  HB2 PRO A  58      42.260  34.180  39.770  1.00  0.00            
ATOM    895  HB3 PRO A  58      40.560  33.940  40.570  1.00  0.00            
ATOM    896  CA  PRO A  58      40.730  35.470  39.000  1.00  0.00            
ATOM    897  HA  PRO A  58      39.650  35.610  39.090  1.00  0.00            
ATOM    898  C   PRO A  58      41.530  36.670  39.490  1.00  0.00            
ATOM    899  O   PRO A  58      42.640  36.870  39.010  1.00  0.00            
ATOM    900  N   GLY A  59      40.920  37.500  40.340  1.00  0.00            
ATOM    901  H   GLY A  59      40.000  37.270  40.670  1.00  0.00            
ATOM    902  CA  GLY A  59      41.390  38.820  40.720  1.00  0.00            
ATOM    903  HA2 GLY A  59      40.590  39.140  41.390  1.00  0.00            
ATOM    904  HA3 GLY A  59      42.420  38.810  41.080  1.00  0.00            
ATOM    905  C   GLY A  59      41.450  39.810  39.570  1.00  0.00            
ATOM    906  O   GLY A  59      42.250  40.740  39.520  1.00  0.00            
ATOM    907  N   PHE A  60      40.510  39.740  38.620  1.00  0.00            
ATOM    908  H   PHE A  60      40.110  38.820  38.600  1.00  0.00            
ATOM    909  CA  PHE A  60      40.290  40.690  37.550  1.00  0.00            
ATOM    910  HA  PHE A  60      40.420  41.690  37.960  1.00  0.00            
ATOM    911  CB  PHE A  60      41.100  40.360  36.300  1.00  0.00            
ATOM    912  HB2 PHE A  60      42.140  40.290  36.640  1.00  0.00            
ATOM    913  HB3 PHE A  60      40.930  39.340  35.960  1.00  0.00            
ATOM    914  CG  PHE A  60      41.240  41.370  35.190  1.00  0.00            
ATOM    915  CD1 PHE A  60      42.230  41.220  34.210  1.00  0.00            
ATOM    916  HD1 PHE A  60      42.930  40.410  34.390  1.00  0.00            
ATOM    917  CE1 PHE A  60      42.420  42.160  33.190  1.00  0.00            
ATOM    918  HE1 PHE A  60      43.130  42.010  32.390  1.00  0.00            
ATOM    919  CZ  PHE A  60      41.460  43.160  32.990  1.00  0.00            
ATOM    920  HZ  PHE A  60      41.550  43.820  32.150  1.00  0.00            
ATOM    921  CE2 PHE A  60      40.430  43.320  33.930  1.00  0.00            
ATOM    922  HE2 PHE A  60      39.700  44.080  33.680  1.00  0.00            
ATOM    923  CD2 PHE A  60      40.380  42.470  35.040  1.00  0.00            
ATOM    924  HD2 PHE A  60      39.530  42.640  35.670  1.00  0.00            
ATOM    925  C   PHE A  60      38.820  40.680  37.140  1.00  0.00            
ATOM    926  O   PHE A  60      38.160  41.690  37.380  1.00  0.00            
ATOM    927  N   MET A  61      38.390  39.620  36.460  1.00  0.00            
ATOM    928  H   MET A  61      38.950  38.780  36.490  1.00  0.00            
ATOM    929  CA  MET A  61      37.050  39.500  35.920  1.00  0.00            
ATOM    930  HA  MET A  61      36.440  39.900  36.720  1.00  0.00            
ATOM    931  CB  MET A  61      36.870  40.530  34.800  1.00  0.00            
ATOM    932  HB2 MET A  61      35.800  40.710  34.680  1.00  0.00            
ATOM    933  HB3 MET A  61      37.280  41.480  35.140  1.00  0.00            
ATOM    934  CG  MET A  61      37.670  40.210  33.540  1.00  0.00            
ATOM    935  HG2 MET A  61      38.100  41.110  33.100  1.00  0.00            
ATOM    936  HG3 MET A  61      38.470  39.530  33.810  1.00  0.00            
ATOM    937  SD  MET A  61      36.670  39.370  32.280  1.00  0.00            
ATOM    938  CE  MET A  61      37.940  38.500  31.330  1.00  0.00            
ATOM    939  HE1 MET A  61      37.610  37.860  30.510  1.00  0.00            
ATOM    940  HE2 MET A  61      38.740  39.220  31.170  1.00  0.00            
ATOM    941  HE3 MET A  61      38.510  37.910  32.040  1.00  0.00            
ATOM    942  C   MET A  61      36.480  38.150  35.520  1.00  0.00            
ATOM    943  O   MET A  61      37.220  37.280  35.070  1.00  0.00            
ATOM    944  N   CYS A  62      35.150  38.200  35.420  1.00  0.00            
ATOM    945  H   CYS A  62      34.680  39.030  35.760  1.00  0.00            
ATOM    946  CA  CYS A  62      34.370  37.180  34.760  1.00  0.00            
ATOM    947  HA  CYS A  62      34.960  36.290  34.530  1.00  0.00            
ATOM    948  CB  CYS A  62      33.310  36.690  35.740  1.00  0.00            
ATOM    949  HB2 CYS A  62      32.610  37.490  36.000  1.00  0.00            
ATOM    950  HB3 CYS A  62      32.650  35.900  35.370  1.00  0.00            
ATOM    951  SG  CYS A  62      34.120  36.210  37.290  1.00  0.00            
ATOM    952  HG  CYS A  62      34.700  37.370  37.590  1.00  0.00            
ATOM    953  C   CYS A  62      33.630  37.700  33.530  1.00  0.00            
ATOM    954  O   CYS A  62      32.850  38.630  33.700  1.00  0.00            
ATOM    955  N   GLN A  63      33.820  37.100  32.350  1.00  0.00            
ATOM    956  H   GLN A  63      34.490  36.340  32.330  1.00  0.00            
ATOM    957  CA  GLN A  63      33.170  37.490  31.120  1.00  0.00            
ATOM    958  HA  GLN A  63      32.480  38.320  31.320  1.00  0.00            
ATOM    959  CB  GLN A  63      34.250  37.920  30.130  1.00  0.00            
ATOM    960  HB2 GLN A  63      34.550  38.910  30.470  1.00  0.00            
ATOM    961  HB3 GLN A  63      35.100  37.240  30.270  1.00  0.00            
ATOM    962  CG  GLN A  63      33.920  38.110  28.660  1.00  0.00            
ATOM    963  HG2 GLN A  63      33.670  37.160  28.190  1.00  0.00            
ATOM    964  HG3 GLN A  63      32.970  38.640  28.560  1.00  0.00            
ATOM    965  CD  GLN A  63      35.090  38.680  27.870  1.00  0.00            
ATOM    966  OE1 GLN A  63      36.180  38.950  28.370  1.00  0.00            
ATOM    967  NE2 GLN A  63      34.940  39.000  26.580  1.00  0.00            
ATOM    968 HE21 GLN A  63      35.800  39.180  26.090  1.00  0.00            
ATOM    969 HE22 GLN A  63      34.080  38.780  26.090  1.00  0.00            
ATOM    970  C   GLN A  63      32.440  36.380  30.390  1.00  0.00            
ATOM    971  O   GLN A  63      32.830  35.210  30.320  1.00  0.00            
ATOM    972  N   GLY A  64      31.300  36.750  29.800  1.00  0.00            
ATOM    973  H   GLY A  64      31.170  37.730  29.590  1.00  0.00            
ATOM    974  CA  GLY A  64      30.280  36.030  29.060  1.00  0.00            
ATOM    975  HA2 GLY A  64      30.710  35.160  28.570  1.00  0.00            
ATOM    976  HA3 GLY A  64      29.470  35.680  29.690  1.00  0.00            
ATOM    977  C   GLY A  64      29.560  36.990  28.130  1.00  0.00            
ATOM    978  O   GLY A  64      30.000  38.080  27.770  1.00  0.00            
ATOM    979  N   GLY A  65      28.490  36.460  27.530  1.00  0.00            
ATOM    980  H   GLY A  65      28.170  35.520  27.710  1.00  0.00            
ATOM    981  CA  GLY A  65      27.560  37.170  26.670  1.00  0.00            
ATOM    982  HA2 GLY A  65      26.560  36.760  26.770  1.00  0.00            
ATOM    983  HA3 GLY A  65      27.650  38.240  26.870  1.00  0.00            
ATOM    984  C   GLY A  65      27.750  36.920  25.180  1.00  0.00            
ATOM    985  O   GLY A  65      26.990  37.440  24.360  1.00  0.00            
ATOM    986  N   ASP A  66      28.710  36.070  24.820  1.00  0.00            
ATOM    987  H   ASP A  66      29.220  35.650  25.580  1.00  0.00            
ATOM    988  CA  ASP A  66      28.790  35.410  23.530  1.00  0.00            
ATOM    989  HA  ASP A  66      28.380  36.090  22.780  1.00  0.00            
ATOM    990  CB  ASP A  66      30.220  34.980  23.230  1.00  0.00            
ATOM    991  HB2 ASP A  66      30.780  35.910  23.140  1.00  0.00            
ATOM    992  HB3 ASP A  66      30.620  34.360  24.040  1.00  0.00            
ATOM    993  CG  ASP A  66      30.470  34.150  21.980  1.00  0.00            
ATOM    994  OD1 ASP A  66      29.450  33.790  21.360  1.00  0.00            
ATOM    995  OD2 ASP A  66      31.660  33.840  21.740  1.00  0.00            
ATOM    996  C   ASP A  66      27.790  34.260  23.630  1.00  0.00            
ATOM    997  O   ASP A  66      27.940  33.510  24.590  1.00  0.00            
ATOM    998  N   PHE A  67      26.770  34.220  22.780  1.00  0.00            
ATOM    999  H   PHE A  67      26.640  34.910  22.050  1.00  0.00            
ATOM   1000  CA  PHE A  67      25.780  33.150  22.800  1.00  0.00            
ATOM   1001  HA  PHE A  67      26.160  32.450  23.550  1.00  0.00            
ATOM   1002  CB  PHE A  67      24.530  33.750  23.450  1.00  0.00            
ATOM   1003  HB2 PHE A  67      23.790  32.950  23.500  1.00  0.00            
ATOM   1004  HB3 PHE A  67      24.630  33.900  24.520  1.00  0.00            
ATOM   1005  CG  PHE A  67      23.950  34.980  22.790  1.00  0.00            
ATOM   1006  CD1 PHE A  67      23.350  34.900  21.520  1.00  0.00            
ATOM   1007  HD1 PHE A  67      23.380  33.970  20.980  1.00  0.00            
ATOM   1008  CE1 PHE A  67      22.570  35.980  21.080  1.00  0.00            
ATOM   1009  HE1 PHE A  67      22.220  36.040  20.060  1.00  0.00            
ATOM   1010  CZ  PHE A  67      22.570  37.180  21.790  1.00  0.00            
ATOM   1011  HZ  PHE A  67      21.980  37.990  21.410  1.00  0.00            
ATOM   1012  CE2 PHE A  67      23.180  37.230  23.050  1.00  0.00            
ATOM   1013  HE2 PHE A  67      23.150  38.160  23.590  1.00  0.00            
ATOM   1014  CD2 PHE A  67      23.990  36.180  23.510  1.00  0.00            
ATOM   1015  HD2 PHE A  67      24.580  36.280  24.410  1.00  0.00            
ATOM   1016  C   PHE A  67      25.670  32.400  21.480  1.00  0.00            
ATOM   1017  O   PHE A  67      24.690  31.700  21.270  1.00  0.00            
ATOM   1018  N   THR A  68      26.590  32.580  20.530  1.00  0.00            
ATOM   1019  H   THR A  68      27.320  33.260  20.670  1.00  0.00            
ATOM   1020  CA  THR A  68      26.740  31.810  19.310  1.00  0.00            
ATOM   1021  HA  THR A  68      26.110  30.930  19.240  1.00  0.00            
ATOM   1022  CB  THR A  68      26.200  32.660  18.160  1.00  0.00            
ATOM   1023  HB  THR A  68      26.330  32.190  17.190  1.00  0.00            
ATOM   1024  CG2 THR A  68      24.770  33.170  18.250  1.00  0.00            
ATOM   1025 HG21 THR A  68      24.670  33.710  19.200  1.00  0.00            
ATOM   1026 HG22 THR A  68      24.430  33.820  17.450  1.00  0.00            
ATOM   1027 HG23 THR A  68      23.960  32.450  18.370  1.00  0.00            
ATOM   1028  OG1 THR A  68      26.900  33.880  18.070  1.00  0.00            
ATOM   1029  HG1 THR A  68      26.840  34.210  17.180  1.00  0.00            
ATOM   1030  C   THR A  68      28.110  31.290  18.900  1.00  0.00            
ATOM   1031  O   THR A  68      28.180  30.570  17.900  1.00  0.00            
ATOM   1032  N   ARG A  69      29.180  31.690  19.590  1.00  0.00            
ATOM   1033  H   ARG A  69      29.140  32.520  20.160  1.00  0.00            
ATOM   1034  CA  ARG A  69      30.480  31.080  19.430  1.00  0.00            
ATOM   1035  HA  ARG A  69      30.370  30.120  18.940  1.00  0.00            
ATOM   1036  CB  ARG A  69      31.440  31.890  18.550  1.00  0.00            
ATOM   1037  HB2 ARG A  69      31.550  32.850  19.050  1.00  0.00            
ATOM   1038  HB3 ARG A  69      32.440  31.460  18.570  1.00  0.00            
ATOM   1039  CG  ARG A  69      30.960  32.040  17.110  1.00  0.00            
ATOM   1040  HG2 ARG A  69      30.740  31.050  16.710  1.00  0.00            
ATOM   1041  HG3 ARG A  69      30.150  32.750  16.950  1.00  0.00            
ATOM   1042  CD  ARG A  69      32.150  32.510  16.270  1.00  0.00            
ATOM   1043  HD2 ARG A  69      32.920  32.890  16.940  1.00  0.00            
ATOM   1044  HD3 ARG A  69      32.620  31.660  15.780  1.00  0.00            
ATOM   1045  NE  ARG A  69      31.850  33.620  15.360  1.00  0.00            
ATOM   1046  HE  ARG A  69      31.890  34.500  15.860  1.00  0.00            
ATOM   1047  CZ  ARG A  69      31.320  33.560  14.130  1.00  0.00            
ATOM   1048  NH1 ARG A  69      31.090  32.440  13.430  1.00  0.00            
ATOM   1049 HH11 ARG A  69      31.230  31.530  13.850  1.00  0.00            
ATOM   1050 HH12 ARG A  69      30.490  32.480  12.620  1.00  0.00            
ATOM   1051  NH2 ARG A  69      30.960  34.710  13.540  1.00  0.00            
ATOM   1052 HH21 ARG A  69      31.270  35.580  13.940  1.00  0.00            
ATOM   1053 HH22 ARG A  69      30.500  34.790  12.640  1.00  0.00            
ATOM   1054  C   ARG A  69      31.070  30.740  20.790  1.00  0.00            
ATOM   1055  O   ARG A  69      32.010  29.950  20.830  1.00  0.00            
ATOM   1056  N   HID A  70      30.440  31.170  21.890  1.00  0.00            
ATOM   1057  H   HID A  70      29.540  31.630  21.770  1.00  0.00            
ATOM   1058  CA  HID A  70      30.750  30.770  23.250  1.00  0.00            
ATOM   1059  HA  HID A  70      30.270  31.460  23.940  1.00  0.00            
ATOM   1060  CB  HID A  70      30.050  29.420  23.320  1.00  0.00            
ATOM   1061  HB2 HID A  70      30.470  28.680  22.640  1.00  0.00            
ATOM   1062  HB3 HID A  70      30.260  28.950  24.290  1.00  0.00            
ATOM   1063  CG  HID A  70      28.580  29.490  23.040  1.00  0.00            
ATOM   1064  ND1 HID A  70      27.930  28.860  21.990  1.00  0.00            
ATOM   1065  HD1 HID A  70      28.310  28.290  21.250  1.00  0.00            
ATOM   1066  CE1 HID A  70      26.610  29.090  22.010  1.00  0.00            
ATOM   1067  HE1 HID A  70      25.920  28.630  21.310  1.00  0.00            
ATOM   1068  NE2 HID A  70      26.340  29.840  23.070  1.00  0.00            
ATOM   1069  CD2 HID A  70      27.550  30.120  23.700  1.00  0.00            
ATOM   1070  HD2 HID A  70      27.670  30.630  24.640  1.00  0.00            
ATOM   1071  C   HID A  70      32.220  30.810  23.650  1.00  0.00            
ATOM   1072  O   HID A  70      32.660  30.140  24.590  1.00  0.00            
ATOM   1073  N   ASN A  71      32.990  31.680  23.000  1.00  0.00            
ATOM   1074  H   ASN A  71      32.480  32.310  22.400  1.00  0.00            
ATOM   1075  CA  ASN A  71      34.420  31.780  23.190  1.00  0.00            
ATOM   1076  HA  ASN A  71      34.740  31.120  24.000  1.00  0.00            
ATOM   1077  CB  ASN A  71      34.990  31.090  21.960  1.00  0.00            
ATOM   1078  HB2 ASN A  71      34.650  30.060  21.850  1.00  0.00            
ATOM   1079  HB3 ASN A  71      34.590  31.670  21.120  1.00  0.00            
ATOM   1080  CG  ASN A  71      36.500  30.970  21.930  1.00  0.00            
ATOM   1081  OD1 ASN A  71      37.100  31.460  20.980  1.00  0.00            
ATOM   1082  ND2 ASN A  71      37.130  30.110  22.740  1.00  0.00            
ATOM   1083 HD21 ASN A  71      38.090  29.900  22.540  1.00  0.00            
ATOM   1084 HD22 ASN A  71      36.690  29.670  23.540  1.00  0.00            
ATOM   1085  C   ASN A  71      34.970  33.200  23.280  1.00  0.00            
ATOM   1086  O   ASN A  71      36.120  33.450  23.620  1.00  0.00            
ATOM   1087  N   GLY A  72      34.170  34.230  23.000  1.00  0.00            
ATOM   1088  H   GLY A  72      33.180  34.060  22.950  1.00  0.00            
ATOM   1089  CA  GLY A  72      34.510  35.640  23.070  1.00  0.00            
ATOM   1090  HA2 GLY A  72      33.720  36.100  23.660  1.00  0.00            
ATOM   1091  HA3 GLY A  72      35.450  35.840  23.580  1.00  0.00            
ATOM   1092  C   GLY A  72      34.370  36.320  21.710  1.00  0.00            
ATOM   1093  O   GLY A  72      34.950  37.350  21.400  1.00  0.00            
ATOM   1094  N   THR A  73      33.570  35.730  20.820  1.00  0.00            
ATOM   1095  H   THR A  73      33.210  34.830  21.100  1.00  0.00            
ATOM   1096  CA  THR A  73      33.650  35.970  19.390  1.00  0.00            
ATOM   1097  HA  THR A  73      33.960  37.000  19.250  1.00  0.00            
ATOM   1098  CB  THR A  73      34.670  35.060  18.720  1.00  0.00            
ATOM   1099  HB  THR A  73      34.350  34.020  18.780  1.00  0.00            
ATOM   1100  CG2 THR A  73      35.150  35.390  17.310  1.00  0.00            
ATOM   1101 HG21 THR A  73      35.800  36.270  17.320  1.00  0.00            
ATOM   1102 HG22 THR A  73      35.880  34.620  17.040  1.00  0.00            
ATOM   1103 HG23 THR A  73      34.380  35.230  16.550  1.00  0.00            
ATOM   1104  OG1 THR A  73      35.870  35.030  19.450  1.00  0.00            
ATOM   1105  HG1 THR A  73      36.450  34.390  19.010  1.00  0.00            
ATOM   1106  C   THR A  73      32.290  35.820  18.720  1.00  0.00            
ATOM   1107  O   THR A  73      32.270  35.240  17.640  1.00  0.00            
ATOM   1108  N   GLY A  74      31.220  36.140  19.450  1.00  0.00            
ATOM   1109  H   GLY A  74      31.350  36.550  20.370  1.00  0.00            
ATOM   1110  CA  GLY A  74      29.870  35.870  18.980  1.00  0.00            
ATOM   1111  HA2 GLY A  74      29.830  36.190  17.940  1.00  0.00            
ATOM   1112  HA3 GLY A  74      29.650  34.810  19.030  1.00  0.00            
ATOM   1113  C   GLY A  74      28.830  36.550  19.850  1.00  0.00            
ATOM   1114  O   GLY A  74      29.110  37.550  20.510  1.00  0.00            
ATOM   1115  N   GLY A  75      27.590  36.060  19.790  1.00  0.00            
ATOM   1116  H   GLY A  75      27.510  35.310  19.120  1.00  0.00            
ATOM   1117  CA  GLY A  75      26.380  36.730  20.230  1.00  0.00            
ATOM   1118  HA2 GLY A  75      25.510  36.060  20.200  1.00  0.00            
ATOM   1119  HA3 GLY A  75      26.570  36.940  21.280  1.00  0.00            
ATOM   1120  C   GLY A  75      26.010  37.950  19.400  1.00  0.00            
ATOM   1121  O   GLY A  75      26.740  38.380  18.510  1.00  0.00            
ATOM   1122  N   LYS A  76      24.810  38.510  19.570  1.00  0.00            
ATOM   1123  H   LYS A  76      24.240  38.180  20.340  1.00  0.00            
ATOM   1124  CA  LYS A  76      24.250  39.680  18.930  1.00  0.00            
ATOM   1125  HA  LYS A  76      25.150  40.220  18.630  1.00  0.00            
ATOM   1126  CB  LYS A  76      23.380  39.350  17.730  1.00  0.00            
ATOM   1127  HB2 LYS A  76      23.000  40.300  17.340  1.00  0.00            
ATOM   1128  HB3 LYS A  76      24.090  39.030  16.960  1.00  0.00            
ATOM   1129  CG  LYS A  76      22.310  38.280  17.920  1.00  0.00            
ATOM   1130  HG2 LYS A  76      22.680  37.370  18.400  1.00  0.00            
ATOM   1131  HG3 LYS A  76      21.600  38.700  18.630  1.00  0.00            
ATOM   1132  CD  LYS A  76      21.520  37.980  16.650  1.00  0.00            
ATOM   1133  HD2 LYS A  76      21.170  38.920  16.220  1.00  0.00            
ATOM   1134  HD3 LYS A  76      22.190  37.430  15.980  1.00  0.00            
ATOM   1135  CE  LYS A  76      20.340  37.060  16.970  1.00  0.00            
ATOM   1136  HE2 LYS A  76      20.560  36.310  17.720  1.00  0.00            
ATOM   1137  HE3 LYS A  76      19.740  37.710  17.600  1.00  0.00            
ATOM   1138  NZ  LYS A  76      19.550  36.590  15.820  1.00  0.00            
ATOM   1139  HZ1 LYS A  76      19.040  35.800  16.190  1.00  0.00            
ATOM   1140  HZ2 LYS A  76      19.050  37.330  15.350  1.00  0.00            
ATOM   1141  HZ3 LYS A  76      20.040  36.100  15.090  1.00  0.00            
ATOM   1142  C   LYS A  76      23.460  40.670  19.780  1.00  0.00            
ATOM   1143  O   LYS A  76      22.720  40.200  20.650  1.00  0.00            
ATOM   1144  N   SER A  77      23.650  41.960  19.490  1.00  0.00            
ATOM   1145  H   SER A  77      24.350  42.290  18.850  1.00  0.00            
ATOM   1146  CA  SER A  77      22.700  42.940  19.970  1.00  0.00            
ATOM   1147  HA  SER A  77      22.740  42.790  21.040  1.00  0.00            
ATOM   1148  CB  SER A  77      23.190  44.330  19.550  1.00  0.00            
ATOM   1149  HB2 SER A  77      22.790  45.130  20.170  1.00  0.00            
ATOM   1150  HB3 SER A  77      24.270  44.460  19.530  1.00  0.00            
ATOM   1151  OG  SER A  77      22.720  44.590  18.250  1.00  0.00            
ATOM   1152  HG  SER A  77      23.430  44.930  17.690  1.00  0.00            
ATOM   1153  C   SER A  77      21.320  42.610  19.420  1.00  0.00            
ATOM   1154  O   SER A  77      21.120  41.820  18.500  1.00  0.00            
ATOM   1155  N   ILE A  78      20.320  43.230  20.040  1.00  0.00            
ATOM   1156  H   ILE A  78      20.560  43.810  20.840  1.00  0.00            
ATOM   1157  CA  ILE A  78      18.940  43.280  19.600  1.00  0.00            
ATOM   1158  HA  ILE A  78      18.710  42.240  19.380  1.00  0.00            
ATOM   1159  CB  ILE A  78      18.030  43.840  20.690  1.00  0.00            
ATOM   1160  HB  ILE A  78      17.050  44.010  20.260  1.00  0.00            
ATOM   1161  CG2 ILE A  78      17.800  42.760  21.740  1.00  0.00            
ATOM   1162 HG21 ILE A  78      17.390  41.870  21.260  1.00  0.00            
ATOM   1163 HG22 ILE A  78      18.710  42.570  22.300  1.00  0.00            
ATOM   1164 HG23 ILE A  78      17.050  43.140  22.440  1.00  0.00            
ATOM   1165  CG1 ILE A  78      18.470  45.220  21.180  1.00  0.00            
ATOM   1166 HG12 ILE A  78      19.100  45.110  22.070  1.00  0.00            
ATOM   1167 HG13 ILE A  78      18.950  45.740  20.350  1.00  0.00            
ATOM   1168  CD1 ILE A  78      17.190  45.930  21.600  1.00  0.00            
ATOM   1169 HD11 ILE A  78      16.750  45.330  22.400  1.00  0.00            
ATOM   1170 HD12 ILE A  78      17.500  46.870  22.070  1.00  0.00            
ATOM   1171 HD13 ILE A  78      16.510  46.040  20.760  1.00  0.00            
ATOM   1172  C   ILE A  78      18.780  44.020  18.280  1.00  0.00            
ATOM   1173  O   ILE A  78      17.860  43.630  17.560  1.00  0.00            
ATOM   1174  N   TYR A  79      19.630  45.010  18.010  1.00  0.00            
ATOM   1175  H   TYR A  79      20.410  45.090  18.650  1.00  0.00            
ATOM   1176  CA  TYR A  79      19.570  45.880  16.860  1.00  0.00            
ATOM   1177  HA  TYR A  79      18.590  46.340  16.730  1.00  0.00            
ATOM   1178  CB  TYR A  79      20.570  47.020  17.070  1.00  0.00            
ATOM   1179  HB2 TYR A  79      21.610  46.740  16.900  1.00  0.00            
ATOM   1180  HB3 TYR A  79      20.420  47.730  16.270  1.00  0.00            
ATOM   1181  CG  TYR A  79      20.420  47.730  18.400  1.00  0.00            
ATOM   1182  CD1 TYR A  79      19.220  48.350  18.790  1.00  0.00            
ATOM   1183  HD1 TYR A  79      18.380  48.440  18.120  1.00  0.00            
ATOM   1184  CE1 TYR A  79      19.120  49.060  19.990  1.00  0.00            
ATOM   1185  HE1 TYR A  79      18.210  49.580  20.260  1.00  0.00            
ATOM   1186  CZ  TYR A  79      20.120  48.910  20.960  1.00  0.00            
ATOM   1187  OH  TYR A  79      19.990  49.380  22.240  1.00  0.00            
ATOM   1188  HH  TYR A  79      19.120  49.720  22.440  1.00  0.00            
ATOM   1189  CE2 TYR A  79      21.270  48.190  20.590  1.00  0.00            
ATOM   1190  HE2 TYR A  79      21.960  47.970  21.400  1.00  0.00            
ATOM   1191  CD2 TYR A  79      21.500  47.760  19.280  1.00  0.00            
ATOM   1192  HD2 TYR A  79      22.440  47.320  18.960  1.00  0.00            
ATOM   1193  C   TYR A  79      20.080  45.150  15.630  1.00  0.00            
ATOM   1194  O   TYR A  79      19.790  45.690  14.570  1.00  0.00            
ATOM   1195  N   GLY A  80      20.730  43.980  15.720  1.00  0.00            
ATOM   1196  H   GLY A  80      20.780  43.650  16.680  1.00  0.00            
ATOM   1197  CA  GLY A  80      21.320  43.170  14.680  1.00  0.00            
ATOM   1198  HA2 GLY A  80      21.460  42.160  15.080  1.00  0.00            
ATOM   1199  HA3 GLY A  80      20.670  43.160  13.800  1.00  0.00            
ATOM   1200  C   GLY A  80      22.750  43.500  14.270  1.00  0.00            
ATOM   1201  O   GLY A  80      23.360  42.920  13.370  1.00  0.00            
ATOM   1202  N   GLU A  81      23.230  44.580  14.880  1.00  0.00            
ATOM   1203  H   GLU A  81      22.720  44.960  15.660  1.00  0.00            
ATOM   1204  CA  GLU A  81      24.520  45.160  14.560  1.00  0.00            
ATOM   1205  HA  GLU A  81      25.160  44.290  14.380  1.00  0.00            
ATOM   1206  CB  GLU A  81      24.360  46.010  13.310  1.00  0.00            
ATOM   1207  HB2 GLU A  81      23.720  45.510  12.580  1.00  0.00            
ATOM   1208  HB3 GLU A  81      23.760  46.890  13.550  1.00  0.00            
ATOM   1209  CG  GLU A  81      25.620  46.470  12.590  1.00  0.00            
ATOM   1210  HG2 GLU A  81      25.390  46.790  11.570  1.00  0.00            
ATOM   1211  HG3 GLU A  81      26.030  47.300  13.170  1.00  0.00            
ATOM   1212  CD  GLU A  81      26.630  45.340  12.470  1.00  0.00            
ATOM   1213  OE1 GLU A  81      26.540  44.520  11.530  1.00  0.00            
ATOM   1214  OE2 GLU A  81      27.420  45.080  13.410  1.00  0.00            
ATOM   1215  C   GLU A  81      25.120  45.830  15.790  1.00  0.00            
ATOM   1216  O   GLU A  81      24.500  45.960  16.850  1.00  0.00            
ATOM   1217  N   LYS A  82      26.430  46.070  15.690  1.00  0.00            
ATOM   1218  H   LYS A  82      26.930  45.800  14.850  1.00  0.00            
ATOM   1219  CA  LYS A  82      27.170  46.860  16.650  1.00  0.00            
ATOM   1220  HA  LYS A  82      27.190  46.170  17.500  1.00  0.00            
ATOM   1221  CB  LYS A  82      28.600  46.900  16.100  1.00  0.00            
ATOM   1222  HB2 LYS A  82      28.510  47.260  15.080  1.00  0.00            
ATOM   1223  HB3 LYS A  82      29.050  47.680  16.720  1.00  0.00            
ATOM   1224  CG  LYS A  82      29.280  45.530  16.160  1.00  0.00            
ATOM   1225  HG2 LYS A  82      29.400  45.380  17.240  1.00  0.00            
ATOM   1226  HG3 LYS A  82      28.610  44.800  15.720  1.00  0.00            
ATOM   1227  CD  LYS A  82      30.600  45.620  15.410  1.00  0.00            
ATOM   1228  HD2 LYS A  82      31.260  46.380  15.820  1.00  0.00            
ATOM   1229  HD3 LYS A  82      31.210  44.720  15.530  1.00  0.00            
ATOM   1230  CE  LYS A  82      30.720  46.040  13.950  1.00  0.00            
ATOM   1231  HE2 LYS A  82      30.330  47.050  13.780  1.00  0.00            
ATOM   1232  HE3 LYS A  82      31.770  46.150  13.690  1.00  0.00            
ATOM   1233  NZ  LYS A  82      30.080  45.190  12.930  1.00  0.00            
ATOM   1234  HZ1 LYS A  82      30.290  45.540  12.000  1.00  0.00            
ATOM   1235  HZ2 LYS A  82      30.410  44.240  13.010  1.00  0.00            
ATOM   1236  HZ3 LYS A  82      29.100  45.040  13.100  1.00  0.00            
ATOM   1237  C   LYS A  82      26.620  48.200  17.100  1.00  0.00            
ATOM   1238  O   LYS A  82      25.910  48.870  16.340  1.00  0.00            
ATOM   1239  N   PHE A  83      26.960  48.640  18.310  1.00  0.00            
ATOM   1240  H   PHE A  83      27.590  48.090  18.870  1.00  0.00            
ATOM   1241  CA  PHE A  83      26.510  49.900  18.870  1.00  0.00            
ATOM   1242  HA  PHE A  83      26.230  50.600  18.090  1.00  0.00            
ATOM   1243  CB  PHE A  83      25.170  49.830  19.590  1.00  0.00            
ATOM   1244  HB2 PHE A  83      24.770  50.830  19.520  1.00  0.00            
ATOM   1245  HB3 PHE A  83      24.470  49.180  19.060  1.00  0.00            
ATOM   1246  CG  PHE A  83      25.220  49.320  21.020  1.00  0.00            
ATOM   1247  CD1 PHE A  83      25.280  47.940  21.230  1.00  0.00            
ATOM   1248  HD1 PHE A  83      25.510  47.270  20.420  1.00  0.00            
ATOM   1249  CE1 PHE A  83      25.190  47.430  22.530  1.00  0.00            
ATOM   1250  HE1 PHE A  83      25.240  46.360  22.650  1.00  0.00            
ATOM   1251  CZ  PHE A  83      25.040  48.330  23.590  1.00  0.00            
ATOM   1252  HZ  PHE A  83      24.960  47.970  24.610  1.00  0.00            
ATOM   1253  CE2 PHE A  83      25.140  49.720  23.410  1.00  0.00            
ATOM   1254  HE2 PHE A  83      25.170  50.360  24.280  1.00  0.00            
ATOM   1255  CD2 PHE A  83      25.230  50.210  22.100  1.00  0.00            
ATOM   1256  HD2 PHE A  83      25.200  51.280  21.990  1.00  0.00            
ATOM   1257  C   PHE A  83      27.550  50.640  19.710  1.00  0.00            
ATOM   1258  O   PHE A  83      28.620  50.110  20.010  1.00  0.00            
ATOM   1259  N   GLU A  84      27.280  51.920  19.970  1.00  0.00            
ATOM   1260  H   GLU A  84      26.310  52.170  19.870  1.00  0.00            
ATOM   1261  CA  GLU A  84      28.130  52.940  20.570  1.00  0.00            
ATOM   1262  HA  GLU A  84      29.010  53.000  19.940  1.00  0.00            
ATOM   1263  CB  GLU A  84      27.570  54.350  20.500  1.00  0.00            
ATOM   1264  HB2 GLU A  84      28.390  54.970  20.860  1.00  0.00            
ATOM   1265  HB3 GLU A  84      27.370  54.660  19.470  1.00  0.00            
ATOM   1266  CG  GLU A  84      26.340  54.560  21.380  1.00  0.00            
ATOM   1267  HG2 GLU A  84      26.390  53.880  22.230  1.00  0.00            
ATOM   1268  HG3 GLU A  84      26.320  55.520  21.900  1.00  0.00            
ATOM   1269  CD  GLU A  84      25.010  54.320  20.680  1.00  0.00            
ATOM   1270  OE1 GLU A  84      24.080  55.150  20.700  1.00  0.00            
ATOM   1271  OE2 GLU A  84      24.840  53.280  20.000  1.00  0.00            
ATOM   1272  C   GLU A  84      28.590  52.670  22.000  1.00  0.00            
ATOM   1273  O   GLU A  84      27.910  52.020  22.790  1.00  0.00            
ATOM   1274  N   ASP A  85      29.710  53.230  22.480  1.00  0.00            
ATOM   1275  H   ASP A  85      30.230  53.850  21.870  1.00  0.00            
ATOM   1276  CA  ASP A  85      30.030  53.340  23.880  1.00  0.00            
ATOM   1277  HA  ASP A  85      29.730  52.430  24.400  1.00  0.00            
ATOM   1278  CB  ASP A  85      31.540  53.430  24.100  1.00  0.00            
ATOM   1279  HB2 ASP A  85      31.970  54.220  23.490  1.00  0.00            
ATOM   1280  HB3 ASP A  85      31.650  53.480  25.180  1.00  0.00            
ATOM   1281  CG  ASP A  85      32.190  52.130  23.620  1.00  0.00            
ATOM   1282  OD1 ASP A  85      32.060  51.060  24.250  1.00  0.00            
ATOM   1283  OD2 ASP A  85      32.960  52.240  22.650  1.00  0.00            
ATOM   1284  C   ASP A  85      29.370  54.600  24.430  1.00  0.00            
ATOM   1285  O   ASP A  85      29.940  55.690  24.410  1.00  0.00            
ATOM   1286  N   GLU A  86      28.110  54.390  24.820  1.00  0.00            
ATOM   1287  H   GLU A  86      27.770  53.470  24.610  1.00  0.00            
ATOM   1288  CA  GLU A  86      27.110  55.350  25.260  1.00  0.00            
ATOM   1289  HA  GLU A  86      26.780  56.020  24.470  1.00  0.00            
ATOM   1290  CB  GLU A  86      25.990  54.550  25.930  1.00  0.00            
ATOM   1291  HB2 GLU A  86      25.870  53.620  25.380  1.00  0.00            
ATOM   1292  HB3 GLU A  86      26.270  54.370  26.970  1.00  0.00            
ATOM   1293  CG  GLU A  86      24.760  55.450  25.900  1.00  0.00            
ATOM   1294  HG2 GLU A  86      25.090  56.350  26.420  1.00  0.00            
ATOM   1295  HG3 GLU A  86      24.550  55.730  24.870  1.00  0.00            
ATOM   1296  CD  GLU A  86      23.570  54.740  26.530  1.00  0.00            
ATOM   1297  OE1 GLU A  86      23.760  53.610  27.020  1.00  0.00            
ATOM   1298  OE2 GLU A  86      22.450  55.280  26.430  1.00  0.00            
ATOM   1299  C   GLU A  86      27.620  56.390  26.250  1.00  0.00            
ATOM   1300  O   GLU A  86      27.290  57.560  26.090  1.00  0.00            
ATOM   1301  N   ASN A  87      28.390  56.070  27.290  1.00  0.00            
ATOM   1302  H   ASN A  87      28.520  55.110  27.600  1.00  0.00            
ATOM   1303  CA  ASN A  87      28.930  57.090  28.160  1.00  0.00            
ATOM   1304  HA  ASN A  87      29.320  57.890  27.520  1.00  0.00            
ATOM   1305  CB  ASN A  87      27.860  57.670  29.090  1.00  0.00            
ATOM   1306  HB2 ASN A  87      26.860  57.620  28.660  1.00  0.00            
ATOM   1307  HB3 ASN A  87      27.890  57.190  30.070  1.00  0.00            
ATOM   1308  CG  ASN A  87      28.160  59.080  29.590  1.00  0.00            
ATOM   1309  OD1 ASN A  87      29.300  59.450  29.860  1.00  0.00            
ATOM   1310  ND2 ASN A  87      27.110  59.870  29.780  1.00  0.00            
ATOM   1311 HD21 ASN A  87      27.420  60.810  29.980  1.00  0.00            
ATOM   1312 HD22 ASN A  87      26.170  59.510  29.710  1.00  0.00            
ATOM   1313  C   ASN A  87      30.150  56.570  28.900  1.00  0.00            
ATOM   1314  O   ASN A  87      30.100  55.360  29.100  1.00  0.00            
ATOM   1315  N   PHE A  88      31.070  57.390  29.420  1.00  0.00            
ATOM   1316  H   PHE A  88      30.860  58.370  29.270  1.00  0.00            
ATOM   1317  CA  PHE A  88      32.210  57.000  30.230  1.00  0.00            
ATOM   1318  HA  PHE A  88      31.960  56.070  30.740  1.00  0.00            
ATOM   1319  CB  PHE A  88      33.470  57.140  29.390  1.00  0.00            
ATOM   1320  HB2 PHE A  88      33.520  58.120  28.930  1.00  0.00            
ATOM   1321  HB3 PHE A  88      34.270  56.890  30.090  1.00  0.00            
ATOM   1322  CG  PHE A  88      33.810  56.140  28.300  1.00  0.00            
ATOM   1323  CD1 PHE A  88      33.170  54.890  28.390  1.00  0.00            
ATOM   1324  HD1 PHE A  88      32.680  54.530  29.280  1.00  0.00            
ATOM   1325  CE1 PHE A  88      33.300  54.000  27.320  1.00  0.00            
ATOM   1326  HE1 PHE A  88      32.870  53.010  27.340  1.00  0.00            
ATOM   1327  CZ  PHE A  88      34.000  54.380  26.170  1.00  0.00            
ATOM   1328  HZ  PHE A  88      34.060  53.690  25.340  1.00  0.00            
ATOM   1329  CE2 PHE A  88      34.650  55.620  26.110  1.00  0.00            
ATOM   1330  HE2 PHE A  88      35.190  55.810  25.200  1.00  0.00            
ATOM   1331  CD2 PHE A  88      34.590  56.500  27.200  1.00  0.00            
ATOM   1332  HD2 PHE A  88      35.170  57.410  27.150  1.00  0.00            
ATOM   1333  C   PHE A  88      32.280  58.000  31.370  1.00  0.00            
ATOM   1334  O   PHE A  88      33.130  58.880  31.420  1.00  0.00            
ATOM   1335  N   ILE A  89      31.270  57.750  32.220  1.00  0.00            
ATOM   1336  H   ILE A  89      30.770  56.890  32.060  1.00  0.00            
ATOM   1337  CA  ILE A  89      31.010  58.660  33.320  1.00  0.00            
ATOM   1338  HA  ILE A  89      31.880  59.290  33.460  1.00  0.00            
ATOM   1339  CB  ILE A  89      29.700  59.410  33.060  1.00  0.00            
ATOM   1340  HB  ILE A  89      29.770  59.980  32.140  1.00  0.00            
ATOM   1341  CG2 ILE A  89      28.580  58.380  32.930  1.00  0.00            
ATOM   1342 HG21 ILE A  89      28.070  58.240  33.880  1.00  0.00            
ATOM   1343 HG22 ILE A  89      27.820  58.810  32.290  1.00  0.00            
ATOM   1344 HG23 ILE A  89      28.910  57.400  32.560  1.00  0.00            
ATOM   1345  CG1 ILE A  89      29.330  60.380  34.180  1.00  0.00            
ATOM   1346 HG12 ILE A  89      29.240  59.930  35.170  1.00  0.00            
ATOM   1347 HG13 ILE A  89      30.050  61.200  34.200  1.00  0.00            
ATOM   1348  CD1 ILE A  89      28.020  61.130  33.930  1.00  0.00            
ATOM   1349 HD11 ILE A  89      27.160  60.540  33.620  1.00  0.00            
ATOM   1350 HD12 ILE A  89      27.770  61.690  34.820  1.00  0.00            
ATOM   1351 HD13 ILE A  89      28.200  61.860  33.140  1.00  0.00            
ATOM   1352  C   ILE A  89      31.030  57.950  34.670  1.00  0.00            
ATOM   1353  O   ILE A  89      31.300  58.630  35.660  1.00  0.00            
ATOM   1354  N   LEU A  90      30.670  56.670  34.660  1.00  0.00            
ATOM   1355  H   LEU A  90      30.510  56.210  33.780  1.00  0.00            
ATOM   1356  CA  LEU A  90      30.780  55.770  35.790  1.00  0.00            
ATOM   1357  HA  LEU A  90      30.620  56.370  36.680  1.00  0.00            
ATOM   1358  CB  LEU A  90      29.640  54.760  35.790  1.00  0.00            
ATOM   1359  HB2 LEU A  90      29.610  54.160  34.880  1.00  0.00            
ATOM   1360  HB3 LEU A  90      29.720  54.000  36.570  1.00  0.00            
ATOM   1361  CG  LEU A  90      28.280  55.440  35.930  1.00  0.00            
ATOM   1362  HG  LEU A  90      27.910  55.700  34.940  1.00  0.00            
ATOM   1363  CD1 LEU A  90      27.260  54.450  36.480  1.00  0.00            
ATOM   1364 HD11 LEU A  90      27.280  53.700  35.690  1.00  0.00            
ATOM   1365 HD12 LEU A  90      27.560  53.950  37.400  1.00  0.00            
ATOM   1366 HD13 LEU A  90      26.260  54.880  36.560  1.00  0.00            
ATOM   1367  CD2 LEU A  90      28.260  56.590  36.930  1.00  0.00            
ATOM   1368 HD21 LEU A  90      28.880  57.430  36.610  1.00  0.00            
ATOM   1369 HD22 LEU A  90      27.250  56.900  37.200  1.00  0.00            
ATOM   1370 HD23 LEU A  90      28.740  56.200  37.830  1.00  0.00            
ATOM   1371  C   LEU A  90      32.120  55.050  35.820  1.00  0.00            
ATOM   1372  O   LEU A  90      32.810  54.860  34.830  1.00  0.00            
ATOM   1373  N   LYS A  91      32.380  54.360  36.940  1.00  0.00            
ATOM   1374  H   LYS A  91      31.790  54.400  37.750  1.00  0.00            
ATOM   1375  CA  LYS A  91      33.650  53.720  37.230  1.00  0.00            
ATOM   1376  HA  LYS A  91      34.120  53.660  36.240  1.00  0.00            
ATOM   1377  CB  LYS A  91      34.530  54.590  38.120  1.00  0.00            
ATOM   1378  HB2 LYS A  91      34.100  54.430  39.100  1.00  0.00            
ATOM   1379  HB3 LYS A  91      35.570  54.260  38.110  1.00  0.00            
ATOM   1380  CG  LYS A  91      34.580  56.080  37.780  1.00  0.00            
ATOM   1381  HG2 LYS A  91      35.080  56.190  36.820  1.00  0.00            
ATOM   1382  HG3 LYS A  91      33.570  56.470  37.810  1.00  0.00            
ATOM   1383  CD  LYS A  91      35.320  56.810  38.900  1.00  0.00            
ATOM   1384  HD2 LYS A  91      34.820  57.750  39.150  1.00  0.00            
ATOM   1385  HD3 LYS A  91      35.210  56.230  39.820  1.00  0.00            
ATOM   1386  CE  LYS A  91      36.750  57.230  38.570  1.00  0.00            
ATOM   1387  HE2 LYS A  91      36.670  57.900  37.720  1.00  0.00            
ATOM   1388  HE3 LYS A  91      37.110  57.740  39.470  1.00  0.00            
ATOM   1389  NZ  LYS A  91      37.670  56.140  38.240  1.00  0.00            
ATOM   1390  HZ1 LYS A  91      38.040  55.620  39.020  1.00  0.00            
ATOM   1391  HZ2 LYS A  91      37.260  55.470  37.610  1.00  0.00            
ATOM   1392  HZ3 LYS A  91      38.460  56.530  37.740  1.00  0.00            
ATOM   1393  C   LYS A  91      33.650  52.250  37.630  1.00  0.00            
ATOM   1394  O   LYS A  91      32.740  51.800  38.320  1.00  0.00            
ATOM   1395  N   HID A  92      34.740  51.540  37.330  1.00  0.00            
ATOM   1396  H   HID A  92      35.380  51.850  36.610  1.00  0.00            
ATOM   1397  CA  HID A  92      34.910  50.120  37.550  1.00  0.00            
ATOM   1398  HA  HID A  92      33.990  49.570  37.370  1.00  0.00            
ATOM   1399  CB  HID A  92      35.860  49.610  36.460  1.00  0.00            
ATOM   1400  HB2 HID A  92      36.780  50.150  36.670  1.00  0.00            
ATOM   1401  HB3 HID A  92      36.050  48.560  36.660  1.00  0.00            
ATOM   1402  CG  HID A  92      35.470  49.620  35.010  1.00  0.00            
ATOM   1403  ND1 HID A  92      35.490  50.680  34.130  1.00  0.00            
ATOM   1404  HD1 HID A  92      35.860  51.600  34.310  1.00  0.00            
ATOM   1405  CE1 HID A  92      35.060  50.190  32.950  1.00  0.00            
ATOM   1406  HE1 HID A  92      35.080  50.760  32.040  1.00  0.00            
ATOM   1407  NE2 HID A  92      34.870  48.860  32.990  1.00  0.00            
ATOM   1408  CD2 HID A  92      35.140  48.480  34.310  1.00  0.00            
ATOM   1409  HD2 HID A  92      35.130  47.480  34.700  1.00  0.00            
ATOM   1410  C   HID A  92      35.490  49.790  38.920  1.00  0.00            
ATOM   1411  O   HID A  92      36.600  49.300  39.080  1.00  0.00            
ATOM   1412  N   THR A  93      34.940  50.420  39.960  1.00  0.00            
ATOM   1413  H   THR A  93      34.040  50.830  39.730  1.00  0.00            
ATOM   1414  CA  THR A  93      35.610  50.740  41.200  1.00  0.00            
ATOM   1415  HA  THR A  93      36.490  51.360  41.010  1.00  0.00            
ATOM   1416  CB  THR A  93      34.650  51.490  42.110  1.00  0.00            
ATOM   1417  HB  THR A  93      35.020  51.610  43.130  1.00  0.00            
ATOM   1418  CG2 THR A  93      34.400  52.900  41.570  1.00  0.00            
ATOM   1419 HG21 THR A  93      33.850  52.900  40.630  1.00  0.00            
ATOM   1420 HG22 THR A  93      33.960  53.500  42.360  1.00  0.00            
ATOM   1421 HG23 THR A  93      35.330  53.450  41.470  1.00  0.00            
ATOM   1422  OG1 THR A  93      33.400  50.830  42.090  1.00  0.00            
ATOM   1423  HG1 THR A  93      33.470  50.090  42.690  1.00  0.00            
ATOM   1424  C   THR A  93      36.010  49.520  42.020  1.00  0.00            
ATOM   1425  O   THR A  93      36.900  49.630  42.870  1.00  0.00            
ATOM   1426  N   GLY A  94      35.440  48.330  41.820  1.00  0.00            
ATOM   1427  H   GLY A  94      34.730  48.230  41.110  1.00  0.00            
ATOM   1428  CA  GLY A  94      35.800  47.120  42.520  1.00  0.00            
ATOM   1429  HA2 GLY A  94      36.870  46.940  42.360  1.00  0.00            
ATOM   1430  HA3 GLY A  94      35.540  47.370  43.550  1.00  0.00            
ATOM   1431  C   GLY A  94      35.090  45.850  42.080  1.00  0.00            
ATOM   1432  O   GLY A  94      34.560  45.780  40.970  1.00  0.00            
ATOM   1433  N   PRO A  95      34.950  44.850  42.950  1.00  0.00            
ATOM   1434  CD  PRO A  95      35.440  44.810  44.310  1.00  0.00            
ATOM   1435  HD2 PRO A  95      34.960  45.650  44.810  1.00  0.00            
ATOM   1436  HD3 PRO A  95      36.530  44.900  44.370  1.00  0.00            
ATOM   1437  CG  PRO A  95      35.050  43.470  44.910  1.00  0.00            
ATOM   1438  HG2 PRO A  95      34.080  43.590  45.390  1.00  0.00            
ATOM   1439  HG3 PRO A  95      35.890  43.140  45.530  1.00  0.00            
ATOM   1440  CB  PRO A  95      34.760  42.640  43.670  1.00  0.00            
ATOM   1441  HB2 PRO A  95      33.970  41.910  43.870  1.00  0.00            
ATOM   1442  HB3 PRO A  95      35.660  42.170  43.270  1.00  0.00            
ATOM   1443  CA  PRO A  95      34.240  43.630  42.630  1.00  0.00            
ATOM   1444  HA  PRO A  95      34.450  43.290  41.620  1.00  0.00            
ATOM   1445  C   PRO A  95      32.740  43.890  42.730  1.00  0.00            
ATOM   1446  O   PRO A  95      32.090  44.350  43.670  1.00  0.00            
ATOM   1447  N   GLY A  96      32.150  43.510  41.600  1.00  0.00            
ATOM   1448  H   GLY A  96      32.810  43.060  40.990  1.00  0.00            
ATOM   1449  CA  GLY A  96      30.710  43.420  41.450  1.00  0.00            
ATOM   1450  HA2 GLY A  96      30.430  42.410  41.150  1.00  0.00            
ATOM   1451  HA3 GLY A  96      30.180  43.440  42.400  1.00  0.00            
ATOM   1452  C   GLY A  96      30.050  44.420  40.510  1.00  0.00            
ATOM   1453  O   GLY A  96      28.860  44.360  40.200  1.00  0.00            
ATOM   1454  N   ILE A  97      30.900  45.260  39.920  1.00  0.00            
ATOM   1455  H   ILE A  97      31.910  45.170  40.020  1.00  0.00            
ATOM   1456  CA  ILE A  97      30.550  46.170  38.860  1.00  0.00            
ATOM   1457  HA  ILE A  97      29.510  46.470  39.030  1.00  0.00            
ATOM   1458  CB  ILE A  97      31.450  47.400  38.910  1.00  0.00            
ATOM   1459  HB  ILE A  97      32.500  47.130  38.810  1.00  0.00            
ATOM   1460  CG2 ILE A  97      31.110  48.450  37.850  1.00  0.00            
ATOM   1461 HG21 ILE A  97      31.480  49.450  38.100  1.00  0.00            
ATOM   1462 HG22 ILE A  97      31.520  48.230  36.870  1.00  0.00            
ATOM   1463 HG23 ILE A  97      30.040  48.630  37.850  1.00  0.00            
ATOM   1464  CG1 ILE A  97      31.460  48.020  40.300  1.00  0.00            
ATOM   1465 HG12 ILE A  97      31.770  47.280  41.050  1.00  0.00            
ATOM   1466 HG13 ILE A  97      32.290  48.730  40.290  1.00  0.00            
ATOM   1467  CD1 ILE A  97      30.200  48.740  40.760  1.00  0.00            
ATOM   1468 HD11 ILE A  97      29.940  49.540  40.070  1.00  0.00            
ATOM   1469 HD12 ILE A  97      29.420  48.020  41.000  1.00  0.00            
ATOM   1470 HD13 ILE A  97      30.620  49.310  41.590  1.00  0.00            
ATOM   1471  C   ILE A  97      30.520  45.450  37.510  1.00  0.00            
ATOM   1472  O   ILE A  97      31.240  44.470  37.350  1.00  0.00            
ATOM   1473  N   LEU A  98      29.680  45.880  36.570  1.00  0.00            
ATOM   1474  H   LEU A  98      29.220  46.760  36.780  1.00  0.00            
ATOM   1475  CA  LEU A  98      29.260  45.150  35.400  1.00  0.00            
ATOM   1476  HA  LEU A  98      29.920  44.290  35.310  1.00  0.00            
ATOM   1477  CB  LEU A  98      27.830  44.640  35.560  1.00  0.00            
ATOM   1478  HB2 LEU A  98      27.790  44.080  36.500  1.00  0.00            
ATOM   1479  HB3 LEU A  98      27.180  45.520  35.610  1.00  0.00            
ATOM   1480  CG  LEU A  98      27.130  43.940  34.390  1.00  0.00            
ATOM   1481  HG  LEU A  98      27.170  44.690  33.600  1.00  0.00            
ATOM   1482  CD1 LEU A  98      27.680  42.630  33.830  1.00  0.00            
ATOM   1483 HD11 LEU A  98      28.750  42.670  33.650  1.00  0.00            
ATOM   1484 HD12 LEU A  98      27.570  41.850  34.580  1.00  0.00            
ATOM   1485 HD13 LEU A  98      27.220  42.430  32.860  1.00  0.00            
ATOM   1486  CD2 LEU A  98      25.680  43.640  34.760  1.00  0.00            
ATOM   1487 HD21 LEU A  98      25.580  42.730  35.360  1.00  0.00            
ATOM   1488 HD22 LEU A  98      25.210  44.430  35.350  1.00  0.00            
ATOM   1489 HD23 LEU A  98      25.190  43.590  33.790  1.00  0.00            
ATOM   1490  C   LEU A  98      29.340  46.140  34.250  1.00  0.00            
ATOM   1491  O   LEU A  98      28.820  47.250  34.360  1.00  0.00            
ATOM   1492  N   SER A  99      30.000  45.730  33.160  1.00  0.00            
ATOM   1493  H   SER A  99      30.330  44.790  33.280  1.00  0.00            
ATOM   1494  CA  SER A  99      30.460  46.560  32.060  1.00  0.00            
ATOM   1495  HA  SER A  99      29.800  47.420  31.980  1.00  0.00            
ATOM   1496  CB  SER A  99      31.880  46.910  32.490  1.00  0.00            
ATOM   1497  HB2 SER A  99      31.840  47.320  33.500  1.00  0.00            
ATOM   1498  HB3 SER A  99      32.530  46.040  32.490  1.00  0.00            
ATOM   1499  OG  SER A  99      32.480  47.850  31.620  1.00  0.00            
ATOM   1500  HG  SER A  99      33.190  48.210  32.150  1.00  0.00            
ATOM   1501  C   SER A  99      30.420  45.770  30.760  1.00  0.00            
ATOM   1502  O   SER A  99      30.610  44.560  30.750  1.00  0.00            
ATOM   1503  N   MET A 100      30.170  46.520  29.680  1.00  0.00            
ATOM   1504  H   MET A 100      30.160  47.510  29.840  1.00  0.00            
ATOM   1505  CA  MET A 100      30.070  45.990  28.330  1.00  0.00            
ATOM   1506  HA  MET A 100      29.440  45.110  28.440  1.00  0.00            
ATOM   1507  CB  MET A 100      29.260  46.970  27.490  1.00  0.00            
ATOM   1508  HB2 MET A 100      28.450  47.410  28.060  1.00  0.00            
ATOM   1509  HB3 MET A 100      29.880  47.820  27.200  1.00  0.00            
ATOM   1510  CG  MET A 100      28.500  46.330  26.330  1.00  0.00            
ATOM   1511  HG2 MET A 100      27.880  47.020  25.750  1.00  0.00            
ATOM   1512  HG3 MET A 100      29.150  45.930  25.550  1.00  0.00            
ATOM   1513  SD  MET A 100      27.380  45.030  26.890  1.00  0.00            
ATOM   1514  CE  MET A 100      25.950  45.990  27.440  1.00  0.00            
ATOM   1515  HE1 MET A 100      25.330  45.290  27.990  1.00  0.00            
ATOM   1516  HE2 MET A 100      26.360  46.770  28.080  1.00  0.00            
ATOM   1517  HE3 MET A 100      25.540  46.510  26.570  1.00  0.00            
ATOM   1518  C   MET A 100      31.420  45.660  27.700  1.00  0.00            
ATOM   1519  O   MET A 100      32.320  46.490  27.800  1.00  0.00            
ATOM   1520  N   ALA A 101      31.580  44.520  27.030  1.00  0.00            
ATOM   1521  H   ALA A 101      30.730  43.990  26.910  1.00  0.00            
ATOM   1522  CA  ALA A 101      32.790  44.180  26.330  1.00  0.00            
ATOM   1523  HA  ALA A 101      33.640  44.520  26.920  1.00  0.00            
ATOM   1524  CB  ALA A 101      32.990  42.660  26.370  1.00  0.00            
ATOM   1525  HB1 ALA A 101      32.790  42.170  27.320  1.00  0.00            
ATOM   1526  HB2 ALA A 101      32.210  42.240  25.720  1.00  0.00            
ATOM   1527  HB3 ALA A 101      33.960  42.280  26.060  1.00  0.00            
ATOM   1528  C   ALA A 101      32.940  44.680  24.900  1.00  0.00            
ATOM   1529  O   ALA A 101      31.910  44.850  24.260  1.00  0.00            
ATOM   1530  N   ASN A 102      34.160  44.960  24.420  1.00  0.00            
ATOM   1531  H   ASN A 102      34.920  44.660  25.020  1.00  0.00            
ATOM   1532  CA  ASN A 102      34.420  45.480  23.100  1.00  0.00            
ATOM   1533  HA  ASN A 102      33.680  45.170  22.360  1.00  0.00            
ATOM   1534  CB  ASN A 102      34.170  46.970  23.240  1.00  0.00            
ATOM   1535  HB2 ASN A 102      34.410  47.440  22.280  1.00  0.00            
ATOM   1536  HB3 ASN A 102      33.130  47.140  23.500  1.00  0.00            
ATOM   1537  CG  ASN A 102      35.150  47.650  24.190  1.00  0.00            
ATOM   1538  OD1 ASN A 102      36.380  47.630  24.160  1.00  0.00            
ATOM   1539  ND2 ASN A 102      34.640  48.350  25.210  1.00  0.00            
ATOM   1540 HD21 ASN A 102      35.360  48.820  25.720  1.00  0.00            
ATOM   1541 HD22 ASN A 102      33.640  48.500  25.220  1.00  0.00            
ATOM   1542  C   ASN A 102      35.790  45.070  22.560  1.00  0.00            
ATOM   1543  O   ASN A 102      36.710  44.640  23.260  1.00  0.00            
ATOM   1544  N   ALA A 103      36.040  45.310  21.270  1.00  0.00            
ATOM   1545  H   ALA A 103      35.350  45.770  20.690  1.00  0.00            
ATOM   1546  CA  ALA A 103      37.310  44.960  20.660  1.00  0.00            
ATOM   1547  HA  ALA A 103      38.020  44.570  21.390  1.00  0.00            
ATOM   1548  CB  ALA A 103      37.100  43.890  19.590  1.00  0.00            
ATOM   1549  HB1 ALA A 103      36.320  43.170  19.820  1.00  0.00            
ATOM   1550  HB2 ALA A 103      36.770  44.280  18.630  1.00  0.00            
ATOM   1551  HB3 ALA A 103      38.080  43.420  19.490  1.00  0.00            
ATOM   1552  C   ALA A 103      37.960  46.180  20.030  1.00  0.00            
ATOM   1553  O   ALA A 103      38.780  46.090  19.120  1.00  0.00            
ATOM   1554  N   GLY A 104      37.530  47.340  20.520  1.00  0.00            
ATOM   1555  H   GLY A 104      36.810  47.400  21.230  1.00  0.00            
ATOM   1556  CA  GLY A 104      37.940  48.630  20.010  1.00  0.00            
ATOM   1557  HA2 GLY A 104      38.700  48.950  20.730  1.00  0.00            
ATOM   1558  HA3 GLY A 104      38.240  48.590  18.970  1.00  0.00            
ATOM   1559  C   GLY A 104      36.750  49.560  20.160  1.00  0.00            
ATOM   1560  O   GLY A 104      35.690  49.140  20.640  1.00  0.00            
ATOM   1561  N   PRO A 105      36.850  50.860  19.860  1.00  0.00            
ATOM   1562  CD  PRO A 105      37.900  51.390  19.010  1.00  0.00            
ATOM   1563  HD2 PRO A 105      38.130  50.690  18.210  1.00  0.00            
ATOM   1564  HD3 PRO A 105      38.880  51.560  19.460  1.00  0.00            
ATOM   1565  CG  PRO A 105      37.370  52.700  18.450  1.00  0.00            
ATOM   1566  HG2 PRO A 105      36.770  52.790  17.540  1.00  0.00            
ATOM   1567  HG3 PRO A 105      38.100  53.500  18.530  1.00  0.00            
ATOM   1568  CB  PRO A 105      36.370  53.100  19.520  1.00  0.00            
ATOM   1569  HB2 PRO A 105      35.680  53.850  19.140  1.00  0.00            
ATOM   1570  HB3 PRO A 105      36.880  53.580  20.350  1.00  0.00            
ATOM   1571  CA  PRO A 105      35.750  51.790  20.000  1.00  0.00            
ATOM   1572  HA  PRO A 105      35.420  51.920  21.030  1.00  0.00            
ATOM   1573  C   PRO A 105      34.460  51.410  19.280  1.00  0.00            
ATOM   1574  O   PRO A 105      34.410  51.040  18.110  1.00  0.00            
ATOM   1575  N   ASN A 106      33.330  51.620  19.960  1.00  0.00            
ATOM   1576  H   ASN A 106      33.460  51.970  20.900  1.00  0.00            
ATOM   1577  CA  ASN A 106      31.940  51.480  19.580  1.00  0.00            
ATOM   1578  HA  ASN A 106      31.400  51.540  20.530  1.00  0.00            
ATOM   1579  CB  ASN A 106      31.480  52.670  18.750  1.00  0.00            
ATOM   1580  HB2 ASN A 106      31.940  52.560  17.770  1.00  0.00            
ATOM   1581  HB3 ASN A 106      30.430  52.440  18.570  1.00  0.00            
ATOM   1582  CG  ASN A 106      31.690  54.060  19.350  1.00  0.00            
ATOM   1583  OD1 ASN A 106      31.150  54.600  20.310  1.00  0.00            
ATOM   1584  ND2 ASN A 106      32.650  54.810  18.800  1.00  0.00            
ATOM   1585 HD21 ASN A 106      32.790  55.730  19.180  1.00  0.00            
ATOM   1586 HD22 ASN A 106      33.380  54.360  18.260  1.00  0.00            
ATOM   1587  C   ASN A 106      31.720  50.180  18.820  1.00  0.00            
ATOM   1588  O   ASN A 106      31.250  50.120  17.690  1.00  0.00            
ATOM   1589  N   THR A 107      32.100  49.080  19.480  1.00  0.00            
ATOM   1590  H   THR A 107      32.450  49.180  20.420  1.00  0.00            
ATOM   1591  CA  THR A 107      31.900  47.740  18.970  1.00  0.00            
ATOM   1592  HA  THR A 107      31.320  47.790  18.050  1.00  0.00            
ATOM   1593  CB  THR A 107      33.260  47.160  18.580  1.00  0.00            
ATOM   1594  HB  THR A 107      33.120  46.100  18.370  1.00  0.00            
ATOM   1595  CG2 THR A 107      33.810  47.670  17.240  1.00  0.00            
ATOM   1596 HG21 THR A 107      33.180  47.450  16.380  1.00  0.00            
ATOM   1597 HG22 THR A 107      33.910  48.750  17.220  1.00  0.00            
ATOM   1598 HG23 THR A 107      34.740  47.160  17.000  1.00  0.00            
ATOM   1599  OG1 THR A 107      34.290  47.150  19.540  1.00  0.00            
ATOM   1600  HG1 THR A 107      34.340  48.060  19.860  1.00  0.00            
ATOM   1601  C   THR A 107      31.110  46.860  19.930  1.00  0.00            
ATOM   1602  O   THR A 107      31.160  45.640  19.880  1.00  0.00            
ATOM   1603  N   ASN A 108      30.380  47.470  20.880  1.00  0.00            
ATOM   1604  H   ASN A 108      30.330  48.470  20.840  1.00  0.00            
ATOM   1605  CA  ASN A 108      29.420  46.820  21.750  1.00  0.00            
ATOM   1606  HA  ASN A 108      29.920  46.070  22.370  1.00  0.00            
ATOM   1607  CB  ASN A 108      28.810  47.840  22.700  1.00  0.00            
ATOM   1608  HB2 ASN A 108      28.310  48.600  22.100  1.00  0.00            
ATOM   1609  HB3 ASN A 108      28.060  47.320  23.300  1.00  0.00            
ATOM   1610  CG  ASN A 108      29.740  48.520  23.700  1.00  0.00            
ATOM   1611  OD1 ASN A 108      30.760  47.950  24.090  1.00  0.00            
ATOM   1612  ND2 ASN A 108      29.510  49.780  24.070  1.00  0.00            
ATOM   1613 HD21 ASN A 108      30.310  50.250  24.460  1.00  0.00            
ATOM   1614 HD22 ASN A 108      28.670  50.230  23.740  1.00  0.00            
ATOM   1615  C   ASN A 108      28.380  46.050  20.940  1.00  0.00            
ATOM   1616  O   ASN A 108      27.950  46.570  19.920  1.00  0.00            
ATOM   1617  N   GLY A 109      27.920  44.930  21.490  1.00  0.00            
ATOM   1618  H   GLY A 109      28.280  44.600  22.380  1.00  0.00            
ATOM   1619  CA  GLY A 109      26.830  44.150  20.930  1.00  0.00            
ATOM   1620  HA2 GLY A 109      26.220  44.810  20.310  1.00  0.00            
ATOM   1621  HA3 GLY A 109      27.250  43.370  20.300  1.00  0.00            
ATOM   1622  C   GLY A 109      26.020  43.350  21.950  1.00  0.00            
ATOM   1623  O   GLY A 109      24.880  43.690  22.260  1.00  0.00            
ATOM   1624  N   SER A 110      26.670  42.390  22.610  1.00  0.00            
ATOM   1625  H   SER A 110      27.630  42.210  22.370  1.00  0.00            
ATOM   1626  CA  SER A 110      26.040  41.500  23.550  1.00  0.00            
ATOM   1627  HA  SER A 110      25.310  42.090  24.110  1.00  0.00            
ATOM   1628  CB  SER A 110      25.390  40.350  22.780  1.00  0.00            
ATOM   1629  HB2 SER A 110      24.760  39.720  23.410  1.00  0.00            
ATOM   1630  HB3 SER A 110      24.720  40.670  21.980  1.00  0.00            
ATOM   1631  OG  SER A 110      26.360  39.570  22.130  1.00  0.00            
ATOM   1632  HG  SER A 110      26.720  38.920  22.730  1.00  0.00            
ATOM   1633  C   SER A 110      26.970  40.920  24.610  1.00  0.00            
ATOM   1634  O   SER A 110      26.440  40.440  25.610  1.00  0.00            
ATOM   1635  N   GLN A 111      28.300  40.960  24.430  1.00  0.00            
ATOM   1636  H   GLN A 111      28.560  41.610  23.700  1.00  0.00            
ATOM   1637  CA  GLN A 111      29.300  40.460  25.350  1.00  0.00            
ATOM   1638  HA  GLN A 111      28.920  39.500  25.720  1.00  0.00            
ATOM   1639  CB  GLN A 111      30.690  40.320  24.730  1.00  0.00            
ATOM   1640  HB2 GLN A 111      30.910  41.220  24.160  1.00  0.00            
ATOM   1641  HB3 GLN A 111      31.460  40.220  25.490  1.00  0.00            
ATOM   1642  CG  GLN A 111      30.780  39.070  23.850  1.00  0.00            
ATOM   1643  HG2 GLN A 111      30.280  38.220  24.310  1.00  0.00            
ATOM   1644  HG3 GLN A 111      30.350  39.130  22.850  1.00  0.00            
ATOM   1645  CD  GLN A 111      32.230  38.670  23.600  1.00  0.00            
ATOM   1646  OE1 GLN A 111      33.020  38.430  24.510  1.00  0.00            
ATOM   1647  NE2 GLN A 111      32.690  38.890  22.370  1.00  0.00            
ATOM   1648 HE21 GLN A 111      33.640  38.630  22.140  1.00  0.00            
ATOM   1649 HE22 GLN A 111      32.050  39.030  21.600  1.00  0.00            
ATOM   1650  C   GLN A 111      29.290  41.410  26.530  1.00  0.00            
ATOM   1651  O   GLN A 111      29.370  42.630  26.370  1.00  0.00            
ATOM   1652  N   PHE A 112      29.460  40.890  27.750  1.00  0.00            
ATOM   1653  H   PHE A 112      29.690  39.910  27.740  1.00  0.00            
ATOM   1654  CA  PHE A 112      29.580  41.660  28.970  1.00  0.00            
ATOM   1655  HA  PHE A 112      29.890  42.700  28.880  1.00  0.00            
ATOM   1656  CB  PHE A 112      28.200  41.710  29.630  1.00  0.00            
ATOM   1657  HB2 PHE A 112      28.200  42.410  30.460  1.00  0.00            
ATOM   1658  HB3 PHE A 112      27.490  42.140  28.930  1.00  0.00            
ATOM   1659  CG  PHE A 112      27.770  40.340  30.100  1.00  0.00            
ATOM   1660  CD1 PHE A 112      28.230  39.930  31.360  1.00  0.00            
ATOM   1661  HD1 PHE A 112      28.710  40.600  32.060  1.00  0.00            
ATOM   1662  CE1 PHE A 112      27.950  38.640  31.850  1.00  0.00            
ATOM   1663  HE1 PHE A 112      28.500  38.310  32.710  1.00  0.00            
ATOM   1664  CZ  PHE A 112      27.070  37.810  31.160  1.00  0.00            
ATOM   1665  HZ  PHE A 112      26.810  36.840  31.550  1.00  0.00            
ATOM   1666  CE2 PHE A 112      26.590  38.240  29.920  1.00  0.00            
ATOM   1667  HE2 PHE A 112      25.990  37.570  29.310  1.00  0.00            
ATOM   1668  CD2 PHE A 112      26.970  39.460  29.350  1.00  0.00            
ATOM   1669  HD2 PHE A 112      26.670  39.790  28.370  1.00  0.00            
ATOM   1670  C   PHE A 112      30.590  41.040  29.930  1.00  0.00            
ATOM   1671  O   PHE A 112      30.990  39.910  29.670  1.00  0.00            
ATOM   1672  N   PHE A 113      31.080  41.650  31.010  1.00  0.00            
ATOM   1673  H   PHE A 113      30.820  42.630  31.060  1.00  0.00            
ATOM   1674  CA  PHE A 113      31.880  41.210  32.130  1.00  0.00            
ATOM   1675  HA  PHE A 113      31.650  40.160  32.260  1.00  0.00            
ATOM   1676  CB  PHE A 113      33.350  41.390  31.740  1.00  0.00            
ATOM   1677  HB2 PHE A 113      33.910  40.810  32.460  1.00  0.00            
ATOM   1678  HB3 PHE A 113      33.550  41.090  30.710  1.00  0.00            
ATOM   1679  CG  PHE A 113      33.790  42.840  31.790  1.00  0.00            
ATOM   1680  CD1 PHE A 113      33.680  43.540  30.590  1.00  0.00            
ATOM   1681  HD1 PHE A 113      33.150  43.110  29.760  1.00  0.00            
ATOM   1682  CE1 PHE A 113      34.230  44.830  30.480  1.00  0.00            
ATOM   1683  HE1 PHE A 113      33.990  45.400  29.600  1.00  0.00            
ATOM   1684  CZ  PHE A 113      34.970  45.340  31.550  1.00  0.00            
ATOM   1685  HZ  PHE A 113      35.310  46.360  31.500  1.00  0.00            
ATOM   1686  CE2 PHE A 113      35.230  44.550  32.680  1.00  0.00            
ATOM   1687  HE2 PHE A 113      35.750  44.980  33.520  1.00  0.00            
ATOM   1688  CD2 PHE A 113      34.540  43.340  32.860  1.00  0.00            
ATOM   1689  HD2 PHE A 113      34.750  42.770  33.750  1.00  0.00            
ATOM   1690  C   PHE A 113      31.580  41.810  33.500  1.00  0.00            
ATOM   1691  O   PHE A 113      31.060  42.920  33.560  1.00  0.00            
ATOM   1692  N   ILE A 114      31.980  41.070  34.530  1.00  0.00            
ATOM   1693  H   ILE A 114      32.400  40.170  34.340  1.00  0.00            
ATOM   1694  CA  ILE A 114      31.860  41.460  35.920  1.00  0.00            
ATOM   1695  HA  ILE A 114      31.320  42.400  36.030  1.00  0.00            
ATOM   1696  CB  ILE A 114      31.160  40.400  36.760  1.00  0.00            
ATOM   1697  HB  ILE A 114      31.640  39.490  36.380  1.00  0.00            
ATOM   1698  CG2 ILE A 114      31.170  40.790  38.240  1.00  0.00            
ATOM   1699 HG21 ILE A 114      32.120  40.660  38.750  1.00  0.00            
ATOM   1700 HG22 ILE A 114      30.630  41.720  38.430  1.00  0.00            
ATOM   1701 HG23 ILE A 114      30.640  40.060  38.850  1.00  0.00            
ATOM   1702  CG1 ILE A 114      29.700  40.210  36.360  1.00  0.00            
ATOM   1703 HG12 ILE A 114      29.070  40.960  36.810  1.00  0.00            
ATOM   1704 HG13 ILE A 114      29.630  40.360  35.280  1.00  0.00            
ATOM   1705  CD1 ILE A 114      29.130  38.830  36.660  1.00  0.00            
ATOM   1706 HD11 ILE A 114      28.390  38.640  35.890  1.00  0.00            
ATOM   1707 HD12 ILE A 114      29.840  38.020  36.860  1.00  0.00            
ATOM   1708 HD13 ILE A 114      28.600  38.850  37.620  1.00  0.00            
ATOM   1709  C   ILE A 114      33.290  41.640  36.400  1.00  0.00            
ATOM   1710  O   ILE A 114      34.080  40.710  36.250  1.00  0.00            
ATOM   1711  N   CYS A 115      33.600  42.830  36.930  1.00  0.00            
ATOM   1712  H   CYS A 115      32.850  43.510  36.960  1.00  0.00            
ATOM   1713  CA  CYS A 115      34.860  43.020  37.610  1.00  0.00            
ATOM   1714  HA  CYS A 115      35.730  42.680  37.040  1.00  0.00            
ATOM   1715  CB  CYS A 115      35.090  44.480  38.010  1.00  0.00            
ATOM   1716  HB2 CYS A 115      34.400  44.790  38.790  1.00  0.00            
ATOM   1717  HB3 CYS A 115      36.070  44.550  38.490  1.00  0.00            
ATOM   1718  SG  CYS A 115      34.920  45.630  36.630  1.00  0.00            
ATOM   1719  HG  CYS A 115      35.970  46.380  36.960  1.00  0.00            
ATOM   1720  C   CYS A 115      34.840  42.240  38.910  1.00  0.00            
ATOM   1721  O   CYS A 115      33.840  42.260  39.620  1.00  0.00            
ATOM   1722  N   THR A 116      35.970  41.650  39.290  1.00  0.00            
ATOM   1723  H   THR A 116      36.750  41.720  38.650  1.00  0.00            
ATOM   1724  CA  THR A 116      36.140  41.050  40.590  1.00  0.00            
ATOM   1725  HA  THR A 116      35.300  41.350  41.220  1.00  0.00            
ATOM   1726  CB  THR A 116      36.330  39.530  40.510  1.00  0.00            
ATOM   1727  HB  THR A 116      36.320  39.130  41.530  1.00  0.00            
ATOM   1728  CG2 THR A 116      35.290  38.830  39.660  1.00  0.00            
ATOM   1729 HG21 THR A 116      34.380  39.410  39.810  1.00  0.00            
ATOM   1730 HG22 THR A 116      35.560  38.980  38.610  1.00  0.00            
ATOM   1731 HG23 THR A 116      35.100  37.760  39.790  1.00  0.00            
ATOM   1732  OG1 THR A 116      37.580  39.190  39.960  1.00  0.00            
ATOM   1733  HG1 THR A 116      37.650  38.270  40.220  1.00  0.00            
ATOM   1734  C   THR A 116      37.310  41.650  41.360  1.00  0.00            
ATOM   1735  O   THR A 116      37.670  41.320  42.490  1.00  0.00            
ATOM   1736  N   ALA A 117      37.850  42.750  40.830  1.00  0.00            
ATOM   1737  H   ALA A 117      37.440  43.040  39.960  1.00  0.00            
ATOM   1738  CA  ALA A 117      38.770  43.650  41.500  1.00  0.00            
ATOM   1739  HA  ALA A 117      38.550  43.670  42.560  1.00  0.00            
ATOM   1740  CB  ALA A 117      40.150  43.000  41.370  1.00  0.00            
ATOM   1741  HB1 ALA A 117      40.220  42.740  40.310  1.00  0.00            
ATOM   1742  HB2 ALA A 117      41.010  43.590  41.700  1.00  0.00            
ATOM   1743  HB3 ALA A 117      40.130  42.060  41.910  1.00  0.00            
ATOM   1744  C   ALA A 117      38.750  45.060  40.930  1.00  0.00            
ATOM   1745  O   ALA A 117      38.210  45.160  39.830  1.00  0.00            
ATOM   1746  N   LYS A 118      39.170  46.120  41.630  1.00  0.00            
ATOM   1747  H   LYS A 118      39.460  45.930  42.570  1.00  0.00            
ATOM   1748  CA  LYS A 118      39.250  47.480  41.130  1.00  0.00            
ATOM   1749  HA  LYS A 118      38.250  47.860  40.910  1.00  0.00            
ATOM   1750  CB  LYS A 118      39.880  48.320  42.240  1.00  0.00            
ATOM   1751  HB2 LYS A 118      39.150  48.430  43.040  1.00  0.00            
ATOM   1752  HB3 LYS A 118      40.810  47.920  42.650  1.00  0.00            
ATOM   1753  CG  LYS A 118      40.230  49.680  41.650  1.00  0.00            
ATOM   1754  HG2 LYS A 118      41.110  49.490  41.030  1.00  0.00            
ATOM   1755  HG3 LYS A 118      39.400  49.920  40.990  1.00  0.00            
ATOM   1756  CD  LYS A 118      40.540  50.810  42.630  1.00  0.00            
ATOM   1757  HD2 LYS A 118      41.020  51.620  42.090  1.00  0.00            
ATOM   1758  HD3 LYS A 118      39.610  51.190  43.050  1.00  0.00            
ATOM   1759  CE  LYS A 118      41.260  50.270  43.860  1.00  0.00            
ATOM   1760  HE2 LYS A 118      40.760  49.470  44.410  1.00  0.00            
ATOM   1761  HE3 LYS A 118      42.200  49.840  43.500  1.00  0.00            
ATOM   1762  NZ  LYS A 118      41.740  51.330  44.760  1.00  0.00            
ATOM   1763  HZ1 LYS A 118      42.230  52.000  44.180  1.00  0.00            
ATOM   1764  HZ2 LYS A 118      41.050  51.750  45.360  1.00  0.00            
ATOM   1765  HZ3 LYS A 118      42.460  51.010  45.390  1.00  0.00            
ATOM   1766  C   LYS A 118      39.950  47.540  39.780  1.00  0.00            
ATOM   1767  O   LYS A 118      41.040  47.000  39.620  1.00  0.00            
ATOM   1768  N   THR A 119      39.290  48.170  38.800  1.00  0.00            
ATOM   1769  H   THR A 119      38.540  48.810  39.040  1.00  0.00            
ATOM   1770  CA  THR A 119      39.600  48.060  37.390  1.00  0.00            
ATOM   1771  HA  THR A 119      40.650  47.760  37.270  1.00  0.00            
ATOM   1772  CB  THR A 119      38.750  47.010  36.690  1.00  0.00            
ATOM   1773  HB  THR A 119      38.200  47.420  35.850  1.00  0.00            
ATOM   1774  CG2 THR A 119      39.520  45.730  36.370  1.00  0.00            
ATOM   1775 HG21 THR A 119      39.940  45.830  35.370  1.00  0.00            
ATOM   1776 HG22 THR A 119      40.380  45.630  37.040  1.00  0.00            
ATOM   1777 HG23 THR A 119      38.840  44.880  36.450  1.00  0.00            
ATOM   1778  OG1 THR A 119      37.660  46.590  37.490  1.00  0.00            
ATOM   1779  HG1 THR A 119      38.160  46.260  38.240  1.00  0.00            
ATOM   1780  C   THR A 119      39.500  49.380  36.640  1.00  0.00            
ATOM   1781  O   THR A 119      39.480  49.400  35.410  1.00  0.00            
ATOM   1782  N   GLU A 120      39.520  50.490  37.370  1.00  0.00            
ATOM   1783  H   GLU A 120      39.360  50.380  38.360  1.00  0.00            
ATOM   1784  CA  GLU A 120      39.340  51.850  36.900  1.00  0.00            
ATOM   1785  HA  GLU A 120      38.280  51.910  36.650  1.00  0.00            
ATOM   1786  CB  GLU A 120      39.610  52.760  38.100  1.00  0.00            
ATOM   1787  HB2 GLU A 120      40.630  52.560  38.450  1.00  0.00            
ATOM   1788  HB3 GLU A 120      39.550  53.810  37.820  1.00  0.00            
ATOM   1789  CG  GLU A 120      38.670  52.450  39.260  1.00  0.00            
ATOM   1790  HG2 GLU A 120      37.670  52.490  38.820  1.00  0.00            
ATOM   1791  HG3 GLU A 120      38.780  51.450  39.680  1.00  0.00            
ATOM   1792  CD  GLU A 120      38.850  53.540  40.310  1.00  0.00            
ATOM   1793  OE1 GLU A 120      39.510  53.400  41.360  1.00  0.00            
ATOM   1794  OE2 GLU A 120      38.110  54.550  40.270  1.00  0.00            
ATOM   1795  C   GLU A 120      40.150  52.350  35.710  1.00  0.00            
ATOM   1796  O   GLU A 120      39.800  53.290  35.010  1.00  0.00            
ATOM   1797  N   TRP A 121      41.250  51.680  35.340  1.00  0.00            
ATOM   1798  H   TRP A 121      41.500  50.900  35.930  1.00  0.00            
ATOM   1799  CA  TRP A 121      42.020  51.870  34.130  1.00  0.00            
ATOM   1800  HA  TRP A 121      42.380  52.900  34.090  1.00  0.00            
ATOM   1801  CB  TRP A 121      43.220  50.940  34.150  1.00  0.00            
ATOM   1802  HB2 TRP A 121      43.750  51.220  33.240  1.00  0.00            
ATOM   1803  HB3 TRP A 121      43.820  51.040  35.060  1.00  0.00            
ATOM   1804  CG  TRP A 121      43.000  49.460  34.060  1.00  0.00            
ATOM   1805  CD1 TRP A 121      42.760  48.780  32.920  1.00  0.00            
ATOM   1806  HD1 TRP A 121      42.720  49.160  31.910  1.00  0.00            
ATOM   1807  NE1 TRP A 121      42.790  47.420  33.200  1.00  0.00            
ATOM   1808  HE1 TRP A 121      43.070  46.790  32.460  1.00  0.00            
ATOM   1809  CE2 TRP A 121      42.860  47.210  34.560  1.00  0.00            
ATOM   1810  CZ2 TRP A 121      42.840  46.070  35.360  1.00  0.00            
ATOM   1811  HZ2 TRP A 121      42.720  45.130  34.840  1.00  0.00            
ATOM   1812  CH2 TRP A 121      42.940  46.190  36.750  1.00  0.00            
ATOM   1813  HH2 TRP A 121      42.920  45.330  37.400  1.00  0.00            
ATOM   1814  CZ3 TRP A 121      43.140  47.440  37.340  1.00  0.00            
ATOM   1815  HZ3 TRP A 121      43.080  47.500  38.420  1.00  0.00            
ATOM   1816  CE3 TRP A 121      43.230  48.580  36.530  1.00  0.00            
ATOM   1817  HE3 TRP A 121      43.340  49.580  36.920  1.00  0.00            
ATOM   1818  CD2 TRP A 121      42.990  48.490  35.150  1.00  0.00            
ATOM   1819  C   TRP A 121      41.170  51.700  32.880  1.00  0.00            
ATOM   1820  O   TRP A 121      41.620  52.100  31.800  1.00  0.00            
ATOM   1821  N   LEU A 122      40.000  51.080  33.050  1.00  0.00            
ATOM   1822  H   LEU A 122      39.840  50.650  33.950  1.00  0.00            
ATOM   1823  CA  LEU A 122      39.060  50.760  31.990  1.00  0.00            
ATOM   1824  HA  LEU A 122      39.510  50.620  31.010  1.00  0.00            
ATOM   1825  CB  LEU A 122      38.450  49.430  32.410  1.00  0.00            
ATOM   1826  HB2 LEU A 122      37.910  49.640  33.340  1.00  0.00            
ATOM   1827  HB3 LEU A 122      37.620  49.190  31.740  1.00  0.00            
ATOM   1828  CG  LEU A 122      39.210  48.100  32.450  1.00  0.00            
ATOM   1829  HG  LEU A 122      40.030  48.130  33.160  1.00  0.00            
ATOM   1830  CD1 LEU A 122      38.270  46.970  32.860  1.00  0.00            
ATOM   1831 HD11 LEU A 122      37.580  46.860  32.020  1.00  0.00            
ATOM   1832 HD12 LEU A 122      38.820  46.030  32.940  1.00  0.00            
ATOM   1833 HD13 LEU A 122      37.640  47.120  33.740  1.00  0.00            
ATOM   1834  CD2 LEU A 122      39.860  47.680  31.130  1.00  0.00            
ATOM   1835 HD21 LEU A 122      40.280  46.680  31.250  1.00  0.00            
ATOM   1836 HD22 LEU A 122      39.140  47.670  30.320  1.00  0.00            
ATOM   1837 HD23 LEU A 122      40.600  48.450  30.910  1.00  0.00            
ATOM   1838  C   LEU A 122      37.950  51.780  31.820  1.00  0.00            
ATOM   1839  O   LEU A 122      36.980  51.590  31.100  1.00  0.00            
ATOM   1840  N   ASP A 123      37.950  52.840  32.630  1.00  0.00            
ATOM   1841  H   ASP A 123      38.620  52.860  33.380  1.00  0.00            
ATOM   1842  CA  ASP A 123      36.840  53.770  32.780  1.00  0.00            
ATOM   1843  HA  ASP A 123      35.990  53.110  32.970  1.00  0.00            
ATOM   1844  CB  ASP A 123      36.860  54.710  33.980  1.00  0.00            
ATOM   1845  HB2 ASP A 123      37.750  55.340  34.030  1.00  0.00            
ATOM   1846  HB3 ASP A 123      35.920  55.250  34.040  1.00  0.00            
ATOM   1847  CG  ASP A 123      36.850  53.880  35.260  1.00  0.00            
ATOM   1848  OD1 ASP A 123      36.200  52.820  35.360  1.00  0.00            
ATOM   1849  OD2 ASP A 123      37.520  54.380  36.200  1.00  0.00            
ATOM   1850  C   ASP A 123      36.420  54.500  31.510  1.00  0.00            
ATOM   1851  O   ASP A 123      35.250  54.770  31.290  1.00  0.00            
ATOM   1852  N   GLY A 124      37.360  54.700  30.590  1.00  0.00            
ATOM   1853  H   GLY A 124      38.280  54.310  30.750  1.00  0.00            
ATOM   1854  CA  GLY A 124      37.210  55.530  29.410  1.00  0.00            
ATOM   1855  HA2 GLY A 124      36.280  56.080  29.500  1.00  0.00            
ATOM   1856  HA3 GLY A 124      38.010  56.270  29.410  1.00  0.00            
ATOM   1857  C   GLY A 124      37.200  54.760  28.090  1.00  0.00            
ATOM   1858  O   GLY A 124      37.660  55.310  27.090  1.00  0.00            
ATOM   1859  N   LYS A 125      36.850  53.480  28.160  1.00  0.00            
ATOM   1860  H   LYS A 125      36.560  53.140  29.070  1.00  0.00            
ATOM   1861  CA  LYS A 125      37.090  52.430  27.190  1.00  0.00            
ATOM   1862  HA  LYS A 125      36.930  52.850  26.190  1.00  0.00            
ATOM   1863  CB  LYS A 125      38.500  51.890  27.400  1.00  0.00            
ATOM   1864  HB2 LYS A 125      39.240  52.680  27.500  1.00  0.00            
ATOM   1865  HB3 LYS A 125      38.610  51.370  28.350  1.00  0.00            
ATOM   1866  CG  LYS A 125      39.090  50.980  26.320  1.00  0.00            
ATOM   1867  HG2 LYS A 125      38.500  50.060  26.330  1.00  0.00            
ATOM   1868  HG3 LYS A 125      39.010  51.460  25.350  1.00  0.00            
ATOM   1869  CD  LYS A 125      40.540  50.650  26.630  1.00  0.00            
ATOM   1870  HD2 LYS A 125      41.030  51.520  27.070  1.00  0.00            
ATOM   1871  HD3 LYS A 125      40.600  49.840  27.360  1.00  0.00            
ATOM   1872  CE  LYS A 125      41.300  50.280  25.360  1.00  0.00            
ATOM   1873  HE2 LYS A 125      41.070  50.910  24.500  1.00  0.00            
ATOM   1874  HE3 LYS A 125      42.350  50.470  25.560  1.00  0.00            
ATOM   1875  NZ  LYS A 125      41.110  48.860  25.010  1.00  0.00            
ATOM   1876  HZ1 LYS A 125      41.910  48.680  24.410  1.00  0.00            
ATOM   1877  HZ2 LYS A 125      41.080  48.200  25.770  1.00  0.00            
ATOM   1878  HZ3 LYS A 125      40.210  48.730  24.570  1.00  0.00            
ATOM   1879  C   LYS A 125      36.090  51.290  27.320  1.00  0.00            
ATOM   1880  O   LYS A 125      35.850  50.670  26.280  1.00  0.00            
ATOM   1881  N   HID A 126      35.490  51.100  28.500  1.00  0.00            
ATOM   1882  H   HID A 126      35.750  51.550  29.360  1.00  0.00            
ATOM   1883  CA  HID A 126      34.390  50.180  28.740  1.00  0.00            
ATOM   1884  HA  HID A 126      33.890  49.710  27.890  1.00  0.00            
ATOM   1885  CB  HID A 126      34.820  48.910  29.470  1.00  0.00            
ATOM   1886  HB2 HID A 126      35.210  49.180  30.460  1.00  0.00            
ATOM   1887  HB3 HID A 126      33.960  48.260  29.570  1.00  0.00            
ATOM   1888  CG  HID A 126      35.800  48.100  28.670  1.00  0.00            
ATOM   1889  ND1 HID A 126      35.430  47.030  27.870  1.00  0.00            
ATOM   1890  HD1 HID A 126      34.480  46.710  27.820  1.00  0.00            
ATOM   1891  CE1 HID A 126      36.540  46.490  27.330  1.00  0.00            
ATOM   1892  HE1 HID A 126      36.450  45.710  26.580  1.00  0.00            
ATOM   1893  NE2 HID A 126      37.610  47.190  27.690  1.00  0.00            
ATOM   1894  CD2 HID A 126      37.170  48.190  28.560  1.00  0.00            
ATOM   1895  HD2 HID A 126      37.870  48.840  29.060  1.00  0.00            
ATOM   1896  C   HID A 126      33.240  50.780  29.530  1.00  0.00            
ATOM   1897  O   HID A 126      33.470  51.620  30.400  1.00  0.00            
ATOM   1898  N   VAL A 127      31.990  50.490  29.160  1.00  0.00            
ATOM   1899  H   VAL A 127      31.960  49.920  28.320  1.00  0.00            
ATOM   1900  CA  VAL A 127      30.800  51.200  29.570  1.00  0.00            
ATOM   1901  HA  VAL A 127      31.040  52.240  29.790  1.00  0.00            
ATOM   1902  CB  VAL A 127      29.770  51.280  28.450  1.00  0.00            
ATOM   1903  HB  VAL A 127      29.580  50.240  28.190  1.00  0.00            
ATOM   1904  CG1 VAL A 127      28.480  51.920  28.970  1.00  0.00            
ATOM   1905 HG11 VAL A 127      28.770  52.780  29.580  1.00  0.00            
ATOM   1906 HG12 VAL A 127      27.700  52.110  28.240  1.00  0.00            
ATOM   1907 HG13 VAL A 127      28.070  51.130  29.610  1.00  0.00            
ATOM   1908  CG2 VAL A 127      30.200  52.100  27.240  1.00  0.00            
ATOM   1909 HG21 VAL A 127      29.370  52.240  26.550  1.00  0.00            
ATOM   1910 HG22 VAL A 127      30.610  53.070  27.510  1.00  0.00            
ATOM   1911 HG23 VAL A 127      31.080  51.610  26.830  1.00  0.00            
ATOM   1912  C   VAL A 127      30.290  50.350  30.730  1.00  0.00            
ATOM   1913  O   VAL A 127      29.670  49.310  30.540  1.00  0.00            
ATOM   1914  N   VAL A 128      30.660  50.810  31.930  1.00  0.00            
ATOM   1915  H   VAL A 128      31.300  51.590  32.030  1.00  0.00            
ATOM   1916  CA  VAL A 128      29.960  50.300  33.080  1.00  0.00            
ATOM   1917  HA  VAL A 128      30.090  49.220  33.090  1.00  0.00            
ATOM   1918  CB  VAL A 128      30.430  50.920  34.390  1.00  0.00            
ATOM   1919  HB  VAL A 128      30.370  51.990  34.210  1.00  0.00            
ATOM   1920  CG1 VAL A 128      29.540  50.670  35.610  1.00  0.00            
ATOM   1921 HG11 VAL A 128      28.660  51.320  35.500  1.00  0.00            
ATOM   1922 HG12 VAL A 128      29.220  49.660  35.850  1.00  0.00            
ATOM   1923 HG13 VAL A 128      30.140  51.010  36.450  1.00  0.00            
ATOM   1924  CG2 VAL A 128      31.830  50.410  34.740  1.00  0.00            
ATOM   1925 HG21 VAL A 128      31.790  49.350  34.990  1.00  0.00            
ATOM   1926 HG22 VAL A 128      32.520  50.400  33.900  1.00  0.00            
ATOM   1927 HG23 VAL A 128      32.150  51.020  35.590  1.00  0.00            
ATOM   1928  C   VAL A 128      28.470  50.600  32.990  1.00  0.00            
ATOM   1929  O   VAL A 128      28.190  51.710  32.540  1.00  0.00            
ATOM   1930  N   PHE A 129      27.600  49.630  33.250  1.00  0.00            
ATOM   1931  H   PHE A 129      27.980  48.740  33.560  1.00  0.00            
ATOM   1932  CA  PHE A 129      26.170  49.730  33.010  1.00  0.00            
ATOM   1933  HA  PHE A 129      25.950  50.800  33.000  1.00  0.00            
ATOM   1934  CB  PHE A 129      25.740  49.280  31.620  1.00  0.00            
ATOM   1935  HB2 PHE A 129      24.700  49.560  31.430  1.00  0.00            
ATOM   1936  HB3 PHE A 129      26.420  49.860  31.000  1.00  0.00            
ATOM   1937  CG  PHE A 129      25.800  47.790  31.410  1.00  0.00            
ATOM   1938  CD1 PHE A 129      26.890  47.140  30.810  1.00  0.00            
ATOM   1939  HD1 PHE A 129      27.700  47.760  30.450  1.00  0.00            
ATOM   1940  CE1 PHE A 129      26.890  45.740  30.720  1.00  0.00            
ATOM   1941  HE1 PHE A 129      27.700  45.320  30.150  1.00  0.00            
ATOM   1942  CZ  PHE A 129      25.800  44.990  31.170  1.00  0.00            
ATOM   1943  HZ  PHE A 129      25.790  43.910  31.140  1.00  0.00            
ATOM   1944  CE2 PHE A 129      24.750  45.610  31.870  1.00  0.00            
ATOM   1945  HE2 PHE A 129      23.980  45.030  32.350  1.00  0.00            
ATOM   1946  CD2 PHE A 129      24.730  47.010  31.870  1.00  0.00            
ATOM   1947  HD2 PHE A 129      23.910  47.520  32.360  1.00  0.00            
ATOM   1948  C   PHE A 129      25.370  49.070  34.130  1.00  0.00            
ATOM   1949  O   PHE A 129      24.160  49.210  34.230  1.00  0.00            
ATOM   1950  N   GLY A 130      26.050  48.440  35.090  1.00  0.00            
ATOM   1951  H   GLY A 130      27.060  48.480  35.100  1.00  0.00            
ATOM   1952  CA  GLY A 130      25.290  47.970  36.230  1.00  0.00            
ATOM   1953  HA2 GLY A 130      24.630  48.720  36.660  1.00  0.00            
ATOM   1954  HA3 GLY A 130      24.610  47.220  35.810  1.00  0.00            
ATOM   1955  C   GLY A 130      26.210  47.310  37.250  1.00  0.00            
ATOM   1956  O   GLY A 130      27.430  47.420  37.290  1.00  0.00            
ATOM   1957  N   LYS A 131      25.520  46.730  38.230  1.00  0.00            
ATOM   1958  H   LYS A 131      24.510  46.750  38.230  1.00  0.00            
ATOM   1959  CA  LYS A 131      26.120  46.100  39.380  1.00  0.00            
ATOM   1960  HA  LYS A 131      27.170  45.880  39.180  1.00  0.00            
ATOM   1961  CB  LYS A 131      26.170  47.120  40.520  1.00  0.00            
ATOM   1962  HB2 LYS A 131      26.930  46.830  41.250  1.00  0.00            
ATOM   1963  HB3 LYS A 131      26.620  48.000  40.060  1.00  0.00            
ATOM   1964  CG  LYS A 131      24.840  47.420  41.200  1.00  0.00            
ATOM   1965  HG2 LYS A 131      24.070  47.600  40.450  1.00  0.00            
ATOM   1966  HG3 LYS A 131      24.530  46.600  41.850  1.00  0.00            
ATOM   1967  CD  LYS A 131      24.950  48.670  42.070  1.00  0.00            
ATOM   1968  HD2 LYS A 131      25.790  48.560  42.760  1.00  0.00            
ATOM   1969  HD3 LYS A 131      25.100  49.550  41.430  1.00  0.00            
ATOM   1970  CE  LYS A 131      23.650  48.940  42.810  1.00  0.00            
ATOM   1971  HE2 LYS A 131      23.040  49.410  42.040  1.00  0.00            
ATOM   1972  HE3 LYS A 131      23.300  47.930  43.030  1.00  0.00            
ATOM   1973  NZ  LYS A 131      23.960  49.830  43.940  1.00  0.00            
ATOM   1974  HZ1 LYS A 131      24.490  50.630  43.630  1.00  0.00            
ATOM   1975  HZ2 LYS A 131      23.100  50.250  44.280  1.00  0.00            
ATOM   1976  HZ3 LYS A 131      24.470  49.270  44.600  1.00  0.00            
ATOM   1977  C   LYS A 131      25.550  44.780  39.860  1.00  0.00            
ATOM   1978  O   LYS A 131      24.330  44.700  39.740  1.00  0.00            
ATOM   1979  N   VAL A 132      26.310  43.790  40.330  1.00  0.00            
ATOM   1980  H   VAL A 132      27.300  43.950  40.410  1.00  0.00            
ATOM   1981  CA  VAL A 132      25.740  42.750  41.170  1.00  0.00            
ATOM   1982  HA  VAL A 132      24.960  42.280  40.580  1.00  0.00            
ATOM   1983  CB  VAL A 132      26.870  41.810  41.570  1.00  0.00            
ATOM   1984  HB  VAL A 132      27.590  42.420  42.100  1.00  0.00            
ATOM   1985  CG1 VAL A 132      26.270  40.710  42.450  1.00  0.00            
ATOM   1986 HG11 VAL A 132      27.130  40.070  42.660  1.00  0.00            
ATOM   1987 HG12 VAL A 132      25.900  41.150  43.370  1.00  0.00            
ATOM   1988 HG13 VAL A 132      25.500  40.100  41.980  1.00  0.00            
ATOM   1989  CG2 VAL A 132      27.570  41.080  40.420  1.00  0.00            
ATOM   1990 HG21 VAL A 132      28.480  40.600  40.780  1.00  0.00            
ATOM   1991 HG22 VAL A 132      26.860  40.350  40.040  1.00  0.00            
ATOM   1992 HG23 VAL A 132      27.780  41.750  39.590  1.00  0.00            
ATOM   1993  C   VAL A 132      25.100  43.440  42.370  1.00  0.00            
ATOM   1994  O   VAL A 132      25.810  44.170  43.070  1.00  0.00            
ATOM   1995  N   LYS A 133      23.850  43.080  42.650  1.00  0.00            
ATOM   1996  H   LYS A 133      23.530  42.380  41.990  1.00  0.00            
ATOM   1997  CA  LYS A 133      23.100  43.470  43.830  1.00  0.00            
ATOM   1998  HA  LYS A 133      23.840  43.990  44.440  1.00  0.00            
ATOM   1999  CB  LYS A 133      22.010  44.470  43.450  1.00  0.00            
ATOM   2000  HB2 LYS A 133      22.550  45.380  43.190  1.00  0.00            
ATOM   2001  HB3 LYS A 133      21.500  44.100  42.560  1.00  0.00            
ATOM   2002  CG  LYS A 133      20.980  44.850  44.510  1.00  0.00            
ATOM   2003  HG2 LYS A 133      20.280  44.070  44.830  1.00  0.00            
ATOM   2004  HG3 LYS A 133      21.470  45.230  45.400  1.00  0.00            
ATOM   2005  CD  LYS A 133      20.100  46.040  44.130  1.00  0.00            
ATOM   2006  HD2 LYS A 133      20.700  46.840  43.700  1.00  0.00            
ATOM   2007  HD3 LYS A 133      19.480  45.730  43.280  1.00  0.00            
ATOM   2008  CE  LYS A 133      19.160  46.440  45.260  1.00  0.00            
ATOM   2009  HE2 LYS A 133      18.550  45.590  45.570  1.00  0.00            
ATOM   2010  HE3 LYS A 133      19.790  46.720  46.100  1.00  0.00            
ATOM   2011  NZ  LYS A 133      18.320  47.600  44.920  1.00  0.00            
ATOM   2012  HZ1 LYS A 133      18.680  48.390  45.430  1.00  0.00            
ATOM   2013  HZ2 LYS A 133      18.430  47.970  43.980  1.00  0.00            
ATOM   2014  HZ3 LYS A 133      17.390  47.520  45.310  1.00  0.00            
ATOM   2015  C   LYS A 133      22.680  42.280  44.680  1.00  0.00            
ATOM   2016  O   LYS A 133      22.320  42.400  45.850  1.00  0.00            
ATOM   2017  N   GLU A 134      22.770  41.030  44.240  1.00  0.00            
ATOM   2018  H   GLU A 134      23.060  40.910  43.280  1.00  0.00            
ATOM   2019  CA  GLU A 134      22.670  39.820  45.030  1.00  0.00            
ATOM   2020  HA  GLU A 134      23.060  40.100  46.010  1.00  0.00            
ATOM   2021  CB  GLU A 134      21.210  39.440  45.270  1.00  0.00            
ATOM   2022  HB2 GLU A 134      20.620  40.200  45.770  1.00  0.00            
ATOM   2023  HB3 GLU A 134      20.780  39.210  44.290  1.00  0.00            
ATOM   2024  CG  GLU A 134      21.120  38.150  46.080  1.00  0.00            
ATOM   2025  HG2 GLU A 134      21.450  37.340  45.440  1.00  0.00            
ATOM   2026  HG3 GLU A 134      21.760  38.170  46.970  1.00  0.00            
ATOM   2027  CD  GLU A 134      19.680  37.900  46.520  1.00  0.00            
ATOM   2028  OE1 GLU A 134      19.330  38.140  47.700  1.00  0.00            
ATOM   2029  OE2 GLU A 134      18.780  37.520  45.750  1.00  0.00            
ATOM   2030  C   GLU A 134      23.410  38.690  44.330  1.00  0.00            
ATOM   2031  O   GLU A 134      23.060  38.440  43.170  1.00  0.00            
ATOM   2032  N   GLY A 135      24.370  38.060  45.000  1.00  0.00            
ATOM   2033  H   GLY A 135      24.610  38.320  45.950  1.00  0.00            
ATOM   2034  CA  GLY A 135      25.090  36.930  44.440  1.00  0.00            
ATOM   2035  HA2 GLY A 135      24.920  36.100  45.130  1.00  0.00            
ATOM   2036  HA3 GLY A 135      24.610  36.580  43.530  1.00  0.00            
ATOM   2037  C   GLY A 135      26.600  37.020  44.280  1.00  0.00            
ATOM   2038  O   GLY A 135      27.210  36.390  43.420  1.00  0.00            
ATOM   2039  N   MET A 136      27.250  37.930  45.000  1.00  0.00            
ATOM   2040  H   MET A 136      26.650  38.580  45.500  1.00  0.00            
ATOM   2041  CA  MET A 136      28.680  38.160  44.930  1.00  0.00            
ATOM   2042  HA  MET A 136      28.990  38.240  43.880  1.00  0.00            
ATOM   2043  CB  MET A 136      29.040  39.360  45.790  1.00  0.00            
ATOM   2044  HB2 MET A 136      28.430  40.250  45.620  1.00  0.00            
ATOM   2045  HB3 MET A 136      28.800  39.030  46.800  1.00  0.00            
ATOM   2046  CG  MET A 136      30.460  39.870  45.580  1.00  0.00            
ATOM   2047  HG2 MET A 136      30.780  40.410  46.470  1.00  0.00            
ATOM   2048  HG3 MET A 136      31.030  38.940  45.480  1.00  0.00            
ATOM   2049  SD  MET A 136      30.630  41.050  44.230  1.00  0.00            
ATOM   2050  CE  MET A 136      31.670  40.130  43.060  1.00  0.00            
ATOM   2051  HE1 MET A 136      32.460  39.620  43.620  1.00  0.00            
ATOM   2052  HE2 MET A 136      31.110  39.500  42.360  1.00  0.00            
ATOM   2053  HE3 MET A 136      32.170  40.840  42.410  1.00  0.00            
ATOM   2054  C   MET A 136      29.420  36.900  45.350  1.00  0.00            
ATOM   2055  O   MET A 136      30.430  36.610  44.710  1.00  0.00            
ATOM   2056  N   ASN A 137      28.950  36.140  46.340  1.00  0.00            
ATOM   2057  H   ASN A 137      28.140  36.470  46.850  1.00  0.00            
ATOM   2058  CA  ASN A 137      29.480  34.850  46.730  1.00  0.00            
ATOM   2059  HA  ASN A 137      30.520  34.930  47.040  1.00  0.00            
ATOM   2060  CB  ASN A 137      28.860  34.370  48.040  1.00  0.00            
ATOM   2061  HB2 ASN A 137      29.090  35.210  48.700  1.00  0.00            
ATOM   2062  HB3 ASN A 137      27.790  34.180  48.010  1.00  0.00            
ATOM   2063  CG  ASN A 137      29.440  33.100  48.640  1.00  0.00            
ATOM   2064  OD1 ASN A 137      30.530  33.060  49.210  1.00  0.00            
ATOM   2065  ND2 ASN A 137      28.740  31.960  48.570  1.00  0.00            
ATOM   2066 HD21 ASN A 137      29.120  31.110  48.940  1.00  0.00            
ATOM   2067 HD22 ASN A 137      27.780  32.010  48.280  1.00  0.00            
ATOM   2068  C   ASN A 137      29.440  33.770  45.650  1.00  0.00            
ATOM   2069  O   ASN A 137      30.230  32.830  45.680  1.00  0.00            
ATOM   2070  N   ILE A 138      28.600  33.910  44.620  1.00  0.00            
ATOM   2071  H   ILE A 138      27.960  34.690  44.560  1.00  0.00            
ATOM   2072  CA  ILE A 138      28.500  32.950  43.550  1.00  0.00            
ATOM   2073  HA  ILE A 138      28.770  31.950  43.890  1.00  0.00            
ATOM   2074  CB  ILE A 138      27.060  32.980  43.020  1.00  0.00            
ATOM   2075  HB  ILE A 138      26.910  33.930  42.500  1.00  0.00            
ATOM   2076  CG2 ILE A 138      26.800  31.940  41.940  1.00  0.00            
ATOM   2077 HG21 ILE A 138      25.730  31.850  41.710  1.00  0.00            
ATOM   2078 HG22 ILE A 138      27.370  32.320  41.090  1.00  0.00            
ATOM   2079 HG23 ILE A 138      27.210  30.970  42.200  1.00  0.00            
ATOM   2080  CG1 ILE A 138      26.070  32.810  44.160  1.00  0.00            
ATOM   2081 HG12 ILE A 138      26.160  33.700  44.780  1.00  0.00            
ATOM   2082 HG13 ILE A 138      25.060  32.830  43.740  1.00  0.00            
ATOM   2083  CD1 ILE A 138      26.130  31.510  44.960  1.00  0.00            
ATOM   2084 HD11 ILE A 138      25.200  31.320  45.500  1.00  0.00            
ATOM   2085 HD12 ILE A 138      26.340  30.660  44.320  1.00  0.00            
ATOM   2086 HD13 ILE A 138      26.920  31.530  45.700  1.00  0.00            
ATOM   2087  C   ILE A 138      29.520  33.340  42.500  1.00  0.00            
ATOM   2088  O   ILE A 138      30.150  32.470  41.890  1.00  0.00            
ATOM   2089  N   VAL A 139      29.740  34.650  42.320  1.00  0.00            
ATOM   2090  H   VAL A 139      29.240  35.260  42.940  1.00  0.00            
ATOM   2091  CA  VAL A 139      30.770  35.180  41.460  1.00  0.00            
ATOM   2092  HA  VAL A 139      30.650  34.710  40.480  1.00  0.00            
ATOM   2093  CB  VAL A 139      30.520  36.650  41.140  1.00  0.00            
ATOM   2094  HB  VAL A 139      30.600  37.140  42.120  1.00  0.00            
ATOM   2095  CG1 VAL A 139      31.600  37.150  40.180  1.00  0.00            
ATOM   2096 HG11 VAL A 139      31.590  38.230  40.290  1.00  0.00            
ATOM   2097 HG12 VAL A 139      32.620  36.790  40.250  1.00  0.00            
ATOM   2098 HG13 VAL A 139      31.390  36.950  39.130  1.00  0.00            
ATOM   2099  CG2 VAL A 139      29.210  37.090  40.500  1.00  0.00            
ATOM   2100 HG21 VAL A 139      28.310  36.800  41.060  1.00  0.00            
ATOM   2101 HG22 VAL A 139      29.310  38.170  40.410  1.00  0.00            
ATOM   2102 HG23 VAL A 139      29.170  36.550  39.550  1.00  0.00            
ATOM   2103  C   VAL A 139      32.200  34.890  41.910  1.00  0.00            
ATOM   2104  O   VAL A 139      33.080  34.500  41.150  1.00  0.00            
ATOM   2105  N   GLU A 140      32.350  34.910  43.230  1.00  0.00            
ATOM   2106  H   GLU A 140      31.620  35.350  43.780  1.00  0.00            
ATOM   2107  CA  GLU A 140      33.510  34.420  43.950  1.00  0.00            
ATOM   2108  HA  GLU A 140      34.320  34.860  43.360  1.00  0.00            
ATOM   2109  CB  GLU A 140      33.440  34.830  45.410  1.00  0.00            
ATOM   2110  HB2 GLU A 140      32.400  34.670  45.720  1.00  0.00            
ATOM   2111  HB3 GLU A 140      34.110  34.190  45.990  1.00  0.00            
ATOM   2112  CG  GLU A 140      33.840  36.280  45.630  1.00  0.00            
ATOM   2113  HG2 GLU A 140      34.840  36.500  45.250  1.00  0.00            
ATOM   2114  HG3 GLU A 140      33.140  36.990  45.200  1.00  0.00            
ATOM   2115  CD  GLU A 140      33.980  36.710  47.090  1.00  0.00            
ATOM   2116  OE1 GLU A 140      34.750  37.590  47.520  1.00  0.00            
ATOM   2117  OE2 GLU A 140      33.280  36.010  47.850  1.00  0.00            
ATOM   2118  C   GLU A 140      33.640  32.910  43.820  1.00  0.00            
ATOM   2119  O   GLU A 140      34.800  32.490  43.830  1.00  0.00            
ATOM   2120  N   ALA A 141      32.610  32.100  43.580  1.00  0.00            
ATOM   2121  H   ALA A 141      31.650  32.410  43.660  1.00  0.00            
ATOM   2122  CA  ALA A 141      32.730  30.700  43.200  1.00  0.00            
ATOM   2123  HA  ALA A 141      33.560  30.280  43.770  1.00  0.00            
ATOM   2124  CB  ALA A 141      31.530  29.980  43.820  1.00  0.00            
ATOM   2125  HB1 ALA A 141      31.490  30.230  44.880  1.00  0.00            
ATOM   2126  HB2 ALA A 141      30.580  30.260  43.370  1.00  0.00            
ATOM   2127  HB3 ALA A 141      31.650  28.910  43.710  1.00  0.00            
ATOM   2128  C   ALA A 141      32.860  30.380  41.720  1.00  0.00            
ATOM   2129  O   ALA A 141      33.330  29.300  41.380  1.00  0.00            
ATOM   2130  N   MET A 142      32.600  31.290  40.780  1.00  0.00            
ATOM   2131  H   MET A 142      32.210  32.160  41.110  1.00  0.00            
ATOM   2132  CA  MET A 142      33.090  31.090  39.430  1.00  0.00            
ATOM   2133  HA  MET A 142      32.990  30.040  39.160  1.00  0.00            
ATOM   2134  CB  MET A 142      32.230  31.830  38.410  1.00  0.00            
ATOM   2135  HB2 MET A 142      32.570  32.870  38.400  1.00  0.00            
ATOM   2136  HB3 MET A 142      32.350  31.410  37.410  1.00  0.00            
ATOM   2137  CG  MET A 142      30.710  31.770  38.570  1.00  0.00            
ATOM   2138  HG2 MET A 142      30.530  30.700  38.630  1.00  0.00            
ATOM   2139  HG3 MET A 142      30.470  32.270  39.510  1.00  0.00            
ATOM   2140  SD  MET A 142      29.780  32.500  37.210  1.00  0.00            
ATOM   2141  CE  MET A 142      29.830  34.280  37.560  1.00  0.00            
ATOM   2142  HE1 MET A 142      29.470  34.900  36.750  1.00  0.00            
ATOM   2143  HE2 MET A 142      29.320  34.480  38.500  1.00  0.00            
ATOM   2144  HE3 MET A 142      30.880  34.560  37.680  1.00  0.00            
ATOM   2145  C   MET A 142      34.580  31.350  39.320  1.00  0.00            
ATOM   2146  O   MET A 142      35.290  30.500  38.800  1.00  0.00            
ATOM   2147  N   GLU A 143      35.080  32.410  39.970  1.00  0.00            
ATOM   2148  H   GLU A 143      34.470  33.010  40.500  1.00  0.00            
ATOM   2149  CA  GLU A 143      36.520  32.550  40.130  1.00  0.00            
ATOM   2150  HA  GLU A 143      37.020  32.780  39.190  1.00  0.00            
ATOM   2151  CB  GLU A 143      36.810  33.750  41.020  1.00  0.00            
ATOM   2152  HB2 GLU A 143      36.360  33.710  42.010  1.00  0.00            
ATOM   2153  HB3 GLU A 143      37.890  33.630  41.130  1.00  0.00            
ATOM   2154  CG  GLU A 143      36.530  35.130  40.450  1.00  0.00            
ATOM   2155  HG2 GLU A 143      36.830  35.300  39.410  1.00  0.00            
ATOM   2156  HG3 GLU A 143      35.440  35.170  40.550  1.00  0.00            
ATOM   2157  CD  GLU A 143      37.220  36.160  41.330  1.00  0.00            
ATOM   2158  OE1 GLU A 143      38.300  36.650  40.940  1.00  0.00            
ATOM   2159  OE2 GLU A 143      36.730  36.460  42.450  1.00  0.00            
ATOM   2160  C   GLU A 143      37.280  31.330  40.630  1.00  0.00            
ATOM   2161  O   GLU A 143      38.410  31.100  40.210  1.00  0.00            
ATOM   2162  N   ARG A 144      36.600  30.470  41.390  1.00  0.00            
ATOM   2163  H   ARG A 144      35.860  30.920  41.900  1.00  0.00            
ATOM   2164  CA  ARG A 144      37.060  29.180  41.870  1.00  0.00            
ATOM   2165  HA  ARG A 144      37.930  29.310  42.510  1.00  0.00            
ATOM   2166  CB  ARG A 144      35.960  28.490  42.670  1.00  0.00            
ATOM   2167  HB2 ARG A 144      35.470  29.310  43.190  1.00  0.00            
ATOM   2168  HB3 ARG A 144      35.260  27.950  42.040  1.00  0.00            
ATOM   2169  CG  ARG A 144      36.440  27.580  43.800  1.00  0.00            
ATOM   2170  HG2 ARG A 144      37.250  27.020  43.340  1.00  0.00            
ATOM   2171  HG3 ARG A 144      36.890  28.150  44.610  1.00  0.00            
ATOM   2172  CD  ARG A 144      35.370  26.680  44.420  1.00  0.00            
ATOM   2173  HD2 ARG A 144      35.720  26.420  45.420  1.00  0.00            
ATOM   2174  HD3 ARG A 144      34.430  27.230  44.460  1.00  0.00            
ATOM   2175  NE  ARG A 144      35.330  25.430  43.670  1.00  0.00            
ATOM   2176  HE  ARG A 144      36.170  25.080  43.210  1.00  0.00            
ATOM   2177  CZ  ARG A 144      34.460  24.420  43.790  1.00  0.00            
ATOM   2178  NH1 ARG A 144      33.220  24.520  44.280  1.00  0.00            
ATOM   2179 HH11 ARG A 144      32.920  25.420  44.630  1.00  0.00            
ATOM   2180 HH12 ARG A 144      32.520  23.790  44.220  1.00  0.00            
ATOM   2181  NH2 ARG A 144      34.810  23.260  43.230  1.00  0.00            
ATOM   2182 HH21 ARG A 144      35.750  23.190  42.890  1.00  0.00            
ATOM   2183 HH22 ARG A 144      34.210  22.450  43.300  1.00  0.00            
ATOM   2184  C   ARG A 144      37.630  28.280  40.790  1.00  0.00            
ATOM   2185  O   ARG A 144      38.390  27.360  41.080  1.00  0.00            
ATOM   2186  N   PHE A 145      37.260  28.540  39.530  1.00  0.00            
ATOM   2187  H   PHE A 145      36.520  29.200  39.390  1.00  0.00            
ATOM   2188  CA  PHE A 145      37.630  27.770  38.360  1.00  0.00            
ATOM   2189  HA  PHE A 145      38.290  26.950  38.640  1.00  0.00            
ATOM   2190  CB  PHE A 145      36.330  27.230  37.750  1.00  0.00            
ATOM   2191  HB2 PHE A 145      35.590  28.020  37.600  1.00  0.00            
ATOM   2192  HB3 PHE A 145      36.520  26.730  36.800  1.00  0.00            
ATOM   2193  CG  PHE A 145      35.570  26.290  38.650  1.00  0.00            
ATOM   2194  CD1 PHE A 145      35.880  24.920  38.690  1.00  0.00            
ATOM   2195  HD1 PHE A 145      36.810  24.580  38.260  1.00  0.00            
ATOM   2196  CE1 PHE A 145      35.080  24.020  39.400  1.00  0.00            
ATOM   2197  HE1 PHE A 145      35.400  23.000  39.520  1.00  0.00            
ATOM   2198  CZ  PHE A 145      33.950  24.510  40.060  1.00  0.00            
ATOM   2199  HZ  PHE A 145      33.290  23.860  40.610  1.00  0.00            
ATOM   2200  CE2 PHE A 145      33.630  25.880  40.050  1.00  0.00            
ATOM   2201  HE2 PHE A 145      32.800  26.280  40.610  1.00  0.00            
ATOM   2202  CD2 PHE A 145      34.450  26.760  39.340  1.00  0.00            
ATOM   2203  HD2 PHE A 145      34.230  27.810  39.440  1.00  0.00            
ATOM   2204  C   PHE A 145      38.450  28.520  37.320  1.00  0.00            
ATOM   2205  O   PHE A 145      38.680  27.920  36.270  1.00  0.00            
ATOM   2206  N   GLY A 146      38.780  29.800  37.470  1.00  0.00            
ATOM   2207  H   GLY A 146      38.720  30.140  38.420  1.00  0.00            
ATOM   2208  CA  GLY A 146      39.510  30.610  36.510  1.00  0.00            
ATOM   2209  HA2 GLY A 146      38.910  30.450  35.620  1.00  0.00            
ATOM   2210  HA3 GLY A 146      39.470  31.650  36.820  1.00  0.00            
ATOM   2211  C   GLY A 146      40.980  30.300  36.270  1.00  0.00            
ATOM   2212  O   GLY A 146      41.570  29.360  36.790  1.00  0.00            
ATOM   2213  N   SER A 147      41.650  31.120  35.460  1.00  0.00            
ATOM   2214  H   SER A 147      41.210  31.950  35.080  1.00  0.00            
ATOM   2215  CA  SER A 147      43.060  30.940  35.150  1.00  0.00            
ATOM   2216  HA  SER A 147      43.480  30.480  36.040  1.00  0.00            
ATOM   2217  CB  SER A 147      43.280  29.930  34.030  1.00  0.00            
ATOM   2218  HB2 SER A 147      44.330  29.670  34.020  1.00  0.00            
ATOM   2219  HB3 SER A 147      42.610  29.090  34.220  1.00  0.00            
ATOM   2220  OG  SER A 147      42.970  30.380  32.730  1.00  0.00            
ATOM   2221  HG  SER A 147      42.230  29.860  32.430  1.00  0.00            
ATOM   2222  C   SER A 147      43.670  32.310  34.910  1.00  0.00            
ATOM   2223  O   SER A 147      42.930  33.230  34.550  1.00  0.00            
ATOM   2224  N   ARG A 148      45.000  32.450  35.000  1.00  0.00            
ATOM   2225  H   ARG A 148      45.540  31.620  35.190  1.00  0.00            
ATOM   2226  CA  ARG A 148      45.750  33.580  34.500  1.00  0.00            
ATOM   2227  HA  ARG A 148      45.510  34.510  35.020  1.00  0.00            
ATOM   2228  CB  ARG A 148      47.230  33.280  34.740  1.00  0.00            
ATOM   2229  HB2 ARG A 148      47.450  32.280  34.370  1.00  0.00            
ATOM   2230  HB3 ARG A 148      47.930  33.910  34.190  1.00  0.00            
ATOM   2231  CG  ARG A 148      47.700  33.580  36.160  1.00  0.00            
ATOM   2232  HG2 ARG A 148      47.170  32.990  36.900  1.00  0.00            
ATOM   2233  HG3 ARG A 148      48.690  33.130  36.210  1.00  0.00            
ATOM   2234  CD  ARG A 148      47.890  35.050  36.510  1.00  0.00            
ATOM   2235  HD2 ARG A 148      48.470  35.550  35.740  1.00  0.00            
ATOM   2236  HD3 ARG A 148      46.910  35.470  36.310  1.00  0.00            
ATOM   2237  NE  ARG A 148      48.540  35.230  37.810  1.00  0.00            
ATOM   2238  HE  ARG A 148      49.020  34.420  38.160  1.00  0.00            
ATOM   2239  CZ  ARG A 148      48.610  36.330  38.570  1.00  0.00            
ATOM   2240  NH1 ARG A 148      47.980  37.470  38.220  1.00  0.00            
ATOM   2241 HH11 ARG A 148      47.430  37.580  37.390  1.00  0.00            
ATOM   2242 HH12 ARG A 148      48.080  38.220  38.890  1.00  0.00            
ATOM   2243  NH2 ARG A 148      49.360  36.310  39.680  1.00  0.00            
ATOM   2244 HH21 ARG A 148      49.930  35.480  39.810  1.00  0.00            
ATOM   2245 HH22 ARG A 148      49.730  37.220  39.870  1.00  0.00            
ATOM   2246  C   ARG A 148      45.480  33.900  33.040  1.00  0.00            
ATOM   2247  O   ARG A 148      45.480  35.090  32.720  1.00  0.00            
ATOM   2248  N   ASN A 149      45.340  32.880  32.200  1.00  0.00            
ATOM   2249  H   ASN A 149      45.260  31.940  32.570  1.00  0.00            
ATOM   2250  CA  ASN A 149      45.050  33.030  30.780  1.00  0.00            
ATOM   2251  HA  ASN A 149      45.590  33.880  30.360  1.00  0.00            
ATOM   2252  CB  ASN A 149      45.360  31.780  29.970  1.00  0.00            
ATOM   2253  HB2 ASN A 149      46.450  31.730  29.930  1.00  0.00            
ATOM   2254  HB3 ASN A 149      45.040  30.860  30.460  1.00  0.00            
ATOM   2255  CG  ASN A 149      44.810  31.880  28.560  1.00  0.00            
ATOM   2256  OD1 ASN A 149      43.710  31.540  28.130  1.00  0.00            
ATOM   2257  ND2 ASN A 149      45.680  32.240  27.620  1.00  0.00            
ATOM   2258 HD21 ASN A 149      45.360  32.070  26.670  1.00  0.00            
ATOM   2259 HD22 ASN A 149      46.590  32.600  27.870  1.00  0.00            
ATOM   2260  C   ASN A 149      43.590  33.440  30.610  1.00  0.00            
ATOM   2261  O   ASN A 149      43.340  34.340  29.810  1.00  0.00            
ATOM   2262  N   GLY A 150      42.770  32.860  31.480  1.00  0.00            
ATOM   2263  H   GLY A 150      43.160  32.090  32.010  1.00  0.00            
ATOM   2264  CA  GLY A 150      41.370  33.160  31.690  1.00  0.00            
ATOM   2265  HA2 GLY A 150      41.080  33.470  32.690  1.00  0.00            
ATOM   2266  HA3 GLY A 150      41.140  34.010  31.050  1.00  0.00            
ATOM   2267  C   GLY A 150      40.420  32.050  31.230  1.00  0.00            
ATOM   2268  O   GLY A 150      39.260  32.020  31.620  1.00  0.00            
ATOM   2269  N   LYS A 151      40.940  31.120  30.430  1.00  0.00            
ATOM   2270  H   LYS A 151      41.860  31.230  30.020  1.00  0.00            
ATOM   2271  CA  LYS A 151      40.320  29.820  30.230  1.00  0.00            
ATOM   2272  HA  LYS A 151      39.420  30.170  29.720  1.00  0.00            
ATOM   2273  CB  LYS A 151      41.050  28.990  29.170  1.00  0.00            
ATOM   2274  HB2 LYS A 151      40.900  29.640  28.310  1.00  0.00            
ATOM   2275  HB3 LYS A 151      42.120  28.920  29.320  1.00  0.00            
ATOM   2276  CG  LYS A 151      40.480  27.590  28.940  1.00  0.00            
ATOM   2277  HG2 LYS A 151      41.080  26.920  29.550  1.00  0.00            
ATOM   2278  HG3 LYS A 151      39.430  27.490  29.210  1.00  0.00            
ATOM   2279  CD  LYS A 151      40.690  27.300  27.460  1.00  0.00            
ATOM   2280  HD2 LYS A 151      40.230  28.040  26.810  1.00  0.00            
ATOM   2281  HD3 LYS A 151      41.770  27.340  27.360  1.00  0.00            
ATOM   2282  CE  LYS A 151      40.410  25.890  26.940  1.00  0.00            
ATOM   2283  HE2 LYS A 151      41.180  25.300  27.440  1.00  0.00            
ATOM   2284  HE3 LYS A 151      39.420  25.580  27.280  1.00  0.00            
ATOM   2285  NZ  LYS A 151      40.520  25.740  25.480  1.00  0.00            
ATOM   2286  HZ1 LYS A 151      40.240  24.800  25.230  1.00  0.00            
ATOM   2287  HZ2 LYS A 151      39.850  26.250  24.920  1.00  0.00            
ATOM   2288  HZ3 LYS A 151      41.470  25.870  25.190  1.00  0.00            
ATOM   2289  C   LYS A 151      40.040  28.970  31.460  1.00  0.00            
ATOM   2290  O   LYS A 151      41.050  28.630  32.080  1.00  0.00            
ATOM   2291  N   THR A 152      38.790  28.670  31.830  1.00  0.00            
ATOM   2292  H   THR A 152      38.020  29.030  31.290  1.00  0.00            
ATOM   2293  CA  THR A 152      38.450  27.960  33.040  1.00  0.00            
ATOM   2294  HA  THR A 152      38.970  28.420  33.880  1.00  0.00            
ATOM   2295  CB  THR A 152      36.990  28.220  33.410  1.00  0.00            
ATOM   2296  HB  THR A 152      36.710  27.580  34.250  1.00  0.00            
ATOM   2297  CG2 THR A 152      36.660  29.640  33.840  1.00  0.00            
ATOM   2298 HG21 THR A 152      36.530  30.260  32.950  1.00  0.00            
ATOM   2299 HG22 THR A 152      35.810  29.630  34.520  1.00  0.00            
ATOM   2300 HG23 THR A 152      37.530  29.950  34.430  1.00  0.00            
ATOM   2301  OG1 THR A 152      36.170  28.100  32.260  1.00  0.00            
ATOM   2302  HG1 THR A 152      35.290  27.790  32.470  1.00  0.00            
ATOM   2303  C   THR A 152      38.770  26.470  33.060  1.00  0.00            
ATOM   2304  O   THR A 152      38.890  25.820  32.020  1.00  0.00            
ATOM   2305  N   SER A 153      38.780  25.840  34.230  1.00  0.00            
ATOM   2306  H   SER A 153      38.730  26.430  35.040  1.00  0.00            
ATOM   2307  CA  SER A 153      38.750  24.390  34.350  1.00  0.00            
ATOM   2308  HA  SER A 153      39.460  23.950  33.650  1.00  0.00            
ATOM   2309  CB  SER A 153      39.250  24.030  35.750  1.00  0.00            
ATOM   2310  HB2 SER A 153      38.800  23.070  36.000  1.00  0.00            
ATOM   2311  HB3 SER A 153      40.340  24.100  35.670  1.00  0.00            
ATOM   2312  OG  SER A 153      39.000  24.970  36.760  1.00  0.00            
ATOM   2313  HG  SER A 153      39.830  25.390  36.980  1.00  0.00            
ATOM   2314  C   SER A 153      37.430  23.670  34.140  1.00  0.00            
ATOM   2315  O   SER A 153      37.410  22.460  33.940  1.00  0.00            
ATOM   2316  N   LYS A 154      36.350  24.460  34.110  1.00  0.00            
ATOM   2317  H   LYS A 154      36.380  25.390  34.500  1.00  0.00            
ATOM   2318  CA  LYS A 154      35.030  23.930  33.840  1.00  0.00            
ATOM   2319  HA  LYS A 154      35.130  23.050  33.200  1.00  0.00            
ATOM   2320  CB  LYS A 154      34.240  23.730  35.130  1.00  0.00            
ATOM   2321  HB2 LYS A 154      34.250  24.660  35.700  1.00  0.00            
ATOM   2322  HB3 LYS A 154      33.190  23.500  35.010  1.00  0.00            
ATOM   2323  CG  LYS A 154      34.830  22.690  36.090  1.00  0.00            
ATOM   2324  HG2 LYS A 154      35.870  22.950  36.310  1.00  0.00            
ATOM   2325  HG3 LYS A 154      34.180  22.700  36.960  1.00  0.00            
ATOM   2326  CD  LYS A 154      34.820  21.250  35.580  1.00  0.00            
ATOM   2327  HD2 LYS A 154      33.790  21.070  35.280  1.00  0.00            
ATOM   2328  HD3 LYS A 154      35.460  21.080  34.710  1.00  0.00            
ATOM   2329  CE  LYS A 154      35.060  20.290  36.740  1.00  0.00            
ATOM   2330  HE2 LYS A 154      36.050  20.500  37.130  1.00  0.00            
ATOM   2331  HE3 LYS A 154      34.310  20.520  37.500  1.00  0.00            
ATOM   2332  NZ  LYS A 154      35.020  18.870  36.360  1.00  0.00            
ATOM   2333  HZ1 LYS A 154      34.080  18.520  36.210  1.00  0.00            
ATOM   2334  HZ2 LYS A 154      35.410  18.700  35.450  1.00  0.00            
ATOM   2335  HZ3 LYS A 154      35.550  18.270  36.970  1.00  0.00            
ATOM   2336  C   LYS A 154      34.200  24.860  32.970  1.00  0.00            
ATOM   2337  O   LYS A 154      34.410  26.070  33.050  1.00  0.00            
ATOM   2338  N   LYS A 155      33.290  24.310  32.170  1.00  0.00            
ATOM   2339  H   LYS A 155      33.270  23.300  32.090  1.00  0.00            
ATOM   2340  CA  LYS A 155      32.130  25.030  31.680  1.00  0.00            
ATOM   2341  HA  LYS A 155      32.550  25.770  31.010  1.00  0.00            
ATOM   2342  CB  LYS A 155      31.290  24.190  30.720  1.00  0.00            
ATOM   2343  HB2 LYS A 155      30.860  23.430  31.370  1.00  0.00            
ATOM   2344  HB3 LYS A 155      30.510  24.830  30.310  1.00  0.00            
ATOM   2345  CG  LYS A 155      31.990  23.650  29.480  1.00  0.00            
ATOM   2346  HG2 LYS A 155      32.170  24.420  28.730  1.00  0.00            
ATOM   2347  HG3 LYS A 155      32.920  23.130  29.730  1.00  0.00            
ATOM   2348  CD  LYS A 155      31.320  22.510  28.710  1.00  0.00            
ATOM   2349  HD2 LYS A 155      30.550  23.050  28.170  1.00  0.00            
ATOM   2350  HD3 LYS A 155      32.110  22.090  28.100  1.00  0.00            
ATOM   2351  CE  LYS A 155      30.640  21.420  29.540  1.00  0.00            
ATOM   2352  HE2 LYS A 155      31.250  21.080  30.370  1.00  0.00            
ATOM   2353  HE3 LYS A 155      29.750  21.890  29.950  1.00  0.00            
ATOM   2354  NZ  LYS A 155      30.180  20.330  28.660  1.00  0.00            
ATOM   2355  HZ1 LYS A 155      30.900  19.730  28.270  1.00  0.00            
ATOM   2356  HZ2 LYS A 155      29.580  19.670  29.140  1.00  0.00            
ATOM   2357  HZ3 LYS A 155      29.800  20.610  27.770  1.00  0.00            
ATOM   2358  C   LYS A 155      31.350  25.660  32.830  1.00  0.00            
ATOM   2359  O   LYS A 155      30.840  24.990  33.720  1.00  0.00            
ATOM   2360  N   ILE A 156      31.240  26.990  32.760  1.00  0.00            
ATOM   2361  H   ILE A 156      31.740  27.290  31.940  1.00  0.00            
ATOM   2362  CA  ILE A 156      30.430  27.850  33.610  1.00  0.00            
ATOM   2363  HA  ILE A 156      29.950  27.180  34.320  1.00  0.00            
ATOM   2364  CB  ILE A 156      31.280  28.890  34.340  1.00  0.00            
ATOM   2365  HB  ILE A 156      31.590  29.630  33.600  1.00  0.00            
ATOM   2366  CG2 ILE A 156      30.330  29.560  35.330  1.00  0.00            
ATOM   2367 HG21 ILE A 156      29.950  28.920  36.120  1.00  0.00            
ATOM   2368 HG22 ILE A 156      30.910  30.300  35.880  1.00  0.00            
ATOM   2369 HG23 ILE A 156      29.580  30.120  34.770  1.00  0.00            
ATOM   2370  CG1 ILE A 156      32.530  28.410  35.060  1.00  0.00            
ATOM   2371 HG12 ILE A 156      33.240  27.980  34.350  1.00  0.00            
ATOM   2372 HG13 ILE A 156      33.040  29.270  35.510  1.00  0.00            
ATOM   2373  CD1 ILE A 156      32.410  27.410  36.210  1.00  0.00            
ATOM   2374 HD11 ILE A 156      31.870  27.820  37.060  1.00  0.00            
ATOM   2375 HD12 ILE A 156      31.890  26.540  35.810  1.00  0.00            
ATOM   2376 HD13 ILE A 156      33.370  27.120  36.620  1.00  0.00            
ATOM   2377  C   ILE A 156      29.230  28.440  32.890  1.00  0.00            
ATOM   2378  O   ILE A 156      29.420  29.270  32.010  1.00  0.00            
ATOM   2379  N   THR A 157      28.020  27.970  33.230  1.00  0.00            
ATOM   2380  H   THR A 157      28.010  27.270  33.960  1.00  0.00            
ATOM   2381  CA  THR A 157      26.970  27.780  32.250  1.00  0.00            
ATOM   2382  HA  THR A 157      27.310  28.350  31.390  1.00  0.00            
ATOM   2383  CB  THR A 157      26.800  26.300  31.920  1.00  0.00            
ATOM   2384  HB  THR A 157      26.190  26.290  31.020  1.00  0.00            
ATOM   2385  CG2 THR A 157      28.100  25.570  31.590  1.00  0.00            
ATOM   2386 HG21 THR A 157      27.950  24.550  31.230  1.00  0.00            
ATOM   2387 HG22 THR A 157      28.560  26.210  30.840  1.00  0.00            
ATOM   2388 HG23 THR A 157      28.760  25.520  32.450  1.00  0.00            
ATOM   2389  OG1 THR A 157      26.190  25.580  32.970  1.00  0.00            
ATOM   2390  HG1 THR A 157      25.790  26.240  33.530  1.00  0.00            
ATOM   2391  C   THR A 157      25.650  28.390  32.710  1.00  0.00            
ATOM   2392  O   THR A 157      25.290  28.130  33.860  1.00  0.00            
ATOM   2393  N   ILE A 158      24.960  29.060  31.790  1.00  0.00            
ATOM   2394  H   ILE A 158      25.210  29.070  30.810  1.00  0.00            
ATOM   2395  CA  ILE A 158      23.720  29.760  32.050  1.00  0.00            
ATOM   2396  HA  ILE A 158      23.800  30.110  33.080  1.00  0.00            
ATOM   2397  CB  ILE A 158      23.620  31.070  31.270  1.00  0.00            
ATOM   2398  HB  ILE A 158      23.660  30.840  30.210  1.00  0.00            
ATOM   2399  CG2 ILE A 158      22.270  31.770  31.380  1.00  0.00            
ATOM   2400 HG21 ILE A 158      21.990  32.080  32.390  1.00  0.00            
ATOM   2401 HG22 ILE A 158      22.270  32.660  30.750  1.00  0.00            
ATOM   2402 HG23 ILE A 158      21.580  31.060  30.930  1.00  0.00            
ATOM   2403  CG1 ILE A 158      24.750  32.050  31.570  1.00  0.00            
ATOM   2404 HG12 ILE A 158      25.720  31.660  31.300  1.00  0.00            
ATOM   2405 HG13 ILE A 158      24.640  32.940  30.940  1.00  0.00            
ATOM   2406  CD1 ILE A 158      24.910  32.490  33.030  1.00  0.00            
ATOM   2407 HD11 ILE A 158      25.360  31.630  33.520  1.00  0.00            
ATOM   2408 HD12 ILE A 158      25.690  33.250  32.990  1.00  0.00            
ATOM   2409 HD13 ILE A 158      24.090  32.910  33.610  1.00  0.00            
ATOM   2410  C   ILE A 158      22.580  28.770  31.870  1.00  0.00            
ATOM   2411  O   ILE A 158      22.600  28.000  30.910  1.00  0.00            
ATOM   2412  N   ALA A 159      21.700  28.660  32.880  1.00  0.00            
ATOM   2413  H   ALA A 159      21.970  29.060  33.760  1.00  0.00            
ATOM   2414  CA  ALA A 159      20.540  27.800  32.870  1.00  0.00            
ATOM   2415  HA  ALA A 159      20.630  27.110  32.030  1.00  0.00            
ATOM   2416  CB  ALA A 159      20.610  26.860  34.070  1.00  0.00            
ATOM   2417  HB1 ALA A 159      20.450  27.460  34.960  1.00  0.00            
ATOM   2418  HB2 ALA A 159      19.790  26.140  34.010  1.00  0.00            
ATOM   2419  HB3 ALA A 159      21.530  26.270  33.960  1.00  0.00            
ATOM   2420  C   ALA A 159      19.280  28.630  32.690  1.00  0.00            
ATOM   2421  O   ALA A 159      18.310  28.160  32.100  1.00  0.00            
ATOM   2422  N   ASP A 160      19.310  29.910  33.060  1.00  0.00            
ATOM   2423  H   ASP A 160      20.170  30.270  33.460  1.00  0.00            
ATOM   2424  CA  ASP A 160      18.300  30.860  32.640  1.00  0.00            
ATOM   2425  HA  ASP A 160      18.130  30.640  31.590  1.00  0.00            
ATOM   2426  CB  ASP A 160      17.000  30.680  33.410  1.00  0.00            
ATOM   2427  HB2 ASP A 160      16.820  29.610  33.410  1.00  0.00            
ATOM   2428  HB3 ASP A 160      17.140  31.040  34.430  1.00  0.00            
ATOM   2429  CG  ASP A 160      15.720  31.210  32.770  1.00  0.00            
ATOM   2430  OD1 ASP A 160      15.790  32.020  31.820  1.00  0.00            
ATOM   2431  OD2 ASP A 160      14.660  31.010  33.400  1.00  0.00            
ATOM   2432  C   ASP A 160      18.770  32.270  32.990  1.00  0.00            
ATOM   2433  O   ASP A 160      19.830  32.500  33.570  1.00  0.00            
ATOM   2434  N   CYS A 161      17.910  33.270  32.780  1.00  0.00            
ATOM   2435  H   CYS A 161      17.090  32.970  32.270  1.00  0.00            
ATOM   2436  CA  CYS A 161      18.000  34.670  33.160  1.00  0.00            
ATOM   2437  HA  CYS A 161      18.190  34.800  34.220  1.00  0.00            
ATOM   2438  CB  CYS A 161      19.160  35.290  32.400  1.00  0.00            
ATOM   2439  HB2 CYS A 161      19.290  36.340  32.670  1.00  0.00            
ATOM   2440  HB3 CYS A 161      20.080  34.760  32.670  1.00  0.00            
ATOM   2441  SG  CYS A 161      18.910  35.110  30.620  1.00  0.00            
ATOM   2442  HG  CYS A 161      17.820  35.870  30.760  1.00  0.00            
ATOM   2443  C   CYS A 161      16.690  35.410  32.920  1.00  0.00            
ATOM   2444  O   CYS A 161      15.950  35.040  32.010  1.00  0.00            
ATOM   2445  N   GLY A 162      16.310  36.490  33.620  1.00  0.00            
ATOM   2446  H   GLY A 162      16.990  36.840  34.280  1.00  0.00            
ATOM   2447  CA  GLY A 162      15.100  37.250  33.380  1.00  0.00            
ATOM   2448  HA2 GLY A 162      15.120  37.670  32.380  1.00  0.00            
ATOM   2449  HA3 GLY A 162      14.220  36.630  33.530  1.00  0.00            
ATOM   2450  C   GLY A 162      15.100  38.530  34.210  1.00  0.00            
ATOM   2451  O   GLY A 162      16.050  38.820  34.930  1.00  0.00            
ATOM   2452  N   GLN A 163      14.060  39.350  34.080  1.00  0.00            
ATOM   2453  H   GLN A 163      13.270  38.980  33.560  1.00  0.00            
ATOM   2454  CA  GLN A 163      13.880  40.640  34.720  1.00  0.00            
ATOM   2455  HA  GLN A 163      14.870  41.090  34.720  1.00  0.00            
ATOM   2456  CB  GLN A 163      12.990  41.600  33.930  1.00  0.00            
ATOM   2457  HB2 GLN A 163      13.210  41.400  32.880  1.00  0.00            
ATOM   2458  HB3 GLN A 163      11.990  41.260  34.180  1.00  0.00            
ATOM   2459  CG  GLN A 163      13.240  43.090  34.160  1.00  0.00            
ATOM   2460  HG2 GLN A 163      13.250  43.280  35.240  1.00  0.00            
ATOM   2461  HG3 GLN A 163      14.270  43.180  33.840  1.00  0.00            
ATOM   2462  CD  GLN A 163      12.620  44.160  33.270  1.00  0.00            
ATOM   2463  OE1 GLN A 163      12.260  43.840  32.140  1.00  0.00            
ATOM   2464  NE2 GLN A 163      12.460  45.420  33.680  1.00  0.00            
ATOM   2465 HE21 GLN A 163      12.030  46.090  33.060  1.00  0.00            
ATOM   2466 HE22 GLN A 163      12.590  45.700  34.640  1.00  0.00            
ATOM   2467  C   GLN A 163      13.430  40.420  36.150  1.00  0.00            
ATOM   2468  O   GLN A 163      12.670  39.540  36.540  1.00  0.00            
ATOM   2469  N   LEU A 164      13.640  41.500  36.910  1.00  0.00            
ATOM   2470  H   LEU A 164      14.190  42.240  36.500  1.00  0.00            
ATOM   2471  CA  LEU A 164      13.110  41.690  38.240  1.00  0.00            
ATOM   2472  HA  LEU A 164      12.310  40.970  38.420  1.00  0.00            
ATOM   2473  CB  LEU A 164      14.250  41.510  39.230  1.00  0.00            
ATOM   2474  HB2 LEU A 164      15.030  42.220  38.980  1.00  0.00            
ATOM   2475  HB3 LEU A 164      13.920  41.770  40.240  1.00  0.00            
ATOM   2476  CG  LEU A 164      14.980  40.170  39.350  1.00  0.00            
ATOM   2477  HG  LEU A 164      15.160  39.820  38.330  1.00  0.00            
ATOM   2478  CD1 LEU A 164      16.300  40.460  40.070  1.00  0.00            
ATOM   2479 HD11 LEU A 164      16.900  41.150  39.480  1.00  0.00            
ATOM   2480 HD12 LEU A 164      16.180  40.900  41.060  1.00  0.00            
ATOM   2481 HD13 LEU A 164      16.860  39.540  40.230  1.00  0.00            
ATOM   2482  CD2 LEU A 164      14.100  39.110  40.000  1.00  0.00            
ATOM   2483 HD21 LEU A 164      14.780  38.280  40.180  1.00  0.00            
ATOM   2484 HD22 LEU A 164      13.690  39.500  40.930  1.00  0.00            
ATOM   2485 HD23 LEU A 164      13.260  38.830  39.370  1.00  0.00            
ATOM   2486  C   LEU A 164      12.550  43.080  38.490  1.00  0.00            
ATOM   2487  O   LEU A 164      13.030  43.930  37.730  1.00  0.00            
ATOM   2488  N   GLU A 165      11.760  43.350  39.530  1.00  0.00            
ATOM   2489  H   GLU A 165      11.610  42.630  40.230  1.00  0.00            
ATOM   2490  CA  GLU A 165      11.330  44.660  39.960  1.00  0.00            
ATOM   2491  HA  GLU A 165      12.060  45.360  39.550  1.00  0.00            
ATOM   2492  CB  GLU A 165       9.960  45.020  39.380  1.00  0.00            
ATOM   2493  HB2 GLU A 165      10.050  45.070  38.300  1.00  0.00            
ATOM   2494  HB3 GLU A 165       9.260  44.260  39.720  1.00  0.00            
ATOM   2495  CG  GLU A 165       9.430  46.410  39.720  1.00  0.00            
ATOM   2496  HG2 GLU A 165       9.470  46.510  40.810  1.00  0.00            
ATOM   2497  HG3 GLU A 165      10.100  47.150  39.290  1.00  0.00            
ATOM   2498  CD  GLU A 165       7.980  46.600  39.300  1.00  0.00            
ATOM   2499  OE1 GLU A 165       7.090  47.060  40.050  1.00  0.00            
ATOM   2500  OE2 GLU A 165       7.660  46.450  38.100  1.00  0.00            
ATOM   2501  C   GLU A 165      11.440  44.760  41.470  1.00  0.00            
ATOM   2502  O   GLU A 165      11.800  45.830  42.010  1.00  0.00            
ATOM   2503  OXT GLU A 165      11.260  43.760  42.200  1.00  0.00            
ATOM   2504  N   HID B 166      38.050  38.220  19.370  1.00  0.00            
ATOM   2505  H1  HID B 166      38.970  38.620  19.350  1.00  0.00            
ATOM   2506  H2  HID B 166      37.390  38.830  18.920  1.00  0.00            
ATOM   2507  H3  HID B 166      38.030  37.340  18.870  1.00  0.00            
ATOM   2508  CA  HID B 166      37.700  38.110  20.800  1.00  0.00            
ATOM   2509  HA  HID B 166      36.800  37.490  20.850  1.00  0.00            
ATOM   2510  CB  HID B 166      38.770  37.540  21.740  1.00  0.00            
ATOM   2511  HB2 HID B 166      39.700  38.100  21.830  1.00  0.00            
ATOM   2512  HB3 HID B 166      38.250  37.630  22.690  1.00  0.00            
ATOM   2513  CG  HID B 166      39.070  36.080  21.580  1.00  0.00            
ATOM   2514  ND1 HID B 166      40.310  35.490  21.390  1.00  0.00            
ATOM   2515  HD1 HID B 166      41.180  35.990  21.480  1.00  0.00            
ATOM   2516  CE1 HID B 166      40.150  34.170  21.180  1.00  0.00            
ATOM   2517  HE1 HID B 166      40.920  33.460  20.920  1.00  0.00            
ATOM   2518  NE2 HID B 166      38.870  33.890  21.470  1.00  0.00            
ATOM   2519  CD2 HID B 166      38.170  35.050  21.720  1.00  0.00            
ATOM   2520  HD2 HID B 166      37.100  35.160  21.800  1.00  0.00            
ATOM   2521  C   HID B 166      37.580  39.540  21.300  1.00  0.00            
ATOM   2522  O   HID B 166      38.560  40.290  21.300  1.00  0.00            
ATOM   2523  N   ALA B 167      36.480  39.800  22.010  1.00  0.00            
ATOM   2524  H   ALA B 167      35.820  39.060  22.240  1.00  0.00            
ATOM   2525  CA  ALA B 167      36.300  41.030  22.750  1.00  0.00            
ATOM   2526  HA  ALA B 167      36.860  41.870  22.330  1.00  0.00            
ATOM   2527  CB  ALA B 167      34.850  41.430  22.970  1.00  0.00            
ATOM   2528  HB1 ALA B 167      34.730  42.400  23.460  1.00  0.00            
ATOM   2529  HB2 ALA B 167      34.340  41.260  22.020  1.00  0.00            
ATOM   2530  HB3 ALA B 167      34.420  40.740  23.700  1.00  0.00            
ATOM   2531  C   ALA B 167      36.970  40.870  24.110  1.00  0.00            
ATOM   2532  O   ALA B 167      37.070  39.800  24.710  1.00  0.00            
ATOM   2533  N   GLY B 168      37.570  41.960  24.600  1.00  0.00            
ATOM   2534  H   GLY B 168      37.450  42.810  24.080  1.00  0.00            
ATOM   2535  CA  GLY B 168      38.150  42.080  25.920  1.00  0.00            
ATOM   2536  HA2 GLY B 168      38.430  41.090  26.280  1.00  0.00            
ATOM   2537  HA3 GLY B 168      39.100  42.620  25.810  1.00  0.00            
ATOM   2538  C   GLY B 168      37.290  42.800  26.950  1.00  0.00            
ATOM   2539  O   GLY B 168      36.320  43.480  26.620  1.00  0.00            
ATOM   2540  N   PRO B 169      37.590  42.730  28.250  1.00  0.00            
ATOM   2541  CD  PRO B 169      36.640  42.510  29.330  1.00  0.00            
ATOM   2542  HD2 PRO B 169      36.160  41.540  29.170  1.00  0.00            
ATOM   2543  HD3 PRO B 169      35.930  43.330  29.330  1.00  0.00            
ATOM   2544  CG  PRO B 169      37.500  42.420  30.590  1.00  0.00            
ATOM   2545  HG2 PRO B 169      37.950  41.440  30.680  1.00  0.00            
ATOM   2546  HG3 PRO B 169      36.930  42.730  31.460  1.00  0.00            
ATOM   2547  CB  PRO B 169      38.510  43.520  30.270  1.00  0.00            
ATOM   2548  HB2 PRO B 169      39.480  43.390  30.730  1.00  0.00            
ATOM   2549  HB3 PRO B 169      38.090  44.440  30.670  1.00  0.00            
ATOM   2550  CA  PRO B 169      38.530  43.710  28.750  1.00  0.00            
ATOM   2551  HA  PRO B 169      38.150  44.710  28.510  1.00  0.00            
ATOM   2552  C   PRO B 169      39.950  43.550  28.250  1.00  0.00            
ATOM   2553  O   PRO B 169      40.630  44.550  28.030  1.00  0.00            
ATOM   2554  N   ILE B 170      40.430  42.300  28.160  1.00  0.00            
ATOM   2555  H   ILE B 170      39.880  41.490  28.380  1.00  0.00            
ATOM   2556  CA  ILE B 170      41.860  42.080  28.130  1.00  0.00            
ATOM   2557  HA  ILE B 170      42.370  43.010  27.870  1.00  0.00            
ATOM   2558  CB  ILE B 170      42.450  41.720  29.490  1.00  0.00            
ATOM   2559  HB  ILE B 170      42.170  42.500  30.200  1.00  0.00            
ATOM   2560  CG2 ILE B 170      41.950  40.400  30.070  1.00  0.00            
ATOM   2561 HG21 ILE B 170      41.960  39.540  29.410  1.00  0.00            
ATOM   2562 HG22 ILE B 170      42.450  40.210  31.020  1.00  0.00            
ATOM   2563 HG23 ILE B 170      40.930  40.720  30.290  1.00  0.00            
ATOM   2564  CG1 ILE B 170      43.970  41.720  29.420  1.00  0.00            
ATOM   2565 HG12 ILE B 170      44.390  41.600  30.420  1.00  0.00            
ATOM   2566 HG13 ILE B 170      44.250  40.860  28.810  1.00  0.00            
ATOM   2567  CD1 ILE B 170      44.680  42.910  28.770  1.00  0.00            
ATOM   2568 HD11 ILE B 170      44.290  43.910  28.980  1.00  0.00            
ATOM   2569 HD12 ILE B 170      45.750  42.930  29.000  1.00  0.00            
ATOM   2570 HD13 ILE B 170      44.670  42.770  27.690  1.00  0.00            
ATOM   2571  C   ILE B 170      42.220  41.090  27.030  1.00  0.00            
ATOM   2572  O   ILE B 170      42.550  39.940  27.310  1.00  0.00            
ATOM   2573  N   ALA B 171      41.960  41.500  25.790  1.00  0.00            
ATOM   2574  H   ALA B 171      41.600  42.440  25.690  1.00  0.00            
ATOM   2575  CA  ALA B 171      42.130  40.630  24.640  1.00  0.00            
ATOM   2576  HA  ALA B 171      43.000  40.030  24.910  1.00  0.00            
ATOM   2577  CB  ALA B 171      40.840  39.850  24.450  1.00  0.00            
ATOM   2578  HB1 ALA B 171      40.030  40.480  24.080  1.00  0.00            
ATOM   2579  HB2 ALA B 171      41.160  39.200  23.640  1.00  0.00            
ATOM   2580  HB3 ALA B 171      40.420  39.220  25.240  1.00  0.00            
ATOM   2581  C   ALA B 171      42.550  41.320  23.350  1.00  0.00            
ATOM   2582  O   ALA B 171      43.480  40.770  22.720  1.00  0.00            
ATOM   2583  OXT ALA B 171      42.040  42.400  22.990  1.00  0.00            
END
