# Supplementary material for: Mechanism of Action of Cyclophilin A Explored by Metadynamics Simulations
Source: PLoS Comput Biol. 2009 Mar 13;5(3):e1000309. doi: 10.1371/journal.pcbi.1000309 (PMC2643488; doi:10.1371/journal.pcbi.1000309)
Supplement: Dataset S8 — Representative structure of TS4 conformation (center of the lower free energy cluster within TS4 region) in PDB format. (0.21 MB TXT) [file pcbi.1000309.s008.txt]

ATOM      1  N   MET A   1      43.880  39.540  50.070  1.00  0.00            
ATOM      2  H1  MET A   1      43.350  39.280  50.890  1.00  0.00            
ATOM      3  H2  MET A   1      44.590  40.200  50.330  1.00  0.00            
ATOM      4  H3  MET A   1      44.230  38.690  49.640  1.00  0.00            
ATOM      5  CA  MET A   1      42.980  40.240  49.130  1.00  0.00            
ATOM      6  HA  MET A   1      42.220  39.470  48.960  1.00  0.00            
ATOM      7  CB  MET A   1      42.240  41.370  49.830  1.00  0.00            
ATOM      8  HB2 MET A   1      42.130  41.240  50.910  1.00  0.00            
ATOM      9  HB3 MET A   1      42.830  42.290  49.780  1.00  0.00            
ATOM     10  CG  MET A   1      40.840  41.660  49.300  1.00  0.00            
ATOM     11  HG2 MET A   1      40.300  40.740  49.520  1.00  0.00            
ATOM     12  HG3 MET A   1      40.440  42.410  49.970  1.00  0.00            
ATOM     13  SD  MET A   1      40.710  42.170  47.570  1.00  0.00            
ATOM     14  CE  MET A   1      38.910  42.380  47.540  1.00  0.00            
ATOM     15  HE1 MET A   1      38.490  41.420  47.840  1.00  0.00            
ATOM     16  HE2 MET A   1      38.660  43.090  48.330  1.00  0.00            
ATOM     17  HE3 MET A   1      38.470  42.670  46.590  1.00  0.00            
ATOM     18  C   MET A   1      43.740  40.660  47.880  1.00  0.00            
ATOM     19  O   MET A   1      44.640  41.500  47.850  1.00  0.00            
ATOM     20  N   VAL A   2      43.270  40.070  46.780  1.00  0.00            
ATOM     21  H   VAL A   2      42.440  39.510  46.890  1.00  0.00            
ATOM     22  CA  VAL A   2      43.750  40.380  45.440  1.00  0.00            
ATOM     23  HA  VAL A   2      44.350  41.280  45.550  1.00  0.00            
ATOM     24  CB  VAL A   2      44.680  39.270  44.940  1.00  0.00            
ATOM     25  HB  VAL A   2      45.060  39.530  43.950  1.00  0.00            
ATOM     26  CG1 VAL A   2      45.920  39.080  45.800  1.00  0.00            
ATOM     27 HG11 VAL A   2      46.450  38.220  45.400  1.00  0.00            
ATOM     28 HG12 VAL A   2      46.550  39.980  45.790  1.00  0.00            
ATOM     29 HG13 VAL A   2      45.650  38.830  46.830  1.00  0.00            
ATOM     30  CG2 VAL A   2      44.010  37.930  44.690  1.00  0.00            
ATOM     31 HG21 VAL A   2      43.070  38.030  44.140  1.00  0.00            
ATOM     32 HG22 VAL A   2      44.670  37.260  44.140  1.00  0.00            
ATOM     33 HG23 VAL A   2      43.660  37.550  45.650  1.00  0.00            
ATOM     34  C   VAL A   2      42.650  40.490  44.400  1.00  0.00            
ATOM     35  O   VAL A   2      42.800  41.250  43.440  1.00  0.00            
ATOM     36  N   ASN A   3      41.510  39.840  44.620  1.00  0.00            
ATOM     37  H   ASN A   3      41.600  39.200  45.400  1.00  0.00            
ATOM     38  CA  ASN A   3      40.410  39.750  43.680  1.00  0.00            
ATOM     39  HA  ASN A   3      40.570  40.350  42.790  1.00  0.00            
ATOM     40  CB  ASN A   3      40.190  38.360  43.110  1.00  0.00            
ATOM     41  HB2 ASN A   3      40.220  37.610  43.900  1.00  0.00            
ATOM     42  HB3 ASN A   3      39.160  38.290  42.760  1.00  0.00            
ATOM     43  CG  ASN A   3      41.190  37.900  42.060  1.00  0.00            
ATOM     44  OD1 ASN A   3      41.800  38.710  41.350  1.00  0.00            
ATOM     45  ND2 ASN A   3      41.500  36.600  42.010  1.00  0.00            
ATOM     46 HD21 ASN A   3      42.330  36.380  41.470  1.00  0.00            
ATOM     47 HD22 ASN A   3      40.950  35.930  42.520  1.00  0.00            
ATOM     48  C   ASN A   3      39.140  40.210  44.400  1.00  0.00            
ATOM     49  O   ASN A   3      38.800  39.550  45.380  1.00  0.00            
ATOM     50  N   PRO A   4      38.340  41.090  43.790  1.00  0.00            
ATOM     51  CD  PRO A   4      38.550  41.880  42.600  1.00  0.00            
ATOM     52  HD2 PRO A   4      38.710  41.260  41.710  1.00  0.00            
ATOM     53  HD3 PRO A   4      39.530  42.330  42.750  1.00  0.00            
ATOM     54  CG  PRO A   4      37.410  42.860  42.370  1.00  0.00            
ATOM     55  HG2 PRO A   4      36.800  42.550  41.520  1.00  0.00            
ATOM     56  HG3 PRO A   4      37.920  43.790  42.140  1.00  0.00            
ATOM     57  CB  PRO A   4      36.690  42.760  43.710  1.00  0.00            
ATOM     58  HB2 PRO A   4      35.630  43.030  43.630  1.00  0.00            
ATOM     59  HB3 PRO A   4      37.160  43.500  44.360  1.00  0.00            
ATOM     60  CA  PRO A   4      37.030  41.400  44.310  1.00  0.00            
ATOM     61  HA  PRO A   4      36.910  41.460  45.390  1.00  0.00            
ATOM     62  C   PRO A   4      36.030  40.360  43.820  1.00  0.00            
ATOM     63  O   PRO A   4      36.130  39.750  42.750  1.00  0.00            
ATOM     64  N   THR A   5      34.970  40.250  44.620  1.00  0.00            
ATOM     65  H   THR A   5      34.960  40.920  45.380  1.00  0.00            
ATOM     66  CA  THR A   5      33.880  39.310  44.410  1.00  0.00            
ATOM     67  HA  THR A   5      34.040  38.890  43.420  1.00  0.00            
ATOM     68  CB  THR A   5      33.840  38.230  45.480  1.00  0.00            
ATOM     69  HB  THR A   5      33.070  37.490  45.260  1.00  0.00            
ATOM     70  CG2 THR A   5      35.070  37.320  45.490  1.00  0.00            
ATOM     71 HG21 THR A   5      34.940  36.560  46.260  1.00  0.00            
ATOM     72 HG22 THR A   5      35.150  36.730  44.580  1.00  0.00            
ATOM     73 HG23 THR A   5      35.970  37.900  45.710  1.00  0.00            
ATOM     74  OG1 THR A   5      33.730  38.790  46.770  1.00  0.00            
ATOM     75  HG1 THR A   5      34.360  39.520  46.800  1.00  0.00            
ATOM     76  C   THR A   5      32.570  40.090  44.440  1.00  0.00            
ATOM     77  O   THR A   5      32.490  41.160  45.040  1.00  0.00            
ATOM     78  N   VAL A   6      31.600  39.640  43.640  1.00  0.00            
ATOM     79  H   VAL A   6      31.700  38.730  43.210  1.00  0.00            
ATOM     80  CA  VAL A   6      30.440  40.420  43.250  1.00  0.00            
ATOM     81  HA  VAL A   6      30.150  41.050  44.090  1.00  0.00            
ATOM     82  CB  VAL A   6      30.640  41.170  41.940  1.00  0.00            
ATOM     83  HB  VAL A   6      29.690  41.650  41.710  1.00  0.00            
ATOM     84  CG1 VAL A   6      31.810  42.150  41.820  1.00  0.00            
ATOM     85 HG11 VAL A   6      31.730  42.980  42.520  1.00  0.00            
ATOM     86 HG12 VAL A   6      32.740  41.600  41.860  1.00  0.00            
ATOM     87 HG13 VAL A   6      31.550  42.630  40.880  1.00  0.00            
ATOM     88  CG2 VAL A   6      30.900  40.120  40.870  1.00  0.00            
ATOM     89 HG21 VAL A   6      31.920  39.740  40.930  1.00  0.00            
ATOM     90 HG22 VAL A   6      30.100  39.380  40.800  1.00  0.00            
ATOM     91 HG23 VAL A   6      30.830  40.610  39.890  1.00  0.00            
ATOM     92  C   VAL A   6      29.180  39.560  43.260  1.00  0.00            
ATOM     93  O   VAL A   6      29.310  38.340  43.220  1.00  0.00            
ATOM     94  N   PHE A   7      28.010  40.210  43.210  1.00  0.00            
ATOM     95  H   PHE A   7      27.980  41.210  43.100  1.00  0.00            
ATOM     96  CA  PHE A   7      26.710  39.590  43.130  1.00  0.00            
ATOM     97  HA  PHE A   7      26.890  38.540  42.900  1.00  0.00            
ATOM     98  CB  PHE A   7      26.120  39.690  44.540  1.00  0.00            
ATOM     99  HB2 PHE A   7      25.460  38.840  44.700  1.00  0.00            
ATOM    100  HB3 PHE A   7      26.920  39.450  45.230  1.00  0.00            
ATOM    101  CG  PHE A   7      25.380  40.970  44.870  1.00  0.00            
ATOM    102  CD1 PHE A   7      24.040  41.110  44.480  1.00  0.00            
ATOM    103  HD1 PHE A   7      23.600  40.310  43.910  1.00  0.00            
ATOM    104  CE1 PHE A   7      23.290  42.220  44.890  1.00  0.00            
ATOM    105  HE1 PHE A   7      22.260  42.340  44.580  1.00  0.00            
ATOM    106  CZ  PHE A   7      23.910  43.220  45.640  1.00  0.00            
ATOM    107  HZ  PHE A   7      23.380  44.030  46.100  1.00  0.00            
ATOM    108  CE2 PHE A   7      25.280  43.100  45.940  1.00  0.00            
ATOM    109  HE2 PHE A   7      25.710  43.840  46.590  1.00  0.00            
ATOM    110  CD2 PHE A   7      26.010  41.940  45.650  1.00  0.00            
ATOM    111  HD2 PHE A   7      27.070  41.780  45.770  1.00  0.00            
ATOM    112  C   PHE A   7      25.740  40.020  42.040  1.00  0.00            
ATOM    113  O   PHE A   7      25.810  41.170  41.610  1.00  0.00            
ATOM    114  N   PHE A   8      24.830  39.130  41.640  1.00  0.00            
ATOM    115  H   PHE A   8      24.830  38.200  42.040  1.00  0.00            
ATOM    116  CA  PHE A   8      23.830  39.340  40.610  1.00  0.00            
ATOM    117  HA  PHE A   8      23.600  40.400  40.630  1.00  0.00            
ATOM    118  CB  PHE A   8      24.450  38.920  39.280  1.00  0.00            
ATOM    119  HB2 PHE A   8      24.930  37.970  39.520  1.00  0.00            
ATOM    120  HB3 PHE A   8      23.660  38.720  38.560  1.00  0.00            
ATOM    121  CG  PHE A   8      25.390  39.900  38.620  1.00  0.00            
ATOM    122  CD1 PHE A   8      24.920  40.630  37.520  1.00  0.00            
ATOM    123  HD1 PHE A   8      23.850  40.560  37.440  1.00  0.00            
ATOM    124  CE1 PHE A   8      25.770  41.370  36.690  1.00  0.00            
ATOM    125  HE1 PHE A   8      25.420  41.890  35.810  1.00  0.00            
ATOM    126  CZ  PHE A   8      27.140  41.320  36.980  1.00  0.00            
ATOM    127  HZ  PHE A   8      27.900  41.810  36.400  1.00  0.00            
ATOM    128  CE2 PHE A   8      27.620  40.720  38.150  1.00  0.00            
ATOM    129  HE2 PHE A   8      28.680  40.690  38.360  1.00  0.00            
ATOM    130  CD2 PHE A   8      26.750  39.990  38.960  1.00  0.00            
ATOM    131  HD2 PHE A   8      27.130  39.430  39.810  1.00  0.00            
ATOM    132  C   PHE A   8      22.590  38.510  40.910  1.00  0.00            
ATOM    133  O   PHE A   8      22.770  37.310  41.110  1.00  0.00            
ATOM    134  N   ASP A   9      21.410  39.120  41.050  1.00  0.00            
ATOM    135  H   ASP A   9      21.410  40.110  40.820  1.00  0.00            
ATOM    136  CA  ASP A   9      20.170  38.430  41.310  1.00  0.00            
ATOM    137  HA  ASP A   9      20.270  37.360  41.510  1.00  0.00            
ATOM    138  CB  ASP A   9      19.380  39.080  42.450  1.00  0.00            
ATOM    139  HB2 ASP A   9      19.950  39.220  43.370  1.00  0.00            
ATOM    140  HB3 ASP A   9      19.190  40.110  42.130  1.00  0.00            
ATOM    141  CG  ASP A   9      18.180  38.290  42.940  1.00  0.00            
ATOM    142  OD1 ASP A   9      17.180  38.170  42.200  1.00  0.00            
ATOM    143  OD2 ASP A   9      18.200  37.910  44.130  1.00  0.00            
ATOM    144  C   ASP A   9      19.330  38.540  40.050  1.00  0.00            
ATOM    145  O   ASP A   9      19.340  39.620  39.470  1.00  0.00            
ATOM    146  N   ILE A  10      18.660  37.460  39.630  1.00  0.00            
ATOM    147  H   ILE A  10      18.550  36.690  40.270  1.00  0.00            
ATOM    148  CA  ILE A  10      18.220  37.200  38.270  1.00  0.00            
ATOM    149  HA  ILE A  10      18.380  38.110  37.680  1.00  0.00            
ATOM    150  CB  ILE A  10      19.070  36.130  37.590  1.00  0.00            
ATOM    151  HB  ILE A  10      18.870  35.200  38.130  1.00  0.00            
ATOM    152  CG2 ILE A  10      18.620  36.040  36.140  1.00  0.00            
ATOM    153 HG21 ILE A  10      17.630  35.560  36.120  1.00  0.00            
ATOM    154 HG22 ILE A  10      18.580  37.020  35.660  1.00  0.00            
ATOM    155 HG23 ILE A  10      19.300  35.480  35.500  1.00  0.00            
ATOM    156  CG1 ILE A  10      20.570  36.380  37.610  1.00  0.00            
ATOM    157 HG12 ILE A  10      20.690  37.030  36.740  1.00  0.00            
ATOM    158 HG13 ILE A  10      20.790  36.890  38.550  1.00  0.00            
ATOM    159  CD1 ILE A  10      21.440  35.130  37.480  1.00  0.00            
ATOM    160 HD11 ILE A  10      21.150  34.250  38.050  1.00  0.00            
ATOM    161 HD12 ILE A  10      21.620  34.900  36.430  1.00  0.00            
ATOM    162 HD13 ILE A  10      22.470  35.320  37.770  1.00  0.00            
ATOM    163  C   ILE A  10      16.760  36.800  38.170  1.00  0.00            
ATOM    164  O   ILE A  10      16.260  36.050  39.000  1.00  0.00            
ATOM    165  N   ALA A  11      16.090  37.260  37.110  1.00  0.00            
ATOM    166  H   ALA A  11      16.590  37.890  36.500  1.00  0.00            
ATOM    167  CA  ALA A  11      14.710  36.900  36.850  1.00  0.00            
ATOM    168  HA  ALA A  11      14.530  36.020  37.470  1.00  0.00            
ATOM    169  CB  ALA A  11      13.830  38.070  37.270  1.00  0.00            
ATOM    170  HB1 ALA A  11      13.910  38.120  38.350  1.00  0.00            
ATOM    171  HB2 ALA A  11      14.320  38.970  36.900  1.00  0.00            
ATOM    172  HB3 ALA A  11      12.760  37.940  37.090  1.00  0.00            
ATOM    173  C   ALA A  11      14.460  36.590  35.380  1.00  0.00            
ATOM    174  O   ALA A  11      15.260  36.970  34.530  1.00  0.00            
ATOM    175  N   VAL A  12      13.390  35.880  35.010  1.00  0.00            
ATOM    176  H   VAL A  12      12.830  35.580  35.790  1.00  0.00            
ATOM    177  CA  VAL A  12      13.070  35.500  33.650  1.00  0.00            
ATOM    178  HA  VAL A  12      13.630  36.150  32.970  1.00  0.00            
ATOM    179  CB  VAL A  12      13.470  34.060  33.300  1.00  0.00            
ATOM    180  HB  VAL A  12      12.930  33.230  33.760  1.00  0.00            
ATOM    181  CG1 VAL A  12      13.420  33.870  31.790  1.00  0.00            
ATOM    182 HG11 VAL A  12      12.450  33.400  31.640  1.00  0.00            
ATOM    183 HG12 VAL A  12      13.600  34.740  31.160  1.00  0.00            
ATOM    184 HG13 VAL A  12      14.140  33.130  31.420  1.00  0.00            
ATOM    185  CG2 VAL A  12      14.900  33.760  33.750  1.00  0.00            
ATOM    186 HG21 VAL A  12      15.470  34.580  33.310  1.00  0.00            
ATOM    187 HG22 VAL A  12      14.890  33.780  34.840  1.00  0.00            
ATOM    188 HG23 VAL A  12      15.350  32.840  33.380  1.00  0.00            
ATOM    189  C   VAL A  12      11.610  35.720  33.310  1.00  0.00            
ATOM    190  O   VAL A  12      10.730  35.200  34.000  1.00  0.00            
ATOM    191  N   ASP A  13      11.320  36.480  32.250  1.00  0.00            
ATOM    192  H   ASP A  13      12.100  36.800  31.690  1.00  0.00            
ATOM    193  CA  ASP A  13      10.080  37.040  31.760  1.00  0.00            
ATOM    194  HA  ASP A  13      10.290  37.600  30.850  1.00  0.00            
ATOM    195  CB  ASP A  13       9.210  35.890  31.250  1.00  0.00            
ATOM    196  HB2 ASP A  13       9.760  35.410  30.440  1.00  0.00            
ATOM    197  HB3 ASP A  13       9.150  35.110  32.010  1.00  0.00            
ATOM    198  CG  ASP A  13       7.900  36.370  30.650  1.00  0.00            
ATOM    199  OD1 ASP A  13       6.760  36.020  31.020  1.00  0.00            
ATOM    200  OD2 ASP A  13       7.980  37.030  29.590  1.00  0.00            
ATOM    201  C   ASP A  13       9.290  37.940  32.700  1.00  0.00            
ATOM    202  O   ASP A  13       8.450  38.720  32.250  1.00  0.00            
ATOM    203  N   GLY A  14       9.410  37.720  34.010  1.00  0.00            
ATOM    204  H   GLY A  14      10.260  37.210  34.200  1.00  0.00            
ATOM    205  CA  GLY A  14       8.760  38.480  35.060  1.00  0.00            
ATOM    206  HA2 GLY A  14       9.170  39.490  35.120  1.00  0.00            
ATOM    207  HA3 GLY A  14       7.700  38.460  34.780  1.00  0.00            
ATOM    208  C   GLY A  14       8.930  37.860  36.440  1.00  0.00            
ATOM    209  O   GLY A  14       8.870  38.590  37.430  1.00  0.00            
ATOM    210  N   GLU A  15       9.290  36.580  36.600  1.00  0.00            
ATOM    211  H   GLU A  15       9.240  35.970  35.790  1.00  0.00            
ATOM    212  CA  GLU A  15       9.580  35.990  37.890  1.00  0.00            
ATOM    213  HA  GLU A  15       9.080  36.560  38.670  1.00  0.00            
ATOM    214  CB  GLU A  15       9.090  34.540  37.880  1.00  0.00            
ATOM    215  HB2 GLU A  15       9.490  34.000  37.020  1.00  0.00            
ATOM    216  HB3 GLU A  15       9.520  34.070  38.770  1.00  0.00            
ATOM    217  CG  GLU A  15       7.560  34.520  37.870  1.00  0.00            
ATOM    218  HG2 GLU A  15       7.100  35.040  38.710  1.00  0.00            
ATOM    219  HG3 GLU A  15       7.240  35.050  36.970  1.00  0.00            
ATOM    220  CD  GLU A  15       7.150  33.060  37.840  1.00  0.00            
ATOM    221  OE1 GLU A  15       7.640  32.270  38.670  1.00  0.00            
ATOM    222  OE2 GLU A  15       6.240  32.660  37.080  1.00  0.00            
ATOM    223  C   GLU A  15      11.060  35.970  38.230  1.00  0.00            
ATOM    224  O   GLU A  15      11.860  35.760  37.320  1.00  0.00            
ATOM    225  N   PRO A  16      11.400  35.830  39.510  1.00  0.00            
ATOM    226  CD  PRO A  16      10.520  36.130  40.620  1.00  0.00            
ATOM    227  HD2 PRO A  16       9.870  35.260  40.760  1.00  0.00            
ATOM    228  HD3 PRO A  16       9.930  37.020  40.400  1.00  0.00            
ATOM    229  CG  PRO A  16      11.420  36.360  41.840  1.00  0.00            
ATOM    230  HG2 PRO A  16      10.870  36.190  42.770  1.00  0.00            
ATOM    231  HG3 PRO A  16      11.820  37.370  41.760  1.00  0.00            
ATOM    232  CB  PRO A  16      12.390  35.220  41.590  1.00  0.00            
ATOM    233  HB2 PRO A  16      11.800  34.340  41.850  1.00  0.00            
ATOM    234  HB3 PRO A  16      13.300  35.260  42.190  1.00  0.00            
ATOM    235  CA  PRO A  16      12.650  35.370  40.090  1.00  0.00            
ATOM    236  HA  PRO A  16      13.360  36.190  40.070  1.00  0.00            
ATOM    237  C   PRO A  16      13.180  34.080  39.490  1.00  0.00            
ATOM    238  O   PRO A  16      12.420  33.330  38.870  1.00  0.00            
ATOM    239  N   LEU A  17      14.460  33.820  39.780  1.00  0.00            
ATOM    240  H   LEU A  17      14.980  34.540  40.250  1.00  0.00            
ATOM    241  CA  LEU A  17      15.250  32.660  39.440  1.00  0.00            
ATOM    242  HA  LEU A  17      14.590  31.840  39.140  1.00  0.00            
ATOM    243  CB  LEU A  17      15.960  33.020  38.140  1.00  0.00            
ATOM    244  HB2 LEU A  17      15.370  33.540  37.390  1.00  0.00            
ATOM    245  HB3 LEU A  17      16.800  33.610  38.500  1.00  0.00            
ATOM    246  CG  LEU A  17      16.540  31.810  37.400  1.00  0.00            
ATOM    247  HG  LEU A  17      17.110  31.260  38.140  1.00  0.00            
ATOM    248  CD1 LEU A  17      15.550  30.830  36.760  1.00  0.00            
ATOM    249 HD11 LEU A  17      14.690  30.570  37.380  1.00  0.00            
ATOM    250 HD12 LEU A  17      15.070  31.360  35.940  1.00  0.00            
ATOM    251 HD13 LEU A  17      15.960  29.870  36.460  1.00  0.00            
ATOM    252  CD2 LEU A  17      17.540  32.190  36.320  1.00  0.00            
ATOM    253 HD21 LEU A  17      17.220  32.800  35.470  1.00  0.00            
ATOM    254 HD22 LEU A  17      18.420  32.680  36.730  1.00  0.00            
ATOM    255 HD23 LEU A  17      17.940  31.290  35.840  1.00  0.00            
ATOM    256  C   LEU A  17      16.150  32.200  40.570  1.00  0.00            
ATOM    257  O   LEU A  17      16.310  31.020  40.840  1.00  0.00            
ATOM    258  N   GLY A  18      16.840  33.200  41.150  1.00  0.00            
ATOM    259  H   GLY A  18      16.680  34.130  40.780  1.00  0.00            
ATOM    260  CA  GLY A  18      17.760  33.160  42.270  1.00  0.00            
ATOM    261  HA2 GLY A  18      17.220  33.330  43.200  1.00  0.00            
ATOM    262  HA3 GLY A  18      18.250  32.190  42.310  1.00  0.00            
ATOM    263  C   GLY A  18      18.900  34.160  42.090  1.00  0.00            
ATOM    264  O   GLY A  18      18.740  35.240  41.520  1.00  0.00            
ATOM    265  N   ARG A  19      20.050  33.680  42.560  1.00  0.00            
ATOM    266  H   ARG A  19      20.050  32.810  43.070  1.00  0.00            
ATOM    267  CA  ARG A  19      21.230  34.510  42.670  1.00  0.00            
ATOM    268  HA  ARG A  19      21.230  35.330  41.960  1.00  0.00            
ATOM    269  CB  ARG A  19      21.390  35.100  44.070  1.00  0.00            
ATOM    270  HB2 ARG A  19      20.370  35.200  44.450  1.00  0.00            
ATOM    271  HB3 ARG A  19      21.810  34.320  44.710  1.00  0.00            
ATOM    272  CG  ARG A  19      22.230  36.370  44.110  1.00  0.00            
ATOM    273  HG2 ARG A  19      23.280  36.110  43.930  1.00  0.00            
ATOM    274  HG3 ARG A  19      21.850  37.170  43.470  1.00  0.00            
ATOM    275  CD  ARG A  19      22.100  37.080  45.460  1.00  0.00            
ATOM    276  HD2 ARG A  19      22.180  36.380  46.290  1.00  0.00            
ATOM    277  HD3 ARG A  19      22.890  37.830  45.460  1.00  0.00            
ATOM    278  NE  ARG A  19      20.810  37.760  45.520  1.00  0.00            
ATOM    279  HE  ARG A  19      20.060  37.410  44.940  1.00  0.00            
ATOM    280  CZ  ARG A  19      20.680  38.910  46.190  1.00  0.00            
ATOM    281  NH1 ARG A  19      21.570  39.590  46.920  1.00  0.00            
ATOM    282 HH11 ARG A  19      22.510  39.240  47.050  1.00  0.00            
ATOM    283 HH12 ARG A  19      21.280  40.490  47.280  1.00  0.00            
ATOM    284  NH2 ARG A  19      19.540  39.620  46.060  1.00  0.00            
ATOM    285 HH21 ARG A  19      18.850  39.290  45.400  1.00  0.00            
ATOM    286 HH22 ARG A  19      19.410  40.460  46.600  1.00  0.00            
ATOM    287  C   ARG A  19      22.500  33.780  42.260  1.00  0.00            
ATOM    288  O   ARG A  19      22.580  32.570  42.440  1.00  0.00            
ATOM    289  N   VAL A  20      23.410  34.610  41.740  1.00  0.00            
ATOM    290  H   VAL A  20      23.140  35.550  41.490  1.00  0.00            
ATOM    291  CA  VAL A  20      24.730  34.240  41.270  1.00  0.00            
ATOM    292  HA  VAL A  20      25.100  33.230  41.500  1.00  0.00            
ATOM    293  CB  VAL A  20      24.710  34.260  39.750  1.00  0.00            
ATOM    294  HB  VAL A  20      24.340  35.210  39.370  1.00  0.00            
ATOM    295  CG1 VAL A  20      26.130  34.120  39.190  1.00  0.00            
ATOM    296 HG11 VAL A  20      26.050  34.220  38.110  1.00  0.00            
ATOM    297 HG12 VAL A  20      26.770  34.980  39.380  1.00  0.00            
ATOM    298 HG13 VAL A  20      26.680  33.240  39.530  1.00  0.00            
ATOM    299  CG2 VAL A  20      23.970  33.040  39.190  1.00  0.00            
ATOM    300 HG21 VAL A  20      24.400  32.150  39.640  1.00  0.00            
ATOM    301 HG22 VAL A  20      22.910  33.000  39.410  1.00  0.00            
ATOM    302 HG23 VAL A  20      24.110  32.950  38.110  1.00  0.00            
ATOM    303  C   VAL A  20      25.690  35.220  41.930  1.00  0.00            
ATOM    304  O   VAL A  20      25.450  36.430  41.920  1.00  0.00            
ATOM    305  N   SER A  21      26.820  34.710  42.420  1.00  0.00            
ATOM    306  H   SER A  21      26.890  33.700  42.460  1.00  0.00            
ATOM    307  CA  SER A  21      28.010  35.470  42.750  1.00  0.00            
ATOM    308  HA  SER A  21      27.970  36.530  42.510  1.00  0.00            
ATOM    309  CB  SER A  21      28.140  35.430  44.270  1.00  0.00            
ATOM    310  HB2 SER A  21      28.940  36.150  44.460  1.00  0.00            
ATOM    311  HB3 SER A  21      27.220  35.810  44.710  1.00  0.00            
ATOM    312  OG  SER A  21      28.480  34.160  44.780  1.00  0.00            
ATOM    313  HG  SER A  21      28.250  34.190  45.710  1.00  0.00            
ATOM    314  C   SER A  21      29.290  35.030  42.060  1.00  0.00            
ATOM    315  O   SER A  21      29.370  33.930  41.520  1.00  0.00            
ATOM    316  N   PHE A  22      30.340  35.860  42.020  1.00  0.00            
ATOM    317  H   PHE A  22      30.260  36.770  42.450  1.00  0.00            
ATOM    318  CA  PHE A  22      31.500  35.700  41.160  1.00  0.00            
ATOM    319  HA  PHE A  22      31.520  34.640  40.890  1.00  0.00            
ATOM    320  CB  PHE A  22      31.400  36.630  39.950  1.00  0.00            
ATOM    321  HB2 PHE A  22      31.240  37.640  40.310  1.00  0.00            
ATOM    322  HB3 PHE A  22      32.290  36.440  39.360  1.00  0.00            
ATOM    323  CG  PHE A  22      30.300  36.220  39.000  1.00  0.00            
ATOM    324  CD1 PHE A  22      29.010  36.760  39.030  1.00  0.00            
ATOM    325  HD1 PHE A  22      28.670  37.480  39.760  1.00  0.00            
ATOM    326  CE1 PHE A  22      28.120  36.560  37.980  1.00  0.00            
ATOM    327  HE1 PHE A  22      27.190  37.110  37.940  1.00  0.00            
ATOM    328  CZ  PHE A  22      28.420  35.600  37.010  1.00  0.00            
ATOM    329  HZ  PHE A  22      27.660  35.500  36.260  1.00  0.00            
ATOM    330  CE2 PHE A  22      29.700  35.010  36.960  1.00  0.00            
ATOM    331  HE2 PHE A  22      29.950  34.340  36.160  1.00  0.00            
ATOM    332  CD2 PHE A  22      30.650  35.410  37.910  1.00  0.00            
ATOM    333  HD2 PHE A  22      31.690  35.150  37.800  1.00  0.00            
ATOM    334  C   PHE A  22      32.750  36.150  41.890  1.00  0.00            
ATOM    335  O   PHE A  22      32.690  36.930  42.840  1.00  0.00            
ATOM    336  N   GLU A  23      33.900  35.690  41.400  1.00  0.00            
ATOM    337  H   GLU A  23      33.770  35.000  40.670  1.00  0.00            
ATOM    338  CA  GLU A  23      35.210  36.270  41.600  1.00  0.00            
ATOM    339  HA  GLU A  23      35.200  37.110  42.290  1.00  0.00            
ATOM    340  CB  GLU A  23      36.140  35.240  42.240  1.00  0.00            
ATOM    341  HB2 GLU A  23      35.730  35.030  43.230  1.00  0.00            
ATOM    342  HB3 GLU A  23      36.210  34.320  41.660  1.00  0.00            
ATOM    343  CG  GLU A  23      37.570  35.770  42.400  1.00  0.00            
ATOM    344  HG2 GLU A  23      38.040  35.950  41.430  1.00  0.00            
ATOM    345  HG3 GLU A  23      37.520  36.690  42.970  1.00  0.00            
ATOM    346  CD  GLU A  23      38.460  34.780  43.140  1.00  0.00            
ATOM    347  OE1 GLU A  23      37.950  34.010  43.980  1.00  0.00            
ATOM    348  OE2 GLU A  23      39.690  34.760  42.940  1.00  0.00            
ATOM    349  C   GLU A  23      35.740  36.770  40.260  1.00  0.00            
ATOM    350  O   GLU A  23      35.460  36.260  39.180  1.00  0.00            
ATOM    351  N   LEU A  24      36.520  37.860  40.270  1.00  0.00            
ATOM    352  H   LEU A  24      36.850  38.190  41.160  1.00  0.00            
ATOM    353  CA  LEU A  24      36.940  38.600  39.100  1.00  0.00            
ATOM    354  HA  LEU A  24      36.780  38.140  38.120  1.00  0.00            
ATOM    355  CB  LEU A  24      36.390  40.020  39.130  1.00  0.00            
ATOM    356  HB2 LEU A  24      36.690  40.570  40.020  1.00  0.00            
ATOM    357  HB3 LEU A  24      36.890  40.580  38.340  1.00  0.00            
ATOM    358  CG  LEU A  24      34.870  40.040  38.940  1.00  0.00            
ATOM    359  HG  LEU A  24      34.410  39.290  39.580  1.00  0.00            
ATOM    360  CD1 LEU A  24      34.390  41.440  39.300  1.00  0.00            
ATOM    361 HD11 LEU A  24      34.760  41.620  40.310  1.00  0.00            
ATOM    362 HD12 LEU A  24      34.600  42.220  38.560  1.00  0.00            
ATOM    363 HD13 LEU A  24      33.310  41.440  39.460  1.00  0.00            
ATOM    364  CD2 LEU A  24      34.450  39.860  37.480  1.00  0.00            
ATOM    365 HD21 LEU A  24      34.910  38.970  37.040  1.00  0.00            
ATOM    366 HD22 LEU A  24      33.410  39.570  37.440  1.00  0.00            
ATOM    367 HD23 LEU A  24      34.600  40.810  36.970  1.00  0.00            
ATOM    368  C   LEU A  24      38.450  38.710  39.270  1.00  0.00            
ATOM    369  O   LEU A  24      38.920  39.050  40.350  1.00  0.00            
ATOM    370  N   PHE A  25      39.200  38.440  38.210  1.00  0.00            
ATOM    371  H   PHE A  25      38.730  38.280  37.330  1.00  0.00            
ATOM    372  CA  PHE A  25      40.610  38.120  38.390  1.00  0.00            
ATOM    373  HA  PHE A  25      40.630  37.610  39.350  1.00  0.00            
ATOM    374  CB  PHE A  25      41.120  37.070  37.410  1.00  0.00            
ATOM    375  HB2 PHE A  25      41.120  37.530  36.420  1.00  0.00            
ATOM    376  HB3 PHE A  25      42.180  36.860  37.550  1.00  0.00            
ATOM    377  CG  PHE A  25      40.370  35.760  37.500  1.00  0.00            
ATOM    378  CD1 PHE A  25      40.480  35.120  38.740  1.00  0.00            
ATOM    379  HD1 PHE A  25      41.030  35.560  39.550  1.00  0.00            
ATOM    380  CE1 PHE A  25      39.770  33.940  39.000  1.00  0.00            
ATOM    381  HE1 PHE A  25      39.760  33.480  39.980  1.00  0.00            
ATOM    382  CZ  PHE A  25      39.170  33.340  37.890  1.00  0.00            
ATOM    383  HZ  PHE A  25      38.700  32.370  37.980  1.00  0.00            
ATOM    384  CE2 PHE A  25      39.090  33.960  36.640  1.00  0.00            
ATOM    385  HE2 PHE A  25      38.580  33.500  35.810  1.00  0.00            
ATOM    386  CD2 PHE A  25      39.670  35.220  36.420  1.00  0.00            
ATOM    387  HD2 PHE A  25      39.620  35.730  35.470  1.00  0.00            
ATOM    388  C   PHE A  25      41.450  39.380  38.340  1.00  0.00            
ATOM    389  O   PHE A  25      42.440  39.430  37.610  1.00  0.00            
ATOM    390  N   ALA A  26      41.000  40.480  38.960  1.00  0.00            
ATOM    391  H   ALA A  26      40.210  40.330  39.560  1.00  0.00            
ATOM    392  CA  ALA A  26      41.750  41.710  39.110  1.00  0.00            
ATOM    393  HA  ALA A  26      41.700  42.260  38.160  1.00  0.00            
ATOM    394  CB  ALA A  26      41.040  42.610  40.120  1.00  0.00            
ATOM    395  HB1 ALA A  26      40.910  42.100  41.070  1.00  0.00            
ATOM    396  HB2 ALA A  26      41.490  43.590  40.290  1.00  0.00            
ATOM    397  HB3 ALA A  26      40.070  43.010  39.830  1.00  0.00            
ATOM    398  C   ALA A  26      43.230  41.620  39.440  1.00  0.00            
ATOM    399  O   ALA A  26      44.020  42.480  39.050  1.00  0.00            
ATOM    400  N   ASP A  27      43.720  40.530  40.040  1.00  0.00            
ATOM    401  H   ASP A  27      43.030  39.920  40.460  1.00  0.00            
ATOM    402  CA  ASP A  27      45.130  40.250  40.210  1.00  0.00            
ATOM    403  HA  ASP A  27      45.650  41.110  40.640  1.00  0.00            
ATOM    404  CB  ASP A  27      45.150  38.920  40.960  1.00  0.00            
ATOM    405  HB2 ASP A  27      44.490  39.070  41.820  1.00  0.00            
ATOM    406  HB3 ASP A  27      44.720  38.160  40.310  1.00  0.00            
ATOM    407  CG  ASP A  27      46.510  38.520  41.520  1.00  0.00            
ATOM    408  OD1 ASP A  27      47.260  39.220  42.240  1.00  0.00            
ATOM    409  OD2 ASP A  27      46.880  37.390  41.150  1.00  0.00            
ATOM    410  C   ASP A  27      45.830  40.120  38.870  1.00  0.00            
ATOM    411  O   ASP A  27      47.030  40.410  38.900  1.00  0.00            
ATOM    412  N   LYS A  28      45.110  39.920  37.760  1.00  0.00            
ATOM    413  H   LYS A  28      44.140  39.720  37.930  1.00  0.00            
ATOM    414  CA  LYS A  28      45.730  39.470  36.530  1.00  0.00            
ATOM    415  HA  LYS A  28      46.790  39.720  36.610  1.00  0.00            
ATOM    416  CB  LYS A  28      45.730  37.970  36.240  1.00  0.00            
ATOM    417  HB2 LYS A  28      44.790  37.480  35.990  1.00  0.00            
ATOM    418  HB3 LYS A  28      46.320  37.930  35.320  1.00  0.00            
ATOM    419  CG  LYS A  28      46.570  37.300  37.330  1.00  0.00            
ATOM    420  HG2 LYS A  28      47.460  37.900  37.500  1.00  0.00            
ATOM    421  HG3 LYS A  28      45.960  37.260  38.230  1.00  0.00            
ATOM    422  CD  LYS A  28      47.010  35.880  36.990  1.00  0.00            
ATOM    423  HD2 LYS A  28      46.240  35.110  37.040  1.00  0.00            
ATOM    424  HD3 LYS A  28      47.600  35.900  36.080  1.00  0.00            
ATOM    425  CE  LYS A  28      47.920  35.450  38.150  1.00  0.00            
ATOM    426  HE2 LYS A  28      48.670  36.190  38.430  1.00  0.00            
ATOM    427  HE3 LYS A  28      47.320  35.220  39.030  1.00  0.00            
ATOM    428  NZ  LYS A  28      48.700  34.250  37.820  1.00  0.00            
ATOM    429  HZ1 LYS A  28      49.520  34.400  37.260  1.00  0.00            
ATOM    430  HZ2 LYS A  28      49.080  33.870  38.670  1.00  0.00            
ATOM    431  HZ3 LYS A  28      48.170  33.520  37.360  1.00  0.00            
ATOM    432  C   LYS A  28      45.120  40.280  35.400  1.00  0.00            
ATOM    433  O   LYS A  28      45.700  40.450  34.330  1.00  0.00            
ATOM    434  N   VAL A  29      43.880  40.750  35.590  1.00  0.00            
ATOM    435  H   VAL A  29      43.380  40.470  36.430  1.00  0.00            
ATOM    436  CA  VAL A  29      43.230  41.670  34.680  1.00  0.00            
ATOM    437  HA  VAL A  29      43.890  42.030  33.890  1.00  0.00            
ATOM    438  CB  VAL A  29      42.160  40.930  33.880  1.00  0.00            
ATOM    439  HB  VAL A  29      41.500  41.630  33.370  1.00  0.00            
ATOM    440  CG1 VAL A  29      42.700  40.080  32.730  1.00  0.00            
ATOM    441 HG11 VAL A  29      43.270  39.210  33.060  1.00  0.00            
ATOM    442 HG12 VAL A  29      41.820  39.790  32.150  1.00  0.00            
ATOM    443 HG13 VAL A  29      43.310  40.680  32.050  1.00  0.00            
ATOM    444  CG2 VAL A  29      41.270  40.040  34.750  1.00  0.00            
ATOM    445 HG21 VAL A  29      41.700  39.110  35.110  1.00  0.00            
ATOM    446 HG22 VAL A  29      40.910  40.630  35.590  1.00  0.00            
ATOM    447 HG23 VAL A  29      40.430  39.750  34.110  1.00  0.00            
ATOM    448  C   VAL A  29      42.720  42.910  35.400  1.00  0.00            
ATOM    449  O   VAL A  29      41.520  43.130  35.520  1.00  0.00            
ATOM    450  N   PRO A  30      43.650  43.720  35.920  1.00  0.00            
ATOM    451  CD  PRO A  30      45.090  43.640  35.790  1.00  0.00            
ATOM    452  HD2 PRO A  30      45.250  43.400  34.740  1.00  0.00            
ATOM    453  HD3 PRO A  30      45.460  42.800  36.370  1.00  0.00            
ATOM    454  CG  PRO A  30      45.610  44.980  36.300  1.00  0.00            
ATOM    455  HG2 PRO A  30      45.750  45.690  35.490  1.00  0.00            
ATOM    456  HG3 PRO A  30      46.500  44.890  36.930  1.00  0.00            
ATOM    457  CB  PRO A  30      44.500  45.570  37.160  1.00  0.00            
ATOM    458  HB2 PRO A  30      44.290  46.630  37.020  1.00  0.00            
ATOM    459  HB3 PRO A  30      44.580  45.280  38.210  1.00  0.00            
ATOM    460  CA  PRO A  30      43.240  44.830  36.750  1.00  0.00            
ATOM    461  HA  PRO A  30      42.710  44.450  37.620  1.00  0.00            
ATOM    462  C   PRO A  30      42.290  45.780  36.030  1.00  0.00            
ATOM    463  O   PRO A  30      41.340  46.170  36.700  1.00  0.00            
ATOM    464  N   LYS A  31      42.300  45.970  34.700  1.00  0.00            
ATOM    465  H   LYS A  31      43.100  45.640  34.180  1.00  0.00            
ATOM    466  CA  LYS A  31      41.350  46.840  34.040  1.00  0.00            
ATOM    467  HA  LYS A  31      41.140  47.640  34.760  1.00  0.00            
ATOM    468  CB  LYS A  31      41.890  47.430  32.740  1.00  0.00            
ATOM    469  HB2 LYS A  31      42.910  47.740  32.940  1.00  0.00            
ATOM    470  HB3 LYS A  31      42.000  46.760  31.880  1.00  0.00            
ATOM    471  CG  LYS A  31      41.130  48.680  32.310  1.00  0.00            
ATOM    472  HG2 LYS A  31      40.060  48.510  32.320  1.00  0.00            
ATOM    473  HG3 LYS A  31      41.380  49.490  33.000  1.00  0.00            
ATOM    474  CD  LYS A  31      41.310  49.250  30.900  1.00  0.00            
ATOM    475  HD2 LYS A  31      40.970  48.530  30.150  1.00  0.00            
ATOM    476  HD3 LYS A  31      40.690  50.140  30.870  1.00  0.00            
ATOM    477  CE  LYS A  31      42.760  49.640  30.680  1.00  0.00            
ATOM    478  HE2 LYS A  31      42.950  50.270  31.560  1.00  0.00            
ATOM    479  HE3 LYS A  31      43.410  48.770  30.750  1.00  0.00            
ATOM    480  NZ  LYS A  31      42.890  50.300  29.380  1.00  0.00            
ATOM    481  HZ1 LYS A  31      43.800  50.760  29.370  1.00  0.00            
ATOM    482  HZ2 LYS A  31      42.740  49.700  28.580  1.00  0.00            
ATOM    483  HZ3 LYS A  31      42.260  51.070  29.200  1.00  0.00            
ATOM    484  C   LYS A  31      40.070  46.060  33.780  1.00  0.00            
ATOM    485  O   LYS A  31      38.990  46.510  34.150  1.00  0.00            
ATOM    486  N   THR A  32      40.080  44.920  33.100  1.00  0.00            
ATOM    487  H   THR A  32      40.970  44.650  32.700  1.00  0.00            
ATOM    488  CA  THR A  32      38.930  44.240  32.530  1.00  0.00            
ATOM    489  HA  THR A  32      38.430  44.880  31.810  1.00  0.00            
ATOM    490  CB  THR A  32      39.400  43.010  31.760  1.00  0.00            
ATOM    491  HB  THR A  32      39.790  42.250  32.430  1.00  0.00            
ATOM    492  CG2 THR A  32      38.290  42.390  30.910  1.00  0.00            
ATOM    493 HG21 THR A  32      37.370  42.300  31.490  1.00  0.00            
ATOM    494 HG22 THR A  32      38.210  42.810  29.910  1.00  0.00            
ATOM    495 HG23 THR A  32      38.470  41.350  30.620  1.00  0.00            
ATOM    496  OG1 THR A  32      40.460  43.310  30.880  1.00  0.00            
ATOM    497  HG1 THR A  32      41.210  43.420  31.470  1.00  0.00            
ATOM    498  C   THR A  32      38.020  43.900  33.700  1.00  0.00            
ATOM    499  O   THR A  32      36.820  44.160  33.630  1.00  0.00            
ATOM    500  N   ALA A  33      38.570  43.370  34.800  1.00  0.00            
ATOM    501  H   ALA A  33      39.560  43.170  34.720  1.00  0.00            
ATOM    502  CA  ALA A  33      37.850  43.060  36.010  1.00  0.00            
ATOM    503  HA  ALA A  33      37.050  42.340  35.850  1.00  0.00            
ATOM    504  CB  ALA A  33      38.740  42.320  37.000  1.00  0.00            
ATOM    505  HB1 ALA A  33      38.210  42.320  37.950  1.00  0.00            
ATOM    506  HB2 ALA A  33      39.040  41.330  36.650  1.00  0.00            
ATOM    507  HB3 ALA A  33      39.670  42.890  37.090  1.00  0.00            
ATOM    508  C   ALA A  33      37.420  44.330  36.740  1.00  0.00            
ATOM    509  O   ALA A  33      36.390  44.300  37.420  1.00  0.00            
ATOM    510  N   GLU A  34      38.200  45.410  36.790  1.00  0.00            
ATOM    511  H   GLU A  34      39.070  45.520  36.290  1.00  0.00            
ATOM    512  CA  GLU A  34      37.670  46.590  37.460  1.00  0.00            
ATOM    513  HA  GLU A  34      37.300  46.180  38.400  1.00  0.00            
ATOM    514  CB  GLU A  34      38.760  47.630  37.670  1.00  0.00            
ATOM    515  HB2 GLU A  34      39.600  47.210  38.230  1.00  0.00            
ATOM    516  HB3 GLU A  34      39.120  47.850  36.660  1.00  0.00            
ATOM    517  CG  GLU A  34      38.520  49.030  38.220  1.00  0.00            
ATOM    518  HG2 GLU A  34      39.410  49.670  38.220  1.00  0.00            
ATOM    519  HG3 GLU A  34      37.910  49.590  37.510  1.00  0.00            
ATOM    520  CD  GLU A  34      37.820  49.110  39.570  1.00  0.00            
ATOM    521  OE1 GLU A  34      37.600  48.050  40.200  1.00  0.00            
ATOM    522  OE2 GLU A  34      37.470  50.220  40.040  1.00  0.00            
ATOM    523  C   GLU A  34      36.530  47.250  36.700  1.00  0.00            
ATOM    524  O   GLU A  34      35.580  47.610  37.400  1.00  0.00            
ATOM    525  N   ASN A  35      36.570  47.220  35.370  1.00  0.00            
ATOM    526  H   ASN A  35      37.290  46.780  34.810  1.00  0.00            
ATOM    527  CA  ASN A  35      35.470  47.650  34.530  1.00  0.00            
ATOM    528  HA  ASN A  35      35.250  48.700  34.760  1.00  0.00            
ATOM    529  CB  ASN A  35      35.900  47.570  33.070  1.00  0.00            
ATOM    530  HB2 ASN A  35      36.750  48.220  32.890  1.00  0.00            
ATOM    531  HB3 ASN A  35      36.260  46.600  32.710  1.00  0.00            
ATOM    532  CG  ASN A  35      34.830  47.950  32.060  1.00  0.00            
ATOM    533  OD1 ASN A  35      34.440  49.100  31.920  1.00  0.00            
ATOM    534  ND2 ASN A  35      34.340  46.880  31.420  1.00  0.00            
ATOM    535 HD21 ASN A  35      33.630  47.100  30.740  1.00  0.00            
ATOM    536 HD22 ASN A  35      34.690  45.960  31.640  1.00  0.00            
ATOM    537  C   ASN A  35      34.180  46.880  34.760  1.00  0.00            
ATOM    538  O   ASN A  35      33.140  47.510  34.960  1.00  0.00            
ATOM    539  N   PHE A  36      34.200  45.540  34.800  1.00  0.00            
ATOM    540  H   PHE A  36      35.140  45.170  34.770  1.00  0.00            
ATOM    541  CA  PHE A  36      33.020  44.760  35.100  1.00  0.00            
ATOM    542  HA  PHE A  36      32.140  45.070  34.540  1.00  0.00            
ATOM    543  CB  PHE A  36      33.250  43.310  34.690  1.00  0.00            
ATOM    544  HB2 PHE A  36      33.400  43.180  33.620  1.00  0.00            
ATOM    545  HB3 PHE A  36      34.100  42.950  35.270  1.00  0.00            
ATOM    546  CG  PHE A  36      32.060  42.420  34.970  1.00  0.00            
ATOM    547  CD1 PHE A  36      31.170  42.150  33.920  1.00  0.00            
ATOM    548  HD1 PHE A  36      31.280  42.580  32.940  1.00  0.00            
ATOM    549  CE1 PHE A  36      30.090  41.280  34.090  1.00  0.00            
ATOM    550  HE1 PHE A  36      29.360  41.040  33.340  1.00  0.00            
ATOM    551  CZ  PHE A  36      29.990  40.570  35.300  1.00  0.00            
ATOM    552  HZ  PHE A  36      29.330  39.710  35.330  1.00  0.00            
ATOM    553  CE2 PHE A  36      30.860  40.830  36.360  1.00  0.00            
ATOM    554  HE2 PHE A  36      30.680  40.290  37.280  1.00  0.00            
ATOM    555  CD2 PHE A  36      31.920  41.730  36.180  1.00  0.00            
ATOM    556  HD2 PHE A  36      32.660  41.940  36.940  1.00  0.00            
ATOM    557  C   PHE A  36      32.540  44.940  36.530  1.00  0.00            
ATOM    558  O   PHE A  36      31.340  44.820  36.720  1.00  0.00            
ATOM    559  N   ARG A  37      33.430  45.130  37.520  1.00  0.00            
ATOM    560  H   ARG A  37      34.370  45.230  37.180  1.00  0.00            
ATOM    561  CA  ARG A  37      33.120  45.430  38.900  1.00  0.00            
ATOM    562  HA  ARG A  37      32.440  44.610  39.120  1.00  0.00            
ATOM    563  CB  ARG A  37      34.430  45.440  39.700  1.00  0.00            
ATOM    564  HB2 ARG A  37      35.000  44.560  39.400  1.00  0.00            
ATOM    565  HB3 ARG A  37      35.040  46.320  39.530  1.00  0.00            
ATOM    566  CG  ARG A  37      34.130  45.370  41.200  1.00  0.00            
ATOM    567  HG2 ARG A  37      33.180  45.810  41.490  1.00  0.00            
ATOM    568  HG3 ARG A  37      34.000  44.320  41.470  1.00  0.00            
ATOM    569  CD  ARG A  37      35.270  45.960  42.010  1.00  0.00            
ATOM    570  HD2 ARG A  37      35.220  45.920  43.100  1.00  0.00            
ATOM    571  HD3 ARG A  37      36.150  45.350  41.780  1.00  0.00            
ATOM    572  NE  ARG A  37      35.640  47.360  41.750  1.00  0.00            
ATOM    573  HE  ARG A  37      36.400  47.520  41.100  1.00  0.00            
ATOM    574  CZ  ARG A  37      34.880  48.440  41.980  1.00  0.00            
ATOM    575  NH1 ARG A  37      33.680  48.360  42.570  1.00  0.00            
ATOM    576 HH11 ARG A  37      33.220  47.530  42.920  1.00  0.00            
ATOM    577 HH12 ARG A  37      33.130  49.200  42.630  1.00  0.00            
ATOM    578  NH2 ARG A  37      35.290  49.660  41.610  1.00  0.00            
ATOM    579 HH21 ARG A  37      36.230  49.780  41.260  1.00  0.00            
ATOM    580 HH22 ARG A  37      34.670  50.390  41.930  1.00  0.00            
ATOM    581  C   ARG A  37      32.410  46.760  39.110  1.00  0.00            
ATOM    582  O   ARG A  37      31.430  46.820  39.850  1.00  0.00            
ATOM    583  N   ALA A  38      32.930  47.820  38.480  1.00  0.00            
ATOM    584  H   ALA A  38      33.820  47.900  38.010  1.00  0.00            
ATOM    585  CA  ALA A  38      32.280  49.110  38.560  1.00  0.00            
ATOM    586  HA  ALA A  38      32.210  49.500  39.570  1.00  0.00            
ATOM    587  CB  ALA A  38      33.200  50.100  37.850  1.00  0.00            
ATOM    588  HB1 ALA A  38      32.990  51.100  38.250  1.00  0.00            
ATOM    589  HB2 ALA A  38      34.270  49.940  37.910  1.00  0.00            
ATOM    590  HB3 ALA A  38      33.020  50.070  36.780  1.00  0.00            
ATOM    591  C   ALA A  38      30.910  49.080  37.900  1.00  0.00            
ATOM    592  O   ALA A  38      30.000  49.690  38.470  1.00  0.00            
ATOM    593  N   LEU A  39      30.660  48.220  36.910  1.00  0.00            
ATOM    594  H   LEU A  39      31.450  47.860  36.390  1.00  0.00            
ATOM    595  CA  LEU A  39      29.370  48.070  36.270  1.00  0.00            
ATOM    596  HA  LEU A  39      28.940  49.080  36.320  1.00  0.00            
ATOM    597  CB  LEU A  39      29.590  47.630  34.830  1.00  0.00            
ATOM    598  HB2 LEU A  39      30.270  46.780  34.770  1.00  0.00            
ATOM    599  HB3 LEU A  39      28.650  47.480  34.310  1.00  0.00            
ATOM    600  CG  LEU A  39      30.320  48.600  33.910  1.00  0.00            
ATOM    601  HG  LEU A  39      31.340  48.890  34.180  1.00  0.00            
ATOM    602  CD1 LEU A  39      30.390  47.940  32.530  1.00  0.00            
ATOM    603 HD11 LEU A  39      29.380  47.840  32.140  1.00  0.00            
ATOM    604 HD12 LEU A  39      31.010  48.540  31.870  1.00  0.00            
ATOM    605 HD13 LEU A  39      30.890  46.980  32.550  1.00  0.00            
ATOM    606  CD2 LEU A  39      29.560  49.900  33.670  1.00  0.00            
ATOM    607 HD21 LEU A  39      28.590  49.800  33.180  1.00  0.00            
ATOM    608 HD22 LEU A  39      29.410  50.250  34.690  1.00  0.00            
ATOM    609 HD23 LEU A  39      30.180  50.520  33.010  1.00  0.00            
ATOM    610  C   LEU A  39      28.430  47.160  37.060  1.00  0.00            
ATOM    611  O   LEU A  39      27.240  47.290  36.780  1.00  0.00            
ATOM    612  N   SER A  40      28.940  46.390  38.020  1.00  0.00            
ATOM    613  H   SER A  40      29.950  46.370  38.010  1.00  0.00            
ATOM    614  CA  SER A  40      28.140  45.580  38.910  1.00  0.00            
ATOM    615  HA  SER A  40      27.250  45.220  38.380  1.00  0.00            
ATOM    616  CB  SER A  40      28.950  44.410  39.460  1.00  0.00            
ATOM    617  HB2 SER A  40      29.830  44.850  39.940  1.00  0.00            
ATOM    618  HB3 SER A  40      28.330  43.860  40.160  1.00  0.00            
ATOM    619  OG  SER A  40      29.310  43.590  38.370  1.00  0.00            
ATOM    620  HG  SER A  40      29.920  44.000  37.760  1.00  0.00            
ATOM    621  C   SER A  40      27.500  46.350  40.070  1.00  0.00            
ATOM    622  O   SER A  40      26.360  46.090  40.430  1.00  0.00            
ATOM    623  N   THR A  41      28.250  47.340  40.560  1.00  0.00            
ATOM    624  H   THR A  41      29.220  47.290  40.290  1.00  0.00            
ATOM    625  CA  THR A  41      27.850  48.230  41.630  1.00  0.00            
ATOM    626  HA  THR A  41      27.240  47.660  42.340  1.00  0.00            
ATOM    627  CB  THR A  41      29.030  48.840  42.370  1.00  0.00            
ATOM    628  HB  THR A  41      28.670  49.530  43.140  1.00  0.00            
ATOM    629  CG2 THR A  41      29.890  47.800  43.070  1.00  0.00            
ATOM    630 HG21 THR A  41      30.390  47.150  42.350  1.00  0.00            
ATOM    631 HG22 THR A  41      30.650  48.270  43.700  1.00  0.00            
ATOM    632 HG23 THR A  41      29.290  47.250  43.800  1.00  0.00            
ATOM    633  OG1 THR A  41      29.890  49.460  41.440  1.00  0.00            
ATOM    634  HG1 THR A  41      30.700  49.660  41.920  1.00  0.00            
ATOM    635  C   THR A  41      27.090  49.420  41.050  1.00  0.00            
ATOM    636  O   THR A  41      26.190  49.940  41.690  1.00  0.00            
ATOM    637  N   GLY A  42      27.390  49.930  39.850  1.00  0.00            
ATOM    638  H   GLY A  42      28.210  49.520  39.410  1.00  0.00            
ATOM    639  CA  GLY A  42      26.910  51.170  39.270  1.00  0.00            
ATOM    640  HA2 GLY A  42      27.220  51.190  38.230  1.00  0.00            
ATOM    641  HA3 GLY A  42      25.850  51.380  39.410  1.00  0.00            
ATOM    642  C   GLY A  42      27.610  52.400  39.820  1.00  0.00            
ATOM    643  O   GLY A  42      27.030  53.490  39.810  1.00  0.00            
ATOM    644  N   GLU A  43      28.770  52.270  40.450  1.00  0.00            
ATOM    645  H   GLU A  43      29.130  51.320  40.500  1.00  0.00            
ATOM    646  CA  GLU A  43      29.500  53.340  41.110  1.00  0.00            
ATOM    647  HA  GLU A  43      28.680  53.720  41.720  1.00  0.00            
ATOM    648  CB  GLU A  43      30.640  52.880  42.010  1.00  0.00            
ATOM    649  HB2 GLU A  43      30.990  53.750  42.570  1.00  0.00            
ATOM    650  HB3 GLU A  43      30.190  52.180  42.720  1.00  0.00            
ATOM    651  CG  GLU A  43      31.850  52.300  41.290  1.00  0.00            
ATOM    652  HG2 GLU A  43      31.500  51.650  40.490  1.00  0.00            
ATOM    653  HG3 GLU A  43      32.470  53.110  40.910  1.00  0.00            
ATOM    654  CD  GLU A  43      32.750  51.500  42.230  1.00  0.00            
ATOM    655  OE1 GLU A  43      32.260  50.530  42.840  1.00  0.00            
ATOM    656  OE2 GLU A  43      33.960  51.770  42.380  1.00  0.00            
ATOM    657  C   GLU A  43      29.980  54.520  40.280  1.00  0.00            
ATOM    658  O   GLU A  43      29.990  55.580  40.920  1.00  0.00            
ATOM    659  N   LYS A  44      30.320  54.300  39.010  1.00  0.00            
ATOM    660  H   LYS A  44      30.100  53.420  38.550  1.00  0.00            
ATOM    661  CA  LYS A  44      30.560  55.440  38.160  1.00  0.00            
ATOM    662  HA  LYS A  44      31.120  56.250  38.620  1.00  0.00            
ATOM    663  CB  LYS A  44      31.280  55.060  36.870  1.00  0.00            
ATOM    664  HB2 LYS A  44      30.810  54.250  36.310  1.00  0.00            
ATOM    665  HB3 LYS A  44      31.420  55.880  36.170  1.00  0.00            
ATOM    666  CG  LYS A  44      32.690  54.580  37.220  1.00  0.00            
ATOM    667  HG2 LYS A  44      32.620  53.730  37.900  1.00  0.00            
ATOM    668  HG3 LYS A  44      33.200  54.190  36.340  1.00  0.00            
ATOM    669  CD  LYS A  44      33.620  55.640  37.770  1.00  0.00            
ATOM    670  HD2 LYS A  44      33.700  56.550  37.170  1.00  0.00            
ATOM    671  HD3 LYS A  44      33.170  55.890  38.730  1.00  0.00            
ATOM    672  CE  LYS A  44      35.050  55.140  38.000  1.00  0.00            
ATOM    673  HE2 LYS A  44      35.040  54.340  38.740  1.00  0.00            
ATOM    674  HE3 LYS A  44      35.520  54.770  37.090  1.00  0.00            
ATOM    675  NZ  LYS A  44      35.960  56.230  38.360  1.00  0.00            
ATOM    676  HZ1 LYS A  44      36.040  56.910  37.620  1.00  0.00            
ATOM    677  HZ2 LYS A  44      35.610  56.670  39.200  1.00  0.00            
ATOM    678  HZ3 LYS A  44      36.880  55.990  38.710  1.00  0.00            
ATOM    679  C   LYS A  44      29.300  56.150  37.680  1.00  0.00            
ATOM    680  O   LYS A  44      29.410  57.180  37.020  1.00  0.00            
ATOM    681  N   GLY A  45      28.150  55.650  38.130  1.00  0.00            
ATOM    682  H   GLY A  45      28.140  54.810  38.690  1.00  0.00            
ATOM    683  CA  GLY A  45      26.840  56.150  37.750  1.00  0.00            
ATOM    684  HA2 GLY A  45      26.300  56.090  38.700  1.00  0.00            
ATOM    685  HA3 GLY A  45      26.940  57.170  37.390  1.00  0.00            
ATOM    686  C   GLY A  45      25.910  55.310  36.880  1.00  0.00            
ATOM    687  O   GLY A  45      24.720  55.610  36.830  1.00  0.00            
ATOM    688  N   PHE A  46      26.440  54.330  36.150  1.00  0.00            
ATOM    689  H   PHE A  46      27.430  54.190  36.270  1.00  0.00            
ATOM    690  CA  PHE A  46      25.770  53.390  35.260  1.00  0.00            
ATOM    691  HA  PHE A  46      24.760  53.230  35.610  1.00  0.00            
ATOM    692  CB  PHE A  46      25.760  53.830  33.800  1.00  0.00            
ATOM    693  HB2 PHE A  46      25.510  53.040  33.100  1.00  0.00            
ATOM    694  HB3 PHE A  46      25.030  54.630  33.680  1.00  0.00            
ATOM    695  CG  PHE A  46      27.120  54.330  33.380  1.00  0.00            
ATOM    696  CD1 PHE A  46      28.150  53.400  33.160  1.00  0.00            
ATOM    697  HD1 PHE A  46      27.830  52.370  33.150  1.00  0.00            
ATOM    698  CE1 PHE A  46      29.380  53.870  32.680  1.00  0.00            
ATOM    699  HE1 PHE A  46      30.150  53.130  32.510  1.00  0.00            
ATOM    700  CZ  PHE A  46      29.590  55.240  32.510  1.00  0.00            
ATOM    701  HZ  PHE A  46      30.560  55.620  32.210  1.00  0.00            
ATOM    702  CE2 PHE A  46      28.630  56.180  32.920  1.00  0.00            
ATOM    703  HE2 PHE A  46      28.810  57.240  32.920  1.00  0.00            
ATOM    704  CD2 PHE A  46      27.420  55.690  33.430  1.00  0.00            
ATOM    705  HD2 PHE A  46      26.670  56.380  33.800  1.00  0.00            
ATOM    706  C   PHE A  46      26.360  52.000  35.430  1.00  0.00            
ATOM    707  O   PHE A  46      27.480  51.890  35.940  1.00  0.00            
ATOM    708  N   GLY A  47      25.620  51.010  34.930  1.00  0.00            
ATOM    709  H   GLY A  47      24.840  51.310  34.360  1.00  0.00            
ATOM    710  CA  GLY A  47      25.820  49.610  35.250  1.00  0.00            
ATOM    711  HA2 GLY A  47      26.780  49.340  34.790  1.00  0.00            
ATOM    712  HA3 GLY A  47      25.930  49.480  36.320  1.00  0.00            
ATOM    713  C   GLY A  47      24.790  48.610  34.750  1.00  0.00            
ATOM    714  O   GLY A  47      23.940  49.010  33.950  1.00  0.00            
ATOM    715  N   TYR A  48      25.000  47.340  35.120  1.00  0.00            
ATOM    716  H   TYR A  48      25.770  47.190  35.740  1.00  0.00            
ATOM    717  CA  TYR A  48      24.220  46.170  34.750  1.00  0.00            
ATOM    718  HA  TYR A  48      24.060  46.130  33.670  1.00  0.00            
ATOM    719  CB  TYR A  48      24.980  44.870  34.980  1.00  0.00            
ATOM    720  HB2 TYR A  48      25.120  44.680  36.040  1.00  0.00            
ATOM    721  HB3 TYR A  48      24.430  43.960  34.750  1.00  0.00            
ATOM    722  CG  TYR A  48      26.280  44.730  34.220  1.00  0.00            
ATOM    723  CD1 TYR A  48      26.250  44.740  32.820  1.00  0.00            
ATOM    724  HD1 TYR A  48      25.250  44.730  32.410  1.00  0.00            
ATOM    725  CE1 TYR A  48      27.440  44.700  32.080  1.00  0.00            
ATOM    726  HE1 TYR A  48      27.400  44.780  31.000  1.00  0.00            
ATOM    727  CZ  TYR A  48      28.630  44.430  32.790  1.00  0.00            
ATOM    728  OH  TYR A  48      29.820  44.170  32.160  1.00  0.00            
ATOM    729  HH  TYR A  48      29.680  43.980  31.230  1.00  0.00            
ATOM    730  CE2 TYR A  48      28.640  44.300  34.190  1.00  0.00            
ATOM    731  HE2 TYR A  48      29.570  44.140  34.710  1.00  0.00            
ATOM    732  CD2 TYR A  48      27.460  44.450  34.920  1.00  0.00            
ATOM    733  HD2 TYR A  48      27.540  44.440  36.000  1.00  0.00            
ATOM    734  C   TYR A  48      22.820  45.980  35.310  1.00  0.00            
ATOM    735  O   TYR A  48      22.070  45.040  35.040  1.00  0.00            
ATOM    736  N   LYS A  49      22.420  46.940  36.140  1.00  0.00            
ATOM    737  H   LYS A  49      23.040  47.730  36.260  1.00  0.00            
ATOM    738  CA  LYS A  49      21.250  46.900  37.010  1.00  0.00            
ATOM    739  HA  LYS A  49      21.320  46.020  37.660  1.00  0.00            
ATOM    740  CB  LYS A  49      21.190  48.220  37.770  1.00  0.00            
ATOM    741  HB2 LYS A  49      22.050  48.280  38.440  1.00  0.00            
ATOM    742  HB3 LYS A  49      21.190  49.040  37.060  1.00  0.00            
ATOM    743  CG  LYS A  49      20.010  48.390  38.730  1.00  0.00            
ATOM    744  HG2 LYS A  49      20.290  49.260  39.330  1.00  0.00            
ATOM    745  HG3 LYS A  49      19.130  48.560  38.120  1.00  0.00            
ATOM    746  CD  LYS A  49      19.690  47.360  39.800  1.00  0.00            
ATOM    747  HD2 LYS A  49      20.100  46.420  39.430  1.00  0.00            
ATOM    748  HD3 LYS A  49      20.270  47.590  40.700  1.00  0.00            
ATOM    749  CE  LYS A  49      18.210  47.340  40.170  1.00  0.00            
ATOM    750  HE2 LYS A  49      17.690  47.490  39.220  1.00  0.00            
ATOM    751  HE3 LYS A  49      18.050  46.300  40.480  1.00  0.00            
ATOM    752  NZ  LYS A  49      17.820  48.400  41.110  1.00  0.00            
ATOM    753  HZ1 LYS A  49      18.090  48.030  42.010  1.00  0.00            
ATOM    754  HZ2 LYS A  49      18.150  49.330  40.910  1.00  0.00            
ATOM    755  HZ3 LYS A  49      16.810  48.440  41.050  1.00  0.00            
ATOM    756  C   LYS A  49      19.920  46.660  36.310  1.00  0.00            
ATOM    757  O   LYS A  49      19.050  46.020  36.890  1.00  0.00            
ATOM    758  N   GLY A  50      19.790  46.940  35.010  1.00  0.00            
ATOM    759  H   GLY A  50      20.520  47.480  34.560  1.00  0.00            
ATOM    760  CA  GLY A  50      18.680  46.760  34.090  1.00  0.00            
ATOM    761  HA2 GLY A  50      17.930  46.220  34.660  1.00  0.00            
ATOM    762  HA3 GLY A  50      18.370  47.730  33.690  1.00  0.00            
ATOM    763  C   GLY A  50      19.030  45.950  32.860  1.00  0.00            
ATOM    764  O   GLY A  50      18.360  46.050  31.830  1.00  0.00            
ATOM    765  N   SER A  51      20.090  45.140  32.920  1.00  0.00            
ATOM    766  H   SER A  51      20.620  44.990  33.760  1.00  0.00            
ATOM    767  CA  SER A  51      20.500  44.330  31.790  1.00  0.00            
ATOM    768  HA  SER A  51      20.310  44.760  30.810  1.00  0.00            
ATOM    769  CB  SER A  51      22.020  44.170  31.860  1.00  0.00            
ATOM    770  HB2 SER A  51      22.540  45.050  32.240  1.00  0.00            
ATOM    771  HB3 SER A  51      22.280  43.310  32.490  1.00  0.00            
ATOM    772  OG  SER A  51      22.600  43.820  30.630  1.00  0.00            
ATOM    773  HG  SER A  51      22.310  44.430  29.940  1.00  0.00            
ATOM    774  C   SER A  51      19.890  42.940  31.690  1.00  0.00            
ATOM    775  O   SER A  51      19.070  42.580  32.520  1.00  0.00            
ATOM    776  N   CYS A  52      20.300  42.190  30.660  1.00  0.00            
ATOM    777  H   CYS A  52      21.080  42.600  30.180  1.00  0.00            
ATOM    778  CA  CYS A  52      19.740  40.970  30.100  1.00  0.00            
ATOM    779  HA  CYS A  52      19.320  40.320  30.860  1.00  0.00            
ATOM    780  CB  CYS A  52      18.600  41.300  29.130  1.00  0.00            
ATOM    781  HB2 CYS A  52      18.150  40.360  28.820  1.00  0.00            
ATOM    782  HB3 CYS A  52      17.940  41.980  29.670  1.00  0.00            
ATOM    783  SG  CYS A  52      19.160  42.180  27.660  1.00  0.00            
ATOM    784  HG  CYS A  52      18.060  42.680  27.080  1.00  0.00            
ATOM    785  C   CYS A  52      20.810  40.180  29.370  1.00  0.00            
ATOM    786  O   CYS A  52      21.840  40.710  28.940  1.00  0.00            
ATOM    787  N   PHE A  53      20.550  38.870  29.280  1.00  0.00            
ATOM    788  H   PHE A  53      19.690  38.570  29.710  1.00  0.00            
ATOM    789  CA  PHE A  53      21.120  37.860  28.410  1.00  0.00            
ATOM    790  HA  PHE A  53      22.110  38.250  28.180  1.00  0.00            
ATOM    791  CB  PHE A  53      21.390  36.580  29.190  1.00  0.00            
ATOM    792  HB2 PHE A  53      20.440  36.270  29.620  1.00  0.00            
ATOM    793  HB3 PHE A  53      21.760  35.790  28.530  1.00  0.00            
ATOM    794  CG  PHE A  53      22.290  36.650  30.400  1.00  0.00            
ATOM    795  CD1 PHE A  53      23.620  36.240  30.260  1.00  0.00            
ATOM    796  HD1 PHE A  53      23.940  35.870  29.300  1.00  0.00            
ATOM    797  CE1 PHE A  53      24.540  36.400  31.300  1.00  0.00            
ATOM    798  HE1 PHE A  53      25.600  36.350  31.080  1.00  0.00            
ATOM    799  CZ  PHE A  53      23.970  36.550  32.570  1.00  0.00            
ATOM    800  HZ  PHE A  53      24.640  36.500  33.410  1.00  0.00            
ATOM    801  CE2 PHE A  53      22.620  36.860  32.760  1.00  0.00            
ATOM    802  HE2 PHE A  53      22.280  37.150  33.740  1.00  0.00            
ATOM    803  CD2 PHE A  53      21.750  36.940  31.660  1.00  0.00            
ATOM    804  HD2 PHE A  53      20.710  37.200  31.730  1.00  0.00            
ATOM    805  C   PHE A  53      20.330  37.710  27.120  1.00  0.00            
ATOM    806  O   PHE A  53      19.110  37.810  27.170  1.00  0.00            
ATOM    807  N   HID A  54      20.960  37.510  25.960  1.00  0.00            
ATOM    808  H   HID A  54      21.960  37.360  26.000  1.00  0.00            
ATOM    809  CA  HID A  54      20.270  37.660  24.690  1.00  0.00            
ATOM    810  HA  HID A  54      19.220  37.420  24.820  1.00  0.00            
ATOM    811  CB  HID A  54      20.680  39.040  24.200  1.00  0.00            
ATOM    812  HB2 HID A  54      20.080  39.230  23.300  1.00  0.00            
ATOM    813  HB3 HID A  54      20.480  39.750  25.000  1.00  0.00            
ATOM    814  CG  HID A  54      22.100  39.250  23.780  1.00  0.00            
ATOM    815  ND1 HID A  54      22.980  40.140  24.370  1.00  0.00            
ATOM    816  HD1 HID A  54      22.790  40.710  25.170  1.00  0.00            
ATOM    817  CE1 HID A  54      24.080  40.200  23.600  1.00  0.00            
ATOM    818  HE1 HID A  54      24.960  40.760  23.910  1.00  0.00            
ATOM    819  NE2 HID A  54      24.000  39.380  22.550  1.00  0.00            
ATOM    820  CD2 HID A  54      22.710  38.860  22.610  1.00  0.00            
ATOM    821  HD2 HID A  54      22.300  38.170  21.880  1.00  0.00            
ATOM    822  C   HID A  54      20.710  36.600  23.680  1.00  0.00            
ATOM    823  O   HID A  54      20.150  36.660  22.590  1.00  0.00            
ATOM    824  N   ARG A  55      21.750  35.790  23.890  1.00  0.00            
ATOM    825  H   ARG A  55      22.130  35.860  24.820  1.00  0.00            
ATOM    826  CA  ARG A  55      21.950  34.570  23.140  1.00  0.00            
ATOM    827  HA  ARG A  55      20.930  34.330  22.820  1.00  0.00            
ATOM    828  CB  ARG A  55      22.800  34.810  21.890  1.00  0.00            
ATOM    829  HB2 ARG A  55      22.640  33.880  21.350  1.00  0.00            
ATOM    830  HB3 ARG A  55      22.420  35.740  21.470  1.00  0.00            
ATOM    831  CG  ARG A  55      24.290  35.070  22.150  1.00  0.00            
ATOM    832  HG2 ARG A  55      24.370  36.050  22.610  1.00  0.00            
ATOM    833  HG3 ARG A  55      24.730  34.340  22.830  1.00  0.00            
ATOM    834  CD  ARG A  55      25.210  35.090  20.940  1.00  0.00            
ATOM    835  HD2 ARG A  55      25.010  36.020  20.400  1.00  0.00            
ATOM    836  HD3 ARG A  55      26.230  35.210  21.300  1.00  0.00            
ATOM    837  NE  ARG A  55      25.120  33.940  20.040  1.00  0.00            
ATOM    838  HE  ARG A  55      24.310  33.960  19.440  1.00  0.00            
ATOM    839  CZ  ARG A  55      25.990  32.920  19.910  1.00  0.00            
ATOM    840  NH1 ARG A  55      27.120  32.910  20.620  1.00  0.00            
ATOM    841 HH11 ARG A  55      27.350  33.480  21.420  1.00  0.00            
ATOM    842 HH12 ARG A  55      27.890  32.520  20.090  1.00  0.00            
ATOM    843  NH2 ARG A  55      25.760  32.000  18.970  1.00  0.00            
ATOM    844 HH21 ARG A  55      24.950  31.990  18.370  1.00  0.00            
ATOM    845 HH22 ARG A  55      26.400  31.220  18.890  1.00  0.00            
ATOM    846  C   ARG A  55      22.390  33.490  24.120  1.00  0.00            
ATOM    847  O   ARG A  55      23.240  33.770  24.960  1.00  0.00            
ATOM    848  N   ILE A  56      21.810  32.290  24.030  1.00  0.00            
ATOM    849  H   ILE A  56      21.210  32.170  23.220  1.00  0.00            
ATOM    850  CA  ILE A  56      22.090  31.140  24.850  1.00  0.00            
ATOM    851  HA  ILE A  56      23.090  31.260  25.260  1.00  0.00            
ATOM    852  CB  ILE A  56      21.160  31.150  26.070  1.00  0.00            
ATOM    853  HB  ILE A  56      20.150  30.990  25.710  1.00  0.00            
ATOM    854  CG2 ILE A  56      21.460  29.950  26.960  1.00  0.00            
ATOM    855 HG21 ILE A  56      21.620  29.060  26.340  1.00  0.00            
ATOM    856 HG22 ILE A  56      22.360  30.100  27.570  1.00  0.00            
ATOM    857 HG23 ILE A  56      20.670  29.710  27.670  1.00  0.00            
ATOM    858  CG1 ILE A  56      21.160  32.450  26.860  1.00  0.00            
ATOM    859 HG12 ILE A  56      22.180  32.780  27.070  1.00  0.00            
ATOM    860 HG13 ILE A  56      20.540  33.180  26.340  1.00  0.00            
ATOM    861  CD1 ILE A  56      20.400  32.350  28.180  1.00  0.00            
ATOM    862 HD11 ILE A  56      19.340  32.200  28.020  1.00  0.00            
ATOM    863 HD12 ILE A  56      20.820  31.660  28.910  1.00  0.00            
ATOM    864 HD13 ILE A  56      20.480  33.350  28.590  1.00  0.00            
ATOM    865  C   ILE A  56      22.130  29.850  24.040  1.00  0.00            
ATOM    866  O   ILE A  56      21.140  29.440  23.440  1.00  0.00            
ATOM    867  N   ILE A  57      23.260  29.160  24.210  1.00  0.00            
ATOM    868  H   ILE A  57      23.940  29.590  24.820  1.00  0.00            
ATOM    869  CA  ILE A  57      23.450  27.780  23.800  1.00  0.00            
ATOM    870  HA  ILE A  57      22.500  27.450  23.380  1.00  0.00            
ATOM    871  CB  ILE A  57      24.570  27.580  22.780  1.00  0.00            
ATOM    872  HB  ILE A  57      25.500  27.990  23.170  1.00  0.00            
ATOM    873  CG2 ILE A  57      24.730  26.130  22.350  1.00  0.00            
ATOM    874 HG21 ILE A  57      23.800  25.620  22.120  1.00  0.00            
ATOM    875 HG22 ILE A  57      25.420  25.930  21.530  1.00  0.00            
ATOM    876 HG23 ILE A  57      25.170  25.670  23.240  1.00  0.00            
ATOM    877  CG1 ILE A  57      24.400  28.430  21.520  1.00  0.00            
ATOM    878 HG12 ILE A  57      25.000  27.930  20.760  1.00  0.00            
ATOM    879 HG13 ILE A  57      23.370  28.320  21.170  1.00  0.00            
ATOM    880  CD1 ILE A  57      24.760  29.910  21.520  1.00  0.00            
ATOM    881 HD11 ILE A  57      24.240  30.450  20.720  1.00  0.00            
ATOM    882 HD12 ILE A  57      24.560  30.430  22.460  1.00  0.00            
ATOM    883 HD13 ILE A  57      25.800  29.920  21.200  1.00  0.00            
ATOM    884  C   ILE A  57      23.810  27.040  25.080  1.00  0.00            
ATOM    885  O   ILE A  57      24.970  27.190  25.450  1.00  0.00            
ATOM    886  N   PRO A  58      22.910  26.270  25.700  1.00  0.00            
ATOM    887  CD  PRO A  58      21.610  25.940  25.140  1.00  0.00            
ATOM    888  HD2 PRO A  58      21.530  25.750  24.070  1.00  0.00            
ATOM    889  HD3 PRO A  58      20.980  26.810  25.340  1.00  0.00            
ATOM    890  CG  PRO A  58      21.150  24.680  25.870  1.00  0.00            
ATOM    891  HG2 PRO A  58      21.340  23.850  25.200  1.00  0.00            
ATOM    892  HG3 PRO A  58      20.070  24.680  26.040  1.00  0.00            
ATOM    893  CB  PRO A  58      21.970  24.760  27.150  1.00  0.00            
ATOM    894  HB2 PRO A  58      22.100  23.750  27.550  1.00  0.00            
ATOM    895  HB3 PRO A  58      21.600  25.530  27.820  1.00  0.00            
ATOM    896  CA  PRO A  58      23.310  25.390  26.780  1.00  0.00            
ATOM    897  HA  PRO A  58      23.640  26.090  27.550  1.00  0.00            
ATOM    898  C   PRO A  58      24.420  24.400  26.450  1.00  0.00            
ATOM    899  O   PRO A  58      24.230  23.620  25.520  1.00  0.00            
ATOM    900  N   GLY A  59      25.570  24.440  27.120  1.00  0.00            
ATOM    901  H   GLY A  59      25.690  25.070  27.890  1.00  0.00            
ATOM    902  CA  GLY A  59      26.720  23.620  26.780  1.00  0.00            
ATOM    903  HA2 GLY A  59      27.220  23.280  27.690  1.00  0.00            
ATOM    904  HA3 GLY A  59      26.410  22.690  26.300  1.00  0.00            
ATOM    905  C   GLY A  59      27.820  24.320  25.990  1.00  0.00            
ATOM    906  O   GLY A  59      28.580  23.700  25.250  1.00  0.00            
ATOM    907  N   PHE A  60      27.840  25.660  26.050  1.00  0.00            
ATOM    908  H   PHE A  60      27.020  26.010  26.520  1.00  0.00            
ATOM    909  CA  PHE A  60      28.800  26.550  25.430  1.00  0.00            
ATOM    910  HA  PHE A  60      29.810  26.150  25.540  1.00  0.00            
ATOM    911  CB  PHE A  60      28.430  26.620  23.950  1.00  0.00            
ATOM    912  HB2 PHE A  60      28.460  25.660  23.440  1.00  0.00            
ATOM    913  HB3 PHE A  60      27.400  27.000  23.920  1.00  0.00            
ATOM    914  CG  PHE A  60      29.260  27.610  23.180  1.00  0.00            
ATOM    915  CD1 PHE A  60      28.540  28.270  22.180  1.00  0.00            
ATOM    916  HD1 PHE A  60      27.460  28.310  22.130  1.00  0.00            
ATOM    917  CE1 PHE A  60      29.220  29.120  21.300  1.00  0.00            
ATOM    918  HE1 PHE A  60      28.700  29.630  20.500  1.00  0.00            
ATOM    919  CZ  PHE A  60      30.620  29.200  21.320  1.00  0.00            
ATOM    920  HZ  PHE A  60      31.170  29.830  20.640  1.00  0.00            
ATOM    921  CE2 PHE A  60      31.370  28.510  22.280  1.00  0.00            
ATOM    922  HE2 PHE A  60      32.450  28.490  22.240  1.00  0.00            
ATOM    923  CD2 PHE A  60      30.660  27.690  23.160  1.00  0.00            
ATOM    924  HD2 PHE A  60      31.170  27.030  23.840  1.00  0.00            
ATOM    925  C   PHE A  60      28.780  27.900  26.140  1.00  0.00            
ATOM    926  O   PHE A  60      29.780  28.170  26.790  1.00  0.00            
ATOM    927  N   MET A  61      27.660  28.610  26.130  1.00  0.00            
ATOM    928  H   MET A  61      26.870  28.140  25.700  1.00  0.00            
ATOM    929  CA  MET A  61      27.700  30.020  26.480  1.00  0.00            
ATOM    930  HA  MET A  61      28.020  30.030  27.510  1.00  0.00            
ATOM    931  CB  MET A  61      28.700  30.820  25.650  1.00  0.00            
ATOM    932  HB2 MET A  61      28.880  31.780  26.140  1.00  0.00            
ATOM    933  HB3 MET A  61      29.640  30.270  25.710  1.00  0.00            
ATOM    934  CG  MET A  61      28.150  30.950  24.230  1.00  0.00            
ATOM    935  HG2 MET A  61      29.090  30.910  23.680  1.00  0.00            
ATOM    936  HG3 MET A  61      27.350  30.290  23.910  1.00  0.00            
ATOM    937  SD  MET A  61      27.630  32.620  23.740  1.00  0.00            
ATOM    938  CE  MET A  61      29.200  33.530  23.820  1.00  0.00            
ATOM    939  HE1 MET A  61      30.020  32.830  24.010  1.00  0.00            
ATOM    940  HE2 MET A  61      29.260  34.060  22.870  1.00  0.00            
ATOM    941  HE3 MET A  61      29.240  34.280  24.600  1.00  0.00            
ATOM    942  C   MET A  61      26.390  30.810  26.470  1.00  0.00            
ATOM    943  O   MET A  61      25.390  30.470  25.840  1.00  0.00            
ATOM    944  N   CYS A  62      26.450  31.840  27.310  1.00  0.00            
ATOM    945  H   CYS A  62      27.340  32.030  27.740  1.00  0.00            
ATOM    946  CA  CYS A  62      25.320  32.610  27.790  1.00  0.00            
ATOM    947  HA  CYS A  62      24.550  32.520  27.030  1.00  0.00            
ATOM    948  CB  CYS A  62      24.990  32.050  29.170  1.00  0.00            
ATOM    949  HB2 CYS A  62      24.810  30.980  29.120  1.00  0.00            
ATOM    950  HB3 CYS A  62      25.890  32.290  29.730  1.00  0.00            
ATOM    951  SG  CYS A  62      23.530  32.840  29.900  1.00  0.00            
ATOM    952  HG  CYS A  62      24.310  33.770  30.430  1.00  0.00            
ATOM    953  C   CYS A  62      25.690  34.090  27.830  1.00  0.00            
ATOM    954  O   CYS A  62      26.310  34.460  28.830  1.00  0.00            
ATOM    955  N   GLN A  63      25.330  34.860  26.800  1.00  0.00            
ATOM    956  H   GLN A  63      24.720  34.410  26.140  1.00  0.00            
ATOM    957  CA  GLN A  63      25.870  36.170  26.520  1.00  0.00            
ATOM    958  HA  GLN A  63      26.780  36.320  27.110  1.00  0.00            
ATOM    959  CB  GLN A  63      26.180  36.410  25.050  1.00  0.00            
ATOM    960  HB2 GLN A  63      26.940  35.700  24.710  1.00  0.00            
ATOM    961  HB3 GLN A  63      25.320  36.240  24.400  1.00  0.00            
ATOM    962  CG  GLN A  63      26.790  37.760  24.670  1.00  0.00            
ATOM    963  HG2 GLN A  63      26.010  38.520  24.750  1.00  0.00            
ATOM    964  HG3 GLN A  63      27.580  38.050  25.360  1.00  0.00            
ATOM    965  CD  GLN A  63      27.440  37.850  23.300  1.00  0.00            
ATOM    966  OE1 GLN A  63      28.610  37.480  23.210  1.00  0.00            
ATOM    967  NE2 GLN A  63      26.640  38.210  22.290  1.00  0.00            
ATOM    968 HE21 GLN A  63      27.130  38.430  21.440  1.00  0.00            
ATOM    969 HE22 GLN A  63      25.730  38.600  22.480  1.00  0.00            
ATOM    970  C   GLN A  63      24.890  37.290  26.840  1.00  0.00            
ATOM    971  O   GLN A  63      23.730  37.240  26.430  1.00  0.00            
ATOM    972  N   GLY A  64      25.340  38.350  27.510  1.00  0.00            
ATOM    973  H   GLY A  64      26.330  38.360  27.730  1.00  0.00            
ATOM    974  CA  GLY A  64      24.660  39.490  28.090  1.00  0.00            
ATOM    975  HA2 GLY A  64      23.770  39.730  27.510  1.00  0.00            
ATOM    976  HA3 GLY A  64      24.320  39.230  29.090  1.00  0.00            
ATOM    977  C   GLY A  64      25.510  40.750  28.190  1.00  0.00            
ATOM    978  O   GLY A  64      26.700  40.810  27.880  1.00  0.00            
ATOM    979  N   GLY A  65      24.980  41.770  28.860  1.00  0.00            
ATOM    980  H   GLY A  65      24.010  41.750  29.130  1.00  0.00            
ATOM    981  CA  GLY A  65      25.730  42.960  29.200  1.00  0.00            
ATOM    982  HA2 GLY A  65      25.890  42.940  30.270  1.00  0.00            
ATOM    983  HA3 GLY A  65      26.720  43.010  28.740  1.00  0.00            
ATOM    984  C   GLY A  65      25.080  44.280  28.800  1.00  0.00            
ATOM    985  O   GLY A  65      25.360  45.310  29.420  1.00  0.00            
ATOM    986  N   ASP A  66      24.210  44.330  27.790  1.00  0.00            
ATOM    987  H   ASP A  66      24.210  43.560  27.130  1.00  0.00            
ATOM    988  CA  ASP A  66      23.470  45.500  27.360  1.00  0.00            
ATOM    989  HA  ASP A  66      24.280  46.170  27.060  1.00  0.00            
ATOM    990  CB  ASP A  66      22.790  45.130  26.040  1.00  0.00            
ATOM    991  HB2 ASP A  66      23.390  44.630  25.290  1.00  0.00            
ATOM    992  HB3 ASP A  66      22.040  44.350  26.190  1.00  0.00            
ATOM    993  CG  ASP A  66      22.270  46.320  25.250  1.00  0.00            
ATOM    994  OD1 ASP A  66      22.130  47.410  25.850  1.00  0.00            
ATOM    995  OD2 ASP A  66      21.910  46.120  24.070  1.00  0.00            
ATOM    996  C   ASP A  66      22.570  46.160  28.380  1.00  0.00            
ATOM    997  O   ASP A  66      21.620  45.550  28.860  1.00  0.00            
ATOM    998  N   PHE A  67      22.830  47.450  28.650  1.00  0.00            
ATOM    999  H   PHE A  67      23.650  47.860  28.230  1.00  0.00            
ATOM   1000  CA  PHE A  67      22.110  48.350  29.520  1.00  0.00            
ATOM   1001  HA  PHE A  67      21.110  47.930  29.640  1.00  0.00            
ATOM   1002  CB  PHE A  67      22.820  48.540  30.860  1.00  0.00            
ATOM   1003  HB2 PHE A  67      22.170  49.160  31.480  1.00  0.00            
ATOM   1004  HB3 PHE A  67      23.040  47.570  31.300  1.00  0.00            
ATOM   1005  CG  PHE A  67      24.100  49.330  30.720  1.00  0.00            
ATOM   1006  CD1 PHE A  67      24.090  50.730  30.740  1.00  0.00            
ATOM   1007  HD1 PHE A  67      23.160  51.280  30.770  1.00  0.00            
ATOM   1008  CE1 PHE A  67      25.340  51.360  30.650  1.00  0.00            
ATOM   1009  HE1 PHE A  67      25.330  52.430  30.560  1.00  0.00            
ATOM   1010  CZ  PHE A  67      26.550  50.650  30.590  1.00  0.00            
ATOM   1011  HZ  PHE A  67      27.460  51.230  30.490  1.00  0.00            
ATOM   1012  CE2 PHE A  67      26.550  49.250  30.570  1.00  0.00            
ATOM   1013  HE2 PHE A  67      27.480  48.720  30.490  1.00  0.00            
ATOM   1014  CD2 PHE A  67      25.300  48.620  30.570  1.00  0.00            
ATOM   1015  HD2 PHE A  67      25.340  47.540  30.590  1.00  0.00            
ATOM   1016  C   PHE A  67      21.810  49.700  28.880  1.00  0.00            
ATOM   1017  O   PHE A  67      21.350  50.520  29.660  1.00  0.00            
ATOM   1018  N   THR A  68      21.970  49.820  27.560  1.00  0.00            
ATOM   1019  H   THR A  68      22.260  49.010  27.020  1.00  0.00            
ATOM   1020  CA  THR A  68      21.500  50.970  26.820  1.00  0.00            
ATOM   1021  HA  THR A  68      20.860  51.600  27.450  1.00  0.00            
ATOM   1022  CB  THR A  68      22.560  51.990  26.400  1.00  0.00            
ATOM   1023  HB  THR A  68      22.050  52.850  25.980  1.00  0.00            
ATOM   1024  CG2 THR A  68      23.620  52.440  27.400  1.00  0.00            
ATOM   1025 HG21 THR A  68      24.240  53.260  27.030  1.00  0.00            
ATOM   1026 HG22 THR A  68      23.130  52.900  28.260  1.00  0.00            
ATOM   1027 HG23 THR A  68      24.360  51.670  27.630  1.00  0.00            
ATOM   1028  OG1 THR A  68      23.280  51.320  25.390  1.00  0.00            
ATOM   1029  HG1 THR A  68      23.970  51.890  25.040  1.00  0.00            
ATOM   1030  C   THR A  68      20.610  50.700  25.620  1.00  0.00            
ATOM   1031  O   THR A  68      19.950  51.630  25.170  1.00  0.00            
ATOM   1032  N   ARG A  69      20.480  49.470  25.130  1.00  0.00            
ATOM   1033  H   ARG A  69      21.180  48.780  25.390  1.00  0.00            
ATOM   1034  CA  ARG A  69      19.530  48.970  24.150  1.00  0.00            
ATOM   1035  HA  ARG A  69      18.690  49.650  24.130  1.00  0.00            
ATOM   1036  CB  ARG A  69      20.140  48.880  22.760  1.00  0.00            
ATOM   1037  HB2 ARG A  69      20.990  48.190  22.760  1.00  0.00            
ATOM   1038  HB3 ARG A  69      19.420  48.310  22.170  1.00  0.00            
ATOM   1039  CG  ARG A  69      20.500  50.220  22.120  1.00  0.00            
ATOM   1040  HG2 ARG A  69      21.210  50.810  22.690  1.00  0.00            
ATOM   1041  HG3 ARG A  69      21.140  49.910  21.290  1.00  0.00            
ATOM   1042  CD  ARG A  69      19.340  51.070  21.600  1.00  0.00            
ATOM   1043  HD2 ARG A  69      18.950  50.520  20.740  1.00  0.00            
ATOM   1044  HD3 ARG A  69      18.670  51.160  22.460  1.00  0.00            
ATOM   1045  NE  ARG A  69      19.810  52.340  21.070  1.00  0.00            
ATOM   1046  HE  ARG A  69      20.740  52.710  21.230  1.00  0.00            
ATOM   1047  CZ  ARG A  69      18.880  53.170  20.560  1.00  0.00            
ATOM   1048  NH1 ARG A  69      17.570  52.910  20.670  1.00  0.00            
ATOM   1049 HH11 ARG A  69      17.200  52.140  21.200  1.00  0.00            
ATOM   1050 HH12 ARG A  69      16.920  53.470  20.140  1.00  0.00            
ATOM   1051  NH2 ARG A  69      19.240  54.330  19.990  1.00  0.00            
ATOM   1052 HH21 ARG A  69      20.190  54.410  19.650  1.00  0.00            
ATOM   1053 HH22 ARG A  69      18.480  54.910  19.650  1.00  0.00            
ATOM   1054  C   ARG A  69      18.930  47.670  24.680  1.00  0.00            
ATOM   1055  O   ARG A  69      17.900  47.240  24.190  1.00  0.00            
ATOM   1056  N   HID A  70      19.500  47.060  25.720  1.00  0.00            
ATOM   1057  H   HID A  70      20.450  47.340  25.940  1.00  0.00            
ATOM   1058  CA  HID A  70      18.990  45.870  26.360  1.00  0.00            
ATOM   1059  HA  HID A  70      19.780  45.550  27.050  1.00  0.00            
ATOM   1060  CB  HID A  70      17.750  46.230  27.170  1.00  0.00            
ATOM   1061  HB2 HID A  70      16.870  46.420  26.560  1.00  0.00            
ATOM   1062  HB3 HID A  70      17.530  45.400  27.840  1.00  0.00            
ATOM   1063  CG  HID A  70      17.840  47.500  27.970  1.00  0.00            
ATOM   1064  ND1 HID A  70      17.460  48.770  27.570  1.00  0.00            
ATOM   1065  HD1 HID A  70      16.950  48.960  26.710  1.00  0.00            
ATOM   1066  CE1 HID A  70      17.810  49.660  28.510  1.00  0.00            
ATOM   1067  HE1 HID A  70      17.540  50.700  28.530  1.00  0.00            
ATOM   1068  NE2 HID A  70      18.460  49.040  29.500  1.00  0.00            
ATOM   1069  CD2 HID A  70      18.550  47.690  29.130  1.00  0.00            
ATOM   1070  HD2 HID A  70      19.010  46.870  29.660  1.00  0.00            
ATOM   1071  C   HID A  70      18.700  44.800  25.320  1.00  0.00            
ATOM   1072  O   HID A  70      17.590  44.270  25.220  1.00  0.00            
ATOM   1073  N   ASN A  71      19.680  44.540  24.450  1.00  0.00            
ATOM   1074  H   ASN A  71      20.440  45.200  24.450  1.00  0.00            
ATOM   1075  CA  ASN A  71      19.470  43.740  23.260  1.00  0.00            
ATOM   1076  HA  ASN A  71      18.770  42.920  23.420  1.00  0.00            
ATOM   1077  CB  ASN A  71      18.870  44.630  22.170  1.00  0.00            
ATOM   1078  HB2 ASN A  71      17.970  45.110  22.560  1.00  0.00            
ATOM   1079  HB3 ASN A  71      19.590  45.420  21.980  1.00  0.00            
ATOM   1080  CG  ASN A  71      18.380  43.880  20.940  1.00  0.00            
ATOM   1081  OD1 ASN A  71      18.940  44.000  19.850  1.00  0.00            
ATOM   1082  ND2 ASN A  71      17.180  43.300  20.920  1.00  0.00            
ATOM   1083 HD21 ASN A  71      16.890  42.900  20.040  1.00  0.00            
ATOM   1084 HD22 ASN A  71      16.530  43.290  21.700  1.00  0.00            
ATOM   1085  C   ASN A  71      20.720  43.110  22.660  1.00  0.00            
ATOM   1086  O   ASN A  71      20.710  41.970  22.190  1.00  0.00            
ATOM   1087  N   GLY A  72      21.890  43.740  22.790  1.00  0.00            
ATOM   1088  H   GLY A  72      21.940  44.640  23.250  1.00  0.00            
ATOM   1089  CA  GLY A  72      23.190  43.270  22.330  1.00  0.00            
ATOM   1090  HA2 GLY A  72      23.780  43.000  23.200  1.00  0.00            
ATOM   1091  HA3 GLY A  72      23.160  42.380  21.720  1.00  0.00            
ATOM   1092  C   GLY A  72      23.890  44.340  21.510  1.00  0.00            
ATOM   1093  O   GLY A  72      25.030  44.170  21.070  1.00  0.00            
ATOM   1094  N   THR A  73      23.290  45.510  21.300  1.00  0.00            
ATOM   1095  H   THR A  73      22.360  45.540  21.680  1.00  0.00            
ATOM   1096  CA  THR A  73      23.850  46.710  20.710  1.00  0.00            
ATOM   1097  HA  THR A  73      24.720  46.510  20.080  1.00  0.00            
ATOM   1098  CB  THR A  73      22.920  47.420  19.720  1.00  0.00            
ATOM   1099  HB  THR A  73      23.250  48.450  19.560  1.00  0.00            
ATOM   1100  CG2 THR A  73      22.790  46.730  18.370  1.00  0.00            
ATOM   1101 HG21 THR A  73      21.870  47.110  17.920  1.00  0.00            
ATOM   1102 HG22 THR A  73      23.720  46.840  17.820  1.00  0.00            
ATOM   1103 HG23 THR A  73      22.570  45.660  18.460  1.00  0.00            
ATOM   1104  OG1 THR A  73      21.600  47.510  20.220  1.00  0.00            
ATOM   1105  HG1 THR A  73      21.080  48.000  19.580  1.00  0.00            
ATOM   1106  C   THR A  73      24.440  47.720  21.680  1.00  0.00            
ATOM   1107  O   THR A  73      25.340  48.460  21.290  1.00  0.00            
ATOM   1108  N   GLY A  74      23.880  47.800  22.890  1.00  0.00            
ATOM   1109  H   GLY A  74      23.110  47.160  23.050  1.00  0.00            
ATOM   1110  CA  GLY A  74      24.130  48.850  23.860  1.00  0.00            
ATOM   1111  HA2 GLY A  74      24.490  49.760  23.390  1.00  0.00            
ATOM   1112  HA3 GLY A  74      23.140  49.040  24.280  1.00  0.00            
ATOM   1113  C   GLY A  74      24.980  48.390  25.030  1.00  0.00            
ATOM   1114  O   GLY A  74      25.360  47.220  25.120  1.00  0.00            
ATOM   1115  N   GLY A  75      25.270  49.330  25.940  1.00  0.00            
ATOM   1116  H   GLY A  75      24.710  50.170  25.880  1.00  0.00            
ATOM   1117  CA  GLY A  75      26.400  49.140  26.820  1.00  0.00            
ATOM   1118  HA2 GLY A  75      26.190  49.330  27.870  1.00  0.00            
ATOM   1119  HA3 GLY A  75      26.780  48.120  26.830  1.00  0.00            
ATOM   1120  C   GLY A  75      27.510  50.110  26.420  1.00  0.00            
ATOM   1121  O   GLY A  75      27.670  50.520  25.270  1.00  0.00            
ATOM   1122  N   LYS A  76      28.380  50.420  27.380  1.00  0.00            
ATOM   1123  H   LYS A  76      28.280  49.830  28.200  1.00  0.00            
ATOM   1124  CA  LYS A  76      29.590  51.200  27.400  1.00  0.00            
ATOM   1125  HA  LYS A  76      30.160  50.990  26.490  1.00  0.00            
ATOM   1126  CB  LYS A  76      29.140  52.660  27.350  1.00  0.00            
ATOM   1127  HB2 LYS A  76      29.960  53.340  27.150  1.00  0.00            
ATOM   1128  HB3 LYS A  76      28.380  52.800  26.590  1.00  0.00            
ATOM   1129  CG  LYS A  76      28.430  53.130  28.620  1.00  0.00            
ATOM   1130  HG2 LYS A  76      27.530  52.510  28.640  1.00  0.00            
ATOM   1131  HG3 LYS A  76      29.040  53.120  29.520  1.00  0.00            
ATOM   1132  CD  LYS A  76      27.920  54.550  28.390  1.00  0.00            
ATOM   1133  HD2 LYS A  76      28.840  55.130  28.340  1.00  0.00            
ATOM   1134  HD3 LYS A  76      27.330  54.750  27.500  1.00  0.00            
ATOM   1135  CE  LYS A  76      27.260  55.100  29.650  1.00  0.00            
ATOM   1136  HE2 LYS A  76      26.570  54.340  30.000  1.00  0.00            
ATOM   1137  HE3 LYS A  76      27.890  55.070  30.540  1.00  0.00            
ATOM   1138  NZ  LYS A  76      26.590  56.380  29.410  1.00  0.00            
ATOM   1139  HZ1 LYS A  76      26.090  56.380  28.530  1.00  0.00            
ATOM   1140  HZ2 LYS A  76      25.950  56.650  30.140  1.00  0.00            
ATOM   1141  HZ3 LYS A  76      27.220  57.170  29.430  1.00  0.00            
ATOM   1142  C   LYS A  76      30.440  50.920  28.630  1.00  0.00            
ATOM   1143  O   LYS A  76      29.920  50.600  29.700  1.00  0.00            
ATOM   1144  N   SER A  77      31.760  51.100  28.510  1.00  0.00            
ATOM   1145  H   SER A  77      32.140  51.420  27.640  1.00  0.00            
ATOM   1146  CA  SER A  77      32.730  51.030  29.590  1.00  0.00            
ATOM   1147  HA  SER A  77      32.630  50.080  30.110  1.00  0.00            
ATOM   1148  CB  SER A  77      34.090  51.100  28.900  1.00  0.00            
ATOM   1149  HB2 SER A  77      34.780  50.750  29.660  1.00  0.00            
ATOM   1150  HB3 SER A  77      34.030  50.380  28.080  1.00  0.00            
ATOM   1151  OG  SER A  77      34.410  52.400  28.460  1.00  0.00            
ATOM   1152  HG  SER A  77      35.020  52.310  27.730  1.00  0.00            
ATOM   1153  C   SER A  77      32.580  52.180  30.570  1.00  0.00            
ATOM   1154  O   SER A  77      31.860  53.160  30.380  1.00  0.00            
ATOM   1155  N   ILE A  78      33.470  52.110  31.560  1.00  0.00            
ATOM   1156  H   ILE A  78      34.010  51.250  31.640  1.00  0.00            
ATOM   1157  CA  ILE A  78      33.820  53.210  32.440  1.00  0.00            
ATOM   1158  HA  ILE A  78      32.910  53.700  32.780  1.00  0.00            
ATOM   1159  CB  ILE A  78      34.400  52.670  33.740  1.00  0.00            
ATOM   1160  HB  ILE A  78      34.470  53.510  34.430  1.00  0.00            
ATOM   1161  CG2 ILE A  78      33.330  51.730  34.280  1.00  0.00            
ATOM   1162 HG21 ILE A  78      33.530  51.650  35.350  1.00  0.00            
ATOM   1163 HG22 ILE A  78      32.330  52.140  34.190  1.00  0.00            
ATOM   1164 HG23 ILE A  78      33.310  50.740  33.830  1.00  0.00            
ATOM   1165  CG1 ILE A  78      35.770  51.990  33.700  1.00  0.00            
ATOM   1166 HG12 ILE A  78      35.700  51.020  33.220  1.00  0.00            
ATOM   1167 HG13 ILE A  78      36.400  52.650  33.110  1.00  0.00            
ATOM   1168  CD1 ILE A  78      36.470  51.890  35.060  1.00  0.00            
ATOM   1169 HD11 ILE A  78      36.470  52.870  35.530  1.00  0.00            
ATOM   1170 HD12 ILE A  78      35.930  51.290  35.790  1.00  0.00            
ATOM   1171 HD13 ILE A  78      37.520  51.620  35.010  1.00  0.00            
ATOM   1172  C   ILE A  78      34.690  54.310  31.870  1.00  0.00            
ATOM   1173  O   ILE A  78      34.670  55.350  32.530  1.00  0.00            
ATOM   1174  N   TYR A  79      35.200  54.210  30.640  1.00  0.00            
ATOM   1175  H   TYR A  79      35.100  53.340  30.140  1.00  0.00            
ATOM   1176  CA  TYR A  79      35.960  55.270  30.020  1.00  0.00            
ATOM   1177  HA  TYR A  79      36.280  55.970  30.800  1.00  0.00            
ATOM   1178  CB  TYR A  79      37.130  54.630  29.280  1.00  0.00            
ATOM   1179  HB2 TYR A  79      36.750  54.250  28.330  1.00  0.00            
ATOM   1180  HB3 TYR A  79      37.780  55.480  29.030  1.00  0.00            
ATOM   1181  CG  TYR A  79      37.830  53.650  30.190  1.00  0.00            
ATOM   1182  CD1 TYR A  79      38.490  54.110  31.330  1.00  0.00            
ATOM   1183  HD1 TYR A  79      38.500  55.170  31.560  1.00  0.00            
ATOM   1184  CE1 TYR A  79      38.920  53.170  32.270  1.00  0.00            
ATOM   1185  HE1 TYR A  79      39.340  53.490  33.210  1.00  0.00            
ATOM   1186  CZ  TYR A  79      38.840  51.780  32.040  1.00  0.00            
ATOM   1187  OH  TYR A  79      39.250  50.900  32.990  1.00  0.00            
ATOM   1188  HH  TYR A  79      39.710  51.320  33.720  1.00  0.00            
ATOM   1189  CE2 TYR A  79      38.260  51.350  30.830  1.00  0.00            
ATOM   1190  HE2 TYR A  79      38.210  50.300  30.580  1.00  0.00            
ATOM   1191  CD2 TYR A  79      37.830  52.280  29.880  1.00  0.00            
ATOM   1192  HD2 TYR A  79      37.350  51.970  28.970  1.00  0.00            
ATOM   1193  C   TYR A  79      35.030  56.090  29.140  1.00  0.00            
ATOM   1194  O   TYR A  79      35.230  57.210  28.670  1.00  0.00            
ATOM   1195  N   GLY A  80      33.990  55.410  28.670  1.00  0.00            
ATOM   1196  H   GLY A  80      33.830  54.560  29.200  1.00  0.00            
ATOM   1197  CA  GLY A  80      33.010  55.680  27.640  1.00  0.00            
ATOM   1198  HA2 GLY A  80      32.090  55.230  28.010  1.00  0.00            
ATOM   1199  HA3 GLY A  80      32.800  56.750  27.580  1.00  0.00            
ATOM   1200  C   GLY A  80      33.380  55.130  26.270  1.00  0.00            
ATOM   1201  O   GLY A  80      32.660  55.350  25.290  1.00  0.00            
ATOM   1202  N   GLU A  81      34.500  54.410  26.210  1.00  0.00            
ATOM   1203  H   GLU A  81      35.160  54.420  26.980  1.00  0.00            
ATOM   1204  CA  GLU A  81      35.020  53.940  24.940  1.00  0.00            
ATOM   1205  HA  GLU A  81      34.190  53.710  24.270  1.00  0.00            
ATOM   1206  CB  GLU A  81      36.000  54.950  24.340  1.00  0.00            
ATOM   1207  HB2 GLU A  81      36.100  55.790  25.020  1.00  0.00            
ATOM   1208  HB3 GLU A  81      36.970  54.450  24.260  1.00  0.00            
ATOM   1209  CG  GLU A  81      35.580  55.490  22.980  1.00  0.00            
ATOM   1210  HG2 GLU A  81      34.500  55.580  23.070  1.00  0.00            
ATOM   1211  HG3 GLU A  81      36.100  56.430  22.790  1.00  0.00            
ATOM   1212  CD  GLU A  81      35.900  54.420  21.940  1.00  0.00            
ATOM   1213  OE1 GLU A  81      34.960  53.680  21.560  1.00  0.00            
ATOM   1214  OE2 GLU A  81      37.050  54.320  21.460  1.00  0.00            
ATOM   1215  C   GLU A  81      35.660  52.570  25.140  1.00  0.00            
ATOM   1216  O   GLU A  81      36.230  52.390  26.210  1.00  0.00            
ATOM   1217  N   LYS A  82      35.550  51.630  24.190  1.00  0.00            
ATOM   1218  H   LYS A  82      35.130  51.950  23.340  1.00  0.00            
ATOM   1219  CA  LYS A  82      36.150  50.310  24.110  1.00  0.00            
ATOM   1220  HA  LYS A  82      35.730  49.690  24.890  1.00  0.00            
ATOM   1221  CB  LYS A  82      35.740  49.650  22.800  1.00  0.00            
ATOM   1222  HB2 LYS A  82      36.150  48.640  22.820  1.00  0.00            
ATOM   1223  HB3 LYS A  82      34.660  49.610  22.670  1.00  0.00            
ATOM   1224  CG  LYS A  82      36.380  50.360  21.610  1.00  0.00            
ATOM   1225  HG2 LYS A  82      36.320  51.440  21.760  1.00  0.00            
ATOM   1226  HG3 LYS A  82      37.430  50.100  21.480  1.00  0.00            
ATOM   1227  CD  LYS A  82      35.620  50.030  20.330  1.00  0.00            
ATOM   1228  HD2 LYS A  82      35.600  48.970  20.080  1.00  0.00            
ATOM   1229  HD3 LYS A  82      34.570  50.350  20.340  1.00  0.00            
ATOM   1230  CE  LYS A  82      36.330  50.710  19.170  1.00  0.00            
ATOM   1231  HE2 LYS A  82      37.350  50.320  19.140  1.00  0.00            
ATOM   1232  HE3 LYS A  82      35.950  50.440  18.190  1.00  0.00            
ATOM   1233  NZ  LYS A  82      36.400  52.180  19.200  1.00  0.00            
ATOM   1234  HZ1 LYS A  82      35.640  52.510  18.610  1.00  0.00            
ATOM   1235  HZ2 LYS A  82      36.300  52.520  20.140  1.00  0.00            
ATOM   1236  HZ3 LYS A  82      37.340  52.390  18.880  1.00  0.00            
ATOM   1237  C   LYS A  82      37.660  50.300  24.310  1.00  0.00            
ATOM   1238  O   LYS A  82      38.330  51.320  24.230  1.00  0.00            
ATOM   1239  N   PHE A  83      38.210  49.160  24.730  1.00  0.00            
ATOM   1240  H   PHE A  83      37.640  48.320  24.670  1.00  0.00            
ATOM   1241  CA  PHE A  83      39.560  49.050  25.250  1.00  0.00            
ATOM   1242  HA  PHE A  83      40.150  49.840  24.800  1.00  0.00            
ATOM   1243  CB  PHE A  83      39.680  49.330  26.740  1.00  0.00            
ATOM   1244  HB2 PHE A  83      40.700  48.990  26.920  1.00  0.00            
ATOM   1245  HB3 PHE A  83      39.600  50.400  26.920  1.00  0.00            
ATOM   1246  CG  PHE A  83      38.630  48.530  27.490  1.00  0.00            
ATOM   1247  CD1 PHE A  83      37.440  49.170  27.850  1.00  0.00            
ATOM   1248  HD1 PHE A  83      37.260  50.200  27.570  1.00  0.00            
ATOM   1249  CE1 PHE A  83      36.510  48.430  28.600  1.00  0.00            
ATOM   1250  HE1 PHE A  83      35.670  48.950  29.030  1.00  0.00            
ATOM   1251  CZ  PHE A  83      36.780  47.090  28.910  1.00  0.00            
ATOM   1252  HZ  PHE A  83      36.130  46.570  29.600  1.00  0.00            
ATOM   1253  CE2 PHE A  83      37.960  46.470  28.510  1.00  0.00            
ATOM   1254  HE2 PHE A  83      38.190  45.430  28.710  1.00  0.00            
ATOM   1255  CD2 PHE A  83      38.920  47.190  27.770  1.00  0.00            
ATOM   1256  HD2 PHE A  83      39.890  46.800  27.520  1.00  0.00            
ATOM   1257  C   PHE A  83      40.260  47.800  24.730  1.00  0.00            
ATOM   1258  O   PHE A  83      39.590  46.920  24.190  1.00  0.00            
ATOM   1259  N   GLU A  84      41.580  47.750  24.930  1.00  0.00            
ATOM   1260  H   GLU A  84      42.060  48.470  25.450  1.00  0.00            
ATOM   1261  CA  GLU A  84      42.360  46.630  24.440  1.00  0.00            
ATOM   1262  HA  GLU A  84      42.110  46.290  23.440  1.00  0.00            
ATOM   1263  CB  GLU A  84      43.830  47.040  24.420  1.00  0.00            
ATOM   1264  HB2 GLU A  84      44.160  47.500  25.350  1.00  0.00            
ATOM   1265  HB3 GLU A  84      44.330  46.110  24.180  1.00  0.00            
ATOM   1266  CG  GLU A  84      43.970  48.050  23.280  1.00  0.00            
ATOM   1267  HG2 GLU A  84      43.510  47.640  22.390  1.00  0.00            
ATOM   1268  HG3 GLU A  84      43.410  48.940  23.570  1.00  0.00            
ATOM   1269  CD  GLU A  84      45.380  48.560  23.030  1.00  0.00            
ATOM   1270  OE1 GLU A  84      45.850  48.310  21.900  1.00  0.00            
ATOM   1271  OE2 GLU A  84      46.100  48.930  23.980  1.00  0.00            
ATOM   1272  C   GLU A  84      42.230  45.360  25.280  1.00  0.00            
ATOM   1273  O   GLU A  84      42.280  45.450  26.500  1.00  0.00            
ATOM   1274  N   ASP A  85      42.210  44.180  24.650  1.00  0.00            
ATOM   1275  H   ASP A  85      42.340  44.120  23.650  1.00  0.00            
ATOM   1276  CA  ASP A  85      42.410  42.920  25.320  1.00  0.00            
ATOM   1277  HA  ASP A  85      41.510  42.790  25.930  1.00  0.00            
ATOM   1278  CB  ASP A  85      42.470  41.860  24.230  1.00  0.00            
ATOM   1279  HB2 ASP A  85      43.360  42.000  23.610  1.00  0.00            
ATOM   1280  HB3 ASP A  85      42.690  40.940  24.770  1.00  0.00            
ATOM   1281  CG  ASP A  85      41.230  41.620  23.380  1.00  0.00            
ATOM   1282  OD1 ASP A  85      40.400  40.870  23.950  1.00  0.00            
ATOM   1283  OD2 ASP A  85      41.060  42.090  22.240  1.00  0.00            
ATOM   1284  C   ASP A  85      43.660  42.880  26.180  1.00  0.00            
ATOM   1285  O   ASP A  85      44.750  43.230  25.720  1.00  0.00            
ATOM   1286  N   GLU A  86      43.500  42.610  27.480  1.00  0.00            
ATOM   1287  H   GLU A  86      42.610  42.260  27.800  1.00  0.00            
ATOM   1288  CA  GLU A  86      44.520  43.070  28.400  1.00  0.00            
ATOM   1289  HA  GLU A  86      45.080  43.940  28.050  1.00  0.00            
ATOM   1290  CB  GLU A  86      43.740  43.590  29.600  1.00  0.00            
ATOM   1291  HB2 GLU A  86      43.150  44.450  29.300  1.00  0.00            
ATOM   1292  HB3 GLU A  86      43.040  42.810  29.900  1.00  0.00            
ATOM   1293  CG  GLU A  86      44.600  43.990  30.790  1.00  0.00            
ATOM   1294  HG2 GLU A  86      45.370  43.240  31.010  1.00  0.00            
ATOM   1295  HG3 GLU A  86      45.140  44.900  30.530  1.00  0.00            
ATOM   1296  CD  GLU A  86      43.740  44.240  32.020  1.00  0.00            
ATOM   1297  OE1 GLU A  86      42.520  44.000  32.150  1.00  0.00            
ATOM   1298  OE2 GLU A  86      44.450  44.710  32.940  1.00  0.00            
ATOM   1299  C   GLU A  86      45.450  41.930  28.780  1.00  0.00            
ATOM   1300  O   GLU A  86      46.650  42.160  28.950  1.00  0.00            
ATOM   1301  N   ASN A  87      44.930  40.710  28.910  1.00  0.00            
ATOM   1302  H   ASN A  87      43.960  40.560  28.680  1.00  0.00            
ATOM   1303  CA  ASN A  87      45.730  39.590  29.370  1.00  0.00            
ATOM   1304  HA  ASN A  87      46.670  39.570  28.810  1.00  0.00            
ATOM   1305  CB  ASN A  87      45.990  39.770  30.870  1.00  0.00            
ATOM   1306  HB2 ASN A  87      46.280  40.780  31.150  1.00  0.00            
ATOM   1307  HB3 ASN A  87      45.090  39.640  31.460  1.00  0.00            
ATOM   1308  CG  ASN A  87      47.020  38.810  31.460  1.00  0.00            
ATOM   1309  OD1 ASN A  87      47.720  38.040  30.810  1.00  0.00            
ATOM   1310  ND2 ASN A  87      47.150  38.900  32.790  1.00  0.00            
ATOM   1311 HD21 ASN A  87      47.920  38.400  33.220  1.00  0.00            
ATOM   1312 HD22 ASN A  87      46.720  39.650  33.310  1.00  0.00            
ATOM   1313  C   ASN A  87      44.970  38.320  29.020  1.00  0.00            
ATOM   1314  O   ASN A  87      43.760  38.190  29.160  1.00  0.00            
ATOM   1315  N   PHE A  88      45.750  37.290  28.690  1.00  0.00            
ATOM   1316  H   PHE A  88      46.750  37.410  28.740  1.00  0.00            
ATOM   1317  CA  PHE A  88      45.450  35.900  28.400  1.00  0.00            
ATOM   1318  HA  PHE A  88      44.420  35.630  28.610  1.00  0.00            
ATOM   1319  CB  PHE A  88      45.810  35.580  26.960  1.00  0.00            
ATOM   1320  HB2 PHE A  88      46.860  35.480  26.710  1.00  0.00            
ATOM   1321  HB3 PHE A  88      45.310  34.620  26.820  1.00  0.00            
ATOM   1322  CG  PHE A  88      45.170  36.500  25.940  1.00  0.00            
ATOM   1323  CD1 PHE A  88      43.920  36.230  25.370  1.00  0.00            
ATOM   1324  HD1 PHE A  88      43.330  35.410  25.770  1.00  0.00            
ATOM   1325  CE1 PHE A  88      43.380  37.180  24.500  1.00  0.00            
ATOM   1326  HE1 PHE A  88      42.400  36.960  24.100  1.00  0.00            
ATOM   1327  CZ  PHE A  88      44.030  38.370  24.170  1.00  0.00            
ATOM   1328  HZ  PHE A  88      43.630  39.110  23.490  1.00  0.00            
ATOM   1329  CE2 PHE A  88      45.370  38.480  24.560  1.00  0.00            
ATOM   1330  HE2 PHE A  88      45.940  39.370  24.330  1.00  0.00            
ATOM   1331  CD2 PHE A  88      45.890  37.630  25.540  1.00  0.00            
ATOM   1332  HD2 PHE A  88      46.860  37.770  26.010  1.00  0.00            
ATOM   1333  C   PHE A  88      46.250  35.030  29.360  1.00  0.00            
ATOM   1334  O   PHE A  88      47.360  34.570  29.080  1.00  0.00            
ATOM   1335  N   ILE A  89      45.680  34.680  30.520  1.00  0.00            
ATOM   1336  H   ILE A  89      44.790  35.060  30.800  1.00  0.00            
ATOM   1337  CA  ILE A  89      46.340  33.840  31.490  1.00  0.00            
ATOM   1338  HA  ILE A  89      47.080  33.230  30.950  1.00  0.00            
ATOM   1339  CB  ILE A  89      47.130  34.740  32.430  1.00  0.00            
ATOM   1340  HB  ILE A  89      47.550  35.530  31.800  1.00  0.00            
ATOM   1341  CG2 ILE A  89      46.180  35.490  33.350  1.00  0.00            
ATOM   1342 HG21 ILE A  89      46.800  36.220  33.870  1.00  0.00            
ATOM   1343 HG22 ILE A  89      45.440  36.130  32.880  1.00  0.00            
ATOM   1344 HG23 ILE A  89      45.710  34.770  34.030  1.00  0.00            
ATOM   1345  CG1 ILE A  89      48.280  34.200  33.270  1.00  0.00            
ATOM   1346 HG12 ILE A  89      48.610  34.960  33.980  1.00  0.00            
ATOM   1347 HG13 ILE A  89      47.830  33.420  33.890  1.00  0.00            
ATOM   1348  CD1 ILE A  89      49.340  33.530  32.400  1.00  0.00            
ATOM   1349 HD11 ILE A  89      49.880  34.300  31.850  1.00  0.00            
ATOM   1350 HD12 ILE A  89      50.130  33.040  32.970  1.00  0.00            
ATOM   1351 HD13 ILE A  89      48.960  32.710  31.780  1.00  0.00            
ATOM   1352  C   ILE A  89      45.430  32.870  32.230  1.00  0.00            
ATOM   1353  O   ILE A  89      45.970  31.830  32.600  1.00  0.00            
ATOM   1354  N   LEU A  90      44.100  32.990  32.170  1.00  0.00            
ATOM   1355  H   LEU A  90      43.780  33.820  31.700  1.00  0.00            
ATOM   1356  CA  LEU A  90      43.080  32.060  32.620  1.00  0.00            
ATOM   1357  HA  LEU A  90      43.470  31.180  33.120  1.00  0.00            
ATOM   1358  CB  LEU A  90      42.080  32.700  33.590  1.00  0.00            
ATOM   1359  HB2 LEU A  90      41.540  33.500  33.090  1.00  0.00            
ATOM   1360  HB3 LEU A  90      41.300  31.970  33.810  1.00  0.00            
ATOM   1361  CG  LEU A  90      42.550  33.330  34.890  1.00  0.00            
ATOM   1362  HG  LEU A  90      41.680  33.300  35.540  1.00  0.00            
ATOM   1363  CD1 LEU A  90      43.600  32.420  35.520  1.00  0.00            
ATOM   1364 HD11 LEU A  90      44.570  32.410  35.020  1.00  0.00            
ATOM   1365 HD12 LEU A  90      43.910  32.810  36.490  1.00  0.00            
ATOM   1366 HD13 LEU A  90      43.240  31.390  35.620  1.00  0.00            
ATOM   1367  CD2 LEU A  90      42.970  34.800  34.810  1.00  0.00            
ATOM   1368 HD21 LEU A  90      42.060  35.400  34.740  1.00  0.00            
ATOM   1369 HD22 LEU A  90      43.520  35.080  35.700  1.00  0.00            
ATOM   1370 HD23 LEU A  90      43.440  34.980  33.840  1.00  0.00            
ATOM   1371  C   LEU A  90      42.410  31.450  31.400  1.00  0.00            
ATOM   1372  O   LEU A  90      42.510  32.090  30.360  1.00  0.00            
ATOM   1373  N   LYS A  91      41.740  30.300  31.540  1.00  0.00            
ATOM   1374  H   LYS A  91      41.570  29.930  32.470  1.00  0.00            
ATOM   1375  CA  LYS A  91      41.330  29.510  30.400  1.00  0.00            
ATOM   1376  HA  LYS A  91      41.300  30.110  29.500  1.00  0.00            
ATOM   1377  CB  LYS A  91      42.280  28.330  30.200  1.00  0.00            
ATOM   1378  HB2 LYS A  91      42.410  27.810  31.150  1.00  0.00            
ATOM   1379  HB3 LYS A  91      41.900  27.620  29.470  1.00  0.00            
ATOM   1380  CG  LYS A  91      43.620  28.680  29.560  1.00  0.00            
ATOM   1381  HG2 LYS A  91      43.440  29.110  28.580  1.00  0.00            
ATOM   1382  HG3 LYS A  91      44.060  29.440  30.200  1.00  0.00            
ATOM   1383  CD  LYS A  91      44.600  27.510  29.550  1.00  0.00            
ATOM   1384  HD2 LYS A  91      45.510  27.770  29.000  1.00  0.00            
ATOM   1385  HD3 LYS A  91      44.860  27.390  30.610  1.00  0.00            
ATOM   1386  CE  LYS A  91      44.250  26.080  29.160  1.00  0.00            
ATOM   1387  HE2 LYS A  91      45.180  25.520  29.280  1.00  0.00            
ATOM   1388  HE3 LYS A  91      43.490  25.670  29.810  1.00  0.00            
ATOM   1389  NZ  LYS A  91      43.860  25.910  27.750  1.00  0.00            
ATOM   1390  HZ1 LYS A  91      43.180  26.580  27.450  1.00  0.00            
ATOM   1391  HZ2 LYS A  91      44.670  26.020  27.150  1.00  0.00            
ATOM   1392  HZ3 LYS A  91      43.410  25.020  27.600  1.00  0.00            
ATOM   1393  C   LYS A  91      39.840  29.240  30.570  1.00  0.00            
ATOM   1394  O   LYS A  91      39.370  29.290  31.710  1.00  0.00            
ATOM   1395  N   HID A  92      39.210  28.900  29.440  1.00  0.00            
ATOM   1396  H   HID A  92      39.810  28.740  28.650  1.00  0.00            
ATOM   1397  CA  HID A  92      37.840  28.430  29.360  1.00  0.00            
ATOM   1398  HA  HID A  92      37.200  28.830  30.150  1.00  0.00            
ATOM   1399  CB  HID A  92      37.330  28.710  27.950  1.00  0.00            
ATOM   1400  HB2 HID A  92      38.030  28.190  27.310  1.00  0.00            
ATOM   1401  HB3 HID A  92      36.330  28.270  27.910  1.00  0.00            
ATOM   1402  CG  HID A  92      37.430  30.170  27.590  1.00  0.00            
ATOM   1403  ND1 HID A  92      38.520  30.780  27.000  1.00  0.00            
ATOM   1404  HD1 HID A  92      39.440  30.380  26.900  1.00  0.00            
ATOM   1405  CE1 HID A  92      38.220  32.060  26.740  1.00  0.00            
ATOM   1406  HE1 HID A  92      38.880  32.820  26.360  1.00  0.00            
ATOM   1407  NE2 HID A  92      36.970  32.320  27.150  1.00  0.00            
ATOM   1408  CD2 HID A  92      36.440  31.120  27.630  1.00  0.00            
ATOM   1409  HD2 HID A  92      35.480  31.060  28.120  1.00  0.00            
ATOM   1410  C   HID A  92      37.700  26.950  29.680  1.00  0.00            
ATOM   1411  O   HID A  92      36.970  26.250  28.980  1.00  0.00            
ATOM   1412  N   THR A  93      38.490  26.370  30.590  1.00  0.00            
ATOM   1413  H   THR A  93      39.330  26.800  30.940  1.00  0.00            
ATOM   1414  CA  THR A  93      38.500  24.950  30.850  1.00  0.00            
ATOM   1415  HA  THR A  93      38.560  24.460  29.880  1.00  0.00            
ATOM   1416  CB  THR A  93      39.740  24.590  31.660  1.00  0.00            
ATOM   1417  HB  THR A  93      39.700  23.580  32.080  1.00  0.00            
ATOM   1418  CG2 THR A  93      41.020  24.510  30.840  1.00  0.00            
ATOM   1419 HG21 THR A  93      41.880  24.360  31.490  1.00  0.00            
ATOM   1420 HG22 THR A  93      40.820  23.600  30.270  1.00  0.00            
ATOM   1421 HG23 THR A  93      41.140  25.330  30.130  1.00  0.00            
ATOM   1422  OG1 THR A  93      39.960  25.520  32.700  1.00  0.00            
ATOM   1423  HG1 THR A  93      40.900  25.570  32.880  1.00  0.00            
ATOM   1424  C   THR A  93      37.300  24.350  31.570  1.00  0.00            
ATOM   1425  O   THR A  93      37.420  23.180  31.940  1.00  0.00            
ATOM   1426  N   GLY A  94      36.150  25.020  31.630  1.00  0.00            
ATOM   1427  H   GLY A  94      36.110  25.980  31.310  1.00  0.00            
ATOM   1428  CA  GLY A  94      34.950  24.450  32.210  1.00  0.00            
ATOM   1429  HA2 GLY A  94      34.720  23.580  31.600  1.00  0.00            
ATOM   1430  HA3 GLY A  94      35.200  24.010  33.180  1.00  0.00            
ATOM   1431  C   GLY A  94      33.790  25.410  32.420  1.00  0.00            
ATOM   1432  O   GLY A  94      33.830  26.610  32.150  1.00  0.00            
ATOM   1433  N   PRO A  95      32.670  24.960  33.000  1.00  0.00            
ATOM   1434  CD  PRO A  95      32.380  23.540  33.040  1.00  0.00            
ATOM   1435  HD2 PRO A  95      32.820  23.230  33.990  1.00  0.00            
ATOM   1436  HD3 PRO A  95      32.640  22.910  32.190  1.00  0.00            
ATOM   1437  CG  PRO A  95      30.910  23.490  33.450  1.00  0.00            
ATOM   1438  HG2 PRO A  95      30.620  22.650  34.070  1.00  0.00            
ATOM   1439  HG3 PRO A  95      30.310  23.580  32.550  1.00  0.00            
ATOM   1440  CB  PRO A  95      30.710  24.810  34.200  1.00  0.00            
ATOM   1441  HB2 PRO A  95      31.060  24.660  35.220  1.00  0.00            
ATOM   1442  HB3 PRO A  95      29.680  25.170  34.220  1.00  0.00            
ATOM   1443  CA  PRO A  95      31.560  25.790  33.390  1.00  0.00            
ATOM   1444  HA  PRO A  95      30.980  26.130  32.530  1.00  0.00            
ATOM   1445  C   PRO A  95      31.810  26.920  34.390  1.00  0.00            
ATOM   1446  O   PRO A  95      32.700  26.820  35.240  1.00  0.00            
ATOM   1447  N   GLY A  96      31.120  28.030  34.180  1.00  0.00            
ATOM   1448  H   GLY A  96      30.560  28.060  33.330  1.00  0.00            
ATOM   1449  CA  GLY A  96      31.160  29.200  35.040  1.00  0.00            
ATOM   1450  HA2 GLY A  96      30.210  29.700  34.820  1.00  0.00            
ATOM   1451  HA3 GLY A  96      31.200  28.950  36.100  1.00  0.00            
ATOM   1452  C   GLY A  96      32.230  30.230  34.700  1.00  0.00            
ATOM   1453  O   GLY A  96      32.290  31.230  35.420  1.00  0.00            
ATOM   1454  N   ILE A  97      33.060  30.000  33.680  1.00  0.00            
ATOM   1455  H   ILE A  97      33.070  29.140  33.150  1.00  0.00            
ATOM   1456  CA  ILE A  97      34.000  30.990  33.210  1.00  0.00            
ATOM   1457  HA  ILE A  97      34.500  31.370  34.100  1.00  0.00            
ATOM   1458  CB  ILE A  97      35.140  30.280  32.480  1.00  0.00            
ATOM   1459  HB  ILE A  97      34.680  29.840  31.600  1.00  0.00            
ATOM   1460  CG2 ILE A  97      36.150  31.260  31.920  1.00  0.00            
ATOM   1461 HG21 ILE A  97      36.420  32.020  32.660  1.00  0.00            
ATOM   1462 HG22 ILE A  97      37.060  30.820  31.510  1.00  0.00            
ATOM   1463 HG23 ILE A  97      35.810  31.890  31.090  1.00  0.00            
ATOM   1464  CG1 ILE A  97      35.880  29.210  33.290  1.00  0.00            
ATOM   1465 HG12 ILE A  97      35.320  28.290  33.410  1.00  0.00            
ATOM   1466 HG13 ILE A  97      36.640  28.860  32.590  1.00  0.00            
ATOM   1467  CD1 ILE A  97      36.410  29.680  34.640  1.00  0.00            
ATOM   1468 HD11 ILE A  97      37.110  30.520  34.540  1.00  0.00            
ATOM   1469 HD12 ILE A  97      35.610  29.940  35.330  1.00  0.00            
ATOM   1470 HD13 ILE A  97      37.030  28.850  34.970  1.00  0.00            
ATOM   1471  C   ILE A  97      33.320  32.170  32.520  1.00  0.00            
ATOM   1472  O   ILE A  97      32.320  32.100  31.820  1.00  0.00            
ATOM   1473  N   LEU A  98      33.910  33.340  32.780  1.00  0.00            
ATOM   1474  H   LEU A  98      34.770  33.300  33.320  1.00  0.00            
ATOM   1475  CA  LEU A  98      33.390  34.670  32.520  1.00  0.00            
ATOM   1476  HA  LEU A  98      32.510  34.570  31.890  1.00  0.00            
ATOM   1477  CB  LEU A  98      32.950  35.360  33.810  1.00  0.00            
ATOM   1478  HB2 LEU A  98      32.320  34.610  34.280  1.00  0.00            
ATOM   1479  HB3 LEU A  98      33.770  35.590  34.490  1.00  0.00            
ATOM   1480  CG  LEU A  98      32.130  36.600  33.470  1.00  0.00            
ATOM   1481  HG  LEU A  98      32.870  37.160  32.900  1.00  0.00            
ATOM   1482  CD1 LEU A  98      30.800  36.290  32.790  1.00  0.00            
ATOM   1483 HD11 LEU A  98      30.070  37.080  32.970  1.00  0.00            
ATOM   1484 HD12 LEU A  98      31.040  36.260  31.720  1.00  0.00            
ATOM   1485 HD13 LEU A  98      30.560  35.270  33.080  1.00  0.00            
ATOM   1486  CD2 LEU A  98      31.820  37.360  34.760  1.00  0.00            
ATOM   1487 HD21 LEU A  98      31.470  36.620  35.480  1.00  0.00            
ATOM   1488 HD22 LEU A  98      32.760  37.750  35.160  1.00  0.00            
ATOM   1489 HD23 LEU A  98      31.100  38.160  34.580  1.00  0.00            
ATOM   1490  C   LEU A  98      34.410  35.440  31.700  1.00  0.00            
ATOM   1491  O   LEU A  98      35.570  35.520  32.110  1.00  0.00            
ATOM   1492  N   SER A  99      34.090  35.960  30.510  1.00  0.00            
ATOM   1493  H   SER A  99      33.100  35.950  30.300  1.00  0.00            
ATOM   1494  CA  SER A  99      34.860  36.360  29.360  1.00  0.00            
ATOM   1495  HA  SER A  99      35.810  36.810  29.650  1.00  0.00            
ATOM   1496  CB  SER A  99      35.110  35.260  28.330  1.00  0.00            
ATOM   1497  HB2 SER A  99      34.270  34.660  27.990  1.00  0.00            
ATOM   1498  HB3 SER A  99      35.400  35.760  27.400  1.00  0.00            
ATOM   1499  OG  SER A  99      36.130  34.450  28.870  1.00  0.00            
ATOM   1500  HG  SER A  99      36.460  33.800  28.250  1.00  0.00            
ATOM   1501  C   SER A  99      34.160  37.570  28.740  1.00  0.00            
ATOM   1502  O   SER A  99      32.940  37.590  28.600  1.00  0.00            
ATOM   1503  N   MET A 100      34.850  38.550  28.150  1.00  0.00            
ATOM   1504  H   MET A 100      35.820  38.310  27.990  1.00  0.00            
ATOM   1505  CA  MET A 100      34.230  39.620  27.410  1.00  0.00            
ATOM   1506  HA  MET A 100      33.350  40.040  27.900  1.00  0.00            
ATOM   1507  CB  MET A 100      35.300  40.710  27.300  1.00  0.00            
ATOM   1508  HB2 MET A 100      36.270  40.260  27.080  1.00  0.00            
ATOM   1509  HB3 MET A 100      35.080  41.300  26.410  1.00  0.00            
ATOM   1510  CG  MET A 100      35.630  41.630  28.480  1.00  0.00            
ATOM   1511  HG2 MET A 100      35.600  40.970  29.350  1.00  0.00            
ATOM   1512  HG3 MET A 100      36.630  42.050  28.370  1.00  0.00            
ATOM   1513  SD  MET A 100      34.370  42.910  28.710  1.00  0.00            
ATOM   1514  CE  MET A 100      33.760  42.470  30.360  1.00  0.00            
ATOM   1515  HE1 MET A 100      33.070  43.300  30.510  1.00  0.00            
ATOM   1516  HE2 MET A 100      33.210  41.540  30.230  1.00  0.00            
ATOM   1517  HE3 MET A 100      34.600  42.310  31.030  1.00  0.00            
ATOM   1518  C   MET A 100      33.760  39.230  26.020  1.00  0.00            
ATOM   1519  O   MET A 100      34.470  38.590  25.240  1.00  0.00            
ATOM   1520  N   ALA A 101      32.600  39.720  25.570  1.00  0.00            
ATOM   1521  H   ALA A 101      32.050  40.280  26.200  1.00  0.00            
ATOM   1522  CA  ALA A 101      32.230  39.740  24.170  1.00  0.00            
ATOM   1523  HA  ALA A 101      32.210  38.690  23.850  1.00  0.00            
ATOM   1524  CB  ALA A 101      30.920  40.500  23.990  1.00  0.00            
ATOM   1525  HB1 ALA A 101      30.050  40.100  24.520  1.00  0.00            
ATOM   1526  HB2 ALA A 101      30.980  41.570  24.180  1.00  0.00            
ATOM   1527  HB3 ALA A 101      30.640  40.380  22.950  1.00  0.00            
ATOM   1528  C   ALA A 101      33.270  40.500  23.360  1.00  0.00            
ATOM   1529  O   ALA A 101      33.540  41.670  23.630  1.00  0.00            
ATOM   1530  N   ASN A 102      33.830  39.930  22.300  1.00  0.00            
ATOM   1531  H   ASN A 102      33.640  39.010  21.930  1.00  0.00            
ATOM   1532  CA  ASN A 102      34.930  40.490  21.530  1.00  0.00            
ATOM   1533  HA  ASN A 102      34.950  41.580  21.550  1.00  0.00            
ATOM   1534  CB  ASN A 102      36.210  39.940  22.140  1.00  0.00            
ATOM   1535  HB2 ASN A 102      36.260  40.170  23.210  1.00  0.00            
ATOM   1536  HB3 ASN A 102      36.290  38.890  21.880  1.00  0.00            
ATOM   1537  CG  ASN A 102      37.520  40.510  21.610  1.00  0.00            
ATOM   1538  OD1 ASN A 102      38.070  39.960  20.650  1.00  0.00            
ATOM   1539  ND2 ASN A 102      38.160  41.470  22.270  1.00  0.00            
ATOM   1540 HD21 ASN A 102      39.140  41.660  22.110  1.00  0.00            
ATOM   1541 HD22 ASN A 102      37.650  41.850  23.060  1.00  0.00            
ATOM   1542  C   ASN A 102      34.870  40.040  20.070  1.00  0.00            
ATOM   1543  O   ASN A 102      34.430  38.950  19.720  1.00  0.00            
ATOM   1544  N   ALA A 103      35.350  40.950  19.230  1.00  0.00            
ATOM   1545  H   ALA A 103      35.800  41.770  19.620  1.00  0.00            
ATOM   1546  CA  ALA A 103      35.400  40.750  17.790  1.00  0.00            
ATOM   1547  HA  ALA A 103      35.170  39.730  17.480  1.00  0.00            
ATOM   1548  CB  ALA A 103      34.260  41.560  17.180  1.00  0.00            
ATOM   1549  HB1 ALA A 103      34.080  41.260  16.150  1.00  0.00            
ATOM   1550  HB2 ALA A 103      33.280  41.480  17.660  1.00  0.00            
ATOM   1551  HB3 ALA A 103      34.570  42.600  17.110  1.00  0.00            
ATOM   1552  C   ALA A 103      36.710  41.050  17.090  1.00  0.00            
ATOM   1553  O   ALA A 103      36.810  41.030  15.860  1.00  0.00            
ATOM   1554  N   GLY A 104      37.760  41.430  17.820  1.00  0.00            
ATOM   1555  H   GLY A 104      37.700  41.400  18.830  1.00  0.00            
ATOM   1556  CA  GLY A 104      39.030  41.880  17.280  1.00  0.00            
ATOM   1557  HA2 GLY A 104      39.700  41.080  16.970  1.00  0.00            
ATOM   1558  HA3 GLY A 104      38.800  42.520  16.430  1.00  0.00            
ATOM   1559  C   GLY A 104      39.750  42.770  18.270  1.00  0.00            
ATOM   1560  O   GLY A 104      39.230  43.060  19.340  1.00  0.00            
ATOM   1561  N   PRO A 105      40.870  43.340  17.800  1.00  0.00            
ATOM   1562  CD  PRO A 105      41.560  42.990  16.580  1.00  0.00            
ATOM   1563  HD2 PRO A 105      41.040  43.270  15.660  1.00  0.00            
ATOM   1564  HD3 PRO A 105      41.680  41.910  16.490  1.00  0.00            
ATOM   1565  CG  PRO A 105      42.970  43.570  16.570  1.00  0.00            
ATOM   1566  HG2 PRO A 105      43.390  43.840  15.610  1.00  0.00            
ATOM   1567  HG3 PRO A 105      43.630  42.850  17.070  1.00  0.00            
ATOM   1568  CB  PRO A 105      42.760  44.820  17.420  1.00  0.00            
ATOM   1569  HB2 PRO A 105      42.430  45.670  16.840  1.00  0.00            
ATOM   1570  HB3 PRO A 105      43.710  45.070  17.890  1.00  0.00            
ATOM   1571  CA  PRO A 105      41.720  44.330  18.430  1.00  0.00            
ATOM   1572  HA  PRO A 105      42.290  43.860  19.230  1.00  0.00            
ATOM   1573  C   PRO A 105      40.910  45.530  18.900  1.00  0.00            
ATOM   1574  O   PRO A 105      40.070  46.020  18.150  1.00  0.00            
ATOM   1575  N   ASN A 106      41.070  46.010  20.130  1.00  0.00            
ATOM   1576  H   ASN A 106      41.670  45.480  20.750  1.00  0.00            
ATOM   1577  CA  ASN A 106      40.220  47.020  20.730  1.00  0.00            
ATOM   1578  HA  ASN A 106      40.420  46.990  21.810  1.00  0.00            
ATOM   1579  CB  ASN A 106      40.800  48.320  20.180  1.00  0.00            
ATOM   1580  HB2 ASN A 106      41.890  48.340  20.260  1.00  0.00            
ATOM   1581  HB3 ASN A 106      40.480  48.460  19.150  1.00  0.00            
ATOM   1582  CG  ASN A 106      40.310  49.520  20.970  1.00  0.00            
ATOM   1583  OD1 ASN A 106      40.340  49.610  22.200  1.00  0.00            
ATOM   1584  ND2 ASN A 106      39.850  50.570  20.270  1.00  0.00            
ATOM   1585 HD21 ASN A 106      39.600  51.340  20.870  1.00  0.00            
ATOM   1586 HD22 ASN A 106      40.080  50.690  19.290  1.00  0.00            
ATOM   1587  C   ASN A 106      38.720  46.850  20.520  1.00  0.00            
ATOM   1588  O   ASN A 106      38.120  47.650  19.810  1.00  0.00            
ATOM   1589  N   THR A 107      38.110  45.790  21.050  1.00  0.00            
ATOM   1590  H   THR A 107      38.680  45.130  21.560  1.00  0.00            
ATOM   1591  CA  THR A 107      36.660  45.680  21.070  1.00  0.00            
ATOM   1592  HA  THR A 107      36.130  46.590  20.810  1.00  0.00            
ATOM   1593  CB  THR A 107      36.230  44.740  19.950  1.00  0.00            
ATOM   1594  HB  THR A 107      35.140  44.790  19.940  1.00  0.00            
ATOM   1595  CG2 THR A 107      36.600  45.080  18.510  1.00  0.00            
ATOM   1596 HG21 THR A 107      37.670  45.130  18.290  1.00  0.00            
ATOM   1597 HG22 THR A 107      36.110  44.380  17.840  1.00  0.00            
ATOM   1598 HG23 THR A 107      36.130  46.040  18.320  1.00  0.00            
ATOM   1599  OG1 THR A 107      36.630  43.390  20.100  1.00  0.00            
ATOM   1600  HG1 THR A 107      37.570  43.500  20.270  1.00  0.00            
ATOM   1601  C   THR A 107      35.990  45.360  22.400  1.00  0.00            
ATOM   1602  O   THR A 107      34.770  45.500  22.410  1.00  0.00            
ATOM   1603  N   ASN A 108      36.730  45.090  23.470  1.00  0.00            
ATOM   1604  H   ASN A 108      37.730  45.210  23.390  1.00  0.00            
ATOM   1605  CA  ASN A 108      36.220  44.930  24.820  1.00  0.00            
ATOM   1606  HA  ASN A 108      35.560  44.070  24.710  1.00  0.00            
ATOM   1607  CB  ASN A 108      37.330  44.410  25.730  1.00  0.00            
ATOM   1608  HB2 ASN A 108      38.170  45.090  25.850  1.00  0.00            
ATOM   1609  HB3 ASN A 108      36.760  44.400  26.660  1.00  0.00            
ATOM   1610  CG  ASN A 108      37.840  43.040  25.310  1.00  0.00            
ATOM   1611  OD1 ASN A 108      37.150  42.170  24.770  1.00  0.00            
ATOM   1612  ND2 ASN A 108      39.050  42.720  25.760  1.00  0.00            
ATOM   1613 HD21 ASN A 108      39.500  41.900  25.390  1.00  0.00            
ATOM   1614 HD22 ASN A 108      39.540  43.400  26.340  1.00  0.00            
ATOM   1615  C   ASN A 108      35.600  46.230  25.310  1.00  0.00            
ATOM   1616  O   ASN A 108      36.190  47.290  25.080  1.00  0.00            
ATOM   1617  N   GLY A 109      34.430  46.140  25.940  1.00  0.00            
ATOM   1618  H   GLY A 109      34.020  45.220  26.050  1.00  0.00            
ATOM   1619  CA  GLY A 109      33.680  47.300  26.360  1.00  0.00            
ATOM   1620  HA2 GLY A 109      34.410  48.090  26.520  1.00  0.00            
ATOM   1621  HA3 GLY A 109      33.080  47.650  25.520  1.00  0.00            
ATOM   1622  C   GLY A 109      32.800  47.100  27.590  1.00  0.00            
ATOM   1623  O   GLY A 109      33.150  47.660  28.630  1.00  0.00            
ATOM   1624  N   SER A 110      31.780  46.230  27.510  1.00  0.00            
ATOM   1625  H   SER A 110      31.580  45.740  26.650  1.00  0.00            
ATOM   1626  CA  SER A 110      30.940  45.930  28.650  1.00  0.00            
ATOM   1627  HA  SER A 110      31.640  45.640  29.430  1.00  0.00            
ATOM   1628  CB  SER A 110      30.110  47.170  28.970  1.00  0.00            
ATOM   1629  HB2 SER A 110      29.460  46.940  29.810  1.00  0.00            
ATOM   1630  HB3 SER A 110      30.860  47.870  29.340  1.00  0.00            
ATOM   1631  OG  SER A 110      29.200  47.560  27.970  1.00  0.00            
ATOM   1632  HG  SER A 110      29.670  47.920  27.220  1.00  0.00            
ATOM   1633  C   SER A 110      30.040  44.710  28.540  1.00  0.00            
ATOM   1634  O   SER A 110      29.550  44.220  29.560  1.00  0.00            
ATOM   1635  N   GLN A 111      29.870  44.150  27.340  1.00  0.00            
ATOM   1636  H   GLN A 111      30.210  44.630  26.520  1.00  0.00            
ATOM   1637  CA  GLN A 111      29.170  42.900  27.120  1.00  0.00            
ATOM   1638  HA  GLN A 111      28.320  42.740  27.790  1.00  0.00            
ATOM   1639  CB  GLN A 111      28.620  42.910  25.690  1.00  0.00            
ATOM   1640  HB2 GLN A 111      29.490  43.110  25.060  1.00  0.00            
ATOM   1641  HB3 GLN A 111      28.140  41.960  25.460  1.00  0.00            
ATOM   1642  CG  GLN A 111      27.570  43.980  25.410  1.00  0.00            
ATOM   1643  HG2 GLN A 111      26.830  43.820  26.190  1.00  0.00            
ATOM   1644  HG3 GLN A 111      27.970  44.990  25.530  1.00  0.00            
ATOM   1645  CD  GLN A 111      26.920  43.840  24.040  1.00  0.00            
ATOM   1646  OE1 GLN A 111      27.110  42.810  23.400  1.00  0.00            
ATOM   1647  NE2 GLN A 111      26.240  44.860  23.520  1.00  0.00            
ATOM   1648 HE21 GLN A 111      26.110  44.940  22.520  1.00  0.00            
ATOM   1649 HE22 GLN A 111      26.290  45.740  24.010  1.00  0.00            
ATOM   1650  C   GLN A 111      30.090  41.700  27.310  1.00  0.00            
ATOM   1651  O   GLN A 111      31.230  41.710  26.860  1.00  0.00            
ATOM   1652  N   PHE A 112      29.590  40.620  27.910  1.00  0.00            
ATOM   1653  H   PHE A 112      28.590  40.640  28.090  1.00  0.00            
ATOM   1654  CA  PHE A 112      30.300  39.450  28.390  1.00  0.00            
ATOM   1655  HA  PHE A 112      31.260  39.360  27.900  1.00  0.00            
ATOM   1656  CB  PHE A 112      30.470  39.660  29.900  1.00  0.00            
ATOM   1657  HB2 PHE A 112      31.190  38.950  30.300  1.00  0.00            
ATOM   1658  HB3 PHE A 112      30.970  40.620  30.050  1.00  0.00            
ATOM   1659  CG  PHE A 112      29.150  39.710  30.630  1.00  0.00            
ATOM   1660  CD1 PHE A 112      28.620  38.560  31.230  1.00  0.00            
ATOM   1661  HD1 PHE A 112      29.060  37.610  30.950  1.00  0.00            
ATOM   1662  CE1 PHE A 112      27.430  38.630  31.960  1.00  0.00            
ATOM   1663  HE1 PHE A 112      26.900  37.770  32.340  1.00  0.00            
ATOM   1664  CZ  PHE A 112      26.700  39.820  32.080  1.00  0.00            
ATOM   1665  HZ  PHE A 112      25.730  39.760  32.560  1.00  0.00            
ATOM   1666  CE2 PHE A 112      27.300  41.000  31.650  1.00  0.00            
ATOM   1667  HE2 PHE A 112      26.760  41.930  31.790  1.00  0.00            
ATOM   1668  CD2 PHE A 112      28.480  40.910  30.900  1.00  0.00            
ATOM   1669  HD2 PHE A 112      28.850  41.830  30.470  1.00  0.00            
ATOM   1670  C   PHE A 112      29.390  38.240  28.220  1.00  0.00            
ATOM   1671  O   PHE A 112      28.200  38.300  27.940  1.00  0.00            
ATOM   1672  N   PHE A 113      30.040  37.090  28.420  1.00  0.00            
ATOM   1673  H   PHE A 113      31.040  37.090  28.550  1.00  0.00            
ATOM   1674  CA  PHE A 113      29.270  35.860  28.460  1.00  0.00            
ATOM   1675  HA  PHE A 113      28.210  35.980  28.720  1.00  0.00            
ATOM   1676  CB  PHE A 113      29.420  35.240  27.080  1.00  0.00            
ATOM   1677  HB2 PHE A 113      28.710  34.430  26.920  1.00  0.00            
ATOM   1678  HB3 PHE A 113      29.040  36.060  26.470  1.00  0.00            
ATOM   1679  CG  PHE A 113      30.750  34.700  26.600  1.00  0.00            
ATOM   1680  CD1 PHE A 113      31.610  35.570  25.910  1.00  0.00            
ATOM   1681  HD1 PHE A 113      31.300  36.590  25.750  1.00  0.00            
ATOM   1682  CE1 PHE A 113      32.840  35.080  25.450  1.00  0.00            
ATOM   1683  HE1 PHE A 113      33.600  35.740  25.060  1.00  0.00            
ATOM   1684  CZ  PHE A 113      33.180  33.740  25.670  1.00  0.00            
ATOM   1685  HZ  PHE A 113      34.080  33.320  25.240  1.00  0.00            
ATOM   1686  CE2 PHE A 113      32.320  32.880  26.360  1.00  0.00            
ATOM   1687  HE2 PHE A 113      32.560  31.830  26.360  1.00  0.00            
ATOM   1688  CD2 PHE A 113      31.100  33.370  26.850  1.00  0.00            
ATOM   1689  HD2 PHE A 113      30.390  32.740  27.360  1.00  0.00            
ATOM   1690  C   PHE A 113      29.820  34.940  29.540  1.00  0.00            
ATOM   1691  O   PHE A 113      31.020  34.820  29.770  1.00  0.00            
ATOM   1692  N   ILE A 114      28.890  34.320  30.280  1.00  0.00            
ATOM   1693  H   ILE A 114      27.940  34.620  30.120  1.00  0.00            
ATOM   1694  CA  ILE A 114      29.130  33.180  31.140  1.00  0.00            
ATOM   1695  HA  ILE A 114      30.060  33.310  31.710  1.00  0.00            
ATOM   1696  CB  ILE A 114      28.030  32.940  32.180  1.00  0.00            
ATOM   1697  HB  ILE A 114      27.230  32.420  31.650  1.00  0.00            
ATOM   1698  CG2 ILE A 114      28.520  31.920  33.200  1.00  0.00            
ATOM   1699 HG21 ILE A 114      27.830  31.650  34.000  1.00  0.00            
ATOM   1700 HG22 ILE A 114      28.980  31.070  32.700  1.00  0.00            
ATOM   1701 HG23 ILE A 114      29.300  32.410  33.780  1.00  0.00            
ATOM   1702  CG1 ILE A 114      27.610  34.200  32.930  1.00  0.00            
ATOM   1703 HG12 ILE A 114      28.420  34.670  33.480  1.00  0.00            
ATOM   1704 HG13 ILE A 114      27.170  34.910  32.230  1.00  0.00            
ATOM   1705  CD1 ILE A 114      26.540  34.060  34.020  1.00  0.00            
ATOM   1706 HD11 ILE A 114      25.690  33.540  33.580  1.00  0.00            
ATOM   1707 HD12 ILE A 114      26.930  33.590  34.920  1.00  0.00            
ATOM   1708 HD13 ILE A 114      26.230  35.050  34.340  1.00  0.00            
ATOM   1709  C   ILE A 114      29.190  31.980  30.210  1.00  0.00            
ATOM   1710  O   ILE A 114      28.200  31.580  29.610  1.00  0.00            
ATOM   1711  N   CYS A 115      30.390  31.400  30.110  1.00  0.00            
ATOM   1712  H   CYS A 115      31.120  31.750  30.730  1.00  0.00            
ATOM   1713  CA  CYS A 115      30.640  30.150  29.430  1.00  0.00            
ATOM   1714  HA  CYS A 115      30.080  30.030  28.500  1.00  0.00            
ATOM   1715  CB  CYS A 115      32.120  30.260  29.110  1.00  0.00            
ATOM   1716  HB2 CYS A 115      32.450  31.260  28.800  1.00  0.00            
ATOM   1717  HB3 CYS A 115      32.690  30.110  30.030  1.00  0.00            
ATOM   1718  SG  CYS A 115      32.440  29.010  27.850  1.00  0.00            
ATOM   1719  HG  CYS A 115      31.240  28.990  27.280  1.00  0.00            
ATOM   1720  C   CYS A 115      30.260  28.960  30.300  1.00  0.00            
ATOM   1721  O   CYS A 115      30.460  29.100  31.500  1.00  0.00            
ATOM   1722  N   THR A 116      29.790  27.860  29.700  1.00  0.00            
ATOM   1723  H   THR A 116      29.740  27.830  28.690  1.00  0.00            
ATOM   1724  CA  THR A 116      29.270  26.780  30.500  1.00  0.00            
ATOM   1725  HA  THR A 116      29.560  26.920  31.540  1.00  0.00            
ATOM   1726  CB  THR A 116      27.750  26.830  30.470  1.00  0.00            
ATOM   1727  HB  THR A 116      27.250  26.050  31.060  1.00  0.00            
ATOM   1728  CG2 THR A 116      27.260  28.200  30.920  1.00  0.00            
ATOM   1729 HG21 THR A 116      27.860  28.640  31.720  1.00  0.00            
ATOM   1730 HG22 THR A 116      27.500  28.930  30.140  1.00  0.00            
ATOM   1731 HG23 THR A 116      26.190  28.240  31.120  1.00  0.00            
ATOM   1732  OG1 THR A 116      27.290  26.490  29.180  1.00  0.00            
ATOM   1733  HG1 THR A 116      26.390  26.260  29.410  1.00  0.00            
ATOM   1734  C   THR A 116      29.780  25.400  30.100  1.00  0.00            
ATOM   1735  O   THR A 116      29.090  24.390  30.280  1.00  0.00            
ATOM   1736  N   ALA A 117      30.980  25.380  29.530  1.00  0.00            
ATOM   1737  H   ALA A 117      31.550  26.210  29.560  1.00  0.00            
ATOM   1738  CA  ALA A 117      31.690  24.170  29.150  1.00  0.00            
ATOM   1739  HA  ALA A 117      31.570  23.550  30.040  1.00  0.00            
ATOM   1740  CB  ALA A 117      30.990  23.510  27.960  1.00  0.00            
ATOM   1741  HB1 ALA A 117      31.720  22.870  27.470  1.00  0.00            
ATOM   1742  HB2 ALA A 117      30.070  22.980  28.180  1.00  0.00            
ATOM   1743  HB3 ALA A 117      30.700  24.270  27.240  1.00  0.00            
ATOM   1744  C   ALA A 117      33.170  24.410  28.900  1.00  0.00            
ATOM   1745  O   ALA A 117      33.490  25.580  28.700  1.00  0.00            
ATOM   1746  N   LYS A 118      33.930  23.330  28.750  1.00  0.00            
ATOM   1747  H   LYS A 118      33.500  22.440  28.930  1.00  0.00            
ATOM   1748  CA  LYS A 118      35.280  23.250  28.210  1.00  0.00            
ATOM   1749  HA  LYS A 118      35.980  23.870  28.770  1.00  0.00            
ATOM   1750  CB  LYS A 118      35.850  21.840  28.290  1.00  0.00            
ATOM   1751  HB2 LYS A 118      35.110  21.140  27.920  1.00  0.00            
ATOM   1752  HB3 LYS A 118      36.740  21.790  27.670  1.00  0.00            
ATOM   1753  CG  LYS A 118      36.350  21.370  29.660  1.00  0.00            
ATOM   1754  HG2 LYS A 118      37.120  22.080  29.980  1.00  0.00            
ATOM   1755  HG3 LYS A 118      35.500  21.430  30.330  1.00  0.00            
ATOM   1756  CD  LYS A 118      36.820  19.920  29.750  1.00  0.00            
ATOM   1757  HD2 LYS A 118      36.010  19.290  29.360  1.00  0.00            
ATOM   1758  HD3 LYS A 118      37.710  19.970  29.130  1.00  0.00            
ATOM   1759  CE  LYS A 118      37.210  19.530  31.170  1.00  0.00            
ATOM   1760  HE2 LYS A 118      36.350  19.430  31.830  1.00  0.00            
ATOM   1761  HE3 LYS A 118      37.670  18.540  31.240  1.00  0.00            
ATOM   1762  NZ  LYS A 118      38.250  20.410  31.740  1.00  0.00            
ATOM   1763  HZ1 LYS A 118      38.740  20.020  32.530  1.00  0.00            
ATOM   1764  HZ2 LYS A 118      38.980  20.620  31.070  1.00  0.00            
ATOM   1765  HZ3 LYS A 118      37.830  21.230  32.150  1.00  0.00            
ATOM   1766  C   LYS A 118      35.290  23.860  26.820  1.00  0.00            
ATOM   1767  O   LYS A 118      35.120  23.120  25.850  1.00  0.00            
ATOM   1768  N   THR A 119      35.710  25.120  26.720  1.00  0.00            
ATOM   1769  H   THR A 119      35.780  25.690  27.550  1.00  0.00            
ATOM   1770  CA  THR A 119      35.630  25.830  25.450  1.00  0.00            
ATOM   1771  HA  THR A 119      35.450  25.120  24.640  1.00  0.00            
ATOM   1772  CB  THR A 119      34.490  26.850  25.530  1.00  0.00            
ATOM   1773  HB  THR A 119      34.790  27.540  26.310  1.00  0.00            
ATOM   1774  CG2 THR A 119      34.370  27.740  24.290  1.00  0.00            
ATOM   1775 HG21 THR A 119      34.610  27.170  23.400  1.00  0.00            
ATOM   1776 HG22 THR A 119      33.330  28.040  24.220  1.00  0.00            
ATOM   1777 HG23 THR A 119      34.860  28.700  24.460  1.00  0.00            
ATOM   1778  OG1 THR A 119      33.240  26.300  25.830  1.00  0.00            
ATOM   1779  HG1 THR A 119      33.230  26.400  26.790  1.00  0.00            
ATOM   1780  C   THR A 119      36.990  26.460  25.200  1.00  0.00            
ATOM   1781  O   THR A 119      37.210  27.620  24.850  1.00  0.00            
ATOM   1782  N   GLU A 120      38.050  25.670  25.370  1.00  0.00            
ATOM   1783  H   GLU A 120      37.880  24.760  25.760  1.00  0.00            
ATOM   1784  CA  GLU A 120      39.440  26.010  25.140  1.00  0.00            
ATOM   1785  HA  GLU A 120      39.670  26.860  25.790  1.00  0.00            
ATOM   1786  CB  GLU A 120      40.310  24.870  25.660  1.00  0.00            
ATOM   1787  HB2 GLU A 120      40.240  24.040  24.960  1.00  0.00            
ATOM   1788  HB3 GLU A 120      41.310  25.290  25.600  1.00  0.00            
ATOM   1789  CG  GLU A 120      40.180  24.370  27.100  1.00  0.00            
ATOM   1790  HG2 GLU A 120      40.250  25.270  27.700  1.00  0.00            
ATOM   1791  HG3 GLU A 120      39.160  24.050  27.330  1.00  0.00            
ATOM   1792  CD  GLU A 120      41.180  23.270  27.430  1.00  0.00            
ATOM   1793  OE1 GLU A 120      40.740  22.100  27.530  1.00  0.00            
ATOM   1794  OE2 GLU A 120      42.360  23.600  27.670  1.00  0.00            
ATOM   1795  C   GLU A 120      39.880  26.540  23.780  1.00  0.00            
ATOM   1796  O   GLU A 120      40.990  27.050  23.640  1.00  0.00            
ATOM   1797  N   TRP A 121      39.130  26.500  22.680  1.00  0.00            
ATOM   1798  H   TRP A 121      38.270  25.960  22.740  1.00  0.00            
ATOM   1799  CA  TRP A 121      39.650  27.040  21.440  1.00  0.00            
ATOM   1800  HA  TRP A 121      40.730  26.890  21.440  1.00  0.00            
ATOM   1801  CB  TRP A 121      38.940  26.430  20.240  1.00  0.00            
ATOM   1802  HB2 TRP A 121      39.510  26.760  19.370  1.00  0.00            
ATOM   1803  HB3 TRP A 121      39.100  25.350  20.260  1.00  0.00            
ATOM   1804  CG  TRP A 121      37.510  26.790  19.990  1.00  0.00            
ATOM   1805  CD1 TRP A 121      37.040  27.660  19.070  1.00  0.00            
ATOM   1806  HD1 TRP A 121      37.790  28.180  18.490  1.00  0.00            
ATOM   1807  NE1 TRP A 121      35.670  27.700  19.150  1.00  0.00            
ATOM   1808  HE1 TRP A 121      35.130  28.240  18.480  1.00  0.00            
ATOM   1809  CE2 TRP A 121      35.150  26.800  20.050  1.00  0.00            
ATOM   1810  CZ2 TRP A 121      33.830  26.410  20.290  1.00  0.00            
ATOM   1811  HZ2 TRP A 121      33.000  26.880  19.780  1.00  0.00            
ATOM   1812  CH2 TRP A 121      33.670  25.430  21.280  1.00  0.00            
ATOM   1813  HH2 TRP A 121      32.640  25.180  21.480  1.00  0.00            
ATOM   1814  CZ3 TRP A 121      34.780  24.870  21.930  1.00  0.00            
ATOM   1815  HZ3 TRP A 121      34.600  24.080  22.650  1.00  0.00            
ATOM   1816  CE3 TRP A 121      36.080  25.310  21.660  1.00  0.00            
ATOM   1817  HE3 TRP A 121      36.890  24.730  22.080  1.00  0.00            
ATOM   1818  CD2 TRP A 121      36.320  26.250  20.640  1.00  0.00            
ATOM   1819  C   TRP A 121      39.620  28.560  21.460  1.00  0.00            
ATOM   1820  O   TRP A 121      40.100  29.060  20.450  1.00  0.00            
ATOM   1821  N   LEU A 122      39.100  29.230  22.490  1.00  0.00            
ATOM   1822  H   LEU A 122      38.620  28.680  23.190  1.00  0.00            
ATOM   1823  CA  LEU A 122      39.140  30.680  22.550  1.00  0.00            
ATOM   1824  HA  LEU A 122      39.460  31.080  21.590  1.00  0.00            
ATOM   1825  CB  LEU A 122      37.690  31.110  22.710  1.00  0.00            
ATOM   1826  HB2 LEU A 122      37.350  31.000  23.740  1.00  0.00            
ATOM   1827  HB3 LEU A 122      37.550  32.180  22.540  1.00  0.00            
ATOM   1828  CG  LEU A 122      36.680  30.560  21.710  1.00  0.00            
ATOM   1829  HG  LEU A 122      36.900  29.500  21.610  1.00  0.00            
ATOM   1830  CD1 LEU A 122      35.220  30.830  22.070  1.00  0.00            
ATOM   1831 HD11 LEU A 122      35.000  30.400  23.050  1.00  0.00            
ATOM   1832 HD12 LEU A 122      34.960  31.880  21.990  1.00  0.00            
ATOM   1833 HD13 LEU A 122      34.660  30.290  21.310  1.00  0.00            
ATOM   1834  CD2 LEU A 122      36.890  31.060  20.280  1.00  0.00            
ATOM   1835 HD21 LEU A 122      36.770  32.140  20.350  1.00  0.00            
ATOM   1836 HD22 LEU A 122      37.910  30.830  19.980  1.00  0.00            
ATOM   1837 HD23 LEU A 122      36.180  30.550  19.630  1.00  0.00            
ATOM   1838  C   LEU A 122      40.000  31.200  23.700  1.00  0.00            
ATOM   1839  O   LEU A 122      39.800  32.360  24.040  1.00  0.00            
ATOM   1840  N   ASP A 123      40.930  30.400  24.240  1.00  0.00            
ATOM   1841  H   ASP A 123      41.220  29.610  23.690  1.00  0.00            
ATOM   1842  CA  ASP A 123      41.810  30.870  25.290  1.00  0.00            
ATOM   1843  HA  ASP A 123      41.180  31.130  26.140  1.00  0.00            
ATOM   1844  CB  ASP A 123      42.630  29.660  25.730  1.00  0.00            
ATOM   1845  HB2 ASP A 123      43.060  29.270  24.800  1.00  0.00            
ATOM   1846  HB3 ASP A 123      43.460  29.980  26.360  1.00  0.00            
ATOM   1847  CG  ASP A 123      41.900  28.610  26.550  1.00  0.00            
ATOM   1848  OD1 ASP A 123      40.900  28.960  27.220  1.00  0.00            
ATOM   1849  OD2 ASP A 123      42.330  27.430  26.590  1.00  0.00            
ATOM   1850  C   ASP A 123      42.670  32.080  24.980  1.00  0.00            
ATOM   1851  O   ASP A 123      43.020  32.910  25.810  1.00  0.00            
ATOM   1852  N   GLY A 124      43.110  32.190  23.720  1.00  0.00            
ATOM   1853  H   GLY A 124      42.730  31.570  23.020  1.00  0.00            
ATOM   1854  CA  GLY A 124      43.870  33.330  23.250  1.00  0.00            
ATOM   1855  HA2 GLY A 124      44.340  33.740  24.150  1.00  0.00            
ATOM   1856  HA3 GLY A 124      44.620  33.020  22.520  1.00  0.00            
ATOM   1857  C   GLY A 124      43.060  34.380  22.510  1.00  0.00            
ATOM   1858  O   GLY A 124      43.610  35.400  22.100  1.00  0.00            
ATOM   1859  N   LYS A 125      41.760  34.140  22.380  1.00  0.00            
ATOM   1860  H   LYS A 125      41.390  33.330  22.860  1.00  0.00            
ATOM   1861  CA  LYS A 125      40.900  34.800  21.410  1.00  0.00            
ATOM   1862  HA  LYS A 125      41.420  35.640  20.960  1.00  0.00            
ATOM   1863  CB  LYS A 125      40.710  33.850  20.240  1.00  0.00            
ATOM   1864  HB2 LYS A 125      41.630  33.260  20.150  1.00  0.00            
ATOM   1865  HB3 LYS A 125      39.910  33.170  20.520  1.00  0.00            
ATOM   1866  CG  LYS A 125      40.310  34.430  18.890  1.00  0.00            
ATOM   1867  HG2 LYS A 125      39.300  34.830  18.960  1.00  0.00            
ATOM   1868  HG3 LYS A 125      41.070  35.190  18.730  1.00  0.00            
ATOM   1869  CD  LYS A 125      40.430  33.410  17.760  1.00  0.00            
ATOM   1870  HD2 LYS A 125      41.440  33.000  17.840  1.00  0.00            
ATOM   1871  HD3 LYS A 125      39.730  32.580  17.710  1.00  0.00            
ATOM   1872  CE  LYS A 125      40.360  34.060  16.380  1.00  0.00            
ATOM   1873  HE2 LYS A 125      41.140  34.820  16.450  1.00  0.00            
ATOM   1874  HE3 LYS A 125      40.640  33.250  15.710  1.00  0.00            
ATOM   1875  NZ  LYS A 125      39.030  34.610  16.070  1.00  0.00            
ATOM   1876  HZ1 LYS A 125      38.370  34.160  16.690  1.00  0.00            
ATOM   1877  HZ2 LYS A 125      39.090  35.560  16.410  1.00  0.00            
ATOM   1878  HZ3 LYS A 125      38.690  34.640  15.120  1.00  0.00            
ATOM   1879  C   LYS A 125      39.720  35.530  22.040  1.00  0.00            
ATOM   1880  O   LYS A 125      39.220  36.440  21.380  1.00  0.00            
ATOM   1881  N   HID A 126      39.410  35.240  23.300  1.00  0.00            
ATOM   1882  H   HID A 126      39.730  34.370  23.690  1.00  0.00            
ATOM   1883  CA  HID A 126      38.540  36.000  24.190  1.00  0.00            
ATOM   1884  HA  HID A 126      38.380  37.010  23.800  1.00  0.00            
ATOM   1885  CB  HID A 126      37.220  35.260  24.330  1.00  0.00            
ATOM   1886  HB2 HID A 126      37.480  34.210  24.370  1.00  0.00            
ATOM   1887  HB3 HID A 126      36.820  35.470  25.330  1.00  0.00            
ATOM   1888  CG  HID A 126      36.250  35.500  23.200  1.00  0.00            
ATOM   1889  ND1 HID A 126      35.270  36.470  23.110  1.00  0.00            
ATOM   1890  HD1 HID A 126      34.910  37.000  23.890  1.00  0.00            
ATOM   1891  CE1 HID A 126      34.770  36.510  21.860  1.00  0.00            
ATOM   1892  HE1 HID A 126      33.960  37.180  21.580  1.00  0.00            
ATOM   1893  NE2 HID A 126      35.390  35.590  21.130  1.00  0.00            
ATOM   1894  CD2 HID A 126      36.360  34.970  21.930  1.00  0.00            
ATOM   1895  HD2 HID A 126      37.080  34.250  21.590  1.00  0.00            
ATOM   1896  C   HID A 126      39.260  36.080  25.530  1.00  0.00            
ATOM   1897  O   HID A 126      39.750  35.080  26.050  1.00  0.00            
ATOM   1898  N   VAL A 127      39.300  37.280  26.100  1.00  0.00            
ATOM   1899  H   VAL A 127      38.880  38.080  25.650  1.00  0.00            
ATOM   1900  CA  VAL A 127      39.790  37.540  27.440  1.00  0.00            
ATOM   1901  HA  VAL A 127      40.720  36.960  27.510  1.00  0.00            
ATOM   1902  CB  VAL A 127      40.170  39.000  27.620  1.00  0.00            
ATOM   1903  HB  VAL A 127      39.350  39.670  27.350  1.00  0.00            
ATOM   1904  CG1 VAL A 127      40.590  39.290  29.060  1.00  0.00            
ATOM   1905 HG11 VAL A 127      39.750  39.100  29.730  1.00  0.00            
ATOM   1906 HG12 VAL A 127      41.390  38.620  29.370  1.00  0.00            
ATOM   1907 HG13 VAL A 127      40.960  40.310  28.990  1.00  0.00            
ATOM   1908  CG2 VAL A 127      41.400  39.420  26.820  1.00  0.00            
ATOM   1909 HG21 VAL A 127      41.670  40.470  26.980  1.00  0.00            
ATOM   1910 HG22 VAL A 127      42.170  38.770  27.250  1.00  0.00            
ATOM   1911 HG23 VAL A 127      41.100  39.280  25.790  1.00  0.00            
ATOM   1912  C   VAL A 127      38.800  37.000  28.470  1.00  0.00            
ATOM   1913  O   VAL A 127      37.770  37.650  28.600  1.00  0.00            
ATOM   1914  N   VAL A 128      39.280  36.040  29.260  1.00  0.00            
ATOM   1915  H   VAL A 128      40.220  35.780  29.010  1.00  0.00            
ATOM   1916  CA  VAL A 128      38.750  35.590  30.530  1.00  0.00            
ATOM   1917  HA  VAL A 128      37.670  35.440  30.530  1.00  0.00            
ATOM   1918  CB  VAL A 128      39.340  34.240  30.970  1.00  0.00            
ATOM   1919  HB  VAL A 128      40.420  34.300  31.060  1.00  0.00            
ATOM   1920  CG1 VAL A 128      38.730  33.740  32.270  1.00  0.00            
ATOM   1921 HG11 VAL A 128      39.000  34.380  33.120  1.00  0.00            
ATOM   1922 HG12 VAL A 128      37.680  33.650  31.990  1.00  0.00            
ATOM   1923 HG13 VAL A 128      39.250  32.810  32.490  1.00  0.00            
ATOM   1924  CG2 VAL A 128      39.030  33.170  29.920  1.00  0.00            
ATOM   1925 HG21 VAL A 128      37.960  32.960  29.950  1.00  0.00            
ATOM   1926 HG22 VAL A 128      39.420  33.390  28.930  1.00  0.00            
ATOM   1927 HG23 VAL A 128      39.610  32.310  30.250  1.00  0.00            
ATOM   1928  C   VAL A 128      39.070  36.650  31.580  1.00  0.00            
ATOM   1929  O   VAL A 128      40.220  37.060  31.650  1.00  0.00            
ATOM   1930  N   PHE A 129      38.100  37.020  32.410  1.00  0.00            
ATOM   1931  H   PHE A 129      37.180  36.640  32.250  1.00  0.00            
ATOM   1932  CA  PHE A 129      38.310  37.970  33.490  1.00  0.00            
ATOM   1933  HA  PHE A 129      39.350  38.050  33.800  1.00  0.00            
ATOM   1934  CB  PHE A 129      37.850  39.380  33.130  1.00  0.00            
ATOM   1935  HB2 PHE A 129      38.020  40.050  33.970  1.00  0.00            
ATOM   1936  HB3 PHE A 129      38.400  39.710  32.250  1.00  0.00            
ATOM   1937  CG  PHE A 129      36.360  39.510  32.950  1.00  0.00            
ATOM   1938  CD1 PHE A 129      35.760  39.300  31.710  1.00  0.00            
ATOM   1939  HD1 PHE A 129      36.470  39.220  30.900  1.00  0.00            
ATOM   1940  CE1 PHE A 129      34.360  39.400  31.630  1.00  0.00            
ATOM   1941  HE1 PHE A 129      33.820  39.200  30.720  1.00  0.00            
ATOM   1942  CZ  PHE A 129      33.610  39.910  32.700  1.00  0.00            
ATOM   1943  HZ  PHE A 129      32.550  40.110  32.640  1.00  0.00            
ATOM   1944  CE2 PHE A 129      34.190  40.070  33.960  1.00  0.00            
ATOM   1945  HE2 PHE A 129      33.630  40.170  34.870  1.00  0.00            
ATOM   1946  CD2 PHE A 129      35.570  39.860  34.060  1.00  0.00            
ATOM   1947  HD2 PHE A 129      35.980  39.910  35.060  1.00  0.00            
ATOM   1948  C   PHE A 129      37.630  37.570  34.790  1.00  0.00            
ATOM   1949  O   PHE A 129      37.910  38.050  35.880  1.00  0.00            
ATOM   1950  N   GLY A 130      36.730  36.580  34.770  1.00  0.00            
ATOM   1951  H   GLY A 130      36.360  36.210  33.900  1.00  0.00            
ATOM   1952  CA  GLY A 130      36.150  36.110  36.010  1.00  0.00            
ATOM   1953  HA2 GLY A 130      36.790  36.270  36.870  1.00  0.00            
ATOM   1954  HA3 GLY A 130      35.320  36.770  36.240  1.00  0.00            
ATOM   1955  C   GLY A 130      35.610  34.690  36.050  1.00  0.00            
ATOM   1956  O   GLY A 130      35.740  33.950  35.080  1.00  0.00            
ATOM   1957  N   LYS A 131      35.050  34.280  37.190  1.00  0.00            
ATOM   1958  H   LYS A 131      35.060  34.980  37.920  1.00  0.00            
ATOM   1959  CA  LYS A 131      34.280  33.070  37.400  1.00  0.00            
ATOM   1960  HA  LYS A 131      33.730  32.900  36.470  1.00  0.00            
ATOM   1961  CB  LYS A 131      35.180  31.890  37.770  1.00  0.00            
ATOM   1962  HB2 LYS A 131      34.540  31.030  37.980  1.00  0.00            
ATOM   1963  HB3 LYS A 131      35.910  31.650  37.000  1.00  0.00            
ATOM   1964  CG  LYS A 131      36.140  32.100  38.940  1.00  0.00            
ATOM   1965  HG2 LYS A 131      36.660  33.040  38.780  1.00  0.00            
ATOM   1966  HG3 LYS A 131      35.530  32.280  39.820  1.00  0.00            
ATOM   1967  CD  LYS A 131      36.980  30.860  39.220  1.00  0.00            
ATOM   1968  HD2 LYS A 131      37.440  30.520  38.290  1.00  0.00            
ATOM   1969  HD3 LYS A 131      37.790  31.210  39.860  1.00  0.00            
ATOM   1970  CE  LYS A 131      36.300  29.680  39.910  1.00  0.00            
ATOM   1971  HE2 LYS A 131      35.660  29.220  39.160  1.00  0.00            
ATOM   1972  HE3 LYS A 131      37.050  28.890  40.010  1.00  0.00            
ATOM   1973  NZ  LYS A 131      35.480  29.940  41.100  1.00  0.00            
ATOM   1974  HZ1 LYS A 131      35.380  29.040  41.560  1.00  0.00            
ATOM   1975  HZ2 LYS A 131      35.920  30.600  41.710  1.00  0.00            
ATOM   1976  HZ3 LYS A 131      34.570  30.340  40.940  1.00  0.00            
ATOM   1977  C   LYS A 131      33.170  33.170  38.430  1.00  0.00            
ATOM   1978  O   LYS A 131      33.260  33.920  39.400  1.00  0.00            
ATOM   1979  N   VAL A 132      32.220  32.240  38.340  1.00  0.00            
ATOM   1980  H   VAL A 132      32.190  31.830  37.410  1.00  0.00            
ATOM   1981  CA  VAL A 132      31.200  31.970  39.340  1.00  0.00            
ATOM   1982  HA  VAL A 132      30.710  32.920  39.550  1.00  0.00            
ATOM   1983  CB  VAL A 132      30.090  31.040  38.850  1.00  0.00            
ATOM   1984  HB  VAL A 132      30.530  30.100  38.520  1.00  0.00            
ATOM   1985  CG1 VAL A 132      29.040  30.700  39.900  1.00  0.00            
ATOM   1986 HG11 VAL A 132      28.770  31.620  40.430  1.00  0.00            
ATOM   1987 HG12 VAL A 132      28.170  30.150  39.540  1.00  0.00            
ATOM   1988 HG13 VAL A 132      29.470  29.960  40.560  1.00  0.00            
ATOM   1989  CG2 VAL A 132      29.290  31.640  37.690  1.00  0.00            
ATOM   1990 HG21 VAL A 132      29.860  32.060  36.860  1.00  0.00            
ATOM   1991 HG22 VAL A 132      28.570  30.910  37.320  1.00  0.00            
ATOM   1992 HG23 VAL A 132      28.700  32.470  38.080  1.00  0.00            
ATOM   1993  C   VAL A 132      31.790  31.560  40.680  1.00  0.00            
ATOM   1994  O   VAL A 132      32.760  30.820  40.770  1.00  0.00            
ATOM   1995  N   LYS A 133      31.070  31.840  41.780  1.00  0.00            
ATOM   1996  H   LYS A 133      30.250  32.390  41.610  1.00  0.00            
ATOM   1997  CA  LYS A 133      31.440  31.630  43.160  1.00  0.00            
ATOM   1998  HA  LYS A 133      32.310  30.960  43.170  1.00  0.00            
ATOM   1999  CB  LYS A 133      31.850  32.960  43.780  1.00  0.00            
ATOM   2000  HB2 LYS A 133      32.620  33.400  43.140  1.00  0.00            
ATOM   2001  HB3 LYS A 133      30.980  33.620  43.860  1.00  0.00            
ATOM   2002  CG  LYS A 133      32.540  32.600  45.090  1.00  0.00            
ATOM   2003  HG2 LYS A 133      31.750  32.180  45.720  1.00  0.00            
ATOM   2004  HG3 LYS A 133      33.410  31.990  44.860  1.00  0.00            
ATOM   2005  CD  LYS A 133      33.040  33.810  45.870  1.00  0.00            
ATOM   2006  HD2 LYS A 133      33.870  34.220  45.290  1.00  0.00            
ATOM   2007  HD3 LYS A 133      32.180  34.470  45.950  1.00  0.00            
ATOM   2008  CE  LYS A 133      33.540  33.470  47.270  1.00  0.00            
ATOM   2009  HE2 LYS A 133      32.630  33.660  47.840  1.00  0.00            
ATOM   2010  HE3 LYS A 133      33.980  32.480  47.370  1.00  0.00            
ATOM   2011  NZ  LYS A 133      34.440  34.530  47.770  1.00  0.00            
ATOM   2012  HZ1 LYS A 133      34.770  34.530  48.720  1.00  0.00            
ATOM   2013  HZ2 LYS A 133      35.260  34.550  47.180  1.00  0.00            
ATOM   2014  HZ3 LYS A 133      33.870  35.360  47.700  1.00  0.00            
ATOM   2015  C   LYS A 133      30.390  30.860  43.950  1.00  0.00            
ATOM   2016  O   LYS A 133      30.680  29.790  44.480  1.00  0.00            
ATOM   2017  N   GLU A 134      29.110  31.220  43.810  1.00  0.00            
ATOM   2018  H   GLU A 134      28.980  32.140  43.430  1.00  0.00            
ATOM   2019  CA  GLU A 134      27.970  30.360  44.030  1.00  0.00            
ATOM   2020  HA  GLU A 134      28.180  29.290  44.050  1.00  0.00            
ATOM   2021  CB  GLU A 134      27.410  30.740  45.400  1.00  0.00            
ATOM   2022  HB2 GLU A 134      27.230  31.810  45.330  1.00  0.00            
ATOM   2023  HB3 GLU A 134      26.570  30.080  45.610  1.00  0.00            
ATOM   2024  CG  GLU A 134      28.430  30.470  46.510  1.00  0.00            
ATOM   2025  HG2 GLU A 134      28.980  29.560  46.260  1.00  0.00            
ATOM   2026  HG3 GLU A 134      29.250  31.170  46.590  1.00  0.00            
ATOM   2027  CD  GLU A 134      27.620  30.550  47.800  1.00  0.00            
ATOM   2028  OE1 GLU A 134      27.040  31.610  48.090  1.00  0.00            
ATOM   2029  OE2 GLU A 134      27.560  29.540  48.540  1.00  0.00            
ATOM   2030  C   GLU A 134      26.910  30.650  42.970  1.00  0.00            
ATOM   2031  O   GLU A 134      26.760  31.790  42.540  1.00  0.00            
ATOM   2032  N   GLY A 135      26.130  29.700  42.460  1.00  0.00            
ATOM   2033  H   GLY A 135      26.300  28.730  42.700  1.00  0.00            
ATOM   2034  CA  GLY A 135      25.230  29.940  41.350  1.00  0.00            
ATOM   2035  HA2 GLY A 135      24.210  30.090  41.730  1.00  0.00            
ATOM   2036  HA3 GLY A 135      25.490  30.830  40.780  1.00  0.00            
ATOM   2037  C   GLY A 135      25.090  28.900  40.240  1.00  0.00            
ATOM   2038  O   GLY A 135      24.410  29.140  39.250  1.00  0.00            
ATOM   2039  N   MET A 136      25.750  27.740  40.260  1.00  0.00            
ATOM   2040  H   MET A 136      26.270  27.500  41.090  1.00  0.00            
ATOM   2041  CA  MET A 136      25.800  26.830  39.140  1.00  0.00            
ATOM   2042  HA  MET A 136      26.010  27.380  38.220  1.00  0.00            
ATOM   2043  CB  MET A 136      26.890  25.770  39.150  1.00  0.00            
ATOM   2044  HB2 MET A 136      26.640  25.250  40.070  1.00  0.00            
ATOM   2045  HB3 MET A 136      26.890  25.100  38.280  1.00  0.00            
ATOM   2046  CG  MET A 136      28.290  26.360  39.300  1.00  0.00            
ATOM   2047  HG2 MET A 136      28.310  26.860  40.270  1.00  0.00            
ATOM   2048  HG3 MET A 136      29.000  25.540  39.310  1.00  0.00            
ATOM   2049  SD  MET A 136      28.670  27.640  38.080  1.00  0.00            
ATOM   2050  CE  MET A 136      28.590  26.630  36.580  1.00  0.00            
ATOM   2051  HE1 MET A 136      29.140  25.690  36.650  1.00  0.00            
ATOM   2052  HE2 MET A 136      27.570  26.390  36.310  1.00  0.00            
ATOM   2053  HE3 MET A 136      29.160  27.210  35.850  1.00  0.00            
ATOM   2054  C   MET A 136      24.450  26.210  38.780  1.00  0.00            
ATOM   2055  O   MET A 136      24.090  25.960  37.630  1.00  0.00            
ATOM   2056  N   ASN A 137      23.680  25.980  39.840  1.00  0.00            
ATOM   2057  H   ASN A 137      24.010  26.160  40.770  1.00  0.00            
ATOM   2058  CA  ASN A 137      22.300  25.540  39.690  1.00  0.00            
ATOM   2059  HA  ASN A 137      22.280  24.580  39.170  1.00  0.00            
ATOM   2060  CB  ASN A 137      21.770  25.280  41.100  1.00  0.00            
ATOM   2061  HB2 ASN A 137      22.440  24.640  41.660  1.00  0.00            
ATOM   2062  HB3 ASN A 137      21.710  26.180  41.710  1.00  0.00            
ATOM   2063  CG  ASN A 137      20.400  24.650  40.960  1.00  0.00            
ATOM   2064  OD1 ASN A 137      19.400  25.260  41.330  1.00  0.00            
ATOM   2065  ND2 ASN A 137      20.340  23.350  40.650  1.00  0.00            
ATOM   2066 HD21 ASN A 137      19.440  22.890  40.650  1.00  0.00            
ATOM   2067 HD22 ASN A 137      21.180  22.810  40.460  1.00  0.00            
ATOM   2068  C   ASN A 137      21.420  26.570  39.000  1.00  0.00            
ATOM   2069  O   ASN A 137      20.420  26.200  38.380  1.00  0.00            
ATOM   2070  N   ILE A 138      21.870  27.820  39.100  1.00  0.00            
ATOM   2071  H   ILE A 138      22.590  28.080  39.760  1.00  0.00            
ATOM   2072  CA  ILE A 138      21.260  28.930  38.400  1.00  0.00            
ATOM   2073  HA  ILE A 138      20.230  28.640  38.180  1.00  0.00            
ATOM   2074  CB  ILE A 138      21.240  30.160  39.310  1.00  0.00            
ATOM   2075  HB  ILE A 138      22.230  30.600  39.210  1.00  0.00            
ATOM   2076  CG2 ILE A 138      20.230  31.110  38.660  1.00  0.00            
ATOM   2077 HG21 ILE A 138      19.300  30.590  38.440  1.00  0.00            
ATOM   2078 HG22 ILE A 138      20.130  31.950  39.340  1.00  0.00            
ATOM   2079 HG23 ILE A 138      20.490  31.560  37.700  1.00  0.00            
ATOM   2080  CG1 ILE A 138      20.870  29.890  40.760  1.00  0.00            
ATOM   2081 HG12 ILE A 138      21.570  29.270  41.320  1.00  0.00            
ATOM   2082 HG13 ILE A 138      20.830  30.840  41.290  1.00  0.00            
ATOM   2083  CD1 ILE A 138      19.500  29.210  40.850  1.00  0.00            
ATOM   2084 HD11 ILE A 138      19.200  29.270  41.900  1.00  0.00            
ATOM   2085 HD12 ILE A 138      18.700  29.700  40.300  1.00  0.00            
ATOM   2086 HD13 ILE A 138      19.610  28.150  40.630  1.00  0.00            
ATOM   2087  C   ILE A 138      21.790  29.130  36.990  1.00  0.00            
ATOM   2088  O   ILE A 138      21.100  29.470  36.040  1.00  0.00            
ATOM   2089  N   VAL A 139      23.100  28.900  36.810  1.00  0.00            
ATOM   2090  H   VAL A 139      23.540  28.510  37.630  1.00  0.00            
ATOM   2091  CA  VAL A 139      23.640  28.750  35.480  1.00  0.00            
ATOM   2092  HA  VAL A 139      23.570  29.770  35.100  1.00  0.00            
ATOM   2093  CB  VAL A 139      25.110  28.350  35.390  1.00  0.00            
ATOM   2094  HB  VAL A 139      25.230  27.350  35.810  1.00  0.00            
ATOM   2095  CG1 VAL A 139      25.720  28.420  33.990  1.00  0.00            
ATOM   2096 HG11 VAL A 139      25.080  27.860  33.310  1.00  0.00            
ATOM   2097 HG12 VAL A 139      25.780  29.450  33.650  1.00  0.00            
ATOM   2098 HG13 VAL A 139      26.670  27.870  33.950  1.00  0.00            
ATOM   2099  CG2 VAL A 139      25.820  29.480  36.120  1.00  0.00            
ATOM   2100 HG21 VAL A 139      25.550  29.510  37.180  1.00  0.00            
ATOM   2101 HG22 VAL A 139      26.880  29.300  35.980  1.00  0.00            
ATOM   2102 HG23 VAL A 139      25.510  30.460  35.750  1.00  0.00            
ATOM   2103  C   VAL A 139      22.800  27.760  34.680  1.00  0.00            
ATOM   2104  O   VAL A 139      22.370  28.100  33.580  1.00  0.00            
ATOM   2105  N   GLU A 140      22.530  26.580  35.240  1.00  0.00            
ATOM   2106  H   GLU A 140      22.940  26.360  36.140  1.00  0.00            
ATOM   2107  CA  GLU A 140      21.780  25.470  34.680  1.00  0.00            
ATOM   2108  HA  GLU A 140      22.290  25.180  33.770  1.00  0.00            
ATOM   2109  CB  GLU A 140      21.910  24.320  35.670  1.00  0.00            
ATOM   2110  HB2 GLU A 140      22.970  24.110  35.880  1.00  0.00            
ATOM   2111  HB3 GLU A 140      21.510  24.720  36.600  1.00  0.00            
ATOM   2112  CG  GLU A 140      21.200  23.070  35.150  1.00  0.00            
ATOM   2113  HG2 GLU A 140      20.130  23.210  35.260  1.00  0.00            
ATOM   2114  HG3 GLU A 140      21.400  22.840  34.110  1.00  0.00            
ATOM   2115  CD  GLU A 140      21.510  21.850  36.010  1.00  0.00            
ATOM   2116  OE1 GLU A 140      21.100  21.850  37.190  1.00  0.00            
ATOM   2117  OE2 GLU A 140      22.290  20.990  35.550  1.00  0.00            
ATOM   2118  C   GLU A 140      20.340  25.850  34.400  1.00  0.00            
ATOM   2119  O   GLU A 140      19.680  25.420  33.450  1.00  0.00            
ATOM   2120  N   ALA A 141      19.800  26.760  35.210  1.00  0.00            
ATOM   2121  H   ALA A 141      20.250  27.060  36.060  1.00  0.00            
ATOM   2122  CA  ALA A 141      18.450  27.260  34.990  1.00  0.00            
ATOM   2123  HA  ALA A 141      17.740  26.510  34.650  1.00  0.00            
ATOM   2124  CB  ALA A 141      17.950  27.850  36.300  1.00  0.00            
ATOM   2125  HB1 ALA A 141      18.310  27.240  37.130  1.00  0.00            
ATOM   2126  HB2 ALA A 141      18.110  28.920  36.430  1.00  0.00            
ATOM   2127  HB3 ALA A 141      16.870  27.780  36.430  1.00  0.00            
ATOM   2128  C   ALA A 141      18.360  28.340  33.930  1.00  0.00            
ATOM   2129  O   ALA A 141      17.370  28.390  33.210  1.00  0.00            
ATOM   2130  N   MET A 142      19.420  29.130  33.710  1.00  0.00            
ATOM   2131  H   MET A 142      20.250  29.030  34.280  1.00  0.00            
ATOM   2132  CA  MET A 142      19.460  30.100  32.640  1.00  0.00            
ATOM   2133  HA  MET A 142      18.520  30.650  32.630  1.00  0.00            
ATOM   2134  CB  MET A 142      20.660  31.030  32.850  1.00  0.00            
ATOM   2135  HB2 MET A 142      21.480  30.430  33.240  1.00  0.00            
ATOM   2136  HB3 MET A 142      21.140  31.470  31.980  1.00  0.00            
ATOM   2137  CG  MET A 142      20.310  32.210  33.760  1.00  0.00            
ATOM   2138  HG2 MET A 142      19.380  32.660  33.440  1.00  0.00            
ATOM   2139  HG3 MET A 142      20.010  31.790  34.720  1.00  0.00            
ATOM   2140  SD  MET A 142      21.570  33.510  33.840  1.00  0.00            
ATOM   2141  CE  MET A 142      22.840  32.790  34.910  1.00  0.00            
ATOM   2142  HE1 MET A 142      23.210  31.890  34.430  1.00  0.00            
ATOM   2143  HE2 MET A 142      23.670  33.480  35.080  1.00  0.00            
ATOM   2144  HE3 MET A 142      22.410  32.610  35.900  1.00  0.00            
ATOM   2145  C   MET A 142      19.650  29.350  31.330  1.00  0.00            
ATOM   2146  O   MET A 142      18.990  29.480  30.300  1.00  0.00            
ATOM   2147  N   GLU A 143      20.510  28.330  31.350  1.00  0.00            
ATOM   2148  H   GLU A 143      21.030  28.260  32.210  1.00  0.00            
ATOM   2149  CA  GLU A 143      20.660  27.310  30.330  1.00  0.00            
ATOM   2150  HA  GLU A 143      20.930  27.790  29.390  1.00  0.00            
ATOM   2151  CB  GLU A 143      21.720  26.280  30.670  1.00  0.00            
ATOM   2152  HB2 GLU A 143      21.470  26.030  31.700  1.00  0.00            
ATOM   2153  HB3 GLU A 143      21.670  25.410  30.010  1.00  0.00            
ATOM   2154  CG  GLU A 143      23.120  26.870  30.500  1.00  0.00            
ATOM   2155  HG2 GLU A 143      23.220  27.280  29.490  1.00  0.00            
ATOM   2156  HG3 GLU A 143      23.270  27.580  31.310  1.00  0.00            
ATOM   2157  CD  GLU A 143      24.170  25.800  30.750  1.00  0.00            
ATOM   2158  OE1 GLU A 143      24.210  25.330  31.910  1.00  0.00            
ATOM   2159  OE2 GLU A 143      24.740  25.340  29.740  1.00  0.00            
ATOM   2160  C   GLU A 143      19.390  26.580  29.930  1.00  0.00            
ATOM   2161  O   GLU A 143      19.340  26.020  28.840  1.00  0.00            
ATOM   2162  N   ARG A 144      18.260  26.550  30.650  1.00  0.00            
ATOM   2163  H   ARG A 144      18.400  26.920  31.570  1.00  0.00            
ATOM   2164  CA  ARG A 144      16.980  26.150  30.110  1.00  0.00            
ATOM   2165  HA  ARG A 144      17.190  25.210  29.600  1.00  0.00            
ATOM   2166  CB  ARG A 144      16.080  25.820  31.290  1.00  0.00            
ATOM   2167  HB2 ARG A 144      15.980  26.720  31.910  1.00  0.00            
ATOM   2168  HB3 ARG A 144      15.160  25.520  30.790  1.00  0.00            
ATOM   2169  CG  ARG A 144      16.630  24.710  32.180  1.00  0.00            
ATOM   2170  HG2 ARG A 144      17.050  23.880  31.620  1.00  0.00            
ATOM   2171  HG3 ARG A 144      17.360  25.060  32.910  1.00  0.00            
ATOM   2172  CD  ARG A 144      15.600  24.020  33.070  1.00  0.00            
ATOM   2173  HD2 ARG A 144      14.650  24.030  32.530  1.00  0.00            
ATOM   2174  HD3 ARG A 144      15.780  22.970  33.280  1.00  0.00            
ATOM   2175  NE  ARG A 144      15.410  24.760  34.310  1.00  0.00            
ATOM   2176  HE  ARG A 144      14.640  25.420  34.340  1.00  0.00            
ATOM   2177  CZ  ARG A 144      16.100  24.550  35.440  1.00  0.00            
ATOM   2178  NH1 ARG A 144      17.130  23.710  35.600  1.00  0.00            
ATOM   2179 HH11 ARG A 144      17.370  22.990  34.930  1.00  0.00            
ATOM   2180 HH12 ARG A 144      17.550  23.600  36.510  1.00  0.00            
ATOM   2181  NH2 ARG A 144      15.690  25.270  36.490  1.00  0.00            
ATOM   2182 HH21 ARG A 144      14.840  25.820  36.410  1.00  0.00            
ATOM   2183 HH22 ARG A 144      15.980  24.900  37.380  1.00  0.00            
ATOM   2184  C   ARG A 144      16.410  27.040  29.010  1.00  0.00            
ATOM   2185  O   ARG A 144      15.600  26.540  28.230  1.00  0.00            
ATOM   2186  N   PHE A 145      16.620  28.360  28.950  1.00  0.00            
ATOM   2187  H   PHE A 145      17.240  28.780  29.630  1.00  0.00            
ATOM   2188  CA  PHE A 145      15.990  29.280  28.030  1.00  0.00            
ATOM   2189  HA  PHE A 145      14.990  28.870  27.890  1.00  0.00            
ATOM   2190  CB  PHE A 145      15.760  30.590  28.780  1.00  0.00            
ATOM   2191  HB2 PHE A 145      16.720  31.000  29.080  1.00  0.00            
ATOM   2192  HB3 PHE A 145      15.250  31.240  28.060  1.00  0.00            
ATOM   2193  CG  PHE A 145      14.960  30.500  30.050  1.00  0.00            
ATOM   2194  CD1 PHE A 145      13.560  30.610  30.060  1.00  0.00            
ATOM   2195  HD1 PHE A 145      13.020  30.730  29.130  1.00  0.00            
ATOM   2196  CE1 PHE A 145      12.780  30.360  31.190  1.00  0.00            
ATOM   2197  HE1 PHE A 145      11.720  30.510  31.140  1.00  0.00            
ATOM   2198  CZ  PHE A 145      13.430  30.120  32.410  1.00  0.00            
ATOM   2199  HZ  PHE A 145      12.850  30.080  33.320  1.00  0.00            
ATOM   2200  CE2 PHE A 145      14.820  29.990  32.460  1.00  0.00            
ATOM   2201  HE2 PHE A 145      15.390  29.870  33.370  1.00  0.00            
ATOM   2202  CD2 PHE A 145      15.550  30.170  31.280  1.00  0.00            
ATOM   2203  HD2 PHE A 145      16.620  30.060  31.340  1.00  0.00            
ATOM   2204  C   PHE A 145      16.540  29.310  26.610  1.00  0.00            
ATOM   2205  O   PHE A 145      16.040  30.060  25.780  1.00  0.00            
ATOM   2206  N   GLY A 146      17.690  28.680  26.380  1.00  0.00            
ATOM   2207  H   GLY A 146      17.990  27.980  27.050  1.00  0.00            
ATOM   2208  CA  GLY A 146      18.490  28.740  25.170  1.00  0.00            
ATOM   2209  HA2 GLY A 146      18.410  29.750  24.760  1.00  0.00            
ATOM   2210  HA3 GLY A 146      19.570  28.720  25.310  1.00  0.00            
ATOM   2211  C   GLY A 146      18.160  27.710  24.100  1.00  0.00            
ATOM   2212  O   GLY A 146      17.290  26.900  24.420  1.00  0.00            
ATOM   2213  N   SER A 147      18.910  27.660  23.000  1.00  0.00            
ATOM   2214  H   SER A 147      19.640  28.320  22.790  1.00  0.00            
ATOM   2215  CA  SER A 147      18.770  26.590  22.030  1.00  0.00            
ATOM   2216  HA  SER A 147      18.120  25.810  22.420  1.00  0.00            
ATOM   2217  CB  SER A 147      17.940  27.300  20.960  1.00  0.00            
ATOM   2218  HB2 SER A 147      17.030  27.700  21.420  1.00  0.00            
ATOM   2219  HB3 SER A 147      18.520  28.160  20.640  1.00  0.00            
ATOM   2220  OG  SER A 147      17.690  26.500  19.830  1.00  0.00            
ATOM   2221  HG  SER A 147      17.680  27.100  19.080  1.00  0.00            
ATOM   2222  C   SER A 147      20.120  26.140  21.480  1.00  0.00            
ATOM   2223  O   SER A 147      21.160  26.730  21.780  1.00  0.00            
ATOM   2224  N   ARG A 148      20.140  25.130  20.620  1.00  0.00            
ATOM   2225  H   ARG A 148      19.260  24.740  20.300  1.00  0.00            
ATOM   2226  CA  ARG A 148      21.370  24.760  19.940  1.00  0.00            
ATOM   2227  HA  ARG A 148      22.170  24.690  20.670  1.00  0.00            
ATOM   2228  CB  ARG A 148      21.170  23.380  19.300  1.00  0.00            
ATOM   2229  HB2 ARG A 148      20.150  23.320  18.920  1.00  0.00            
ATOM   2230  HB3 ARG A 148      22.010  23.340  18.610  1.00  0.00            
ATOM   2231  CG  ARG A 148      21.380  22.250  20.300  1.00  0.00            
ATOM   2232  HG2 ARG A 148      22.450  22.090  20.460  1.00  0.00            
ATOM   2233  HG3 ARG A 148      20.860  22.490  21.230  1.00  0.00            
ATOM   2234  CD  ARG A 148      20.780  20.920  19.880  1.00  0.00            
ATOM   2235  HD2 ARG A 148      21.110  20.150  20.580  1.00  0.00            
ATOM   2236  HD3 ARG A 148      19.690  21.000  19.820  1.00  0.00            
ATOM   2237  NE  ARG A 148      21.210  20.370  18.590  1.00  0.00            
ATOM   2238  HE  ARG A 148      22.190  20.110  18.510  1.00  0.00            
ATOM   2239  CZ  ARG A 148      20.450  20.000  17.550  1.00  0.00            
ATOM   2240  NH1 ARG A 148      19.190  19.590  17.700  1.00  0.00            
ATOM   2241 HH11 ARG A 148      18.910  19.350  18.640  1.00  0.00            
ATOM   2242 HH12 ARG A 148      18.640  19.450  16.860  1.00  0.00            
ATOM   2243  NH2 ARG A 148      20.930  20.010  16.300  1.00  0.00            
ATOM   2244 HH21 ARG A 148      21.820  20.480  16.190  1.00  0.00            
ATOM   2245 HH22 ARG A 148      20.420  19.590  15.540  1.00  0.00            
ATOM   2246  C   ARG A 148      21.770  25.820  18.920  1.00  0.00            
ATOM   2247  O   ARG A 148      22.970  26.090  18.850  1.00  0.00            
ATOM   2248  N   ASN A 149      20.840  26.530  18.270  1.00  0.00            
ATOM   2249  H   ASN A 149      19.880  26.230  18.380  1.00  0.00            
ATOM   2250  CA  ASN A 149      21.040  27.710  17.460  1.00  0.00            
ATOM   2251  HA  ASN A 149      21.920  27.510  16.860  1.00  0.00            
ATOM   2252  CB  ASN A 149      19.870  27.830  16.490  1.00  0.00            
ATOM   2253  HB2 ASN A 149      19.970  28.490  15.630  1.00  0.00            
ATOM   2254  HB3 ASN A 149      19.670  26.840  16.070  1.00  0.00            
ATOM   2255  CG  ASN A 149      18.540  28.230  17.120  1.00  0.00            
ATOM   2256  OD1 ASN A 149      18.420  28.620  18.280  1.00  0.00            
ATOM   2257  ND2 ASN A 149      17.420  27.840  16.530  1.00  0.00            
ATOM   2258 HD21 ASN A 149      16.540  27.930  17.020  1.00  0.00            
ATOM   2259 HD22 ASN A 149      17.460  27.380  15.630  1.00  0.00            
ATOM   2260  C   ASN A 149      21.230  29.090  18.070  1.00  0.00            
ATOM   2261  O   ASN A 149      21.200  30.060  17.320  1.00  0.00            
ATOM   2262  N   GLY A 150      21.280  29.210  19.400  1.00  0.00            
ATOM   2263  H   GLY A 150      21.130  28.410  20.000  1.00  0.00            
ATOM   2264  CA  GLY A 150      21.530  30.420  20.160  1.00  0.00            
ATOM   2265  HA2 GLY A 150      22.000  30.060  21.080  1.00  0.00            
ATOM   2266  HA3 GLY A 150      22.160  31.150  19.650  1.00  0.00            
ATOM   2267  C   GLY A 150      20.370  31.260  20.660  1.00  0.00            
ATOM   2268  O   GLY A 150      20.570  32.110  21.530  1.00  0.00            
ATOM   2269  N   LYS A 151      19.200  30.920  20.110  1.00  0.00            
ATOM   2270  H   LYS A 151      19.130  30.060  19.600  1.00  0.00            
ATOM   2271  CA  LYS A 151      18.000  31.710  20.330  1.00  0.00            
ATOM   2272  HA  LYS A 151      18.170  32.770  20.100  1.00  0.00            
ATOM   2273  CB  LYS A 151      16.990  31.170  19.320  1.00  0.00            
ATOM   2274  HB2 LYS A 151      17.390  31.030  18.310  1.00  0.00            
ATOM   2275  HB3 LYS A 151      16.620  30.200  19.640  1.00  0.00            
ATOM   2276  CG  LYS A 151      15.770  32.080  19.290  1.00  0.00            
ATOM   2277  HG2 LYS A 151      15.370  32.300  20.280  1.00  0.00            
ATOM   2278  HG3 LYS A 151      16.190  33.030  18.950  1.00  0.00            
ATOM   2279  CD  LYS A 151      14.700  31.600  18.320  1.00  0.00            
ATOM   2280  HD2 LYS A 151      15.090  31.480  17.300  1.00  0.00            
ATOM   2281  HD3 LYS A 151      14.400  30.570  18.520  1.00  0.00            
ATOM   2282  CE  LYS A 151      13.480  32.420  17.920  1.00  0.00            
ATOM   2283  HE2 LYS A 151      13.820  33.450  17.840  1.00  0.00            
ATOM   2284  HE3 LYS A 151      13.120  32.150  16.930  1.00  0.00            
ATOM   2285  NZ  LYS A 151      12.420  32.240  18.930  1.00  0.00            
ATOM   2286  HZ1 LYS A 151      12.470  31.370  19.440  1.00  0.00            
ATOM   2287  HZ2 LYS A 151      12.550  33.060  19.500  1.00  0.00            
ATOM   2288  HZ3 LYS A 151      11.520  32.280  18.460  1.00  0.00            
ATOM   2289  C   LYS A 151      17.550  31.670  21.780  1.00  0.00            
ATOM   2290  O   LYS A 151      17.450  30.580  22.340  1.00  0.00            
ATOM   2291  N   THR A 152      17.190  32.790  22.400  1.00  0.00            
ATOM   2292  H   THR A 152      17.390  33.670  21.960  1.00  0.00            
ATOM   2293  CA  THR A 152      16.500  32.820  23.680  1.00  0.00            
ATOM   2294  HA  THR A 152      16.710  31.950  24.320  1.00  0.00            
ATOM   2295  CB  THR A 152      16.760  34.150  24.380  1.00  0.00            
ATOM   2296  HB  THR A 152      16.030  34.370  25.160  1.00  0.00            
ATOM   2297  CG2 THR A 152      18.090  34.280  25.110  1.00  0.00            
ATOM   2298 HG21 THR A 152      18.920  34.370  24.410  1.00  0.00            
ATOM   2299 HG22 THR A 152      18.080  35.170  25.750  1.00  0.00            
ATOM   2300 HG23 THR A 152      18.250  33.370  25.690  1.00  0.00            
ATOM   2301  OG1 THR A 152      16.700  35.230  23.480  1.00  0.00            
ATOM   2302  HG1 THR A 152      16.550  36.070  23.920  1.00  0.00            
ATOM   2303  C   THR A 152      15.010  32.650  23.450  1.00  0.00            
ATOM   2304  O   THR A 152      14.360  33.260  22.600  1.00  0.00            
ATOM   2305  N   SER A 153      14.390  31.790  24.260  1.00  0.00            
ATOM   2306  H   SER A 153      14.860  31.070  24.790  1.00  0.00            
ATOM   2307  CA  SER A 153      12.940  31.780  24.340  1.00  0.00            
ATOM   2308  HA  SER A 153      12.510  31.760  23.340  1.00  0.00            
ATOM   2309  CB  SER A 153      12.350  30.600  25.120  1.00  0.00            
ATOM   2310  HB2 SER A 153      11.280  30.670  25.280  1.00  0.00            
ATOM   2311  HB3 SER A 153      12.520  29.730  24.490  1.00  0.00            
ATOM   2312  OG  SER A 153      12.920  30.380  26.390  1.00  0.00            
ATOM   2313  HG  SER A 153      12.400  29.650  26.730  1.00  0.00            
ATOM   2314  C   SER A 153      12.430  33.080  24.940  1.00  0.00            
ATOM   2315  O   SER A 153      11.560  33.730  24.350  1.00  0.00            
ATOM   2316  N   LYS A 154      12.920  33.490  26.110  1.00  0.00            
ATOM   2317  H   LYS A 154      13.590  32.910  26.590  1.00  0.00            
ATOM   2318  CA  LYS A 154      12.380  34.550  26.930  1.00  0.00            
ATOM   2319  HA  LYS A 154      11.710  35.180  26.350  1.00  0.00            
ATOM   2320  CB  LYS A 154      11.600  33.950  28.090  1.00  0.00            
ATOM   2321  HB2 LYS A 154      12.250  33.160  28.470  1.00  0.00            
ATOM   2322  HB3 LYS A 154      11.420  34.700  28.860  1.00  0.00            
ATOM   2323  CG  LYS A 154      10.250  33.350  27.710  1.00  0.00            
ATOM   2324  HG2 LYS A 154       9.500  34.110  27.470  1.00  0.00            
ATOM   2325  HG3 LYS A 154      10.380  32.660  26.870  1.00  0.00            
ATOM   2326  CD  LYS A 154       9.750  32.410  28.810  1.00  0.00            
ATOM   2327  HD2 LYS A 154      10.390  31.530  28.740  1.00  0.00            
ATOM   2328  HD3 LYS A 154       9.880  32.860  29.790  1.00  0.00            
ATOM   2329  CE  LYS A 154       8.290  32.070  28.530  1.00  0.00            
ATOM   2330  HE2 LYS A 154       7.610  32.920  28.450  1.00  0.00            
ATOM   2331  HE3 LYS A 154       8.070  31.540  27.600  1.00  0.00            
ATOM   2332  NZ  LYS A 154       7.750  31.300  29.660  1.00  0.00            
ATOM   2333  HZ1 LYS A 154       7.680  31.890  30.490  1.00  0.00            
ATOM   2334  HZ2 LYS A 154       6.810  30.940  29.610  1.00  0.00            
ATOM   2335  HZ3 LYS A 154       8.390  30.570  29.930  1.00  0.00            
ATOM   2336  C   LYS A 154      13.470  35.510  27.390  1.00  0.00            
ATOM   2337  O   LYS A 154      14.680  35.270  27.360  1.00  0.00            
ATOM   2338  N   LYS A 155      13.040  36.630  27.970  1.00  0.00            
ATOM   2339  H   LYS A 155      12.040  36.800  27.930  1.00  0.00            
ATOM   2340  CA  LYS A 155      13.920  37.680  28.440  1.00  0.00            
ATOM   2341  HA  LYS A 155      14.870  37.780  27.900  1.00  0.00            
ATOM   2342  CB  LYS A 155      13.220  39.020  28.280  1.00  0.00            
ATOM   2343  HB2 LYS A 155      12.850  39.180  27.260  1.00  0.00            
ATOM   2344  HB3 LYS A 155      12.330  38.940  28.900  1.00  0.00            
ATOM   2345  CG  LYS A 155      14.090  40.240  28.570  1.00  0.00            
ATOM   2346  HG2 LYS A 155      14.710  40.050  29.450  1.00  0.00            
ATOM   2347  HG3 LYS A 155      14.700  40.440  27.690  1.00  0.00            
ATOM   2348  CD  LYS A 155      13.090  41.340  28.890  1.00  0.00            
ATOM   2349  HD2 LYS A 155      12.360  41.290  28.080  1.00  0.00            
ATOM   2350  HD3 LYS A 155      12.640  41.210  29.870  1.00  0.00            
ATOM   2351  CE  LYS A 155      13.760  42.720  28.830  1.00  0.00            
ATOM   2352  HE2 LYS A 155      14.490  42.790  29.630  1.00  0.00            
ATOM   2353  HE3 LYS A 155      14.360  42.750  27.920  1.00  0.00            
ATOM   2354  NZ  LYS A 155      12.780  43.820  28.890  1.00  0.00            
ATOM   2355  HZ1 LYS A 155      13.250  44.710  28.780  1.00  0.00            
ATOM   2356  HZ2 LYS A 155      12.200  43.780  28.060  1.00  0.00            
ATOM   2357  HZ3 LYS A 155      12.220  43.830  29.720  1.00  0.00            
ATOM   2358  C   LYS A 155      14.320  37.490  29.900  1.00  0.00            
ATOM   2359  O   LYS A 155      13.570  37.680  30.850  1.00  0.00            
ATOM   2360  N   ILE A 156      15.540  36.970  29.970  1.00  0.00            
ATOM   2361  H   ILE A 156      15.970  36.680  29.100  1.00  0.00            
ATOM   2362  CA  ILE A 156      16.270  37.010  31.220  1.00  0.00            
ATOM   2363  HA  ILE A 156      15.670  36.680  32.070  1.00  0.00            
ATOM   2364  CB  ILE A 156      17.460  36.060  31.200  1.00  0.00            
ATOM   2365  HB  ILE A 156      18.260  36.530  30.630  1.00  0.00            
ATOM   2366  CG2 ILE A 156      17.980  36.020  32.640  1.00  0.00            
ATOM   2367 HG21 ILE A 156      18.300  37.030  32.870  1.00  0.00            
ATOM   2368 HG22 ILE A 156      17.240  35.780  33.400  1.00  0.00            
ATOM   2369 HG23 ILE A 156      18.780  35.320  32.900  1.00  0.00            
ATOM   2370  CG1 ILE A 156      17.180  34.670  30.650  1.00  0.00            
ATOM   2371 HG12 ILE A 156      16.410  34.130  31.210  1.00  0.00            
ATOM   2372 HG13 ILE A 156      16.880  34.750  29.600  1.00  0.00            
ATOM   2373  CD1 ILE A 156      18.400  33.760  30.720  1.00  0.00            
ATOM   2374 HD11 ILE A 156      18.130  32.800  30.280  1.00  0.00            
ATOM   2375 HD12 ILE A 156      19.250  34.210  30.200  1.00  0.00            
ATOM   2376 HD13 ILE A 156      18.550  33.510  31.770  1.00  0.00            
ATOM   2377  C   ILE A 156      16.650  38.470  31.460  1.00  0.00            
ATOM   2378  O   ILE A 156      16.970  39.220  30.550  1.00  0.00            
ATOM   2379  N   THR A 157      16.560  38.830  32.740  1.00  0.00            
ATOM   2380  H   THR A 157      16.050  38.250  33.400  1.00  0.00            
ATOM   2381  CA  THR A 157      16.900  40.160  33.210  1.00  0.00            
ATOM   2382  HA  THR A 157      17.600  40.590  32.500  1.00  0.00            
ATOM   2383  CB  THR A 157      15.670  41.060  33.300  1.00  0.00            
ATOM   2384  HB  THR A 157      15.950  42.000  33.780  1.00  0.00            
ATOM   2385  CG2 THR A 157      15.140  41.500  31.940  1.00  0.00            
ATOM   2386 HG21 THR A 157      14.740  40.610  31.440  1.00  0.00            
ATOM   2387 HG22 THR A 157      14.280  42.160  32.050  1.00  0.00            
ATOM   2388 HG23 THR A 157      15.900  42.020  31.350  1.00  0.00            
ATOM   2389  OG1 THR A 157      14.540  40.480  33.910  1.00  0.00            
ATOM   2390  HG1 THR A 157      14.200  41.250  34.380  1.00  0.00            
ATOM   2391  C   THR A 157      17.560  40.130  34.590  1.00  0.00            
ATOM   2392  O   THR A 157      17.270  39.230  35.370  1.00  0.00            
ATOM   2393  N   ILE A 158      18.380  41.160  34.820  1.00  0.00            
ATOM   2394  H   ILE A 158      18.600  41.700  34.000  1.00  0.00            
ATOM   2395  CA  ILE A 158      19.040  41.320  36.110  1.00  0.00            
ATOM   2396  HA  ILE A 158      19.330  40.380  36.570  1.00  0.00            
ATOM   2397  CB  ILE A 158      20.330  42.080  35.850  1.00  0.00            
ATOM   2398  HB  ILE A 158      20.100  42.950  35.240  1.00  0.00            
ATOM   2399  CG2 ILE A 158      20.970  42.640  37.120  1.00  0.00            
ATOM   2400 HG21 ILE A 158      21.300  41.870  37.820  1.00  0.00            
ATOM   2401 HG22 ILE A 158      21.920  43.090  36.850  1.00  0.00            
ATOM   2402 HG23 ILE A 158      20.310  43.310  37.680  1.00  0.00            
ATOM   2403  CG1 ILE A 158      21.370  41.200  35.160  1.00  0.00            
ATOM   2404 HG12 ILE A 158      21.120  41.060  34.110  1.00  0.00            
ATOM   2405 HG13 ILE A 158      22.300  41.760  35.180  1.00  0.00            
ATOM   2406  CD1 ILE A 158      21.550  39.800  35.740  1.00  0.00            
ATOM   2407 HD11 ILE A 158      20.850  39.120  35.260  1.00  0.00            
ATOM   2408 HD12 ILE A 158      22.500  39.390  35.390  1.00  0.00            
ATOM   2409 HD13 ILE A 158      21.460  39.730  36.820  1.00  0.00            
ATOM   2410  C   ILE A 158      18.110  42.080  37.040  1.00  0.00            
ATOM   2411  O   ILE A 158      17.560  43.070  36.580  1.00  0.00            
ATOM   2412  N   ALA A 159      17.740  41.440  38.150  1.00  0.00            
ATOM   2413  H   ALA A 159      18.200  40.560  38.350  1.00  0.00            
ATOM   2414  CA  ALA A 159      16.850  42.000  39.150  1.00  0.00            
ATOM   2415  HA  ALA A 159      16.140  42.570  38.550  1.00  0.00            
ATOM   2416  CB  ALA A 159      16.090  40.860  39.830  1.00  0.00            
ATOM   2417  HB1 ALA A 159      16.730  40.050  40.170  1.00  0.00            
ATOM   2418  HB2 ALA A 159      15.510  41.380  40.590  1.00  0.00            
ATOM   2419  HB3 ALA A 159      15.360  40.490  39.100  1.00  0.00            
ATOM   2420  C   ALA A 159      17.580  42.890  40.150  1.00  0.00            
ATOM   2421  O   ALA A 159      16.930  43.740  40.750  1.00  0.00            
ATOM   2422  N   ASP A 160      18.820  42.610  40.540  1.00  0.00            
ATOM   2423  H   ASP A 160      19.210  41.740  40.180  1.00  0.00            
ATOM   2424  CA  ASP A 160      19.740  43.400  41.330  1.00  0.00            
ATOM   2425  HA  ASP A 160      19.780  44.410  40.930  1.00  0.00            
ATOM   2426  CB  ASP A 160      19.220  43.390  42.760  1.00  0.00            
ATOM   2427  HB2 ASP A 160      18.300  43.970  42.740  1.00  0.00            
ATOM   2428  HB3 ASP A 160      19.010  42.370  43.080  1.00  0.00            
ATOM   2429  CG  ASP A 160      20.060  44.210  43.730  1.00  0.00            
ATOM   2430  OD1 ASP A 160      20.190  43.700  44.860  1.00  0.00            
ATOM   2431  OD2 ASP A 160      20.530  45.320  43.390  1.00  0.00            
ATOM   2432  C   ASP A 160      21.180  42.930  41.220  1.00  0.00            
ATOM   2433  O   ASP A 160      21.390  41.820  40.750  1.00  0.00            
ATOM   2434  N   CYS A 161      22.170  43.740  41.620  1.00  0.00            
ATOM   2435  H   CYS A 161      21.750  44.580  42.000  1.00  0.00            
ATOM   2436  CA  CYS A 161      23.590  43.500  41.650  1.00  0.00            
ATOM   2437  HA  CYS A 161      23.830  42.510  42.040  1.00  0.00            
ATOM   2438  CB  CYS A 161      24.060  43.550  40.200  1.00  0.00            
ATOM   2439  HB2 CYS A 161      25.140  43.430  40.170  1.00  0.00            
ATOM   2440  HB3 CYS A 161      23.670  42.740  39.580  1.00  0.00            
ATOM   2441  SG  CYS A 161      23.640  45.120  39.410  1.00  0.00            
ATOM   2442  HG  CYS A 161      24.700  45.800  39.860  1.00  0.00            
ATOM   2443  C   CYS A 161      24.380  44.500  42.480  1.00  0.00            
ATOM   2444  O   CYS A 161      23.910  45.580  42.850  1.00  0.00            
ATOM   2445  N   GLY A 162      25.650  44.150  42.690  1.00  0.00            
ATOM   2446  H   GLY A 162      25.980  43.340  42.180  1.00  0.00            
ATOM   2447  CA  GLY A 162      26.620  44.740  43.600  1.00  0.00            
ATOM   2448  HA2 GLY A 162      27.090  45.630  43.180  1.00  0.00            
ATOM   2449  HA3 GLY A 162      26.050  45.090  44.460  1.00  0.00            
ATOM   2450  C   GLY A 162      27.820  43.860  43.910  1.00  0.00            
ATOM   2451  O   GLY A 162      28.170  42.950  43.170  1.00  0.00            
ATOM   2452  N   GLN A 163      28.450  44.150  45.050  1.00  0.00            
ATOM   2453  H   GLN A 163      27.990  44.880  45.590  1.00  0.00            
ATOM   2454  CA  GLN A 163      29.700  43.560  45.490  1.00  0.00            
ATOM   2455  HA  GLN A 163      30.000  42.820  44.750  1.00  0.00            
ATOM   2456  CB  GLN A 163      30.680  44.730  45.430  1.00  0.00            
ATOM   2457  HB2 GLN A 163      30.510  45.350  44.550  1.00  0.00            
ATOM   2458  HB3 GLN A 163      30.450  45.350  46.300  1.00  0.00            
ATOM   2459  CG  GLN A 163      32.160  44.380  45.530  1.00  0.00            
ATOM   2460  HG2 GLN A 163      32.570  44.130  46.510  1.00  0.00            
ATOM   2461  HG3 GLN A 163      32.310  43.530  44.870  1.00  0.00            
ATOM   2462  CD  GLN A 163      32.990  45.530  44.990  1.00  0.00            
ATOM   2463  OE1 GLN A 163      32.690  46.320  44.090  1.00  0.00            
ATOM   2464  NE2 GLN A 163      34.220  45.750  45.470  1.00  0.00            
ATOM   2465 HE21 GLN A 163      34.820  46.390  44.960  1.00  0.00            
ATOM   2466 HE22 GLN A 163      34.620  45.150  46.180  1.00  0.00            
ATOM   2467  C   GLN A 163      29.580  42.870  46.840  1.00  0.00            
ATOM   2468  O   GLN A 163      28.720  43.080  47.690  1.00  0.00            
ATOM   2469  N   LEU A 164      30.560  42.000  47.080  1.00  0.00            
ATOM   2470  H   LEU A 164      31.280  41.880  46.380  1.00  0.00            
ATOM   2471  CA  LEU A 164      30.630  41.220  48.300  1.00  0.00            
ATOM   2472  HA  LEU A 164      29.890  41.610  48.990  1.00  0.00            
ATOM   2473  CB  LEU A 164      30.490  39.740  47.940  1.00  0.00            
ATOM   2474  HB2 LEU A 164      31.250  39.460  47.200  1.00  0.00            
ATOM   2475  HB3 LEU A 164      30.700  39.150  48.830  1.00  0.00            
ATOM   2476  CG  LEU A 164      29.180  39.310  47.300  1.00  0.00            
ATOM   2477  HG  LEU A 164      28.770  39.970  46.530  1.00  0.00            
ATOM   2478  CD1 LEU A 164      29.100  37.930  46.640  1.00  0.00            
ATOM   2479 HD11 LEU A 164      29.700  38.020  45.740  1.00  0.00            
ATOM   2480 HD12 LEU A 164      29.410  37.030  47.170  1.00  0.00            
ATOM   2481 HD13 LEU A 164      28.030  37.790  46.510  1.00  0.00            
ATOM   2482  CD2 LEU A 164      28.130  39.450  48.400  1.00  0.00            
ATOM   2483 HD21 LEU A 164      28.110  40.490  48.740  1.00  0.00            
ATOM   2484 HD22 LEU A 164      27.190  39.120  47.970  1.00  0.00            
ATOM   2485 HD23 LEU A 164      28.370  38.870  49.300  1.00  0.00            
ATOM   2486  C   LEU A 164      31.940  41.520  49.020  1.00  0.00            
ATOM   2487  O   LEU A 164      32.860  42.220  48.600  1.00  0.00            
ATOM   2488  N   GLU A 165      32.010  40.820  50.150  1.00  0.00            
ATOM   2489  H   GLU A 165      31.180  40.430  50.580  1.00  0.00            
ATOM   2490  CA  GLU A 165      33.210  40.870  50.970  1.00  0.00            
ATOM   2491  HA  GLU A 165      34.080  40.730  50.330  1.00  0.00            
ATOM   2492  CB  GLU A 165      33.220  42.180  51.760  1.00  0.00            
ATOM   2493  HB2 GLU A 165      32.750  42.940  51.130  1.00  0.00            
ATOM   2494  HB3 GLU A 165      32.540  42.120  52.600  1.00  0.00            
ATOM   2495  CG  GLU A 165      34.530  42.690  52.350  1.00  0.00            
ATOM   2496  HG2 GLU A 165      34.670  42.230  53.330  1.00  0.00            
ATOM   2497  HG3 GLU A 165      35.390  42.530  51.700  1.00  0.00            
ATOM   2498  CD  GLU A 165      34.580  44.200  52.480  1.00  0.00            
ATOM   2499  OE1 GLU A 165      34.790  44.700  53.600  1.00  0.00            
ATOM   2500  OE2 GLU A 165      34.300  44.930  51.500  1.00  0.00            
ATOM   2501  C   GLU A 165      33.190  39.720  51.960  1.00  0.00            
ATOM   2502  O   GLU A 165      34.320  39.290  52.280  1.00  0.00            
ATOM   2503  OXT GLU A 165      32.130  39.210  52.380  1.00  0.00            
ATOM   2504  N   HID B 166      30.480  41.230  11.700  1.00  0.00            
ATOM   2505  H1  HID B 166      29.610  40.740  11.570  1.00  0.00            
ATOM   2506  H2  HID B 166      31.080  41.180  10.880  1.00  0.00            
ATOM   2507  H3  HID B 166      30.340  42.200  11.930  1.00  0.00            
ATOM   2508  CA  HID B 166      31.240  40.600  12.780  1.00  0.00            
ATOM   2509  HA  HID B 166      31.860  39.830  12.320  1.00  0.00            
ATOM   2510  CB  HID B 166      32.130  41.620  13.490  1.00  0.00            
ATOM   2511  HB2 HID B 166      31.650  42.490  13.930  1.00  0.00            
ATOM   2512  HB3 HID B 166      32.590  41.140  14.360  1.00  0.00            
ATOM   2513  CG  HID B 166      33.230  42.110  12.590  1.00  0.00            
ATOM   2514  ND1 HID B 166      34.540  41.640  12.600  1.00  0.00            
ATOM   2515  HD1 HID B 166      34.820  40.830  13.140  1.00  0.00            
ATOM   2516  CE1 HID B 166      35.340  42.630  12.190  1.00  0.00            
ATOM   2517  HE1 HID B 166      36.410  42.590  12.210  1.00  0.00            
ATOM   2518  NE2 HID B 166      34.590  43.710  11.870  1.00  0.00            
ATOM   2519  CD2 HID B 166      33.270  43.390  12.130  1.00  0.00            
ATOM   2520  HD2 HID B 166      32.430  44.060  12.050  1.00  0.00            
ATOM   2521  C   HID B 166      30.290  40.000  13.810  1.00  0.00            
ATOM   2522  O   HID B 166      29.210  40.550  13.990  1.00  0.00            
ATOM   2523  N   ALA B 167      30.650  38.940  14.530  1.00  0.00            
ATOM   2524  H   ALA B 167      31.620  38.640  14.520  1.00  0.00            
ATOM   2525  CA  ALA B 167      29.940  38.170  15.530  1.00  0.00            
ATOM   2526  HA  ALA B 167      29.480  38.900  16.200  1.00  0.00            
ATOM   2527  CB  ALA B 167      28.870  37.340  14.810  1.00  0.00            
ATOM   2528  HB1 ALA B 167      28.340  36.740  15.550  1.00  0.00            
ATOM   2529  HB2 ALA B 167      28.120  37.930  14.300  1.00  0.00            
ATOM   2530  HB3 ALA B 167      29.380  36.580  14.210  1.00  0.00            
ATOM   2531  C   ALA B 167      30.960  37.400  16.350  1.00  0.00            
ATOM   2532  O   ALA B 167      32.160  37.530  16.160  1.00  0.00            
ATOM   2533  N   GLY B 168      30.580  36.570  17.330  1.00  0.00            
ATOM   2534  H   GLY B 168      29.590  36.570  17.550  1.00  0.00            
ATOM   2535  CA  GLY B 168      31.500  35.850  18.180  1.00  0.00            
ATOM   2536  HA2 GLY B 168      31.860  35.030  17.570  1.00  0.00            
ATOM   2537  HA3 GLY B 168      32.410  36.360  18.480  1.00  0.00            
ATOM   2538  C   GLY B 168      30.740  35.290  19.370  1.00  0.00            
ATOM   2539  O   GLY B 168      29.540  35.510  19.590  1.00  0.00            
ATOM   2540  N   PRO B 169      31.520  34.500  20.120  1.00  0.00            
ATOM   2541  CD  PRO B 169      31.800  34.780  21.510  1.00  0.00            
ATOM   2542  HD2 PRO B 169      30.820  34.880  21.970  1.00  0.00            
ATOM   2543  HD3 PRO B 169      32.430  35.660  21.640  1.00  0.00            
ATOM   2544  CG  PRO B 169      32.520  33.530  22.030  1.00  0.00            
ATOM   2545  HG2 PRO B 169      32.400  33.460  23.110  1.00  0.00            
ATOM   2546  HG3 PRO B 169      33.570  33.530  21.750  1.00  0.00            
ATOM   2547  CB  PRO B 169      31.840  32.430  21.230  1.00  0.00            
ATOM   2548  HB2 PRO B 169      30.840  32.320  21.650  1.00  0.00            
ATOM   2549  HB3 PRO B 169      32.380  31.490  21.090  1.00  0.00            
ATOM   2550  CA  PRO B 169      31.740  33.090  19.860  1.00  0.00            
ATOM   2551  HA  PRO B 169      32.690  33.020  19.330  1.00  0.00            
ATOM   2552  C   PRO B 169      30.710  32.450  18.940  1.00  0.00            
ATOM   2553  O   PRO B 169      29.580  32.200  19.370  1.00  0.00            
ATOM   2554  N   ILE B 170      31.110  32.210  17.690  1.00  0.00            
ATOM   2555  H   ILE B 170      32.080  32.270  17.430  1.00  0.00            
ATOM   2556  CA  ILE B 170      30.250  31.620  16.690  1.00  0.00            
ATOM   2557  HA  ILE B 170      29.380  31.160  17.170  1.00  0.00            
ATOM   2558  CB  ILE B 170      29.720  32.820  15.910  1.00  0.00            
ATOM   2559  HB  ILE B 170      29.290  33.540  16.600  1.00  0.00            
ATOM   2560  CG2 ILE B 170      30.700  33.670  15.120  1.00  0.00            
ATOM   2561 HG21 ILE B 170      30.060  34.320  14.530  1.00  0.00            
ATOM   2562 HG22 ILE B 170      31.440  34.160  15.760  1.00  0.00            
ATOM   2563 HG23 ILE B 170      31.190  32.950  14.460  1.00  0.00            
ATOM   2564  CG1 ILE B 170      28.550  32.430  15.010  1.00  0.00            
ATOM   2565 HG12 ILE B 170      28.160  33.330  14.530  1.00  0.00            
ATOM   2566 HG13 ILE B 170      28.920  31.740  14.250  1.00  0.00            
ATOM   2567  CD1 ILE B 170      27.320  31.790  15.640  1.00  0.00            
ATOM   2568 HD11 ILE B 170      26.970  32.350  16.510  1.00  0.00            
ATOM   2569 HD12 ILE B 170      26.680  31.700  14.760  1.00  0.00            
ATOM   2570 HD13 ILE B 170      27.480  30.730  15.840  1.00  0.00            
ATOM   2571  C   ILE B 170      30.910  30.570  15.800  1.00  0.00            
ATOM   2572  O   ILE B 170      30.200  29.880  15.070  1.00  0.00            
ATOM   2573  N   ALA B 171      32.210  30.380  15.990  1.00  0.00            
ATOM   2574  H   ALA B 171      32.680  31.120  16.490  1.00  0.00            
ATOM   2575  CA  ALA B 171      32.950  29.270  15.410  1.00  0.00            
ATOM   2576  HA  ALA B 171      32.230  28.580  14.980  1.00  0.00            
ATOM   2577  CB  ALA B 171      33.880  29.960  14.420  1.00  0.00            
ATOM   2578  HB1 ALA B 171      34.570  29.230  13.980  1.00  0.00            
ATOM   2579  HB2 ALA B 171      33.230  30.400  13.670  1.00  0.00            
ATOM   2580  HB3 ALA B 171      34.440  30.760  14.900  1.00  0.00            
ATOM   2581  C   ALA B 171      33.740  28.590  16.520  1.00  0.00            
ATOM   2582  O   ALA B 171      33.840  27.350  16.460  1.00  0.00            
ATOM   2583  OXT ALA B 171      34.510  29.230  17.280  1.00  0.00            
END
